# Supplementary material for: The mosaicism of plasmids revealed by atypical genes detection and analysis
Source: BMC Genomics. 2011 Aug 8;12:403. doi: 10.1186/1471-2164-12-403 (PMC3166947; doi:10.1186/1471-2164-12-403)
Supplement: Additional file 1 — analyzed plasmds dataset. Table with the information concerning the 1853 analyzed plasmids, including their name, their accession number and PAGs content at different CI thresholds. [file 1471-2164-12-403-S1.XLSX]

## Sheet: Sheet1
Host cell	Ptt file name	Plasmid name	Accession code	Length (bp)	Encoded proteins	N. of PAGs (95% threshold)	N. of PAGs (90% threshold)	N. of PAGs (80% threshold)	N. of PAGs (70% threshold)
Acaryochloris marina MBIC11017	NC_009926.ptt	pREB1	NC_009926	374161	390	31	54	96	140
Acaryochloris marina MBIC11017	NC_009927.ptt	pREB2	NC_009927	356087	415	29	61	116	151
Acaryochloris marina MBIC11017	NC_009928.ptt	pREB3	NC_009928	273121	380	33	64	112	156
Acaryochloris marina MBIC11017	NC_009929.ptt	pREB4	NC_009929	226680	278	24	43	70	99
Acaryochloris marina MBIC11017	NC_009930.ptt	pREB5	NC_009930	177162	223	26	48	82	101
Acaryochloris marina MBIC11017	NC_009931.ptt	pREB6	NC_009931	172728	192	10	19	38	56
Acaryochloris marina MBIC11017	NC_009932.ptt	pREB7	NC_009932	155110	173	19	30	49	77
Acaryochloris marina MBIC11017	NC_009933.ptt	pREB8	NC_009933	120693	120	8	19	32	45
Acetobacter aceti	NC_001275.ptt	pAC5	NC_001275	5123	2	0	0	0	0
Acetobacter pasteurianus IFO 3283-01	NC_013210.ptt	pAPA01-011	NC_013210	191799	178	10	18	33	54
Acetobacter pasteurianus IFO 3283-01	NC_013211.ptt	pAPA01-020	NC_013211	182940	174	5	11	28	50
Acetobacter pasteurianus IFO 3283-01	NC_013212.ptt	pAPA01-030	NC_013212	49961	63	3	6	11	16
Acetobacter pasteurianus IFO 3283-01	NC_013213.ptt	pAPA01-040	NC_013213	3204	3	0	0	1	2
Acetobacter pasteurianus IFO 3283-01	NC_013214.ptt	pAPA01-050	NC_013214	3035	2	0	0	0	0
Achromobacter denitrificans	NC_005793.ptt	pEST4011	NC_005793	76958	62	3	6	13	18
Achromobacter xylosoxidans	NC_006830.ptt	pA81	NC_006830	98192	103	4	11	25	32
Acidianus ambivalens	NC_005562.ptt	pDL10	NC_005562	7598	20	1	1	1	3
Acidianus hospitalis	NC_011299.ptt	pAH1	NC_011299	28649	39	2	6	12	19
Acidiphilium cryptum JF-5	NC_009467.ptt	pACRY01	NC_009467	203589	187	5	8	26	44
Acidiphilium cryptum JF-5	NC_009468.ptt	pACRY02	NC_009468	187422	179	3	10	20	38
Acidiphilium cryptum JF-5	NC_009469.ptt	pACRY03	NC_009469	88953	81	2	6	11	22
Acidiphilium cryptum JF-5	NC_009470.ptt	pACRY04	NC_009470	37415	33	1	2	3	8
Acidiphilium cryptum JF-5	NC_009471.ptt	pACRY05	NC_009471	37155	32	2	2	3	7
Acidiphilium cryptum JF-5	NC_009472.ptt	pACRY06	NC_009472	8781	10	3	3	4	5
Acidiphilium cryptum JF-5	NC_009473.ptt	pACRY07	NC_009473	5629	5	1	1	2	4
Acidiphilium cryptum JF-5	NC_009474.ptt	pACRY08	NC_009474	4909	6	0	0	0	2
Acidiphilium multivorum	NC_008691.ptt	pAM5	NC_008691	5161	5	0	2	2	3
Acidithiobacillus caldus	NC_004734.ptt	pTC-F14	NC_004734	14155	16	1	2	3	4
Acidithiobacillus caldus	NC_010600.ptt	pTcM1	NC_010600	65158	45	9	13	20	24
Acidithiobacillus ferrooxidans	NC_001520.ptt	pTF4.1	NC_001520	4104	2	1	1	1	2
Acidithiobacillus ferrooxidans	NC_005023.ptt	pTF5	NC_005023	19792	15	0	2	5	6
Acidovorax sp. JS42	NC_008765.ptt	pAOVO01	NC_008765	72689	85	0	3	11	22
Acidovorax sp. JS42	NC_008766.ptt	pAOVO02	NC_008766	63609	73	0	2	11	17
Acinetobacter baumannii	NC_006877.ptt	pMAC	NC_006877	9540	11	0	0	2	3
Acinetobacter baumannii	NC_010481.ptt	pABIR	NC_010481	29823	29	2	3	7	8
Acinetobacter baumannii	NC_012813.ptt	pABVA01	NC_012813	8963	8	1	1	2	4
Acinetobacter baumannii	NC_013277.ptt	pMMA2	NC_013277	10679	9	0	1	5	5
Acinetobacter baumannii	NC_013506.ptt	pMMCU2	NC_013506	10270	7	1	2	3	3
Acinetobacter baumannii AB0057	NC_011585.ptt	pAB0057	NC_011585	8729	11	2	3	5	6
Acinetobacter baumannii ACICU	NC_010605.ptt	pACICU1	NC_010605	28279	32	5	5	8	11
Acinetobacter baumannii ACICU	NC_010606.ptt	pACICU2	NC_010606	64366	64	0	2	7	11
Acinetobacter baumannii ATCC 17978	NC_009083.ptt	pAB1	NC_009083	13408	11	2	2	4	7
Acinetobacter baumannii ATCC 17978	NC_009084.ptt	pAB2	NC_009084	11302	5	1	1	2	3
Acinetobacter baumannii AYE	NC_010401.ptt	p1ABAYE	NC_010401	5644	7	0	1	1	1
Acinetobacter baumannii AYE	NC_010402.ptt	p2ABAYE	NC_010402	9661	11	1	2	4	5
Acinetobacter baumannii AYE	NC_010404.ptt	p3ABAYE	NC_010404	94413	107	9	13	23	35
Acinetobacter baumannii SDF	NC_010395.ptt	p1ABSDF	NC_010395	6106	8	1	2	3	3
Acinetobacter baumannii SDF	NC_010396.ptt	p2ABSDF	NC_010396	25014	32	1	4	7	9
Acinetobacter baumannii SDF	NC_010398.ptt	p3ABSDF	NC_010398	24922	26	1	2	3	7
Acinetobacter calcoaceticus	NC_013056.ptt	pMMCU1	NC_013056	8771	6	1	2	2	2
Acinetobacter sp. EB104	NC_002760.ptt	pAC450	NC_002760	4379	4	0	0	0	1
Acinetobacter sp. SUN	NC_000923.ptt	pRAY	NC_000923	6076	10	1	5	7	9
Acinetobacter venetianus	NC_010309.ptt	pAV1	NC_010309	10820	11	1	1	2	2
Acinetobacter venetianus	NC_010310.ptt	pAV2	NC_010310	15135	16	0	1	1	8
Actinobacillus pleuropneumoniae	NC_003125.ptt	pTYM1	NC_003125	4242	4	0	0	0	1
Actinobacillus pleuropneumoniae	NC_005312.ptt	pMS260	NC_005312	8124	10	0	0	0	3
Actinobacillus pleuropneumoniae	NC_007098.ptt	pKMA2425	NC_007098	3156	5	1	2	3	3
Actinobacillus pleuropneumoniae	NC_007099.ptt	pPSAS1522	NC_007099	4244	5	1	2	3	3
Actinobacillus pleuropneumoniae	NC_009625.ptt	pARD3079	NC_009625	4065	5	1	2	2	2
Actinobacillus pleuropneumoniae	NC_010042.ptt	p9956	NC_010042	5674	5	0	0	1	2
Actinobacillus pleuropneumoniae	NC_010069.ptt	p9555	NC_010069	5673	9	4	5	7	9
Actinobacillus pleuropneumoniae	NC_010795.ptt	pHB0503	NC_010795	15079	16	7	8	11	13
Actinobacillus pleuropneumoniae	NC_010889.ptt	p12494	NC_010889	14393	10	0	1	3	5
Actinobacillus pleuropneumoniae	NC_013546.ptt	p11745	NC_013546	5486	4	0	1	2	2
Actinobacillus pleuropneumoniae serovar 7 str. AP76	NC_010940.ptt	APP7_C	NC_010940	3533	2	0	0	0	1
Actinobacillus pleuropneumoniae serovar 7 str. AP76	NC_010941.ptt	ABB7_B	NC_010941	4236	4	0	2	3	3
Actinobacillus pleuropneumoniae serovar 7 str. AP76	NC_010942.ptt	APP7_A	NC_010942	5685	5	1	1	1	2
Actinobacillus porcitonsillarum	NC_007094.ptt	pKMA505	NC_007094	8632	10	3	4	5	7
Actinobacillus porcitonsillarum	NC_007095.ptt	pIMD50	NC_007095	8751	10	3	4	6	6
Actinobacillus porcitonsillarum	NC_007096.ptt	pKMA1467	NC_007096	11115	10	5	6	8	9
Actinobacillus porcitonsillarum	NC_007097.ptt	pKMA757	NC_007097	4556	5	1	1	2	2
Actinobacillus porcitonsillarum	NC_009623.ptt	pKMA5	NC_009623	9549	10	4	5	5	8
Actinobacillus porcitonsillarum	NC_009624.ptt	pKMA202	NC_009624	13425	14	3	5	6	8
Aeromonas bestiarum	NC_009476.ptt	pAb5S9	NC_009476	24716	16	1	2	6	9
Aeromonas hydrophila	NC_010919.ptt	pRA3	NC_010919	45909	50	4	10	13	15
Aeromonas hydrophila	NC_011207.ptt	pBRST7.6	NC_011207	7621	6	1	1	2	2
Aeromonas hydrophila	NC_012885.ptt	pRA1	NC_012885	143963	158	6	9	21	33
Aeromonas hydrophila	NC_013780.ptt	pAH3680	NC_013780	3680	2	1	1	1	2
Aeromonas punctata	NC_006143.ptt	pFBAOT6	NC_006143	84749	95	8	17	34	47
Aeromonas salmonicida	NC_003124.ptt	pRAS3.2	NC_003124	11823	7	0	0	0	0
Aeromonas salmonicida subsp. salmonicida	NC_003123.ptt	pRAS3.1	NC_003123	11851	7	0	0	0	0
Aeromonas salmonicida subsp. salmonicida	NC_004338.ptt	pAsal1	NC_004338	6371	4	1	1	2	2
Aeromonas salmonicida subsp. salmonicida	NC_004339.ptt	pAsal2	NC_004339	5424	7	0	0	0	2
Aeromonas salmonicida subsp. salmonicida	NC_004340.ptt	pAsal3	NC_004340	5249	8	1	4	4	6
Aeromonas salmonicida subsp. salmonicida	NC_009352.ptt	pAsal5	NC_009352	18361	17	4	4	4	4
Aeromonas salmonicida subsp. salmonicida A449	NC_004923.ptt	pAsa1	NC_004923	5424	9	0	0	0	2
Aeromonas salmonicida subsp. salmonicida A449	NC_004924.ptt	pAsa3	NC_004924	5616	10	2	3	5	7
Aeromonas salmonicida subsp. salmonicida A449	NC_004925.ptt	pAsa2	NC_004925	5247	9	1	2	4	6
Aeromonas salmonicida subsp. salmonicida A449	NC_009349.ptt	pAsa4	NC_009349	166749	178	16	24	39	54
Aeromonas salmonicida subsp. salmonicida A449	NC_009350.ptt	pAsa5	NC_009350	155098	164	24	40	64	81
Aggregatibacter actinomycetemcomitans	NC_002579.ptt	pVT745	NC_002579	25407	36	4	7	12	14
Aggregatibacter actinomycetemcomitans D11S-1	NC_013438.ptt	S25	NC_013438	31045	43	7	10	14	22
Agrobacterium radiobacter K84	NC_011987.ptt	pAtK84c	NC_011987	388169	373	9	16	36	57
Agrobacterium radiobacter K84	NC_011990.ptt	pAtK84b	NC_011990	184668	177	1	4	8	16
Agrobacterium radiobacter K84	NC_011994.ptt	pAgK84	NC_011994	44420	36	0	1	7	12
Agrobacterium rhizogenes	NC_002575.ptt	pRi1724	NC_002575	217594	173	1	3	16	30
Agrobacterium rhizogenes	NC_010841.ptt	pRi2659	NC_010841	185462	146	1	1	10	20
Agrobacterium tumefaciens	NC_002147.ptt	pTi-SAKURA	NC_002147	206479	196	3	9	22	44
Agrobacterium tumefaciens	NC_002377.ptt	Ti	NC_002377	194140	157	3	11	21	28
Agrobacterium tumefaciens	NC_006277.ptt	pAgK84	NC_006277	44420	36	0	1	9	13
Agrobacterium tumefaciens	NC_010929.ptt	Ti plasmid pTiBo542	NC_010929	244978	223	5	12	28	49
Agrobacterium tumefaciens str. C58	NC_003064.ptt	At	NC_003064	542868	557	6	16	44	70
Agrobacterium tumefaciens str. C58	NC_003065.ptt	Ti	NC_003065	214233	199	6	9	25	46
Agrobacterium vitis S4	NC_011981.ptt	pAtS4e	NC_011981	631775	543	2	2	14	30
Agrobacterium vitis S4	NC_011982.ptt	pTiS4	NC_011982	258824	238	1	6	21	37
Agrobacterium vitis S4	NC_011984.ptt	pAtS4c	NC_011984	211620	197	3	6	16	22
Agrobacterium vitis S4	NC_011986.ptt	pAtS4a	NC_011986	78730	82	1	2	8	11
Agrobacterium vitis S4	NC_011991.ptt	pAtS4b	NC_011991	130435	109	2	4	13	18
Alicyclobacillus acidocaldarius subsp. acidocaldarius DSM 446	NC_013206.ptt	pAACI01	NC_013206	91726	98	7	14	28	42
Alicyclobacillus acidocaldarius subsp. acidocaldarius DSM 446	NC_013207.ptt	pAACI02	NC_013207	87298	99	7	11	24	32
Alicyclobacillus acidocaldarius subsp. acidocaldarius DSM 446	NC_013208.ptt	pAACI03	NC_013208	7907	6	0	0	0	2
Aliivibrio salmonicida LFI1238	NC_011311.ptt	pVSAL840	NC_011311	83540	72	8	14	31	39
Aliivibrio salmonicida LFI1238	NC_011314.ptt	pVSAL320	NC_011314	30807	29	0	5	7	7
Aliivibrio salmonicida LFI1238	NC_011315.ptt	pVAL43	NC_011315	5360	3	0	0	0	0
Aliivibrio salmonicida LFI1238	NC_011316.ptt	pVSAL43	NC_011316	4327	3	0	0	1	2
Allochromatium vinosum DSM 180	NC_013852.ptt	pALVIN01	NC_013852	102242	127	10	15	27	39
Allochromatium vinosum DSM 180	NC_013862.ptt	pALVIN02	NC_013862	39929	49	7	13	22	27
alpha proteobacterium endosymbiont of Amoeba proteus	NC_010983.ptt	pAP3.9	NC_010983	3869	3	0	0	0	0
Ammonifex degensii KC4	NC_013386.ptt	pADEG01	NC_013386	27830	29	0	1	4	8
Amycolatopsis benzoatilytica	NC_010905.ptt	pA387	NC_010905	30157	16	1	1	2	7
Amycolatopsis mediterranei	NC_010852.ptt	pMEA100	NC_010852	23290	27	1	2	8	12
Anabaena variabilis ATCC 29413	NC_007410.ptt	A	NC_007410	366354	350	10	27	59	100
Anabaena variabilis ATCC 29413	NC_007411.ptt	B	NC_007411	35762	32	0	2	5	6
Anabaena variabilis ATCC 29413	NC_007412.ptt	C	NC_007412	300758	248	15	29	60	76
Anaerocellum thermophilum DSM 6725	NC_012036.ptt	pATHE01	NC_012036	8291	8	0	0	0	2
Anaerocellum thermophilum DSM 6725	NC_012037.ptt	pATHE02	NC_012037	3653	4	0	0	2	2
Anaerococcus prevotii DSM 20548	NC_013164.ptt	pAPRE01	NC_013164	115566	113	10	19	26	34
Aquifex aeolicus VF5	NC_001880.ptt	ece1	NC_001880	39456	31	1	2	4	7
Arcanobacterium pyogenes	NC_005206.ptt	pAP2	NC_005206	9304	9	2	2	2	2
Aromatoleum aromaticum EbN1	NC_006823.ptt	1	NC_006823	207355	274	12	22	47	72
Aromatoleum aromaticum EbN1	NC_006824.ptt	2	NC_006824	223670	196	1	5	16	27
Arthrobacter aurescens TC1	NC_008712.ptt	TC1	NC_008712	328237	297	17	38	76	107
Arthrobacter aurescens TC1	NC_008713.ptt	TC2	NC_008713	300725	275	1	4	24	47
Arthrobacter chlorophenolicus A6	NC_011879.ptt	pACHL01	NC_011879	426858	593	8	12	31	63
Arthrobacter chlorophenolicus A6	NC_011881.ptt	pACHL02	NC_011881	158475	151	2	9	19	30
Arthrobacter nitroguajacolicus	NC_009453.ptt	pAL1	NC_009453	112992	103	0	0	1	6
Arthrobacter sp. AK-1	NC_010494.ptt	pSI-1	NC_010494	99213	99	0	2	9	16
Arthrobacter sp. Chr15	NC_010492.ptt	pChr15	NC_010492	49633	63	5	7	15	22
Arthrobacter sp. FB24	NC_008537.ptt	1	NC_008537	159538	160	2	7	14	25
Arthrobacter sp. FB24	NC_008538.ptt	2	NC_008538	115507	108	2	4	12	18
Arthrobacter sp. FB24	NC_008539.ptt	3	NC_008539	96488	96	1	5	12	22
Aster yellows phytoplasma	NC_003353.ptt	pJHW	NC_003353	4278	2	0	0	0	1
Aster yellows witches'-broom phytoplasma AYWB	NC_007717.ptt	pAYWB-I	NC_007717	3972	5	0	0	2	2
Aster yellows witches'-broom phytoplasma AYWB	NC_007718.ptt	pAYWB-II	NC_007718	4009	4	0	0	1	2
Aster yellows witches'-broom phytoplasma AYWB	NC_007719.ptt	pAYWB-III	NC_007719	5104	7	0	1	4	5
Aster yellows witches'-broom phytoplasma AYWB	NC_007720.ptt	pAYWB-IV	NC_007720	4316	6	0	0	1	3
Avibacterium paragallinarum	NC_005245.ptt	p250	NC_005245	6286	7	1	2	3	4
Avibacterium paragallinarum	NC_010912.ptt	pYMH5	NC_010912	5047	5	1	2	3	3
Azospirillum sp. B510	NC_013855.ptt	pAB510a	NC_013855	1455109	1156	7	24	80	138
Azospirillum sp. B510	NC_013856.ptt	pAB510b	NC_013856	723779	636	4	18	59	111
Azospirillum sp. B510	NC_013857.ptt	pAB510c	NC_013857	681723	539	5	10	28	51
Azospirillum sp. B510	NC_013858.ptt	pAB510d	NC_013858	628837	525	16	32	73	117
Azospirillum sp. B510	NC_013859.ptt	pAB510e	NC_013859	537299	427	7	13	37	56
Azospirillum sp. B510	NC_013860.ptt	pAB510f	NC_013860	261596	187	11	14	24	35
Bacillus anthracis	NC_001496.ptt	pX01	NC_001496	181654	142	8	15	28	41
Bacillus anthracis	NC_002146.ptt	pX02	NC_002146	96231	84	2	5	14	19
Bacillus anthracis str. 'Ames Ancestor'	NC_007322.ptt	pXO1	NC_007322	181677	200	22	30	54	75
Bacillus anthracis str. 'Ames Ancestor'	NC_007323.ptt	pXO2	NC_007323	94830	109	11	15	29	34
Bacillus anthracis str. A0248	NC_012655.ptt	pXO2	NC_012655	94830	113	6	10	23	31
Bacillus anthracis str. A0248	NC_012656.ptt	pXO1	NC_012656	181677	220	20	26	48	62
Bacillus anthracis str. A2012	NC_003980.ptt	pXO1	NC_003980	181677	219	25	36	62	84
Bacillus anthracis str. A2012	NC_003981.ptt	pXO2	NC_003981	94829	113	12	16	31	37
Bacillus anthracis str. CDC 684	NC_012577.ptt	pX02	NC_012577	94875	117	10	15	36	46
Bacillus anthracis str. CDC 684	NC_012579.ptt	pX01	NC_012579	181773	208	23	38	60	82
Bacillus cereus	NC_010916.ptt	pPER272	NC_010916	272145	271	20	29	52	73
Bacillus cereus	NC_010921.ptt	pPER272	NC_010921	272145	271	20	29	52	72
Bacillus cereus	NC_010924.ptt	pCER270	NC_010924	270082	250	14	27	59	71
Bacillus cereus	NC_010933.ptt	pBC210	NC_010933	209385	201	23	42	60	86
Bacillus cereus	NC_010934.ptt	pBCXO1	NC_010934	190861	186	21	30	57	75
Bacillus cereus 03BB102	NC_012473.ptt	p03BB102_179	NC_012473	179680	209	16	32	59	80
Bacillus cereus AH187	NC_011654.ptt	pAH187_12	NC_011654	12481	23	4	8	11	14
Bacillus cereus AH187	NC_011655.ptt	pAH187_270	NC_011655	270082	277	19	39	76	92
Bacillus cereus AH187	NC_011656.ptt	pAH187_45	NC_011656	45173	60	4	6	14	24
Bacillus cereus AH187	NC_011657.ptt	pAH187_3	NC_011657	3091	5	2	2	3	4
Bacillus cereus AH820	NC_011771.ptt	pAH820_10	NC_011771	10915	11	1	1	3	3
Bacillus cereus AH820	NC_011776.ptt	pAH820_3	NC_011776	3091	5	2	2	3	4
Bacillus cereus AH820	NC_011777.ptt	pAH820_272	NC_011777	272145	321	27	45	87	109
Bacillus cereus ATCC 10987	NC_005707.ptt	pBc10987	NC_005707	208369	242	21	27	54	73
Bacillus cereus ATCC 14579	NC_004721.ptt	pBClin15	NC_004721	15274	21	0	0	0	6
Bacillus cereus E33L	NC_007103.ptt	pE33L466	NC_007103	466370	447	9	34	67	123
Bacillus cereus E33L	NC_007104.ptt	pE33L5	NC_007104	5108	5	1	2	3	3
Bacillus cereus E33L	NC_007105.ptt	pE33L54	NC_007105	53501	57	2	5	14	20
Bacillus cereus E33L	NC_007106.ptt	pE33L8	NC_007106	8191	8	0	1	2	4
Bacillus cereus E33L	NC_007107.ptt	pE33L9	NC_007107	9150	10	2	2	4	5
Bacillus cereus G9842	NC_011774.ptt	pG9842_140	NC_011774	140001	120	9	13	23	37
Bacillus cereus G9842	NC_011775.ptt	pG9842_209	NC_011775	209488	251	17	28	46	67
Bacillus cereus H3081.97	NC_011337.ptt	pH308197_73	NC_011337	72792	101	10	12	30	43
Bacillus cereus H3081.97	NC_011338.ptt	pH308197_3	NC_011338	3424	5	3	4	4	5
Bacillus cereus H3081.97	NC_011339.ptt	pH308197_258	NC_011339	258484	257	18	40	67	86
Bacillus cereus H3081.97	NC_011340.ptt	pH308197_11	NC_011340	11567	16	2	2	4	6
Bacillus cereus H3081.97	NC_011341.ptt	pH308197_10	NC_011341	10077	12	3	5	7	8
Bacillus cereus H3081.97	NC_011342.ptt	pH308197_29	NC_011342	29189	40	9	11	13	13
Bacillus cereus Q1	NC_011971.ptt	pBc53	NC_011971	52766	69	2	4	7	12
Bacillus cereus Q1	NC_011973.ptt	pBc239	NC_011973	239246	228	18	30	46	70
Bacillus coagulans	NC_010853.ptt	pMSR0	NC_010853	6823	9	0	0	1	4
Bacillus cytotoxicus NVH 391-98	NC_009673.ptt	pBC9801	NC_009673	7135	11	1	2	4	4
Bacillus licheniformis	NC_005308.ptt	pFL7	NC_005308	7853	8	0	1	1	2
Bacillus licheniformis	NC_005311.ptt	pFL5	NC_005311	9150	11	1	2	5	6
Bacillus licheniformis	NC_006959.ptt	pBL63.1	NC_006959	3649	2	0	0	0	0
Bacillus megaterium	NC_004604.ptt	pBM400	NC_004604	53903	48	5	7	12	17
Bacillus megaterium	NC_010008.ptt	pBM100	NC_010008	5428	8	0	1	3	4
Bacillus megaterium	NC_010009.ptt	pBM200	NC_010009	9097	10	3	3	8	8
Bacillus megaterium	NC_010010.ptt	pBM300	NC_010010	26300	20	4	4	6	10
Bacillus methanolicus	NC_005328.ptt	pBM19	NC_005328	19167	15	0	0	2	2
Bacillus mycoides	NC_005704.ptt	pBMYdx	NC_005704	3377	2	0	0	0	1
Bacillus mycoides	NC_006869.ptt	pSin9.7	NC_006869	9698	7	1	2	3	3
Bacillus mycoides	NC_006870.ptt	pDx14.2	NC_006870	14218	14	0	3	7	10
Bacillus pseudofirmus OF4	NC_013792.ptt	pBpOF4-01	NC_013792	285222	292	17	30	46	73
Bacillus pseudofirmus OF4	NC_013793.ptt	pBpOF4-02	NC_013793	105029	124	12	20	32	47
Bacillus pumilus	NC_001858.ptt	pPL10	NC_001858	7028	6	1	1	1	1
Bacillus pumilus	NC_004932.ptt	pPL7065	NC_004932	7607	6	1	1	1	2
Bacillus pumilus	NC_013534.ptt	pPZZ84	NC_013534	6817	7	0	0	2	3
Bacillus sp. B-3	NC_002675.ptt	pA01	NC_002675	3325	2	0	0	0	0
Bacillus subtilis	NC_001764.ptt	pTA1040	NC_001764	7837	7	0	1	2	2
Bacillus subtilis	NC_001765.ptt	pTA1015	NC_001765	5807	5	0	1	3	3
Bacillus subtilis	NC_001766.ptt	pTA1060	NC_001766	8737	8	0	1	3	6
Bacillus subtilis	NC_002075.ptt	p1414	NC_002075	7949	13	4	5	7	9
Bacillus subtilis	NC_006825.ptt	pBS608	NC_006825	6611	7	1	3	5	5
Bacillus subtilis	NC_007956.ptt	pLS30	NC_007956	6610	5	1	1	4	4
Bacillus subtilis	NC_013537.ptt	pPL1	NC_013537	6704	5	1	2	4	4
Bacillus thuringiensis	NC_001446.ptt	pTX14-3	NC_001446	7649	2	0	0	0	1
Bacillus thuringiensis	NC_004334.ptt	pTX14-2	NC_004334	6829	3	2	2	3	3
Bacillus thuringiensis	NC_005567.ptt	pGI3	NC_005567	11365	11	2	2	3	4
Bacillus thuringiensis	NC_007203.ptt	pDAN-involved	NC_007203	6909	12	5	6	7	8
Bacillus thuringiensis	NC_009034.ptt	pK1S1	NC_009034	5475	7	2	2	2	2
Bacillus thuringiensis	NC_009841.ptt	pBMB67	NC_009841	67159	73	2	6	15	24
Bacillus thuringiensis	NC_010281.ptt	pFR12	NC_010281	12095	11	0	0	1	2
Bacillus thuringiensis	NC_010282.ptt	pFR12.5	NC_010282	12459	14	2	3	4	7
Bacillus thuringiensis	NC_010283.ptt	pFR55	NC_010283	55712	69	6	14	24	29
Bacillus thuringiensis serovar darmstadiensis	NC_006821.ptt	pBMBt1	NC_006821	6700	3	0	1	2	2
Bacillus thuringiensis serovar entomocidus	NC_004059.ptt	pUIBI-1	NC_004059	4671	4	0	0	0	1
Bacillus thuringiensis serovar israelensis	NC_002091.ptt	pTX14-1	NC_002091	5415	3	2	2	3	3
Bacillus thuringiensis serovar israelensis	NC_010076.ptt	pBtoxis	NC_010076	127923	125	13	17	27	41
Bacillus thuringiensis serovar konkukian str. 97-27	NC_006578.ptt	pBT9727	NC_006578	77112	80	0	3	7	16
Bacillus thuringiensis serovar kurstaki	NC_010599.ptt	pAW63	NC_010599	71777	75	2	5	14	22
Bacillus thuringiensis serovar kurstaki str. YBT-1520	NC_001272.ptt	pBMB9741	NC_001272	6578	2	0	0	0	0
Bacillus thuringiensis serovar kurstaki str. YBT-1520	NC_011796.ptt	pBMB7635	NC_011796	7635	9	1	1	2	3
Bacillus thuringiensis serovar tenebrionis	NC_010895.ptt	pBMB175	NC_010895	14841	13	0	1	3	5
Bacillus thuringiensis serovar thuringiensis	NC_004335.ptt	pGI1	NC_004335	8254	5	1	1	1	1
Bacillus thuringiensis str. Al Hakam	NC_008598.ptt	pALH1	NC_008598	55939	62	0	3	8	16
Bacillus weihenstephanensis KBAB4	NC_010180.ptt	pBWB401	NC_010180	417054	332	8	18	44	73
Bacillus weihenstephanensis KBAB4	NC_010181.ptt	pBWB402	NC_010181	75107	75	7	11	18	23
Bacillus weihenstephanensis KBAB4	NC_010182.ptt	pBWB403	NC_010182	64977	76	0	2	5	12
Bacillus weihenstephanensis KBAB4	NC_010183.ptt	pBWB404	NC_010183	52830	71	7	13	24	31
Bacteroides fragilis	NC_011073.ptt	pBFP35	NC_011073	5594	8	0	0	2	3
Bacteroides fragilis NCTC 9343	NC_006873.ptt	pBF9343	NC_006873	36560	48	2	5	8	15
Bacteroides fragilis YCH46	NC_006297.ptt	pBFY46	NC_006297	33716	47	3	4	6	12
Bacteroides thetaiotaomicron VPI-5482	NC_004703.ptt	p5482	NC_004703	33038	38	1	1	4	8
Bartonella grahamii as4aup	NC_012847.ptt	pBGR3	NC_012847	28192	31	1	4	8	14
Bartonella tribocorum	NC_010615.ptt	pKM19s	NC_010615	3321	3	0	0	0	0
Bartonella tribocorum CIP 105476	NC_010160.ptt	PlasmidBtr	NC_010160	23343	18	1	1	1	3
Beet leafhopper transmitted virescence phytoplasma	NC_005913.ptt	pBLTVA-1	NC_005913	10785	11	0	3	5	6
Beijerinckia indica subsp. indica ATCC 9039	NC_010578.ptt	pBIND02	NC_010578	66727	43	1	3	8	9
Beijerinckia indica subsp. indica ATCC 9039	NC_010580.ptt	pBIND01	NC_010580	181736	199	21	30	54	68
Bibersteinia trehalosi	NC_007800.ptt	pCCK13698	NC_007800	14969	16	10	10	10	13
Bifidobacterium bifidum	NC_011332.ptt	pB80	NC_011332	4898	3	0	0	1	2
Bifidobacterium breve	NC_002133.ptt	pCIBb1	NC_002133	5750	3	0	0	0	0
Bifidobacterium breve	NC_010930.ptt	pB21a	NC_010930	5206	5	1	1	1	2
Bifidobacterium longum	NC_002635.ptt	pKJ36	NC_002635	3625	3	0	0	0	1
Bifidobacterium longum	NC_004252.ptt	pDOJH10L	NC_004252	10073	10	0	2	3	3
Bifidobacterium longum	NC_004253.ptt	pDOJH10S	NC_004253	3661	3	0	0	0	0
Bifidobacterium longum	NC_004768.ptt	pNAC3	NC_004768	10224	8	1	2	3	4
Bifidobacterium longum	NC_004769.ptt	PNAC2	NC_004769	3684	3	0	0	0	1
Bifidobacterium longum	NC_004770.ptt	pNAC1	NC_004770	3538	4	0	0	1	2
Bifidobacterium longum	NC_004978.ptt	pKJ50	NC_004978	4960	3	0	0	0	2
Bifidobacterium longum	NC_006843.ptt	pTB6	NC_006843	3624	4	0	0	0	0
Bifidobacterium longum	NC_006997.ptt	pMG1	NC_006997	3682	2	0	0	2	2
Bifidobacterium longum	NC_010857.ptt	p6043A	NC_010857	4896	3	0	0	1	2
Bifidobacterium longum	NC_010861.ptt	p6043B	NC_010861	3680	2	0	0	2	2
Bifidobacterium longum NCC2705	NC_004943.ptt	pBLO1	NC_004943	3626	2	0	0	1	2
Bifidobacterium pseudocatenulatum	NC_003527.ptt	p4M	NC_003527	4488	2	0	0	0	0
Bifidobacterium pseudolongum subsp. globosum	NC_010877.ptt	pASV479	NC_010877	4815	6	0	0	0	2
Bifidobacterium sp. A24	NC_010164.ptt	pBIFA24	NC_010164	4892	3	0	0	1	1
Blattabacterium sp. (Periplaneta americana) str. BPLAN	NC_013419.ptt	pBPLAN	NC_013419	3448	4	0	0	2	3
Bordetella pertussis	NC_008459.ptt	pBP136	NC_008459	41268	46	1	3	5	8
Borrelia afzelii ACA-1	NC_011647.ptt	cp32-1	NC_011647	31475	45	2	7	15	19
Borrelia afzelii ACA-1	NC_011648.ptt	cp32-5	NC_011648	31157	44	2	7	14	16
Borrelia afzelii ACA-1	NC_011649.ptt	cp32-4	NC_011649	30810	41	0	5	11	17
Borrelia afzelii ACA-1	NC_011650.ptt	cp26	NC_011650	26535	27	3	4	6	11
Borrelia afzelii ACA-1	NC_011651.ptt	cp32-3	NC_011651	31017	42	4	4	9	16
Borrelia afzelii ACA-1	NC_011786.ptt	lp54	NC_011786	60749	76	5	5	17	23
Borrelia afzelii ACA-1	NC_011787.ptt	lp28-1	NC_011787	28763	34	0	4	8	14
Borrelia afzelii ACA-1	NC_011788.ptt	lp28-2	NC_011788	32041	48	9	21	31	38
Borrelia afzelii ACA-1	NC_011789.ptt	lp17	NC_011789	26020	30	3	5	13	13
Borrelia afzelii ACA-1	NC_011790.ptt	lp32-10	NC_011790	31266	42	7	14	26	29
Borrelia afzelii ACA-1	NC_011791.ptt	lp28-4	NC_011791	30270	31	4	9	15	19
Borrelia afzelii ACA-1	NC_011792.ptt	lp38	NC_011792	33534	30	3	7	12	13
Borrelia afzelii ACA-1	NC_011793.ptt	lp28-3	NC_011793	23261	23	5	7	10	14
Borrelia afzelii ACA-1	NC_011794.ptt	lp28-7	NC_011794	33405	37	1	2	9	16
Borrelia afzelii PKo	NC_008273.ptt	cp30	NC_008273	30017	43	4	10	13	21
Borrelia afzelii PKo	NC_008274.ptt	cp27	NC_008274	26533	28	3	4	6	11
Borrelia afzelii PKo	NC_008564.ptt	lp60	NC_008564	59958	75	5	5	16	23
Borrelia afzelii PKo	NC_008565.ptt	lp60-2	NC_008565	59804	59	15	20	27	36
Borrelia afzelii PKo	NC_008566.ptt	lp34	NC_008566	34273	36	8	12	15	20
Borrelia afzelii PKo	NC_008567.ptt	lp32	NC_008567	32368	55	13	23	38	42
Borrelia afzelii PKo	NC_008568.ptt	lp28	NC_008568	28533	34	8	11	15	19
Borrelia afzelii PKo	NC_008569.ptt	lp25	NC_008569	24794	29	1	3	8	11
Borrelia burgdorferi	NC_004971.ptt	cp18-2	NC_004971	21170	32	0	1	6	10
Borrelia burgdorferi	NC_004988.ptt	lp16.9	NC_004988	16933	14	2	2	4	6
Borrelia burgdorferi	NC_008443.ptt	Ip21	NC_008443	8303	11	1	1	1	3
Borrelia burgdorferi 118a	NC_012229.ptt	118a_lp32-3	NC_012229	17205	31	24	27	30	31
Borrelia burgdorferi 118a	NC_012232.ptt	118a_lp38	NC_012232	27759	30	5	9	13	18
Borrelia burgdorferi 118a	NC_012233.ptt	118a_lp28-6	NC_012233	29233	35	1	5	13	17
Borrelia burgdorferi 118a	NC_012236.ptt	118a_lp28-3	NC_012236	28746	27	5	8	9	15
Borrelia burgdorferi 118a	NC_012238.ptt	118a_lp25	NC_012238	24765	20	3	4	6	8
Borrelia burgdorferi 118a	NC_012240.ptt	118a_lp28-4	NC_012240	29802	29	5	8	9	14
Borrelia burgdorferi 118a	NC_012241.ptt	118a_lp54	NC_012241	54027	66	4	9	19	22
Borrelia burgdorferi 118a	NC_012243.ptt	118a_lp17	NC_012243	18209	21	4	6	10	11
Borrelia burgdorferi 118a	NC_012245.ptt	118a_lp36	NC_012245	27241	36	5	13	16	19
Borrelia burgdorferi 118a	NC_012248.ptt	118a_lp28-5	NC_012248	27336	20	2	4	6	8
Borrelia burgdorferi 118a	NC_012251.ptt	118a_cp32-8	NC_012251	30858	43	1	6	9	16
Borrelia burgdorferi 118a	NC_012253.ptt	118a_cp32-7-9	NC_012253	60942	86	2	10	19	26
Borrelia burgdorferi 118a	NC_012256.ptt	118a_cp9	NC_012256	8692	9	0	0	0	2
Borrelia burgdorferi 118a	NC_012257.ptt	118a_cp32-10	NC_012257	30341	45	1	4	9	18
Borrelia burgdorferi 118a	NC_012261.ptt	118a_cp26	NC_012261	26526	27	3	5	6	11
Borrelia burgdorferi 118a	NC_012262.ptt	118a_cp32-5	NC_012262	17070	26	0	1	5	10
Borrelia burgdorferi 118a	NC_012264.ptt	118a_cp32-13	NC_012264	30117	42	0	2	11	16
Borrelia burgdorferi 118a	NC_012266.ptt	118a_cp32-6	NC_012266	30611	43	0	4	8	17
Borrelia burgdorferi 118a	NC_012268.ptt	118a_cp32-4	NC_012268	30171	42	1	3	9	16
Borrelia burgdorferi 156a	NC_011841.ptt	156a_cp32-12	NC_011841	30652	43	0	3	11	16
Borrelia burgdorferi 156a	NC_011843.ptt	156a_cp32-6	NC_011843	30293	41	0	1	7	12
Borrelia burgdorferi 156a	NC_011845.ptt	156a_cp32-7	NC_011845	21329	30	1	2	9	15
Borrelia burgdorferi 156a	NC_011846.ptt	156a_cp32-1	NC_011846	14883	19	2	3	7	9
Borrelia burgdorferi 156a	NC_011847.ptt	156a_cp32-8	NC_011847	30946	42	1	3	7	15
Borrelia burgdorferi 156a	NC_011849.ptt	156a_cp32-4	NC_011849	30300	44	2	2	11	15
Borrelia burgdorferi 156a	NC_011850.ptt	156a_cp32-11	NC_011850	30439	41	0	2	10	16
Borrelia burgdorferi 156a	NC_011851.ptt	156a_cp32-3	NC_011851	30280	42	0	3	8	13
Borrelia burgdorferi 156a	NC_011853.ptt	156a_cp26	NC_011853	26522	27	3	4	6	10
Borrelia burgdorferi 156a	NC_011862.ptt	156a_lp28-4	NC_011862	29501	29	5	8	9	13
Borrelia burgdorferi 156a	NC_011863.ptt	156a_lp25	NC_011863	24910	20	2	2	5	6
Borrelia burgdorferi 156a	NC_011864.ptt	156a_lp28-1	NC_011864	24159	22	16	19	21	22
Borrelia burgdorferi 156a	NC_011865.ptt	156a_lp17	NC_011865	17849	17	2	3	5	6
Borrelia burgdorferi 156a	NC_011866.ptt	156a_lp28-5	NC_011866	27342	21	1	3	6	8
Borrelia burgdorferi 156a	NC_011868.ptt	156a_lp38	NC_011868	30302	39	6	14	22	28
Borrelia burgdorferi 156a	NC_011870.ptt	156a_lp36	NC_011870	23638	26	4	5	8	12
Borrelia burgdorferi 156a	NC_011872.ptt	156a_lp28-6	NC_011872	26705	32	1	3	9	14
Borrelia burgdorferi 156a	NC_011874.ptt	156a_lp28-3	NC_011874	28770	25	3	5	10	12
Borrelia burgdorferi 156a	NC_011876.ptt	156a_lp54	NC_011876	53885	66	3	8	14	20
Borrelia burgdorferi 297	NC_013128.ptt	297_lp54	NC_013128	48220	58	0	2	10	14
Borrelia burgdorferi 29805	NC_012495.ptt	29805_lp28-6	NC_012495	30159	34	1	5	9	17
Borrelia burgdorferi 29805	NC_012498.ptt	29805_lp36	NC_012498	34551	31	16	19	27	28
Borrelia burgdorferi 29805	NC_012500.ptt	29805_lp17	NC_012500	17032	17	2	3	7	10
Borrelia burgdorferi 29805	NC_012501.ptt	29805_lp28-4	NC_012501	29469	30	7	9	11	14
Borrelia burgdorferi 29805	NC_012502.ptt	29805_lp28-2	NC_012502	29870	36	0	3	8	11
Borrelia burgdorferi 29805	NC_012503.ptt	29805_lp25	NC_012503	24093	24	7	9	11	12
Borrelia burgdorferi 29805	NC_012505.ptt	29805_lp54	NC_012505	53849	69	5	8	16	21
Borrelia burgdorferi 29805	NC_012507.ptt	29805_lp28-3	NC_012507	31052	27	7	10	11	13
Borrelia burgdorferi 29805	NC_012508.ptt	29805_lp38	NC_012508	38696	49	12	14	24	30
Borrelia burgdorferi 29805	NC_012510.ptt	29805_cp32-9	NC_012510	30414	47	2	5	12	17
Borrelia burgdorferi 29805	NC_012511.ptt	29805_cp32-4	NC_012511	30617	42	0	5	11	15
Borrelia burgdorferi 29805	NC_012513.ptt	29805_cp26	NC_012513	26537	28	3	5	7	10
Borrelia burgdorferi 29805	NC_012514.ptt	29805_cp32-7	NC_012514	29694	41	1	3	4	13
Borrelia burgdorferi 29805	NC_012516.ptt	29805_cp32-12	NC_012516	27704	38	0	1	6	11
Borrelia burgdorferi 29805	NC_012517.ptt	29805_cp32-5	NC_012517	22534	34	1	2	8	14
Borrelia burgdorferi 64b	NC_012104.ptt	64b_cp26	NC_012104	26525	27	3	6	6	10
Borrelia burgdorferi 64b	NC_012105.ptt	64b_cp32-4	NC_012105	30375	44	2	7	11	17
Borrelia burgdorferi 64b	NC_012106.ptt	64b_cp32-3-8	NC_012106	61062	86	2	11	21	35
Borrelia burgdorferi 64b	NC_012107.ptt	64b_cp32-9	NC_012107	22471	33	2	6	8	13
Borrelia burgdorferi 64b	NC_012110.ptt	64b_cp32-1	NC_012110	30327	41	0	2	11	15
Borrelia burgdorferi 64b	NC_012111.ptt	64b_cp32-5	NC_012111	30884	43	1	4	9	14
Borrelia burgdorferi 64b	NC_012112.ptt	64b_cp32-11	NC_012112	30260	41	0	3	6	13
Borrelia burgdorferi 64b	NC_012113.ptt	64b_cp32-7	NC_012113	29673	41	1	4	10	14
Borrelia burgdorferi 64b	NC_012114.ptt	64b_cp32-6	NC_012114	30755	43	1	3	8	13
Borrelia burgdorferi 64b	NC_012163.ptt	64b_lp28-3	NC_012163	28645	34	8	12	17	20
Borrelia burgdorferi 64b	NC_012165.ptt	64b_lp28-4	NC_012165	26992	38	9	12	19	20
Borrelia burgdorferi 64b	NC_012168.ptt	64b_lp28-1	NC_012168	30663	36	23	29	34	35
Borrelia burgdorferi 64b	NC_012174.ptt	64b_lp28-5	NC_012174	26776	23	2	4	7	9
Borrelia burgdorferi 64b	NC_012179.ptt	64b_lp17	NC_012179	16600	24	6	8	12	14
Borrelia burgdorferi 64b	NC_012182.ptt	64b_lp38	NC_012182	39007	56	14	24	31	40
Borrelia burgdorferi 64b	NC_012184.ptt	64b_lp36	NC_012184	36826	50	10	21	29	34
Borrelia burgdorferi 64b	NC_012196.ptt	64b_lp28-2	NC_012196	28984	35	0	3	11	15
Borrelia burgdorferi 64b	NC_012199.ptt	64b_lp54	NC_012199	53263	68	3	5	15	19
Borrelia burgdorferi 72a	NC_011965.ptt	72a_cp32-13	NC_011965	30117	42	0	1	11	16
Borrelia burgdorferi 72a	NC_011966.ptt	72a_cp32-3	NC_011966	12870	21	4	7	14	18
Borrelia burgdorferi 72a	NC_011967.ptt	72a_cp32-10	NC_011967	30324	44	0	3	10	16
Borrelia burgdorferi 72a	NC_011968.ptt	72a_cp32-12	NC_011968	27704	38	0	1	6	11
Borrelia burgdorferi 72a	NC_011970.ptt	72a_cp32-2-7	NC_011970	30101	43	1	5	9	14
Borrelia burgdorferi 72a	NC_011972.ptt	72a_cp32-1	NC_011972	30016	42	0	5	8	14
Borrelia burgdorferi 72a	NC_011974.ptt	72a_cp26	NC_011974	26522	29	5	6	7	12
Borrelia burgdorferi 72a	NC_011975.ptt	72a_cp32-5	NC_011975	17016	25	0	0	4	7
Borrelia burgdorferi 72a	NC_012172.ptt	72a_lp28-4	NC_012172	29630	42	12	14	19	22
Borrelia burgdorferi 72a	NC_012186.ptt	72a_lp36	NC_012186	28128	32	5	9	11	16
Borrelia burgdorferi 72a	NC_012191.ptt	72a_lp17	NC_012191	18115	33	6	11	19	21
Borrelia burgdorferi 72a	NC_012193.ptt	72a_lp54	NC_012193	53686	69	5	7	17	23
Borrelia burgdorferi 72a	NC_012201.ptt	72a_lp38	NC_012201	27763	36	7	11	17	24
Borrelia burgdorferi 94a	NC_012231.ptt	94a_lp28-3	NC_012231	26181	30	6	10	13	15
Borrelia burgdorferi 94a	NC_012235.ptt	94a_lp28-4	NC_012235	28038	37	12	14	16	21
Borrelia burgdorferi 94a	NC_012237.ptt	94a_lp17	NC_012237	18110	30	9	10	14	18
Borrelia burgdorferi 94a	NC_012244.ptt	94a_lp54	NC_012244	53756	72	4	11	20	24
Borrelia burgdorferi 94a	NC_012246.ptt	94a_lp36	NC_012246	28234	33	4	9	12	16
Borrelia burgdorferi 94a	NC_012249.ptt	94a_lp56	NC_012249	21082	34	13	16	24	25
Borrelia burgdorferi 94a	NC_012250.ptt	94a_cp32-5	NC_012250	29459	42	0	3	9	13
Borrelia burgdorferi 94a	NC_012254.ptt	94a_cp32-11	NC_012254	30648	42	0	4	8	16
Borrelia burgdorferi 94a	NC_012255.ptt	94a_cp32-10	NC_012255	30162	45	1	4	9	18
Borrelia burgdorferi 94a	NC_012258.ptt	94a_cp32-7	NC_012258	30433	43	1	1	11	15
Borrelia burgdorferi 94a	NC_012259.ptt	94a_cp32-6	NC_012259	30816	44	0	1	10	15
Borrelia burgdorferi 94a	NC_012263.ptt	94a_cp26	NC_012263	26507	27	3	4	6	10
Borrelia burgdorferi 94a	NC_012269.ptt	94a_cp9	NC_012269	8696	11	0	1	4	4
Borrelia burgdorferi B31	NC_000948.ptt	cp32-1	NC_000948	30750	42	0	3	7	10
Borrelia burgdorferi B31	NC_000949.ptt	cp32-3	NC_000949	30223	45	1	4	11	19
Borrelia burgdorferi B31	NC_000950.ptt	cp32-4	NC_000950	30299	44	3	6	10	14
Borrelia burgdorferi B31	NC_000951.ptt	cp32-6	NC_000951	29838	42	1	4	10	13
Borrelia burgdorferi B31	NC_000952.ptt	cp32-7	NC_000952	30800	44	2	5	10	14
Borrelia burgdorferi B31	NC_000953.ptt	cp32-8	NC_000953	30885	43	2	4	8	14
Borrelia burgdorferi B31	NC_000954.ptt	cp32-9	NC_000954	30651	38	1	6	10	16
Borrelia burgdorferi B31	NC_000955.ptt	lp21	NC_000955	18753	12	4	7	9	11
Borrelia burgdorferi B31	NC_000956.ptt	lp56	NC_000956	52971	82	10	20	28	37
Borrelia burgdorferi B31	NC_000957.ptt	lp5	NC_000957	5228	6	0	0	1	3
Borrelia burgdorferi B31	NC_001849.ptt	lp17	NC_001849	16823	25	5	6	9	12
Borrelia burgdorferi B31	NC_001850.ptt	lp25	NC_001850	24177	32	10	12	14	17
Borrelia burgdorferi B31	NC_001851.ptt	lp28-1	NC_001851	26921	32	6	6	18	20
Borrelia burgdorferi B31	NC_001852.ptt	lp28-2	NC_001852	29766	34	1	3	8	11
Borrelia burgdorferi B31	NC_001853.ptt	lp28-3	NC_001853	28601	40	10	15	21	24
Borrelia burgdorferi B31	NC_001854.ptt	lp28-4	NC_001854	27323	43	14	16	24	27
Borrelia burgdorferi B31	NC_001855.ptt	lp36	NC_001855	36849	54	14	23	29	35
Borrelia burgdorferi B31	NC_001856.ptt	lp38	NC_001856	38829	52	12	13	22	30
Borrelia burgdorferi B31	NC_001857.ptt	lp54	NC_001857	53561	76	7	13	21	27
Borrelia burgdorferi B31	NC_001903.ptt	cp26	NC_001903	26498	29	2	6	8	11
Borrelia burgdorferi B31	NC_001904.ptt	cp9	NC_001904	9386	11	0	0	0	3
Borrelia burgdorferi Bol26	NC_012494.ptt	Bol26_lp28-1	NC_012494	28200	32	0	3	8	13
Borrelia burgdorferi Bol26	NC_012496.ptt	Bol26_lp36	NC_012496	36936	43	12	15	25	29
Borrelia burgdorferi Bol26	NC_012497.ptt	Bol26_lp28-3	NC_012497	17941	16	14	15	16	16
Borrelia burgdorferi Bol26	NC_012499.ptt	Bol26_lp28-4	NC_012499	28812	28	4	5	7	10
Borrelia burgdorferi Bol26	NC_012504.ptt	Bol26_lp54	NC_012504	53655	65	3	5	12	18
Borrelia burgdorferi Bol26	NC_012506.ptt	Bol26_lp17	NC_012506	17287	17	1	3	6	8
Borrelia burgdorferi Bol26	NC_012509.ptt	Bol26_cp32-5	NC_012509	30186	41	1	3	12	15
Borrelia burgdorferi Bol26	NC_012512.ptt	Bol26_cp26	NC_012512	26523	26	2	5	5	9
Borrelia burgdorferi Bol26	NC_012515.ptt	Bol26_cp32-9	NC_012515	30597	45	1	6	9	14
Borrelia burgdorferi Bol26	NC_012518.ptt	Bol26_cp32-12	NC_012518	31433	45	2	3	6	14
Borrelia burgdorferi CA-11.2a	NC_012149.ptt	CA-11.2A_cp32-5	NC_012149	29912	42	0	1	10	15
Borrelia burgdorferi CA-11.2a	NC_012152.ptt	CA-11.2A_cp32-10	NC_012152	30290	44	0	4	10	16
Borrelia burgdorferi CA-11.2a	NC_012154.ptt	CA-11.2A_cp32-3	NC_012154	29762	41	1	1	9	18
Borrelia burgdorferi CA-11.2a	NC_012156.ptt	CA-11.2A_cp32-13	NC_012156	30088	41	0	2	10	19
Borrelia burgdorferi CA-11.2a	NC_012157.ptt	CA-11.2A_cp26	NC_012157	26511	28	4	6	7	12
Borrelia burgdorferi CA-11.2a	NC_012158.ptt	CA-11.2A_cp32-1	NC_012158	30408	43	1	2	8	11
Borrelia burgdorferi CA-11.2a	NC_012170.ptt	CA-11.2A_lp38	NC_012170	27775	40	5	9	20	28
Borrelia burgdorferi CA-11.2a	NC_012194.ptt	CA-11.2A_lp54	NC_012194	54021	71	4	9	19	24
Borrelia burgdorferi CA-11.2a	NC_012202.ptt	CA-11.2A_lp36-28-4	NC_012202	54623	81	18	29	37	46
Borrelia burgdorferi CA-11.2a	NC_012203.ptt	CA-11.2A_lp56	NC_012203	29418	32	4	5	9	12
Borrelia burgdorferi CA-11.2a	NC_012227.ptt	CA-11.2A_lp17	NC_012227	18181	30	6	11	19	22
Borrelia burgdorferi CA-11.2a	NC_012228.ptt	CA-11.2A_lp28-3	NC_012228	25799	28	7	10	14	18
Borrelia burgdorferi JD1	NC_013129.ptt	JD1_lp54	NC_013129	52916	63	0	3	11	17
Borrelia burgdorferi N40	NC_013130.ptt	N40_lp54	NC_013130	53786	64	0	2	12	17
Borrelia burgdorferi WI91-23	NC_012148.ptt	WI91-23_cp32-1	NC_012148	30026	42	1	4	9	13
Borrelia burgdorferi WI91-23	NC_012150.ptt	WI91-23_cp32-11	NC_012150	30772	43	0	3	12	19
Borrelia burgdorferi WI91-23	NC_012151.ptt	WI91-23_cp26	NC_012151	26506	27	3	4	5	9
Borrelia burgdorferi WI91-23	NC_012153.ptt	WI91-23_cp32-5	NC_012153	18338	26	1	3	8	9
Borrelia burgdorferi WI91-23	NC_012155.ptt	WI91-23_cp9-3	NC_012155	8706	10	0	0	1	2
Borrelia burgdorferi WI91-23	NC_012159.ptt	WI91-23_cp32-10	NC_012159	29756	42	2	3	9	12
Borrelia burgdorferi WI91-23	NC_012160.ptt	WI91-23_cp32-6	NC_012160	30017	42	1	4	7	12
Borrelia burgdorferi WI91-23	NC_012161.ptt	WI91-23_cp32-7	NC_012161	30052	45	1	3	10	16
Borrelia burgdorferi WI91-23	NC_012162.ptt	WI91-23_cp32-4	NC_012162	13540	19	0	0	3	6
Borrelia burgdorferi WI91-23	NC_012167.ptt	WI91-23_lp38	NC_012167	38893	62	17	30	36	42
Borrelia burgdorferi WI91-23	NC_012171.ptt	WI91-23_lp28-3	NC_012171	27543	38	12	17	23	25
Borrelia burgdorferi WI91-23	NC_012175.ptt	WI91-23_lp54	NC_012175	53783	69	5	9	14	22
Borrelia burgdorferi WI91-23	NC_012178.ptt	WI91-23_lp25	NC_012178	24661	36	13	14	21	22
Borrelia burgdorferi WI91-23	NC_012187.ptt	WI91-23_lp28-4	NC_012187	28237	37	9	12	18	20
Borrelia burgdorferi WI91-23	NC_012188.ptt	WI91-23_lp17	NC_012188	15386	19	4	5	8	10
Borrelia burgdorferi WI91-23	NC_012189.ptt	WI91-23_lp36	NC_012189	30134	44	10	16	22	27
Borrelia burgdorferi WI91-23	NC_012192.ptt	WI91-23_lp5	NC_012192	5252	6	0	0	2	3
Borrelia burgdorferi WI91-23	NC_012195.ptt	WI91-23_lp28-6	NC_012195	29782	35	1	5	12	16
Borrelia burgdorferi WI91-23	NC_012197.ptt	WI91-23_lp28-1	NC_012197	26634	32	16	19	23	26
Borrelia burgdorferi WI91-23	NC_012198.ptt	WI91-23_lp56	NC_012198	27581	34	3	7	11	14
Borrelia burgdorferi ZS7	NC_011720.ptt	ZS7_cp32-3+10	NC_011720	48168	67	0	5	13	20
Borrelia burgdorferi ZS7	NC_011722.ptt	ZS7_cp32-9	NC_011722	30467	46	1	5	8	13
Borrelia burgdorferi ZS7	NC_011724.ptt	ZS7_cp26	NC_011724	26514	28	3	7	7	10
Borrelia burgdorferi ZS7	NC_011731.ptt	ZS7_cp32-1	NC_011731	30330	44	0	2	11	15
Borrelia burgdorferi ZS7	NC_011735.ptt	ZS7_cp32-12	NC_011735	29806	41	2	3	7	13
Borrelia burgdorferi ZS7	NC_011736.ptt	ZS7_cp32-4	NC_011736	30964	43	2	3	8	14
Borrelia burgdorferi ZS7	NC_011778.ptt	ZS7_lp36	NC_011778	36852	44	6	7	13	14
Borrelia burgdorferi ZS7	NC_011779.ptt	ZS7_lp28-2	NC_011779	29758	35	0	2	8	10
Borrelia burgdorferi ZS7	NC_011780.ptt	ZS7_lp28-1	NC_011780	23422	28	3	5	8	10
Borrelia burgdorferi ZS7	NC_011781.ptt	ZS7_lp28-3	NC_011781	28414	26	1	2	6	11
Borrelia burgdorferi ZS7	NC_011782.ptt	ZS7_lp17	NC_011782	17266	16	1	2	6	7
Borrelia burgdorferi ZS7	NC_011783.ptt	ZS7_lp25	NC_011783	24326	24	3	6	6	6
Borrelia burgdorferi ZS7	NC_011784.ptt	ZS7_lp54	NC_011784	53615	66	1	5	10	16
Borrelia burgdorferi ZS7	NC_011785.ptt	ZS7_lp28-4	NC_011785	28885	30	3	4	5	7
Borrelia duttonii	NC_008442.ptt	44-kb linear plasmid	NC_008442	44010	36	2	6	9	12
Borrelia duttonii Ly	NC_011224.ptt	pl11	NC_011224	11226	8	0	0	0	1
Borrelia duttonii Ly	NC_011226.ptt	pl15	NC_011226	15049	14	0	3	7	7
Borrelia duttonii Ly	NC_011245.ptt	pl28	NC_011245	28343	36	0	2	5	7
Borrelia duttonii Ly	NC_011247.ptt	pl165	NC_011247	163884	144	0	3	8	19
Borrelia duttonii Ly	NC_011248.ptt	pl35	NC_011248	35286	32	2	4	6	15
Borrelia duttonii Ly	NC_011249.ptt	pl36	NC_011249	35831	26	1	2	6	12
Borrelia duttonii Ly	NC_011250.ptt	pl40	NC_011250	40353	42	0	1	4	10
Borrelia duttonii Ly	NC_011251.ptt	pl41	NC_011251	41259	38	3	4	9	17
Borrelia duttonii Ly	NC_011254.ptt	pl42	NC_011254	42153	39	2	5	10	14
Borrelia duttonii Ly	NC_011256.ptt	pl70	NC_011256	66407	61	2	3	13	19
Borrelia duttonii Ly	NC_011257.ptt	pl23	NC_011257	23303	22	1	2	6	9
Borrelia duttonii Ly	NC_011259.ptt	pl23b	NC_011259	23036	15	0	2	4	6
Borrelia duttonii Ly	NC_011261.ptt	pl26	NC_011261	26917	34	0	1	2	7
Borrelia duttonii Ly	NC_011262.ptt	pl31	NC_011262	31021	33	0	3	6	8
Borrelia duttonii Ly	NC_011264.ptt	pl32	NC_011264	31663	31	2	6	8	13
Borrelia duttonii Ly	NC_011265.ptt	pl27	NC_011265	27476	36	1	1	4	7
Borrelia garinii Far04	NC_011844.ptt	Far04_cp26	NC_011844	26994	27	1	2	7	10
Borrelia garinii Far04	NC_011867.ptt	Far04_lp36	NC_011867	35446	54	18	24	30	39
Borrelia garinii Far04	NC_011869.ptt	Far04_lp32-10	NC_011869	41906	84	20	33	45	56
Borrelia garinii Far04	NC_011871.ptt	Far04_lp17	NC_011871	22433	24	6	6	8	11
Borrelia garinii Far04	NC_011873.ptt	Far04_lp28-1	NC_011873	27689	48	39	42	45	47
Borrelia garinii Far04	NC_011875.ptt	Far04_lp25	NC_011875	25791	34	10	13	17	19
Borrelia garinii Far04	NC_011877.ptt	Far04_lp54	NC_011877	58069	79	5	10	20	28
Borrelia garinii PBi	NC_006128.ptt	cp26	NC_006128	27108	26	3	3	6	11
Borrelia garinii PBi	NC_006129.ptt	lp54	NC_006129	55560	74	3	9	19	30
Borrelia garinii PBr	NC_011840.ptt	PBr_cp26	NC_011840	27040	29	4	5	6	14
Borrelia garinii PBr	NC_011842.ptt	PBr_cp32-10	NC_011842	34837	75	17	23	42	52
Borrelia garinii PBr	NC_011848.ptt	PBr_cp32-5	NC_011848	29694	43	3	6	11	20
Borrelia garinii PBr	NC_011854.ptt	PBr_lp28-1	NC_011854	38262	44	3	4	10	18
Borrelia garinii PBr	NC_011855.ptt	PBr_lp28-7	NC_011855	27006	35	2	6	13	18
Borrelia garinii PBr	NC_011856.ptt	PBr_lp25	NC_011856	32543	53	16	21	29	35
Borrelia garinii PBr	NC_011857.ptt	PBr_lp36	NC_011857	36709	53	19	28	32	40
Borrelia garinii PBr	NC_011858.ptt	PBr_lp28-3	NC_011858	17609	21	11	14	16	20
Borrelia garinii PBr	NC_011859.ptt	PBr_lp54	NC_011859	56869	75	7	10	18	27
Borrelia garinii PBr	NC_011860.ptt	PBr_lp28-4	NC_011860	40280	69	18	27	41	51
Borrelia garinii PBr	NC_011861.ptt	PBr_lp17	NC_011861	20872	27	5	8	12	13
Borrelia recurrentis A1	NC_011246.ptt	pl124	NC_011246	123937	110	2	4	12	15
Borrelia recurrentis A1	NC_011252.ptt	pl23	NC_011252	22945	21	1	1	2	6
Borrelia recurrentis A1	NC_011253.ptt	pl33	NC_011253	33213	30	1	2	6	10
Borrelia recurrentis A1	NC_011255.ptt	pl35	NC_011255	35315	34	0	0	2	8
Borrelia recurrentis A1	NC_011258.ptt	pl37	NC_011258	36869	30	0	3	4	11
Borrelia recurrentis A1	NC_011260.ptt	pl53	NC_011260	52772	55	1	2	14	20
Borrelia recurrentis A1	NC_011263.ptt	pl6	NC_011263	6131	4	2	2	3	3
Borrelia sp. SV1	NC_012230.ptt	SV1_lp28-4	NC_012230	36518	39	8	9	15	22
Borrelia sp. SV1	NC_012234.ptt	SV1_lp54	NC_012234	83377	117	8	18	35	42
Borrelia sp. SV1	NC_012239.ptt	SV1_lp28-2	NC_012239	21708	33	11	13	22	24
Borrelia sp. SV1	NC_012242.ptt	SV1_lp17	NC_012242	20219	20	6	8	9	13
Borrelia sp. SV1	NC_012247.ptt	SV1_lp32-12	NC_012247	52543	71	7	12	25	34
Borrelia sp. SV1	NC_012252.ptt	SV1_cp32-3	NC_012252	30053	41	0	4	10	17
Borrelia sp. SV1	NC_012260.ptt	SV1_cp32-4	NC_012260	29457	48	8	11	26	34
Borrelia sp. SV1	NC_012265.ptt	SV1_cp32-7	NC_012265	29578	42	2	4	7	13
Borrelia sp. SV1	NC_012267.ptt	SV1_cp26	NC_012267	26496	27	2	3	5	10
Borrelia spielmanii A14S	NC_012132.ptt	A14S_cp26	NC_012132	26217	29	5	7	9	13
Borrelia spielmanii A14S	NC_012164.ptt	A14S_lp54	NC_012164	56055	70	2	4	12	19
Borrelia spielmanii A14S	NC_012173.ptt	A14S_lp28-4	NC_012173	30185	47	14	20	25	30
Borrelia spielmanii A14S	NC_012176.ptt	A14S_lp38	NC_012176	20932	35	10	16	23	28
Borrelia spielmanii A14S	NC_012181.ptt	A14S_lp28-8	NC_012181	24828	32	18	24	28	29
Borrelia spielmanii A14S	NC_012183.ptt	A14S_lp28-3	NC_012183	28035	45	17	22	31	35
Borrelia spielmanii A14S	NC_012190.ptt	A14S_lp36	NC_012190	29429	40	13	18	27	32
Borrelia spielmanii A14S	NC_012200.ptt	A14S_lp17	NC_012200	25308	30	3	5	10	15
Borrelia valaisiana VS116	NC_012128.ptt	VS116_cp32-5	NC_012128	23419	42	1	4	10	20
Borrelia valaisiana VS116	NC_012129.ptt	VS116_cp26	NC_012129	26875	27	2	3	5	10
Borrelia valaisiana VS116	NC_012130.ptt	VS116_cp9	NC_012130	9474	12	0	1	2	4
Borrelia valaisiana VS116	NC_012131.ptt	VS116_cp32-2-7	NC_012131	27367	45	2	9	19	22
Borrelia valaisiana VS116	NC_012133.ptt	VS116_cp32-10	NC_012133	27732	38	2	4	8	12
Borrelia valaisiana VS116	NC_012166.ptt	VS116_lp25	NC_012166	32795	62	12	24	36	44
Borrelia valaisiana VS116	NC_012169.ptt	VS116_lp28-8	NC_012169	18022	19	3	6	8	9
Borrelia valaisiana VS116	NC_012177.ptt	VS116_lp54	NC_012177	53953	70	7	9	16	22
Borrelia valaisiana VS116	NC_012180.ptt	VS116_lp17	NC_012180	20024	26	8	13	15	17
Borrelia valaisiana VS116	NC_012185.ptt	VS116_lp28-3	NC_012185	81995	142	43	67	87	103
Borrelia valaisiana VS116	NC_012204.ptt	VS116_lp36	NC_012204	23914	38	14	18	28	30
Brachyspira hyodysenteriae WA1	NC_012226.ptt	pBHWA1	NC_012226	35940	31	0	1	3	6
Bradyrhizobium sp. BTAi1	NC_009475.ptt	pBBta01	NC_009475	228826	257	9	11	33	53
Brevibacterium linens	NC_002522.ptt	LIM	NC_002522	7610	3	0	0	1	2
Buchnera aphidicola	NC_001911.ptt	pLeu-Dn	NC_001911	7768	7	0	0	0	0
Buchnera aphidicola	NC_013549.ptt	pleu-BTg	NC_013549	6521	5	0	1	1	1
Buchnera aphidicola (Cinara cedri)	NC_011878.ptt	pLeu-BCc	NC_011878	6054	5	0	0	1	1
Buchnera aphidicola (Schizaphis graminum)	NC_001910.ptt	pLeu-Sg	NC_001910	7967	7	0	0	0	1
Buchnera aphidicola str. APS (Acyrthosiphon pisum)	NC_002252.ptt	pTrp	NC_002252	7258	4	0	0	0	0
Buchnera aphidicola str. APS (Acyrthosiphon pisum)	NC_002253.ptt	pLeu	NC_002253	7786	7	0	0	0	0
Burkholderia ambifaria AMMD	NC_008385.ptt	1	NC_008385	43581	45	1	3	5	9
Burkholderia ambifaria MC40-6	NC_010553.ptt	pBMC401	NC_010553	301592	298	11	25	39	63
Burkholderia cenocepacia HI2424	NC_008545.ptt	1	NC_008545	164857	159	5	15	27	41
Burkholderia cenocepacia J2315	NC_011003.ptt	pBCJ2315	NC_011003	92661	132	2	10	18	26
Burkholderia cepacia	NC_013666.ptt	pIJB1	NC_013666	99448	68	0	3	10	13
Burkholderia glumae BGR1	NC_012718.ptt	bglu_2p	NC_012718	141792	121	1	4	14	22
Burkholderia glumae BGR1	NC_012720.ptt	bglu_3p	NC_012720	141067	143	3	10	22	35
Burkholderia glumae BGR1	NC_012723.ptt	bglu_1p	NC_012723	133591	144	5	10	15	21
Burkholderia glumae BGR1	NC_012725.ptt	bglu_4p	NC_012725	134349	115	3	12	34	40
Burkholderia multivorans ATCC 17616	NC_010070.ptt	pBMUL01	NC_010070	167422	139	0	10	23	33
Burkholderia multivorans ATCC 17616	NC_010802.ptt	pTGL1	NC_010802	167422	138	2	10	26	33
Burkholderia phymatum STM815	NC_010627.ptt	pBPHY02	NC_010627	595108	575	9	35	76	107
Burkholderia phytofirmans PsJN	NC_010679.ptt	pBPHYT01	NC_010679	121122	168	3	10	19	31
Burkholderia vietnamiensis G4	NC_009226.ptt	pBVIE05	NC_009226	88096	111	4	9	14	21
Burkholderia vietnamiensis G4	NC_009227.ptt	pBVIE02	NC_009227	265616	272	3	9	30	52
Burkholderia vietnamiensis G4	NC_009228.ptt	pBVIE04	NC_009228	107231	112	1	4	11	22
Burkholderia vietnamiensis G4	NC_009229.ptt	pBVIE03	NC_009229	226679	251	7	9	20	39
Burkholderia vietnamiensis G4	NC_009230.ptt	pBVIE01	NC_009230	397868	409	7	12	26	43
Caedibacter taeniospiralis	NC_005915.ptt	pKAP298	NC_005915	49112	57	9	14	23	28
Campylobacter coli	NC_006134.ptt	pCC31	NC_006134	44707	50	8	14	21	25
Campylobacter coli	NC_007142.ptt	p3384	NC_007142	3316	3	1	1	1	2
Campylobacter coli RM2228	NC_008050.ptt	pCC2228-2	NC_008050	3303	3	1	1	1	1
Campylobacter coli RM2228	NC_008051.ptt	pCC2228-3	NC_008051	4276	3	1	1	1	1
Campylobacter concisus 13826	NC_009795.ptt	pCCON31	NC_009795	30949	33	6	10	12	17
Campylobacter concisus 13826	NC_009796.ptt	pCCON16	NC_009796	16457	23	1	2	4	4
Campylobacter fetus subsp. venerealis	NC_010858.ptt	pCFV108	NC_010858	3724	4	2	2	3	3
Campylobacter hominis ATCC BAA-381	NC_009713.ptt	pCH4	NC_009713	3678	5	2	4	4	4
Campylobacter jejuni	NC_004997.ptt	pCJ419	NC_004997	4013	4	2	2	2	2
Campylobacter jejuni	NC_008052.ptt	pCJ1170	NC_008052	4381	3	1	1	1	1
Campylobacter jejuni	NC_008438.ptt	pCJ01	NC_008438	3212	4	1	2	2	3
Campylobacter jejuni subsp. jejuni 81-176	NC_005012.ptt	pVir	NC_005012	37468	54	11	17	23	31
Campylobacter jejuni subsp. jejuni 81-176	NC_006135.ptt	pTet	NC_006135	45205	49	6	12	20	28
Campylobacter jejuni subsp. jejuni 81-176	NC_007141.ptt	pTet	NC_007141	45210	44	5	11	17	22
Campylobacter jejuni subsp. jejuni 81-176	NC_008770.ptt	pVir	NC_008770	37473	53	8	14	22	29
Campylobacter jejuni subsp. jejuni 81-176	NC_008790.ptt	pTet	NC_008790	45025	52	10	16	22	29
Campylobacter lari	NC_006975.ptt	pCL300	NC_006975	3634	4	2	2	2	2
Campylobacter lari	NC_007962.ptt	pUPTC237	NC_007962	3828	4	2	2	2	3
Campylobacter lari RM2100	NC_012040.ptt	megaplasmid pCL2100	NC_012040	46201	42	3	5	8	13
Candidatus Accumulibacter phosphatis clade IIA str. UW-1	NC_013190.ptt	pAph02	NC_013190	42325	44	1	1	5	8
Candidatus Accumulibacter phosphatis clade IIA str. UW-1	NC_013191.ptt	pAph03	NC_013191	37695	49	1	4	8	12
Candidatus Accumulibacter phosphatis clade IIA str. UW-1	NC_013193.ptt	pAph01	NC_013193	167595	168	3	11	23	37
Candidatus Azobacteroides pseudotrichonymphae genomovar. CFP2	NC_011561.ptt	pCFPG2	NC_011561	37111	28	0	1	5	6
Candidatus Azobacteroides pseudotrichonymphae genomovar. CFP2	NC_011562.ptt	pCFPG3	NC_011562	31893	25	0	0	0	1
Candidatus Azobacteroides pseudotrichonymphae genomovar. CFP2	NC_011563.ptt	pCFPG4	NC_011563	4149	4	0	1	2	2
Candidatus Azobacteroides pseudotrichonymphae genomovar. CFP2	NC_011564.ptt	pCFPG1	NC_011564	37560	37	1	4	6	11
Candidatus Hamiltonella defensa 5AT (Acyrthosiphon pisum)	NC_012752.ptt	pHD5AT	NC_012752	59032	55	3	4	9	17
Candidatus Phytoplasma australiense	NC_010854.ptt	pPAPh2	NC_010854	3607	4	0	0	0	0
Candidatus Phytoplasma australiense	NC_010856.ptt	pPASb11	NC_010856	3635	4	0	0	0	1
Candidatus Phytoplasma australiense	NC_010918.ptt	pCPa	NC_010918	3773	4	0	0	1	1
Capnocytophaga canimorsus	NC_011336.ptt	pCC7	NC_011336	4579	4	0	0	1	2
Caulobacter sp. K31	NC_010333.ptt	pCAUL02	NC_010333	177878	170	2	7	17	28
Caulobacter sp. K31	NC_010335.ptt	pCAUL01	NC_010335	233649	212	2	3	13	21
Chelativorans sp. BNC1	NC_008242.ptt	1	NC_008242	343931	343	0	8	22	40
Chelativorans sp. BNC1	NC_008243.ptt	2	NC_008243	131247	122	0	2	5	8
Chelativorans sp. BNC1	NC_008244.ptt	3	NC_008244	47561	49	3	4	6	10
Chlamydia muridarum Nigg	NC_002182.ptt	pMoPn	NC_002182	7501	7	0	0	1	1
Chlamydia trachomatis	NC_010029.ptt	pLGV440	NC_010029	7501	8	0	0	1	1
Chlamydia trachomatis	NC_010285.ptt	pL2	NC_010285	7499	9	0	0	1	1
Chlamydia trachomatis	NC_010286.ptt	pUCH-1	NC_010286	7500	8	0	0	1	1
Chlamydia trachomatis	NC_012625.ptt	pSW4	NC_012625	7493	8	0	1	1	1
Chlamydia trachomatis	NC_012626.ptt	pSW5	NC_012626	7471	8	0	1	1	1
Chlamydia trachomatis	NC_012627.ptt	pCTB	NC_012627	7502	8	0	1	1	1
Chlamydia trachomatis	NC_012630.ptt	pSW2	NC_012630	7169	8	0	1	1	1
Chlamydia trachomatis	NC_012631.ptt	pSW3	NC_012631	7502	8	0	1	1	1
Chlamydia trachomatis A/HAR-13	NC_007430.ptt	pCTA	NC_007430	7510	8	0	1	1	1
Chlamydia trachomatis B/Jali20/OT	NC_012629.ptt	pJALI	NC_012629	7506	8	0	1	1	1
Chlamydophila caviae GPIC	NC_004720.ptt	pCpGP1	NC_004720	7966	7	0	0	0	0
Chlamydophila felis Fe/C-56	NC_007900.ptt	pCfe1	NC_007900	7552	8	0	0	0	0
Chlamydophila psittaci	NC_002117.ptt	pCpA1	NC_002117	7553	9	0	0	0	1
Chlorobium limicola	NC_002095.ptt	pCL1	NC_002095	14636	6	0	1	1	1
Citrobacter freundii	NC_004464.ptt	pCTX-M3	NC_004464	89468	105	13	19	33	44
Citrobacter koseri ATCC BAA-895	NC_009793.ptt	pCKO3	NC_009793	9294	16	3	4	9	12
Citrobacter koseri ATCC BAA-895	NC_009794.ptt	pCKO2	NC_009794	5601	14	7	9	10	11
Citrobacter rodentium	NC_003114.ptt	pCRP3	NC_003114	3172	6	0	2	3	4
Citrobacter rodentium ICC168	NC_013717.ptt	pCROD1	NC_013717	54449	60	12	20	26	36
Citrobacter rodentium ICC168	NC_013718.ptt	pCROD2	NC_013718	39265	56	3	5	10	14
Citrobacter rodentium ICC168	NC_013719.ptt	pCROD3	NC_013719	3910	3	0	0	0	0
Clavibacter michiganensis subsp. michiganensis NCPPB 382	NC_009478.ptt	pCM1	NC_009478	27357	28	0	2	4	7
Clavibacter michiganensis subsp. michiganensis NCPPB 382	NC_009479.ptt	pCM2	NC_009479	69989	72	1	4	16	27
Clavibacter michiganensis subsp. sepedonicus	NC_010399.ptt	pCS1	NC_010399	50350	67	4	4	13	21
Clavibacter michiganensis subsp. sepedonicus	NC_010408.ptt	pCSL1	NC_010408	94791	113	4	10	20	29
Clostridium acetobutylicum ATCC 824	NC_001988.ptt	pSOL1	NC_001988	192000	178	6	9	24	38
Clostridium botulinum	NC_012219.ptt	pC2C203U28	NC_012219	106981	122	7	15	31	50
Clostridium botulinum A str. ATCC 3502	NC_009496.ptt	pBOT3502	NC_009496	16344	19	4	7	8	11
Clostridium botulinum A3 str. Loch Maree	NC_010418.ptt	pCLK	NC_010418	266785	331	31	47	91	135
Clostridium botulinum B str. Eklund 17B	NC_010680.ptt	pCLL	NC_010680	47642	54	10	18	23	29
Clostridium botulinum B1 str. Okra	NC_010379.ptt	pCLD	NC_010379	148780	194	26	37	70	91
Clostridium botulinum Ba4 str. 657	NC_012654.ptt	pCLJ	NC_012654	270022	310	25	52	83	121
Clostridium botulinum Ba4 str. 657	NC_012657.ptt	pCLJ2	NC_012657	9953	6	1	2	2	3
Clostridium botulinum D str. 1873	NC_012945.ptt	pCLG2	NC_012945	54152	48	2	4	8	10
Clostridium botulinum D str. 1873	NC_012946.ptt	pCLG1	NC_012946	107690	128	12	22	36	55
Clostridium botulinum F str. Langeland	NC_009700.ptt	pCLI	NC_009700	17531	24	5	6	11	12
Clostridium butyricum	NC_012760.ptt	pCBM588	NC_012760	8060	9	1	1	1	3
Clostridium difficile	NC_005326.ptt	pCD6	NC_005326	6830	5	0	0	2	2
Clostridium difficile 630	NC_008226.ptt	pCD630	NC_008226	7881	11	3	4	6	7
Clostridium kluyveri DSM 555	NC_009466.ptt	pCKL555A	NC_009466	59182	75	5	9	16	23
Clostridium kluyveri NBRC 12016	NC_011836.ptt	pCKL1	NC_011836	59182	55	0	3	6	8
Clostridium perfringens	NC_006872.ptt	pBCNF5603	NC_006872	36695	36	3	6	11	15
Clostridium perfringens	NC_007773.ptt	pCPF5603	NC_007773	75268	73	4	11	22	27
Clostridium perfringens	NC_010937.ptt	pCW3	NC_010937	47263	51	7	11	13	18
Clostridium perfringens	NC_011412.ptt	pCP8533etx	NC_011412	64753	63	6	11	19	28
Clostridium perfringens CPE str. F4969	NC_007772.ptt	pCPF4969	NC_007772	70480	62	5	9	16	17
Clostridium perfringens SM101	NC_008263.ptt	1	NC_008263	12397	10	1	2	3	7
Clostridium perfringens SM101	NC_008264.ptt	2	NC_008264	12206	11	1	1	4	6
Clostridium perfringens str. 13	NC_003042.ptt	pCP13	NC_003042	54310	63	2	9	21	31
Clostridium tetani E88	NC_004565.ptt	pE88	NC_004565	74082	61	3	13	22	26
Collimonas fungivorans	NC_010332.ptt	pTer331	NC_010332	40457	44	0	2	6	7
Comamonas sp. CNB-1	NC_010935.ptt	pCNB	NC_010935	91181	92	1	3	11	23
Comamonas testosteroni	NC_002143.ptt	pPT1	NC_002143	15398	21	0	2	4	5
Corynebacterium aurimucosum ATCC 700975	NC_010813.ptt	pET44827	NC_010813	29037	28	2	4	5	7
Corynebacterium diphtheriae	NC_003239.ptt	pNGA2	NC_003239	4191	3	1	1	1	2
Corynebacterium diphtheriae	NC_005001.ptt	pNG2	NC_005001	15100	16	2	2	4	6
Corynebacterium efficiens YS-314	NC_004319.ptt	pCE2	NC_004319	23743	15	0	2	4	5
Corynebacterium efficiens YS-314	NC_004320.ptt	pCE3	NC_004320	48672	41	7	12	17	20
Corynebacterium glutamicum	NC_001385.ptt	pAM330	NC_001385	4448	2	0	0	0	0
Corynebacterium glutamicum	NC_001415.ptt	pAG1	NC_001415	19751	19	1	4	5	8
Corynebacterium glutamicum	NC_001456.ptt	pSR1	NC_001456	3054	2	0	0	0	0
Corynebacterium glutamicum	NC_001791.ptt	pXZ10145.1	NC_001791	4885	6	0	0	1	2
Corynebacterium glutamicum	NC_003227.ptt	pTET3	NC_003227	27856	27	2	3	10	11
Corynebacterium glutamicum	NC_004533.ptt	pAG3	NC_004533	4603	6	0	0	1	1
Corynebacterium glutamicum	NC_004534.ptt	pCG2	NC_004534	6758	6	0	1	1	2
Corynebacterium glutamicum	NC_004535.ptt	pGA2	NC_004535	19218	15	2	3	4	6
Corynebacterium glutamicum	NC_004945.ptt	pCG4	NC_004945	29371	31	5	9	13	17
Corynebacterium glutamicum	NC_013726.ptt	pCGR2	NC_013726	24235	20	1	1	4	8
Corynebacterium glutamicum R	NC_009343.ptt	pCGR1	NC_009343	49120	28	3	3	4	8
Corynebacterium jeikeium	NC_002775.ptt	pK43	NC_002775	7617	9	0	1	2	4
Corynebacterium jeikeium	NC_003442.ptt	pK64	NC_003442	10904	15	1	2	3	4
Corynebacterium jeikeium	NC_003490.ptt	pB85766	NC_003490	14875	16	0	3	4	6
Corynebacterium jeikeium	NC_004773.ptt	pA505	NC_004773	11946	11	0	1	3	5
Corynebacterium jeikeium	NC_004774.ptt	pA501	NC_004774	19934	24	3	6	9	12
Corynebacterium jeikeium	NC_004953.ptt	pCJ84	NC_004953	7580	8	0	0	1	3
Corynebacterium jeikeium K411	NC_003080.ptt	pKW4	NC_003080	14323	16	3	4	6	9
Corynebacterium sp. L2-79-05	NC_009128.ptt	pLEW279a	NC_009128	34606	43	11	15	27	30
Corynebacterium sp. L2-79-05	NC_009129.ptt	pLEW279b	NC_009129	29854	27	7	10	19	21
Corynebacterium striatum	NC_004939.ptt	pTP10	NC_004939	51409	49	2	4	12	15
Coxiella burnetii	NC_002118.ptt	QpH1	NC_002118	37329	37	2	6	12	13
Coxiella burnetii	NC_002131.ptt	QpDV	NC_002131	32601	34	1	4	10	13
Coxiella burnetii 'MSU Goat Q177'	NC_010258.ptt	QpRS	NC_010258	39281	57	9	14	24	31
Coxiella burnetii CbuK_Q154	NC_011526.ptt	pQpRS_K_Q154	NC_011526	39280	44	5	5	12	18
Coxiella burnetii Dugway 5J108-111	NC_009726.ptt	pQpDG	NC_009726	54179	59	3	5	9	14
Coxiella burnetii RSA 331	NC_010115.ptt	QpH1	NC_010115	37317	54	9	15	19	22
Coxiella burnetii RSA 493	NC_004704.ptt	pQpH1	NC_004704	37393	35	0	2	6	10
Cronobacter sakazakii ATCC BAA-894	NC_009779.ptt	pESA2	NC_009779	31208	38	9	9	14	18
Cronobacter sakazakii ATCC BAA-894	NC_009780.ptt	pESA3	NC_009780	131196	127	11	19	31	43
Cronobacter turicensis	NC_013283.ptt	pCTU1	NC_013283	138339	136	30	37	55	67
Cronobacter turicensis	NC_013284.ptt	pCTU2	NC_013284	22448	32	5	6	6	9
Cronobacter turicensis	NC_013285.ptt	pCTU3	NC_013285	53842	74	7	14	24	32
Cupriavidus metallidurans CH34	NC_006466.ptt	pMOL30	NC_006466	233755	177	2	7	21	35
Cupriavidus metallidurans CH34	NC_006525.ptt	pMOL28	NC_006525	171461	112	0	3	7	15
Cupriavidus metallidurans CH34	NC_007971.ptt	plasmid 1	NC_007971	233720	241	4	9	26	44
Cupriavidus metallidurans CH34	NC_007972.ptt	plasmid 2	NC_007972	171459	164	1	6	15	29
Cupriavidus taiwanensis	NC_010529.ptt	pRALTA	NC_010529	557200	576	25	54	103	168
Cyanothece sp. ATCC 51142	NC_010539.ptt	A	NC_010539	39620	38	4	6	10	12
Cyanothece sp. ATCC 51142	NC_010541.ptt	B	NC_010541	31856	25	1	2	6	10
Cyanothece sp. ATCC 51142	NC_010542.ptt	C	NC_010542	14685	19	8	8	10	11
Cyanothece sp. ATCC 51142	NC_010543.ptt	D	NC_010543	10244	11	1	2	2	5
Cyanothece sp. PCC 7424	NC_011730.ptt	pP742403	NC_011730	29239	28	3	4	6	9
Cyanothece sp. PCC 7424	NC_011732.ptt	pP742404	NC_011732	22636	20	1	3	6	7
Cyanothece sp. PCC 7424	NC_011733.ptt	pP742405	NC_011733	18083	19	1	4	6	7
Cyanothece sp. PCC 7424	NC_011734.ptt	pP742406	NC_011734	15219	11	1	1	1	1
Cyanothece sp. PCC 7424	NC_011737.ptt	pP742402	NC_011737	197705	191	7	16	46	63
Cyanothece sp. PCC 7425	NC_011880.ptt	pP742501	NC_011880	196837	168	5	18	33	46
Cyanothece sp. PCC 7425	NC_011882.ptt	pP742503	NC_011882	34726	29	2	5	6	9
Cyanothece sp. PCC 7425	NC_011885.ptt	pP742502	NC_011885	179973	197	12	17	30	42
Cyanothece sp. PCC 8801	NC_011721.ptt	pP880101	NC_011721	50894	61	5	9	17	25
Cyanothece sp. PCC 8801	NC_011723.ptt	pP880102	NC_011723	40786	48	0	4	11	16
Cyanothece sp. PCC 8801	NC_011727.ptt	pP880103	NC_011727	16601	12	1	2	3	5
Cyanothece sp. PCC 8802	NC_013160.ptt	pP880201	NC_013160	75678	69	3	8	20	27
Cyanothece sp. PCC 8802	NC_013163.ptt	pP880202	NC_013163	23870	26	4	6	11	15
Cyanothece sp. PCC 8802	NC_013167.ptt	pP880203	NC_013167	22723	31	3	4	8	15
Cyanothece sp. PCC 8802	NC_013168.ptt	pP880204	NC_013168	11263	13	3	3	4	6
Cylindrospermum sp. A1345	NC_010863.ptt	pCYLM02	NC_010863	4359	6	0	1	2	2
Deinococcus deserti VCD115	NC_012527.ptt	1	NC_012527	324711	264	2	5	20	43
Deinococcus deserti VCD115	NC_012528.ptt	3	NC_012528	396459	347	4	14	27	53
Deinococcus geothermalis DSM 11300	NC_009939.ptt	pDGEO02	NC_009939	205686	209	7	24	59	74
Deinococcus radiodurans R1	NC_000958.ptt	MP1	NC_000958	177466	142	6	13	31	43
Deinococcus radiodurans R1	NC_000959.ptt	CP1	NC_000959	45704	40	0	0	1	6
Delftia acidovorans	NC_005088.ptt	pUO1	NC_005088	67066	69	3	5	9	17
Desulfobacterium autotrophicum HRM2	NC_012109.ptt	pHRM2a	NC_012109	68709	76	8	10	22	33
Desulfohalobium retbaense DSM 5692	NC_013224.ptt	pDRET01	NC_013224	45263	53	14	22	35	36
Desulfotalea psychrophila LSv54	NC_006139.ptt	large	NC_006139	121587	101	9	16	32	45
Desulfotalea psychrophila LSv54	NC_006140.ptt	small	NC_006140	14664	17	2	2	4	6
Desulfovibrio magneticus RS-1	NC_012795.ptt	pDMC2	NC_012795	8867	10	2	3	6	6
Desulfovibrio magneticus RS-1	NC_012797.ptt	pDMC1	NC_012797	58704	65	5	7	17	24
Desulfovibrio vulgaris DP4	NC_008741.ptt	pDVUL01	NC_008741	198504	150	4	14	23	40
Desulfovibrio vulgaris str. Hildenborough	NC_005863.ptt	megaplasmid	NC_005863	202301	153	13	18	33	55
Dichelobacter nodosus	NC_002636.ptt	DN1	NC_002636	5112	7	0	1	2	3
Dinoroseobacter shibae DFL 12	NC_009955.ptt	pDSHI01	NC_009955	190506	196	1	3	13	31
Dinoroseobacter shibae DFL 12	NC_009956.ptt	pDSHI02	NC_009956	152970	137	7	11	24	35
Dinoroseobacter shibae DFL 12	NC_009957.ptt	pDSHI03	NC_009957	126304	136	0	3	9	17
Dinoroseobacter shibae DFL 12	NC_009958.ptt	pDSHI04	NC_009958	86208	68	5	11	19	27
Dinoroseobacter shibae DFL 12	NC_009959.ptt	pDSHI05	NC_009959	72296	73	3	4	6	12
Edwardsiella ictaluri	NC_002497.ptt	pEI1	NC_002497	4807	5	1	1	3	3
Edwardsiella ictaluri	NC_002498.ptt	pEI2	NC_002498	5643	2	0	0	1	2
Edwardsiella tarda EIB202	NC_013509.ptt	pEIB202	NC_013509	43703	53	6	9	16	20
Eikenella corrodens	NC_007093.ptt	pMU1	NC_007093	8696	7	0	1	1	1
endophytic bacterium LOB-07	NC_013090.ptt	pLK39	NC_013090	4029	7	1	1	3	3
Enterobacter aerogenes	NC_001735.ptt	R751	NC_001735	53423	69	11	11	17	23
Enterobacter cloacae	NC_011404.ptt	pEC01	NC_011404	5002	7	1	3	4	4
Enterobacter cloacae	NC_012006.ptt	pCHE-A	NC_012006	7560	8	0	1	1	1
Enterobacter cloacae	NC_012555.ptt	pEC-IMP	NC_012555	318782	315	49	69	106	129
Enterobacter cloacae	NC_012556.ptt	pEC-IMPQ	NC_012556	324503	320	50	71	107	132
Enterobacter sp. 638	NC_009425.ptt	pENTE01	NC_009425	157749	125	12	24	48	65
Enterobacter sp. RFL1396	NC_004936.ptt	pEsp1396	NC_004936	5622	5	2	3	3	3
Enterococcus faecalis	NC_002630.ptt	pAM373	NC_002630	36804	49	7	10	17	19
Enterococcus faecalis	NC_005010.ptt	pEF1071	NC_005010	9328	9	2	5	6	6
Enterococcus faecalis	NC_005013.ptt	pAMalpha1	NC_005013	9759	9	3	3	3	4
Enterococcus faecalis	NC_006827.ptt	pCF10	NC_006827	67673	57	3	4	11	18
Enterococcus faecalis	NC_008445.ptt	pRE25	NC_008445	50237	60	6	8	11	18
Enterococcus faecalis	NC_011642.ptt	pMG2200	NC_011642	106527	113	34	49	70	84
Enterococcus faecalis	NC_013514.ptt	pAMbeta1	NC_013514	27815	32	6	6	9	11
Enterococcus faecalis	NC_013533.ptt	pBEE99	NC_013533	80600	90	7	12	21	29
Enterococcus faecalis V583	NC_004669.ptt	pTEF1	NC_004669	66320	74	7	15	21	24
Enterococcus faecalis V583	NC_004670.ptt	pTEF3	NC_004670	17963	19	1	1	3	5
Enterococcus faecalis V583	NC_004671.ptt	pTEF2	NC_004671	57660	62	4	11	20	28
Enterococcus faecium	NC_005000.ptt	pRUM	NC_005000	24873	32	1	2	8	13
Enterococcus faecium	NC_007594.ptt	pHT beta	NC_007594	52890	61	1	3	4	9
Enterococcus faecium	NC_008259.ptt	pCIZ2	NC_008259	7383	10	5	5	5	8
Enterococcus faecium	NC_008768.ptt	pVEF1	NC_008768	39626	43	2	4	7	13
Enterococcus faecium	NC_008821.ptt	pVEF2	NC_008821	39714	43	1	1	5	11
Enterococcus faecium	NC_010290.ptt	pJS33	NC_010290	3175	3	1	1	1	1
Enterococcus faecium	NC_010291.ptt	pJS42	NC_010291	4147	2	0	0	0	0
Enterococcus faecium	NC_010330.ptt	pRI1	NC_010330	6038	8	0	0	1	3
Enterococcus faecium	NC_010880.ptt	pEF1	NC_010880	21344	34	8	12	16	20
Enterococcus faecium	NC_010980.ptt	pVEF3	NC_010980	63135	67	0	7	13	20
Enterococcus faecium	NC_011140.ptt	pIP816	NC_011140	34616	30	3	4	8	9
Enterococcus faecium	NC_011364.ptt	pMG1	NC_011364	65029	72	3	5	15	20
Erwinia amylovora	NC_005246.ptt	pEL60	NC_005246	60145	68	6	11	19	23
Erwinia amylovora	NC_005247.ptt	pEU30	NC_005247	30314	25	1	4	7	10
Erwinia amylovora	NC_005706.ptt	pEA29	NC_005706	28185	23	2	3	6	9
Erwinia pyrifoliae Ep1/96	NC_004445.ptt	pEP36	NC_004445	35904	32	0	4	9	11
Erwinia pyrifoliae Ep1/96	NC_013263.ptt	pEP36	NC_013263	35909	38	3	7	14	18
Erwinia pyrifoliae Ep1/96	NC_013264.ptt	pEP03	NC_013264	3070	4	1	1	2	3
Erwinia pyrifoliae Ep1/96	NC_013265.ptt	pEP05	NC_013265	4955	5	2	3	3	4
Erwinia sp. Ejp 556	NC_004834.ptt	pEJ30	NC_004834	29593	22	2	3	7	8
Erwinia tasmaniensis Et1/99	NC_010693.ptt	pET46	NC_010693	46159	56	11	15	19	22
Erwinia tasmaniensis Et1/99	NC_010695.ptt	pET09	NC_010695	9299	7	0	1	4	5
Erwinia tasmaniensis Et1/99	NC_010696.ptt	pET35	NC_010696	35494	42	2	4	7	14
Erwinia tasmaniensis Et1/99	NC_010697.ptt	pET49	NC_010697	48751	61	6	15	26	35
Erwinia tasmaniensis Et1/99	NC_010699.ptt	pET45	NC_010699	44694	46	2	7	15	22
Escherichia coli	NC_001537.ptt	pECO29	NC_001537	3895	2	0	0	0	0
Escherichia coli	NC_002119.ptt	CloDF13	NC_002119	9957	8	4	5	5	6
Escherichia coli	NC_002142.ptt	pB171	NC_002142	68817	80	10	26	41	50
Escherichia coli	NC_002487.ptt	pCol-let	NC_002487	5847	9	2	2	3	5
Escherichia coli	NC_002525.ptt	R721	NC_002525	75582	93	5	11	22	35
Escherichia coli	NC_004429.ptt	pIS2	NC_004429	6349	8	1	3	5	5
Escherichia coli	NC_004998.ptt	p1658/97	NC_004998	125491	143	19	33	52	69
Escherichia coli	NC_005019.ptt	pLG13	NC_005019	6293	7	4	4	7	7
Escherichia coli	NC_005248.ptt	pIGAL1	NC_005248	8145	3	0	0	0	0
Escherichia coli	NC_005324.ptt	p9123	NC_005324	6222	8	1	2	2	2
Escherichia coli	NC_005327.ptt	pC15-1a	NC_005327	92353	102	17	27	44	52
Escherichia coli	NC_005569.ptt	pBHRK19	NC_005569	5721	4	1	3	4	4
Escherichia coli	NC_005923.ptt	pFL129	NC_005923	6464	4	3	4	4	4
Escherichia coli	NC_006671.ptt	pAPEC-O2-R	NC_006671	101375	119	21	33	46	61
Escherichia coli	NC_006881.ptt	pColK-K235	NC_006881	8318	10	2	4	6	7
Escherichia coli	NC_007365.ptt	pO113	NC_007365	165548	191	14	25	43	66
Escherichia coli	NC_007635.ptt	pCoo	NC_007635	98396	131	10	18	30	47
Escherichia coli	NC_007675.ptt	pAPEC-O2-ColV	NC_007675	184501	210	20	38	55	83
Escherichia coli	NC_007682.ptt	pMUR050	NC_007682	56634	63	7	9	14	17
Escherichia coli	NC_008460.ptt	pO86A1	NC_008460	120730	164	36	51	78	99
Escherichia coli	NC_008487.ptt	pMG828-2	NC_008487	4091	2	0	0	2	2
Escherichia coli	NC_008488.ptt	pMG828-3	NC_008488	5219	8	4	5	5	7
Escherichia coli	NC_008489.ptt	pMG828-4	NC_008489	7462	4	0	0	0	0
Escherichia coli	NC_008490.ptt	pMG828-5	NC_008490	8985	5	0	1	1	3
Escherichia coli	NC_009131.ptt	pLEW517	NC_009131	65288	82	11	20	34	46
Escherichia coli	NC_009132.ptt	pLEW517	NC_009132	63946	71	8	16	32	38
Escherichia coli	NC_009133.ptt	NR1	NC_009133	94289	123	32	47	69	80
Escherichia coli	NC_009602.ptt	pSFO157	NC_009602	121239	96	11	19	32	43
Escherichia coli	NC_009781.ptt	pIGJC156	NC_009781	5146	3	0	0	0	0
Escherichia coli	NC_010257.ptt	MccC7-H22	NC_010257	32014	38	6	15	22	26
Escherichia coli	NC_010378.ptt	pOLA52	NC_010378	51602	68	12	26	34	42
Escherichia coli	NC_010409.ptt	pVM01	NC_010409	151002	150	16	33	51	68
Escherichia coli	NC_010862.ptt	pMAR7	NC_010862	101558	116	13	26	46	57
Escherichia coli	NC_010883.ptt	pIGMS5	NC_010883	6750	5	1	2	3	3
Escherichia coli	NC_010885.ptt	pIGWZ12	NC_010885	4072	2	0	0	2	2
Escherichia coli	NC_010898.ptt	pIGRW12	NC_010898	4995	8	1	3	4	4
Escherichia coli	NC_010904.ptt	pColG	NC_010904	4715	3	0	0	0	0
Escherichia coli	NC_011227.ptt	pO26-S3	NC_011227	4073	3	1	1	2	3
Escherichia coli	NC_011228.ptt	pO26-S4	NC_011228	6758	5	2	2	3	3
Escherichia coli	NC_011418.ptt	pEC278	NC_011418	4669	4	0	1	2	3
Escherichia coli	NC_011514.ptt	pTN38148	NC_011514	10669	11	2	2	5	5
Escherichia coli	NC_011795.ptt	p6148	NC_011795	6148	6	1	2	2	2
Escherichia coli	NC_011799.ptt	p5217	NC_011799	5217	6	1	1	2	3
Escherichia coli	NC_011812.ptt	pO26I	NC_011812	72946	101	16	32	46	63
Escherichia coli	NC_011964.ptt	pAPEC-O103-ColBM	NC_011964	124705	131	29	43	56	66
Escherichia coli	NC_011977.ptt	ColE9-J	NC_011977	7577	8	3	3	4	6
Escherichia coli	NC_011980.ptt	pAPEC-1	NC_011980	103275	167	33	53	74	100
Escherichia coli	NC_012487.ptt	pO26-Vir	NC_012487	168100	195	23	39	59	89
Escherichia coli	NC_012690.ptt	peH4H	NC_012690	148105	173	17	29	48	69
Escherichia coli	NC_012692.ptt	pAR060302	NC_012692	166530	189	16	26	42	56
Escherichia coli	NC_012882.ptt	pColE8	NC_012882	6751	5	1	1	2	4
Escherichia coli	NC_012886.ptt	pRAx	NC_012886	52637	70	7	10	20	25
Escherichia coli	NC_013120.ptt	pEK204	NC_013120	93732	96	4	12	22	34
Escherichia coli	NC_013121.ptt	pEK516	NC_013121	64471	79	11	20	38	44
Escherichia coli	NC_013122.ptt	pEK499	NC_013122	117536	141	14	27	42	58
Escherichia coli	NC_013175.ptt	pEC14_114	NC_013175	114222	117	13	17	32	50
Escherichia coli	NC_013503.ptt	pMAS2027	NC_013503	42644	58	14	20	24	29
Escherichia coli	NC_013589.ptt	pColE1-H22	NC_013589	5159	3	2	2	2	3
Escherichia coli 1520	NC_010558.ptt	pIP1206	NC_010558	168113	208	29	38	63	77
Escherichia coli 53638	NC_010719.ptt	p53638_226	NC_010719	225683	331	35	63	110	148
Escherichia coli 53638	NC_010720.ptt	p53638_75	NC_010720	75089	105	14	19	38	48
Escherichia coli 55989	NC_011752.ptt	55989p	NC_011752	72482	106	25	32	43	59
Escherichia coli APEC O1	NC_009837.ptt	pAPEC-O1-ColBM	NC_009837	174241	199	27	45	70	92
Escherichia coli APEC O1	NC_009838.ptt	pAPEC-O1-R	NC_009838	241387	224	20	36	65	91
Escherichia coli E24377A	NC_009786.ptt	pETEC_80	NC_009786	79237	87	13	22	29	36
Escherichia coli E24377A	NC_009787.ptt	pETEC_35	NC_009787	34367	29	5	8	14	14
Escherichia coli E24377A	NC_009788.ptt	pETEC_73	NC_009788	70609	76	9	11	18	29
Escherichia coli E24377A	NC_009789.ptt	pETEC_6	NC_009789	6199	5	0	2	3	4
Escherichia coli E24377A	NC_009790.ptt	pETEC_74	NC_009790	74224	77	8	12	23	30
Escherichia coli E24377A	NC_009791.ptt	pETEC_5	NC_009791	5033	3	1	1	1	3
Escherichia coli ED1a	NC_011754.ptt	pECOED	NC_011754	119594	151	18	34	55	71
Escherichia coli ETEC H10407	NC_013507.ptt	pEntH10407	NC_013507	67094	99	20	30	42	55
Escherichia coli O103:H2 str. 12009	NC_013354.ptt	pO103	NC_013354	75546	90	6	17	22	29
Escherichia coli O111:H- str. 11128	NC_013365.ptt	pO111_1	NC_013365	204604	233	18	29	62	88
Escherichia coli O111:H- str. 11128	NC_013366.ptt	pO111_3	NC_013366	77690	90	8	20	27	34
Escherichia coli O111:H- str. 11128	NC_013367.ptt	pO111_4	NC_013367	8140	10	5	5	7	7
Escherichia coli O111:H- str. 11128	NC_013368.ptt	pO111_5	NC_013368	6673	10	1	3	6	7
Escherichia coli O111:H- str. 11128	NC_013370.ptt	pO111_2	NC_013370	97897	128	3	6	18	30
Escherichia coli O127:H6 str. E2348/69	NC_011602.ptt	pE2348-2	NC_011602	6147	10	1	1	3	4
Escherichia coli O127:H6 str. E2348/69	NC_011603.ptt	pMAR2	NC_011603	97978	115	11	25	41	54
Escherichia coli O157:H7 EDL933	NC_007414.ptt	pO157	NC_007414	92077	101	15	24	36	50
Escherichia coli O157:H7 str. EC4115	NC_011350.ptt	pO157	NC_011350	94644	120	20	31	44	63
Escherichia coli O157:H7 str. EC4115	NC_011351.ptt	pEC4115	NC_011351	37452	55	8	14	26	31
Escherichia coli O157:H7 str. Sakai	NC_002127.ptt	pOSAK1	NC_002127	3306	3	2	2	2	2
Escherichia coli O157:H7 str. Sakai	NC_002128.ptt	pO157	NC_002128	92721	85	12	20	31	40
Escherichia coli O157:H7 str. TW14359	NC_013010.ptt	pO157	NC_013010	94601	110	17	27	41	61
Escherichia coli O26:H-	NC_013728.ptt	pO26-CRL	NC_013728	111481	123	18	26	37	50
Escherichia coli O26:H11 str. 11368	NC_013362.ptt	pO26_2	NC_013362	63365	84	12	17	33	48
Escherichia coli O26:H11 str. 11368	NC_013363.ptt	pO26_3	NC_013363	5686	6	2	4	4	5
Escherichia coli O26:H11 str. 11368	NC_013369.ptt	pO26_1	NC_013369	85167	93	8	15	29	34
Escherichia coli S88	NC_011747.ptt	pECOS88	NC_011747	133853	146	12	24	45	59
Escherichia coli SE11	NC_011407.ptt	pSE11-4	NC_011407	6929	10	3	3	6	7
Escherichia coli SE11	NC_011408.ptt	pSE11-5	NC_011408	5366	7	3	4	5	6
Escherichia coli SE11	NC_011411.ptt	pSE11-6	NC_011411	4082	3	1	2	2	2
Escherichia coli SE11	NC_011413.ptt	pSE11-2	NC_011413	91158	112	18	26	48	65
Escherichia coli SE11	NC_011416.ptt	pSE11-3	NC_011416	60555	67	10	17	25	31
Escherichia coli SE11	NC_011419.ptt	pSE11-1	NC_011419	100021	124	16	28	45	54
Escherichia coli SMS-3-5	NC_010485.ptt	pSMS35_8	NC_010485	8909	11	3	4	5	7
Escherichia coli SMS-3-5	NC_010486.ptt	pSMS35_4	NC_010486	4074	4	1	1	2	2
Escherichia coli SMS-3-5	NC_010487.ptt	pSMS35_3	NC_010487	3565	4	2	2	2	3
Escherichia coli SMS-3-5	NC_010488.ptt	pSMS35_130	NC_010488	130440	166	23	40	68	81
Escherichia coli UMN026	NC_011739.ptt	p2ESCUM	NC_011739	33809	49	2	6	11	22
Escherichia coli UMN026	NC_011749.ptt	p1ESCUM	NC_011749	122301	156	21	30	52	76
Escherichia coli UTI89	NC_007941.ptt	pUTI89	NC_007941	114230	145	21	32	51	69
Escherichia coli Vir68	NC_012944.ptt	pVir68	NC_012944	138362	119	11	23	45	55
Escherichia coli W	NC_005970.ptt	pRK2	NC_005970	5360	6	2	2	3	3
Escherichia fergusonii ATCC 35469	NC_011743.ptt	pEFER	NC_011743	55150	57	8	15	21	28
Escherichia sp. Sflu5	NC_009716.ptt	pAK51	NC_009716	6511	6	1	3	3	4
Eubacterium eligens ATCC 27750	NC_012780.ptt	unnamed	NC_012780	626744	664	40	69	129	175
Eubacterium eligens ATCC 27750	NC_012782.ptt	unnamed	NC_012782	60455	97	4	7	12	21
Exiguobacterium arabatum	NC_010607.ptt	pEspA	NC_010607	4563	5	0	1	3	4
Exiguobacterium arabatum	NC_010608.ptt	pEspB	NC_010608	38945	42	11	21	27	32
Exiguobacterium sibiricum 255-15	NC_010549.ptt	pEXIG01	NC_010549	4885	5	1	1	2	2
Finegoldia magna ATCC 29328	NC_010371.ptt	pFMC	NC_010371	189163	182	6	13	34	55
Flavobacterium psychrophilum	NC_004811.ptt	pCP1	NC_004811	3407	4	0	1	1	2
Flavobacterium sp. KI723T1	NC_010848.ptt	Plasmid pOAD2	NC_010848	45519	4	0	0	0	0
Fluoribacter dumoffii	NC_009966.ptt	pLD-TEX-KL	NC_009966	66512	57	2	2	7	16
Francisella novicida	NC_004952.ptt	pFNL10	NC_004952	3990	6	0	2	2	3
Francisella philomiragia	NC_013091.ptt	pF242	NC_013091	3936	3	0	0	1	2
Francisella philomiragia subsp. philomiragia ATCC 25017	NC_010331.ptt	pFPHI01	NC_010331	3936	4	0	0	1	1
Francisella philomiragia subsp. philomiragia ATCC 25017	NC_013092.ptt	pF243	NC_013092	5072	6	1	1	2	2
Francisella tularensis	NC_002109.ptt	pOM1	NC_002109	4442	4	3	3	3	3
Frankia sp. CpI1	NC_002699.ptt	pFQ12	NC_002699	22437	20	2	4	6	8
Fusobacterium nucleatum	NC_002002.ptt	pPA52	NC_002002	6281	4	0	1	1	1
Fusobacterium nucleatum	NC_003091.ptt	pKH9	NC_003091	4975	5	0	1	2	2
Fusobacterium nucleatum	NC_004974.ptt	pFN1	NC_004974	5887	7	1	1	1	2
Fusobacterium nucleatum subsp. polymorphum ATCC 10953	NC_009506.ptt	pFN3	NC_009506	11934	11	4	6	7	7
Geobacillus kaustophilus HTA426	NC_006509.ptt	pHTA426	NC_006509	47890	42	5	8	16	22
Geobacillus sp. WCH70	NC_012790.ptt	pWCH7002	NC_012790	10287	9	0	1	2	2
Geobacillus sp. WCH70	NC_012794.ptt	pWCH7001	NC_012794	33899	34	5	10	13	23
Geobacillus sp. Y412MC61	NC_013412.ptt	pGYMC6101	NC_013412	45057	40	3	4	9	17
Geobacillus stearothermophilus	NC_010420.ptt	pGS18	NC_010420	62830	65	12	24	35	37
Geobacillus thermodenitrificans NG80-2	NC_009329.ptt	pLW1071	NC_009329	57693	55	3	11	16	22
Geobacter lovleyi SZ	NC_010815.ptt	pGLOV01	NC_010815	77113	81	4	15	23	32
Geobacter metallireducens GS-15	NC_007515.ptt	unnamed	NC_007515	13762	13	1	1	6	8
Gluconacetobacter diazotrophicus PAl 5	NC_010123.ptt	pGDIPal5II	NC_010123	16610	21	1	1	3	8
Gluconacetobacter diazotrophicus PAl 5	NC_010124.ptt	pGDIPal5I	NC_010124	38818	53	1	5	11	15
Gluconacetobacter diazotrophicus PAl 5	NC_011367.ptt	pGDIA01	NC_011367	27455	30	4	8	11	14
Gluconobacter oxydans	NC_003374.ptt	pGO128	NC_003374	4340	3	0	0	0	0
Gluconobacter oxydans 621H	NC_006672.ptt	pGOX1	NC_006672	163186	163	8	15	23	31
Gluconobacter oxydans 621H	NC_006673.ptt	pGOX2	NC_006673	26568	29	2	2	6	11
Gluconobacter oxydans 621H	NC_006674.ptt	pGOX3	NC_006674	14547	18	0	2	4	5
Gluconobacter oxydans 621H	NC_006675.ptt	pGOX4	NC_006675	13223	18	1	2	3	6
Gordonia bronchialis DSM 43247	NC_013442.ptt	pGBRO01	NC_013442	81410	80	1	5	18	28
Gordonia westfalica	NC_005307.ptt	pKB1	NC_005307	101016	105	1	3	8	21
Haemophilus ducreyi	NC_005329.ptt	pNAD1	NC_005329	5568	10	1	2	3	4
Haemophilus influenzae	NC_011409.ptt	ICEhin1056	NC_011409	59393	64	2	5	8	13
Haemophilus influenzae biotype aegyptius	NC_004058.ptt	pF3028	NC_004058	32379	34	2	4	8	10
Haemophilus influenzae biotype aegyptius	NC_004846.ptt	pF3031	NC_004846	32433	33	1	3	6	9
Haemophilus influenzae biotype aegyptius	NC_007206.ptt	pF1947	NC_007206	32628	34	3	4	7	9
Haemophilus parasuis	NC_006828.ptt	pHS-Tet	NC_006828	5147	4	0	0	0	1
Haemophilus parasuis	NC_006829.ptt	pHS-Rec	NC_006829	9462	7	2	2	4	5
Haemophilus parasuis	NC_012661.ptt	pHN61	NC_012661	6320	5	0	1	1	1
Haemophilus somnus 129PT	NC_006298.ptt	pHS129	NC_006298	5178	6	0	0	3	3
Hafnia alvei	NC_005910.ptt	pAlvA	NC_005910	5113	9	3	3	5	5
Hafnia alvei	NC_005911.ptt	pAlvB	NC_005911	5216	9	2	3	4	5
Haloarcula marismortui ATCC 43049	NC_006389.ptt	pNG100	NC_006389	33303	36	4	8	14	21
Haloarcula marismortui ATCC 43049	NC_006390.ptt	pNG200	NC_006390	33452	42	3	6	10	15
Haloarcula marismortui ATCC 43049	NC_006391.ptt	pNG300	NC_006391	39521	40	1	7	14	17
Haloarcula marismortui ATCC 43049	NC_006392.ptt	pNG400	NC_006392	50060	51	2	5	13	18
Haloarcula marismortui ATCC 43049	NC_006393.ptt	pNG500	NC_006393	132678	131	10	23	45	61
Haloarcula marismortui ATCC 43049	NC_006394.ptt	pNG600	NC_006394	155300	167	3	7	27	49
Haloarcula marismortui ATCC 43049	NC_006395.ptt	pNG700	NC_006395	410554	363	6	14	37	63
Haloarcula sp. AS7094	NC_006426.ptt	pSCM201	NC_006426	3463	4	0	0	0	1
Halobacterium salinarum	NC_003158.ptt	pHH205	NC_003158	16341	33	3	9	14	19
Halobacterium salinarum	NC_010088.ptt	pPHIHL	NC_010088	12041	20	0	2	7	8
Halobacterium salinarum R1	NC_010366.ptt	PHS1	NC_010366	147625	174	9	19	37	53
Halobacterium salinarum R1	NC_010367.ptt	PHS4	NC_010367	40894	40	2	5	10	15
Halobacterium salinarum R1	NC_010368.ptt	PHS3	NC_010368	284332	305	24	44	71	93
Halobacterium salinarum R1	NC_010369.ptt	PHS2	NC_010369	194963	230	12	22	52	74
Halobacterium sp. NRC-1	NC_001869.ptt	pNRC100	NC_001869	191346	176	4	14	27	51
Halobacterium sp. NRC-1	NC_002608.ptt	pNRC200	NC_002608	365425	371	31	59	105	148
Halomicrobium mukohataei DSM 12286	NC_013201.ptt	pHmuk01	NC_013201	221862	198	9	26	48	57
Haloquadratum walsbyi DSM 16790	NC_008213.ptt	PL47	NC_008213	46867	39	1	1	8	12
Halorubrum lacusprofundi ATCC 49239	NC_012030.ptt	pHLAC01	NC_012030	431338	402	57	85	126	166
Halorubrum saccharovorum	NC_004531.ptt	pZMX101	NC_004531	3918	7	0	1	1	2
Haloterrigena turkmenica DSM 5511	NC_013744.ptt	pHTUR01	NC_013744	698495	644	43	71	136	194
Haloterrigena turkmenica DSM 5511	NC_013745.ptt	pHTUR02	NC_013745	413648	368	32	65	117	162
Haloterrigena turkmenica DSM 5511	NC_013746.ptt	pHTUR03	NC_013746	180781	218	12	22	46	73
Haloterrigena turkmenica DSM 5511	NC_013747.ptt	pHTUR04	NC_013747	171943	159	6	15	32	47
Haloterrigena turkmenica DSM 5511	NC_013748.ptt	pHTUR05	NC_013748	71062	98	10	14	30	43
Haloterrigena turkmenica DSM 5511	NC_013749.ptt	pHTUR06	NC_013749	15815	22	2	4	5	9
Helicobacter acinonychis str. Sheeba	NC_008230.ptt	pHac1	NC_008230	3661	6	4	4	5	5
Helicobacter pylori	NC_001476.ptt	pHPM186	NC_001476	12887	5	0	0	0	0
Helicobacter pylori	NC_001756.ptt	pHPM180	NC_001756	3506	2	0	0	0	0
Helicobacter pylori	NC_002110.ptt	pHPO100	NC_002110	3520	2	0	0	0	2
Helicobacter pylori	NC_004767.ptt	pHP51	NC_004767	3955	2	0	0	0	0
Helicobacter pylori	NC_004845.ptt	pHPM8	NC_004845	7817	6	1	1	1	1
Helicobacter pylori	NC_004949.ptt	pHel5	NC_004949	18291	17	1	1	3	6
Helicobacter pylori	NC_004950.ptt	pHel4	NC_004950	10970	15	2	4	5	6
Helicobacter pylori	NC_005917.ptt	pAL202	NC_005917	12120	15	1	3	3	6
Helicobacter pylori	NC_010884.ptt	pHP69	NC_010884	9153	11	2	3	3	4
Helicobacter pylori	NC_010932.ptt	pHP666	NC_010932	8108	9	0	1	3	3
Helicobacter pylori	NC_013547.ptt	pAL226	NC_013547	9897	13	1	1	3	6
Helicobacter pylori G27	NC_011334.ptt	pHPG27	NC_011334	10031	11	2	3	3	3
Helicobacter pylori HPAG1	NC_008087.ptt	pHPAG1	NC_008087	9370	8	2	2	2	2
Helicobacter pylori P12	NC_011499.ptt	HPP12	NC_011499	10225	10	0	2	2	3
Herpetosiphon aurantiacus ATCC 23779	NC_009973.ptt	pHAU01	NC_009973	339639	233	32	40	68	97
Herpetosiphon aurantiacus ATCC 23779	NC_009974.ptt	pHAU02	NC_009974	99204	71	8	19	29	38
Hirschia baltica ATCC 49814	NC_012983.ptt	pHbal01	NC_012983	84492	68	0	2	4	6
Jannaschia sp. CCS1	NC_007801.ptt	plasmid1	NC_007801	86072	71	0	1	6	10
Kineococcus radiotolerans SRS30216	NC_009660.ptt	pKRAD02	NC_009660	12917	17	0	2	5	7
Kineococcus radiotolerans SRS30216	NC_009806.ptt	pKRAD01	NC_009806	182572	185	3	8	22	35
Klebsiella pneumoniae	NC_002610.ptt	pKlebB-k17/80	NC_002610	5258	7	0	2	3	3
Klebsiella pneumoniae	NC_003486.ptt	pJHCMW1	NC_003486	11354	8	0	1	1	2
Klebsiella pneumoniae	NC_005015.ptt	pIP843	NC_005015	7086	5	1	2	3	4
Klebsiella pneumoniae	NC_005018.ptt	pKPN2	NC_005018	4196	2	0	0	0	0
Klebsiella pneumoniae	NC_005249.ptt	pLVPK	NC_005249	219385	260	31	51	78	105
Klebsiella pneumoniae	NC_010261.ptt	pH205	NC_010261	8197	8	2	3	5	6
Klebsiella pneumoniae	NC_010726.ptt	pMET-1	NC_010726	41723	41	2	3	7	16
Klebsiella pneumoniae	NC_010870.ptt	pK29	NC_010870	269674	310	37	52	96	144
Klebsiella pneumoniae	NC_010886.ptt	pK245	NC_010886	98264	90	11	20	28	38
Klebsiella pneumoniae	NC_011382.ptt	15S	NC_011382	23753	24	4	6	8	11
Klebsiella pneumoniae	NC_011383.ptt	9	NC_011383	70655	87	15	22	39	50
Klebsiella pneumoniae	NC_011385.ptt	12	NC_011385	75617	92	9	17	31	38
Klebsiella pneumoniae	NC_011511.ptt	p169	NC_011511	3679	5	1	1	3	3
Klebsiella pneumoniae	NC_011512.ptt	p9701	NC_011512	4840	6	1	1	3	4
Klebsiella pneumoniae	NC_011617.ptt	pKP96	NC_011617	67850	72	11	17	28	33
Klebsiella pneumoniae	NC_011640.ptt	pKpn114	NC_011640	4211	9	4	4	5	5
Klebsiella pneumoniae	NC_011641.ptt	pCTXM360	NC_011641	68018	80	6	10	20	25
Klebsiella pneumoniae	NC_013542.ptt	pKF3-70	NC_013542	70057	95	18	35	50	59
Klebsiella pneumoniae 342	NC_011281.ptt	pKP91	NC_011281	91096	121	7	16	32	47
Klebsiella pneumoniae 342	NC_011282.ptt	pKP187	NC_011282	187922	248	29	51	87	107
Klebsiella pneumoniae NTUH-K2044	NC_006625.ptt	pK2044	NC_006625	224152	270	37	59	89	119
Klebsiella pneumoniae subsp. pneumoniae MGH 78578	NC_009649.ptt	pKPN3	NC_009649	175879	179	25	37	55	73
Klebsiella pneumoniae subsp. pneumoniae MGH 78578	NC_009650.ptt	pKPN4	NC_009650	107576	124	23	35	51	60
Klebsiella pneumoniae subsp. pneumoniae MGH 78578	NC_009651.ptt	pKPN5	NC_009651	88582	98	10	17	31	44
Klebsiella pneumoniae subsp. pneumoniae MGH 78578	NC_009652.ptt	pKPN6	NC_009652	4259	5	3	3	3	4
Klebsiella pneumoniae subsp. pneumoniae MGH 78578	NC_009653.ptt	pKPN7	NC_009653	3478	5	1	1	1	2
Klebsiella sp. KCL-2	NC_003789.ptt	pMGD2	NC_003789	3564	2	0	0	0	0
Lactobacillus acidophilus	NC_003458.ptt	pLA103	NC_003458	13913	15	2	2	3	5
Lactobacillus brevis	NC_005952.ptt	pRH45II	NC_005952	23381	12	3	3	5	6
Lactobacillus brevis	NC_012549.ptt	pLB925A02	NC_012549	3524	2	0	0	0	0
Lactobacillus brevis	NC_012550.ptt	pLB925A03	NC_012550	8881	7	0	0	0	0
Lactobacillus brevis	NC_012551.ptt	pLB925A04	NC_012551	65037	48	1	1	9	14
Lactobacillus brevis ATCC 367	NC_008498.ptt	1	NC_008498	13413	12	0	1	3	3
Lactobacillus brevis ATCC 367	NC_008499.ptt	2	NC_008499	35595	25	2	4	8	11
Lactobacillus casei	NC_010242.ptt	pSMA23	NC_010242	3497	2	0	0	0	0
Lactobacillus casei ATCC 334	NC_008502.ptt	1	NC_008502	29061	20	0	0	1	2
Lactobacillus casei str. Zhang	NC_011352.ptt	plca36	NC_011352	36487	44	4	10	13	18
Lactobacillus curvatus	NC_003320.ptt	pRC18	NC_003320	18664	24	1	4	9	13
Lactobacillus delbrueckii	NC_001670.ptt	pWS58	NC_001670	7921	5	0	0	1	1
Lactobacillus delbrueckii subsp. bulgaricus	NC_002191.ptt	pLBB1	NC_002191	6127	4	0	0	0	0
Lactobacillus delbrueckii subsp. bulgaricus	NC_010909.ptt	pDOJ1	NC_010909	6220	6	0	0	0	2
Lactobacillus delbrueckii subsp. lactis	NC_004849.ptt	pJBL2	NC_004849	8716	5	0	0	2	2
Lactobacillus delbrueckii subsp. lactis	NC_004850.ptt	pN42	NC_004850	8140	5	0	1	1	2
Lactobacillus delbrueckii subsp. lactis	NC_004937.ptt	pLL1212	NC_004937	8713	7	0	0	2	3
Lactobacillus fermentum	NC_004566.ptt	pLME300	NC_004566	19389	18	2	2	4	4
Lactobacillus fermentum	NC_004947.ptt	pKC5b	NC_004947	4392	4	1	2	2	2
Lactobacillus gasseri	NC_011839.ptt	pLgLA39	NC_011839	33333	44	7	7	14	17
Lactobacillus helveticus DSM 20075	NC_002102.ptt	pLH1	NC_002102	19360	13	1	1	3	5
Lactobacillus johnsonii FI9785	NC_012552.ptt	p9785S	NC_012552	3471	2	0	0	0	0
Lactobacillus johnsonii FI9785	NC_013505.ptt	p9785L	NC_013505	25652	25	1	3	5	6
Lactobacillus paracasei	NC_010913.ptt	pMA3	NC_010913	5089	4	1	2	2	2
Lactobacillus paracasei subsp. paracasei	NC_012222.ptt	pSJ2-8	NC_012222	14443	15	1	3	6	8
Lactobacillus paracasei subsp. paracasei	NC_013543.ptt	pCD01	NC_013543	19882	23	1	4	8	11
Lactobacillus paracasei subsp. paracasei	NC_013544.ptt	pCD02	NC_013544	8554	9	0	0	0	2
Lactobacillus plantarum	NC_003894.ptt	pLP9000	NC_003894	9253	9	0	1	3	3
Lactobacillus plantarum	NC_004944.ptt	pMD5057	NC_004944	10877	10	1	1	1	1
Lactobacillus plantarum	NC_006278.ptt	p256	NC_006278	7222	10	1	1	5	5
Lactobacillus plantarum	NC_009666.ptt	pM4	NC_009666	3320	3	0	1	1	1
Lactobacillus plantarum	NC_011101.ptt	pLTK13	NC_011101	34522	25	0	0	4	7
Lactobacillus plantarum	NC_012628.ptt	pLFE1	NC_012628	4031	5	0	1	2	3
Lactobacillus plantarum WCFS1	NC_006377.ptt	pWCFS103	NC_006377	36069	43	4	5	10	13
Lactobacillus reuteri	NC_004532.ptt	pAE78	NC_004532	4523	4	0	0	0	0
Lactobacillus reuteri	NC_010603.ptt	pLR581	NC_010603	12160	14	0	1	2	5
Lactobacillus reuteri	NC_010621.ptt	pLR585	NC_010621	14173	14	1	3	4	7
Lactobacillus reuteri	NC_010728.ptt	pILR091	NC_010728	7185	5	2	2	2	3
Lactobacillus rhamnosus HN001	NC_011223.ptt	pLR001	NC_011223	8754	13	3	4	5	8
Lactobacillus rhamnosus HN001	NC_011225.ptt	pLR002	NC_011225	31548	40	2	4	8	14
Lactobacillus rhamnosus Lc 705	NC_013200.ptt	pLC1	NC_013200	64508	79	1	6	10	15
Lactobacillus sakei	NC_004942.ptt	pRV500	NC_004942	12959	13	0	0	2	4
Lactobacillus sakei	NC_010375.ptt	pLS55	NC_010375	5031	3	0	0	0	0
Lactobacillus sakei	NC_010936.ptt	pYSI8	NC_010936	4973	5	1	1	2	2
Lactobacillus salivarius UCC118	NC_006529.ptt	pSF118-20	NC_006529	20417	27	1	5	9	10
Lactobacillus salivarius UCC118	NC_006530.ptt	pSF118-44	NC_006530	44013	49	7	10	19	25
Lactobacillus salivarius UCC118	NC_007930.ptt	pMP118	NC_007930	242436	242	11	23	41	58
Lactococcus garvieae	NC_010540.ptt	pKL0018	NC_010540	20034	20	4	5	6	6
Lactococcus lactis	NC_000906.ptt	pIL105	NC_000906	8506	7	0	0	1	3
Lactococcus lactis	NC_001949.ptt	pMRC01	NC_001949	60232	64	7	9	15	20
Lactococcus lactis	NC_002150.ptt	pAH33	NC_002150	6159	7	0	1	2	2
Lactococcus lactis	NC_002798.ptt	pSRQ700	NC_002798	7784	9	0	1	3	4
Lactococcus lactis	NC_002799.ptt	pCRL291.1	NC_002799	4640	3	1	1	2	2
Lactococcus lactis	NC_003101.ptt	pCRL1127	NC_003101	8278	7	2	2	2	3
Lactococcus lactis	NC_004959.ptt	pSRQ900	NC_004959	10836	11	0	1	2	3
Lactococcus lactis	NC_004960.ptt	pSRQ800	NC_004960	7858	7	0	1	1	1
Lactococcus lactis	NC_008436.ptt	pND324	NC_008436	3602	3	0	0	0	0
Lactococcus lactis	NC_009435.ptt	pGdh442	NC_009435	68319	67	3	8	17	20
Lactococcus lactis	NC_010901.ptt	pNP40	NC_010901	64980	62	4	7	16	20
Lactococcus lactis	NC_011610.ptt	pKL001	NC_011610	6068	4	0	0	0	1
Lactococcus lactis	NC_013551.ptt	pSK11B	NC_013551	13332	15	1	2	3	4
Lactococcus lactis subsp. cremoris	NC_002137.ptt	pNZ4000	NC_002137	42810	45	8	17	22	24
Lactococcus lactis subsp. cremoris	NC_004847.ptt	pHP003	NC_004847	13433	6	0	0	2	2
Lactococcus lactis subsp. cremoris	NC_004930.ptt	pBM02	NC_004930	3854	6	2	2	2	3
Lactococcus lactis subsp. cremoris	NC_007191.ptt	pAG6	NC_007191	8663	8	1	2	2	2
Lactococcus lactis subsp. cremoris SK11	NC_008503.ptt	1	NC_008503	14041	11	0	0	1	1
Lactococcus lactis subsp. cremoris SK11	NC_008504.ptt	2	NC_008504	9554	8	1	2	4	4
Lactococcus lactis subsp. cremoris SK11	NC_008505.ptt	3	NC_008505	74750	66	5	10	16	23
Lactococcus lactis subsp. cremoris SK11	NC_008506.ptt	4	NC_008506	47208	39	3	3	5	8
Lactococcus lactis subsp. cremoris SK11	NC_008507.ptt	5	NC_008507	14206	8	0	1	2	3
Lactococcus lactis subsp. lactis	NC_002502.ptt	pCI305	NC_002502	8694	8	0	0	0	1
Lactococcus lactis subsp. lactis	NC_004922.ptt	pMN5	NC_004922	5670	4	2	2	3	3
Lactococcus lactis subsp. lactis	NC_004955.ptt	pBL1	NC_004955	10899	8	0	1	1	3
Lactococcus lactis subsp. lactis	NC_004966.ptt	pAH82	NC_004966	20331	17	3	3	5	5
Lactococcus lactis subsp. lactis	NC_008594.ptt	pL2	NC_008594	5299	5	0	0	0	1
Lactococcus lactis subsp. lactis	NC_009751.ptt	pK214	NC_009751	29871	33	1	1	7	9
Lactococcus lactis subsp. lactis bv. diacetylactis	NC_004163.ptt	cryptic plasmid pDR1-1B	NC_004163	7344	6	0	0	0	0
Lactococcus lactis subsp. lactis bv. diacetylactis	NC_004164.ptt	cryptic plasmid pDR1-1	NC_004164	7412	6	0	0	0	0
Lactococcus lactis subsp. lactis bv. diacetylactis	NC_004652.ptt	pS7a	NC_004652	7302	5	0	0	0	0
Lactococcus lactis subsp. lactis bv. diacetylactis	NC_004653.ptt	pS7b	NC_004653	7264	5	0	0	0	0
Lactococcus lactis subsp. lactis bv. diacetylactis	NC_009137.ptt	pDBORO	NC_009137	16404	15	0	0	1	2
Lactococcus lactis subsp. lactis KF147	NC_013657.ptt	pKF147A	NC_013657	37510	38	3	4	11	14
Laribacter hongkongensis	NC_006628.ptt	pHLHK8	NC_006628	8266	4	0	0	1	1
Laribacter hongkongensis	NC_010370.ptt	pHLHK22	NC_010370	15665	12	0	1	1	2
Lawsonia intracellularis PHE/MN1-00	NC_008012.ptt	1	NC_008012	27048	29	0	1	3	5
Lawsonia intracellularis PHE/MN1-00	NC_008013.ptt	2	NC_008013	39794	24	0	0	1	1
Lawsonia intracellularis PHE/MN1-00	NC_008014.ptt	3	NC_008014	194553	104	1	1	6	11
Legionella pneumophila str. Lens	NC_006366.ptt	pLPL	NC_006366	59832	57	4	7	9	15
Legionella pneumophila str. Paris	NC_006365.ptt	pLPP	NC_006365	131885	142	2	7	10	17
Leptolyngbya sp. PCC 6402	NC_004964.ptt	pRF1	NC_004964	4194	7	0	0	1	2
Leptospira biflexa serovar Patoc strain 'Patoc 1 (Ames)'	NC_010846.ptt	p74	NC_010846	74117	57	1	4	10	11
Leptospira biflexa serovar Patoc strain 'Patoc 1 (Paris)'	NC_010844.ptt	p74	NC_010844	74116	59	2	3	10	13
Leptospirillum ferrooxidans	NC_006907.ptt	p49879.1	NC_006907	28878	32	2	6	10	16
Leptospirillum ferrooxidans	NC_006909.ptt	p49879.2	NC_006909	28012	33	1	6	9	13
Leuconostoc citreum	NC_004528.ptt	pLC22R	NC_004528	9935	10	0	0	2	3
Leuconostoc citreum	NC_010911.ptt	pCB42	NC_010911	4235	2	0	2	2	2
Leuconostoc citreum	NC_012641.ptt	pFMBL1	NC_012641	3338	3	0	0	0	0
Leuconostoc citreum KM20	NC_010466.ptt	pLCK2	NC_010466	31463	36	4	7	13	17
Leuconostoc citreum KM20	NC_010467.ptt	pLCK3	NC_010467	17971	20	0	0	5	8
Leuconostoc citreum KM20	NC_010469.ptt	pLCK4	NC_010469	12183	13	1	1	3	5
Leuconostoc citreum KM20	NC_010470.ptt	pLCK1	NC_010470	38713	49	6	9	15	18
Leuconostoc mesenteroides	NC_007207.ptt	pFMBL1	NC_007207	4661	2	0	0	0	0
Leuconostoc mesenteroides subsp. mesenteroides ATCC 8293	NC_008496.ptt	pLEUM1	NC_008496	37367	35	2	6	9	15
Listeria innocua Clip11262	NC_003383.ptt	pLI100	NC_003383	81905	80	1	3	10	22
Listeria monocytogenes 08-5578	NC_013767.ptt	pLM5578	NC_013767	77054	78	1	4	21	29
Listonella anguillarum	NC_005250.ptt	pJM1	NC_005250	65009	59	0	0	2	6
Listonella anguillarum serovar O2	NC_009351.ptt	pLO2	NC_009351	7941	10	1	1	4	4
Lysinibacillus sphaericus	NC_005242.ptt	pLG	NC_005242	11066	23	1	4	5	10
Lysinibacillus sphaericus C3-41	NC_010381.ptt	pBsph	NC_010381	177642	187	4	9	23	37
Macrococcus caseolyticus JCSC5402	NC_011995.ptt	pMCCL1	NC_011995	15667	14	1	4	5	8
Macrococcus caseolyticus JCSC5402	NC_011996.ptt	pMCCL2	NC_011996	80545	69	0	2	12	22
Macrococcus caseolyticus JCSC5402	NC_011998.ptt	pMCCL4	NC_011998	3417	2	0	0	0	2
Macrococcus caseolyticus JCSC5402	NC_012000.ptt	pMCCL5	NC_012000	4398	4	0	0	0	0
Macrococcus caseolyticus JCSC5402	NC_012001.ptt	pMCCL6	NC_012001	4226	4	0	1	1	2
Macrococcus caseolyticus JCSC5402	NC_012002.ptt	pMCCL7	NC_012002	4061	5	0	1	1	1
Magnetospirillum gryphiswaldense MSR-1	NC_009353.ptt	pMSR-1	NC_009353	35803	38	1	1	4	4
Magnetospirillum magneticum	NC_007706.ptt	pMGT	NC_007706	3741	2	0	0	0	0
Mannheimia haemolytica	NC_002637.ptt	pMHSCS1	NC_002637	4992	7	2	3	4	5
Mannheimia haemolytica	NC_006976.ptt	pCCK3259	NC_006976	5317	4	1	1	1	1
Mannheimia varigena	NC_003411.ptt	pMVSCS1	NC_003411	5621	5	4	4	4	4
Marinobacter aquaeolei VT8	NC_008738.ptt	pMAQU01	NC_008738	239623	217	2	4	13	29
Marinobacter aquaeolei VT8	NC_008739.ptt	pMAQU02	NC_008739	213290	213	3	10	29	49
Marinococcus halophilus	NC_002094.ptt	pPL1	NC_002094	3874	4	0	1	1	3
Mesorhizobium loti MAFF303099	NC_002679.ptt	pMLa	NC_002679	351911	320	3	6	20	43
Mesorhizobium loti MAFF303099	NC_002682.ptt	pMLb	NC_002682	208315	209	4	9	23	45
Methanocaldococcus fervens AG86	NC_013157.ptt	pMEFER01	NC_013157	22190	35	3	5	8	15
Methanocaldococcus sp. FS406-22	NC_013888.ptt	pFS01	NC_013888	12197	14	1	4	5	7
Methanocaldococcus vulcanius M7	NC_013408.ptt	pMETVU01	NC_013408	10704	14	0	2	3	4
Methanocaldococcus vulcanius M7	NC_013409.ptt	pMETVU02	NC_013409	4704	2	0	1	1	2
Methanococcus maripaludis C5	NC_001811.ptt	pURB500	NC_001811	8285	18	3	4	6	6
Methanococcus maripaludis C5	NC_009136.ptt	pMMC501	NC_009136	8285	9	0	0	1	1
Methanosarcina acetivorans	NC_002097.ptt	pC2A	NC_002097	5467	4	0	0	0	1
Methanosarcina barkeri str. Fusaro	NC_007349.ptt	1	NC_007349	36358	20	0	2	4	5
Methanothermobacter thermautotrophicus	NC_000905.ptt	pME2200	NC_000905	6205	7	0	1	3	3
Methanothermobacter thermautotrophicus	NC_001336.ptt	pFV1	NC_001336	13514	13	0	2	4	6
Methanothermobacter thermautotrophicus	NC_001337.ptt	pFZ1	NC_001337	11014	11	2	5	6	6
Methanothermobacter thermautotrophicus	NC_002125.ptt	pME2001	NC_002125	4439	4	1	1	2	2
Methylibium petroleiphilum PM1	NC_008826.ptt	RPME01	NC_008826	599444	673	10	46	95	162
Methylobacterium chloromethanicum CM4	NC_011758.ptt	pMCHL01	NC_011758	380207	351	13	31	64	84
Methylobacterium chloromethanicum CM4	NC_011760.ptt	pMCHL02	NC_011760	22617	39	4	7	14	18
Methylobacterium extorquens AM1	NC_012807.ptt	p1META1	NC_012807	44195	33	2	2	6	10
Methylobacterium extorquens AM1	NC_012809.ptt	p2META1	NC_012809	37858	34	5	8	10	13
Methylobacterium extorquens AM1	NC_012810.ptt	p3META1	NC_012810	24943	30	1	1	8	12
Methylobacterium extorquens AM1	NC_012811.ptt	megaplasmid	NC_012811	1261460	1177	59	109	221	339
Methylobacterium extorquens DM4	NC_012987.ptt	p1METDI	NC_012987	141504	137	7	10	21	31
Methylobacterium extorquens DM4	NC_012989.ptt	p2METDI	NC_012989	38579	41	3	4	5	10
Methylobacterium nodulans ORS 2060	NC_011887.ptt	pMNOD02	NC_011887	458070	482	24	44	98	152
Methylobacterium nodulans ORS 2060	NC_011888.ptt	pMNOD05	NC_011888	20286	23	5	8	11	13
Methylobacterium nodulans ORS 2060	NC_011889.ptt	pMNOD06	NC_011889	12638	13	2	4	6	7
Methylobacterium nodulans ORS 2060	NC_011890.ptt	pMNOD07	NC_011890	9829	8	0	0	0	1
Methylobacterium nodulans ORS 2060	NC_011892.ptt	pMNOD01	NC_011892	487734	506	14	33	82	119
Methylobacterium nodulans ORS 2060	NC_011893.ptt	pMNOD03	NC_011893	40463	60	11	17	26	31
Methylobacterium nodulans ORS 2060	NC_011895.ptt	pMNOD04	NC_011895	37542	49	3	6	13	21
Methylobacterium populi BJ001	NC_010721.ptt	pMPOP02	NC_010721	23392	27	1	2	6	7
Methylobacterium populi BJ001	NC_010727.ptt	pMPOP01	NC_010727	25164	27	1	2	3	8
Methylobacterium radiotolerans JCM 2831	NC_010502.ptt	pMRAD06	NC_010502	27836	25	7	11	14	16
Methylobacterium radiotolerans JCM 2831	NC_010504.ptt	pMRAD07	NC_010504	22114	22	1	2	6	9
Methylobacterium radiotolerans JCM 2831	NC_010507.ptt	pMRAD08	NC_010507	21022	27	4	5	12	13
Methylobacterium radiotolerans JCM 2831	NC_010509.ptt	pMRAD02	NC_010509	47003	52	1	3	6	11
Methylobacterium radiotolerans JCM 2831	NC_010510.ptt	pMRAD01	NC_010510	586164	536	25	50	93	140
Methylobacterium radiotolerans JCM 2831	NC_010514.ptt	pMRAD03	NC_010514	42985	46	4	11	19	24
Methylobacterium radiotolerans JCM 2831	NC_010517.ptt	pMRAD04	NC_010517	37743	42	0	3	5	11
Methylobacterium radiotolerans JCM 2831	NC_010518.ptt	pMRAD05	NC_010518	36410	37	2	2	5	7
Methylobacterium sp. 4-46	NC_010373.ptt	pM44601	NC_010373	57951	77	8	9	16	26
Methylobacterium sp. 4-46	NC_010374.ptt	pM44602	NC_010374	20019	21	1	4	10	13
Methylovorus sp. SIP3-4	NC_012970.ptt	pMsip01	NC_012970	76680	79	2	5	8	12
Methylovorus sp. SIP3-4	NC_012972.ptt	pMsip02	NC_012972	9816	13	2	3	5	5
Micrococcus sp. 28	NC_004954.ptt	pSD10	NC_004954	50709	51	0	2	5	11
Microcystis aeruginosa	NC_001597.ptt	pMA2	NC_001597	4993	3	1	1	2	3
Micromonospora rosaria	NC_006910.ptt	pMR2	NC_006910	11188	13	0	1	6	7
Microscilla sp. PRE1	NC_002806.ptt	pSD15	NC_002806	101648	64	0	0	2	5
Moraxella bovis	NC_013500.ptt	pMbo4.6	NC_013500	4658	4	0	0	0	2
Moraxella bovis Epp63	NC_010893.ptt	pMBO-1	NC_010893	44215	30	8	9	15	21
Moraxella bovis Epp63	NC_010900.ptt	pMBO-2	NC_010900	27075	34	5	8	12	17
Moraxella catarrhalis	NC_005325.ptt	pEMCJH03	NC_005325	3510	4	0	0	0	0
Moraxella catarrhalis	NC_011131.ptt	pLQ510	NC_011131	12084	7	0	0	4	4
Mycobacterium abscessus ATCC 19977	NC_010394.ptt		NC_010394	23319	21	0	0	0	2
Mycobacterium avium	NC_005016.ptt	pVT2	NC_005016	12868	7	0	1	1	1
Mycobacterium celatum	NC_004963.ptt	pCLP	NC_004963	22688	18	0	1	2	4
Mycobacterium gilvum PYR-GCK	NC_009339.ptt	pMFLV01	NC_009339	321253	302	7	9	23	47
Mycobacterium gilvum PYR-GCK	NC_009340.ptt	pMFLV02	NC_009340	25309	24	0	0	2	3
Mycobacterium gilvum PYR-GCK	NC_009341.ptt	pMFLV03	NC_009341	16660	16	0	0	0	0
Mycobacterium liflandii 128FXT	NC_011355.ptt	pMUM002	NC_011355	190588	95	1	3	10	13
Mycobacterium marinum M	NC_010604.ptt	pMM23	NC_010604	23317	29	1	1	4	6
Mycobacterium sp. KMS	NC_008703.ptt	pMKMS01	NC_008703	302089	293	6	13	29	54
Mycobacterium sp. KMS	NC_008704.ptt	pMKMS02	NC_008704	216763	235	0	12	25	48
Mycobacterium sp. MCS	NC_008147.ptt	Plasmid1	NC_008147	215075	225	0	9	22	45
Mycobacterium ulcerans Agy99	NC_005916.ptt	pMUM001	NC_005916	174155	81	0	3	8	13
Mycoplasma yeatsii	NC_011102.ptt	pMyBK1	NC_011102	3432	2	0	0	2	2
Myxococcus fulvus	NC_010372.ptt	pMF1	NC_010372	18634	23	0	2	2	5
Natranaerobius thermophilus JW/NM-WN-LF	NC_010715.ptt	pNTHE01	NC_010715	17207	15	0	0	3	4
Natranaerobius thermophilus JW/NM-WN-LF	NC_010724.ptt	pNTHE02	NC_010724	8689	10	0	0	2	2
Natrialba magadii ATCC 43099	NC_013923.ptt	pNMAG01	NC_013923	378348	360	26	39	62	84
Natrialba magadii ATCC 43099	NC_013924.ptt	pNMAG02	NC_013924	254950	248	8	32	59	75
Natrialba magadii ATCC 43099	NC_013925.ptt	pNMAG03	NC_013925	58487	94	6	9	20	31
Natronomonas pharaonis DSM 2160	NC_007427.ptt	PL131	NC_007427	130989	132	1	4	15	22
Natronomonas pharaonis DSM 2160	NC_007428.ptt	PL23	NC_007428	23486	36	2	2	9	11
Neisseria gonorrhoeae	NC_010881.ptt	pSJ5.2	NC_010881	5161	4	1	2	2	2
Neisseria gonorrhoeae	NC_011521.ptt	pCmGFP	NC_011521	6062	2	1	1	1	2
Neisseria gonorrhoeae NCCP11945	NC_011034.ptt	pNGK	NC_011034	4153	12	2	3	5	8
Neisseria lactamica	NC_006968.ptt	pNL01	NC_006968	4150	8	0	0	2	4
Neisseria lactamica	NC_010867.ptt	pNL3.1	NC_010867	7318	3	1	2	2	2
Neisseria lactamica	NC_010922.ptt	pNL3.2	NC_010922	3957	4	1	1	2	2
Neisseria lactamica	NC_010923.ptt	pNL9	NC_010923	8347	8	0	0	4	4
Neisseria lactamica	NC_010926.ptt	pNL14	NC_010926	5804	3	1	2	2	2
Neisseria lactamica	NC_010928.ptt	pNL18.2	NC_010928	3155	2	0	0	1	2
Neisseria lactamica	NC_010931.ptt	pNL871104	NC_010931	5768	3	0	0	0	2
Neisseria meningitidis	NC_004758.ptt	pJS-B	NC_004758	7245	7	0	2	3	3
Nitrobacter hamburgensis X14	NC_007959.ptt	1	NC_007959	294829	314	8	20	32	54
Nitrobacter hamburgensis X14	NC_007960.ptt	2	NC_007960	188318	185	6	14	26	42
Nitrobacter hamburgensis X14	NC_007961.ptt	3	NC_007961	121408	135	3	6	13	29
Nitrosococcus oceani ATCC 19707	NC_007483.ptt	A	NC_007483	40420	43	1	5	9	13
Nitrosomonas eutropha C91	NC_008341.ptt	Plasmid1	NC_008341	65132	56	5	12	19	26
Nitrosomonas eutropha C91	NC_008342.ptt	Plasmid2	NC_008342	55635	53	1	5	10	16
Nitrosospira multiformis ATCC 25196	NC_007615.ptt	1	NC_007615	18871	17	0	0	0	1
Nitrosospira multiformis ATCC 25196	NC_007616.ptt	2	NC_007616	17036	16	2	2	4	4
Nitrosospira multiformis ATCC 25196	NC_007617.ptt	3	NC_007617	14159	15	1	2	4	6
Nocardia aobensis	NC_013448.ptt	pYS1	NC_013448	4326	3	0	0	0	1
Nocardia farcinica IFM 10152	NC_006362.ptt	pNF1	NC_006362	184026	160	0	2	6	13
Nocardia farcinica IFM 10152	NC_006363.ptt	pNF2	NC_006363	87093	93	6	11	22	32
Nocardia sp. 107	NC_010874.ptt	pXT107	NC_010874	4335	7	0	0	0	0
Nocardia sp. C-14-1	NC_013538.ptt	pC1	NC_013538	5841	5	0	0	0	0
Nocardioides sp. JS614	NC_008697.ptt	pNOCA01	NC_008697	307814	271	1	8	19	33
Nocardiopsis sp. 90127	NC_013779.ptt	pSQ10	NC_013779	18219	17	0	0	4	5
Nostoc punctiforme PCC 73102	NC_010629.ptt	pNPUN05	NC_010629	26419	26	0	0	1	1
Nostoc punctiforme PCC 73102	NC_010630.ptt	pNPUN03	NC_010630	123028	83	2	7	12	14
Nostoc punctiforme PCC 73102	NC_010631.ptt	pNPUN01	NC_010631	354564	284	1	9	23	46
Nostoc punctiforme PCC 73102	NC_010632.ptt	pNPUN02	NC_010632	254918	223	1	12	31	47
Nostoc punctiforme PCC 73102	NC_010633.ptt	pNPUN04	NC_010633	65940	51	3	5	10	16
Nostoc sp. PCC 7120	NC_003240.ptt	pCC7120beta	NC_003240	186614	186	2	12	24	42
Nostoc sp. PCC 7120	NC_003241.ptt	pCC7120zeta	NC_003241	5584	5	0	0	1	1
Nostoc sp. PCC 7120	NC_003267.ptt	pCC7120gamma	NC_003267	101965	90	2	8	10	20
Nostoc sp. PCC 7120	NC_003270.ptt	pCC7120epsilon	NC_003270	40340	31	1	3	5	6
Nostoc sp. PCC 7120	NC_003273.ptt	pCC7120delta	NC_003273	55414	85	2	11	19	27
Nostoc sp. PCC 7120	NC_003276.ptt	pCC7120alpha	NC_003276	408101	386	11	28	66	120
Nostoc sp. PCC 7524	NC_008440.ptt	pDU1	NC_008440	6361	6	0	0	1	1
Novosphingobium aromaticivorans	NC_002033.ptt	pNL1	NC_002033	184457	186	0	5	17	31
Novosphingobium aromaticivorans DSM 12444	NC_009426.ptt	pNL1	NC_009426	184462	187	0	5	17	33
Novosphingobium aromaticivorans DSM 12444	NC_009427.ptt	pNL2	NC_009427	487268	432	0	4	16	28
Ochrobactrum anthropi	NC_010917.ptt	pW240	NC_010917	4227	2	0	0	0	2
Ochrobactrum anthropi ATCC 49188	NC_009669.ptt	pOANT01	NC_009669	170351	180	7	15	32	47
Ochrobactrum anthropi ATCC 49188	NC_009670.ptt	pOANT02	NC_009670	101491	96	2	4	14	21
Ochrobactrum anthropi ATCC 49188	NC_009671.ptt	pOANT03	NC_009671	93589	91	1	2	7	18
Ochrobactrum anthropi ATCC 49188	NC_009672.ptt	pOANT04	NC_009672	57138	37	2	2	4	5
Oenococcus oeni	NC_003099.ptt	pRS3	NC_003099	3948	3	0	0	0	0
Oenococcus oeni	NC_006904.ptt	pOM1	NC_006904	3926	3	0	0	0	0
Oligotropha carboxidovorans OM5	NC_005873.ptt	pHCG3	NC_005873	133058	125	1	2	11	24
Onion yellows phytoplasma	NC_006903.ptt	unknown	NC_006903	5045	6	0	0	4	5
Onion yellows phytoplasma	NC_012088.ptt	EcOYW1	NC_012088	7005	7	1	2	3	5
Onion yellows phytoplasma	NC_012089.ptt	pOYM	NC_012089	3932	5	0	0	1	3
Onion yellows phytoplasma	NC_012090.ptt	pOYNIM	NC_012090	3062	3	0	0	0	0
Ornithobacterium rhinotracheale	NC_011414.ptt	pOR1	NC_011414	14787	14	1	3	7	9
Paenibacillus larvae	NC_010875.ptt	pMA67	NC_010875	5030	5	0	0	0	0
Paenibacillus popilliae	NC_010915.ptt	pBP68	NC_010915	6670	2	0	0	0	0
Pantoea citrea	NC_001898.ptt	pUCD5000	NC_001898	5229	9	0	4	6	7
Pantoea citrea	NC_002070.ptt	pPZG500	NC_002070	3661	8	2	2	4	5
Paracoccus aminophilus	NC_010847.ptt	pAMI2	NC_010847	18563	17	1	1	3	4
Paracoccus aminophilus	NC_013513.ptt	pAMI3	NC_013513	5575	7	0	1	2	2
Paracoccus methylutens	NC_009753.ptt	pMTH1	NC_009753	31999	24	0	0	0	1
Pasteurella multocida	NC_001774.ptt	pIG1	NC_001774	5360	6	1	3	4	4
Pasteurella multocida	NC_004771.ptt	pJR1	NC_004771	6792	6	3	3	4	5
Pasteurella multocida	NC_004772.ptt	pJR2	NC_004772	5252	5	1	2	4	4
Pasteurella multocida	NC_006868.ptt	pCCK647	NC_006868	5198	5	0	1	2	2
Pasteurella multocida	NC_006994.ptt	pCCK381	NC_006994	10874	6	0	0	0	0
Pasteurella multocida	NC_011378.ptt	pCCK1900	NC_011378	10226	9	0	0	0	1
Pasteurella multocida	NC_012215.ptt	pB1005	NC_012215	4237	5	1	3	4	4
Pasteurella multocida	NC_012216.ptt	pB1006	NC_012216	6033	4	0	0	0	1
Paulownia witches'-broom phytoplasma	NC_010405.ptt	pPaWBNy-1	NC_010405	4485	6	1	1	2	3
Paulownia witches'-broom phytoplasma	NC_010406.ptt	pPaWBNy-2	NC_010406	3837	5	0	0	1	2
Peanut witches'-broom phytoplasma	NC_004822.ptt	pPNWB	NC_004822	4226	4	1	1	1	1
Pectobacterium atrosepticum	NC_011767.ptt	pECA1039	NC_011767	5620	12	2	6	8	8
Pediococcus acidilactici	NC_004832.ptt	pSMB74	NC_004832	8971	9	0	1	3	3
Pediococcus acidilactici	NC_010864.ptt	pEOC01	NC_010864	11661	16	3	3	5	7
Pediococcus damnosus	NC_007593.ptt	pF8801	NC_007593	5558	3	0	0	0	0
Pediococcus pentosaceus	NC_001277.ptt	pMD136	NC_001277	19515	24	2	4	11	12
Pediococcus pentosaceus	NC_012031.ptt	pRS5	NC_012031	10153	9	0	0	1	2
Pelobacter propionicus DSM 2379	NC_008607.ptt	pPRO1	NC_008607	202397	195	3	14	36	53
Pelobacter propionicus DSM 2379	NC_008608.ptt	pPRO2	NC_008608	30722	33	3	5	9	16
Persephonella marina EX-H1	NC_012439.ptt	unnamed	NC_012439	53682	70	0	2	8	15
Phenylobacterium zucineum HLK1	NC_011143.ptt	unnamed	NC_011143	382976	327	4	11	26	42
Photobacterium damselae subsp. piscicida	NC_008612.ptt	pP99-018	NC_008612	150157	187	10	13	26	43
Photobacterium damselae subsp. piscicida	NC_008613.ptt	pP91278	NC_008613	131520	161	9	13	24	34
Photobacterium damselae subsp. piscicida	NC_012919.ptt	pP9014	NC_012919	55851	61	3	7	14	18
Photobacterium damselae subsp. piscicida	NC_013775.ptt	pPHDP10	NC_013775	9631	8	0	0	2	4
Photobacterium profundum SS9	NC_005871.ptt	pPBPR1	NC_005871	80033	67	8	14	24	35
Photorhabdus asymbiotica	NC_012961.ptt	pPAT	NC_012961	29330	28	2	3	7	8
Planococcus sp. ZOYM	NC_013539.ptt	pPCZ1	NC_013539	4738	3	0	0	1	3
Planococcus sp. ZOYM	NC_013540.ptt	pPCZ2	NC_013540	7975	8	1	3	5	7
Polaromonas naphthalenivorans CJ2	NC_008757.ptt	pPNAP01	NC_008757	353291	317	16	44	96	141
Polaromonas naphthalenivorans CJ2	NC_008758.ptt	pPNAP02	NC_008758	190172	171	9	17	41	64
Polaromonas naphthalenivorans CJ2	NC_008759.ptt	pPNAP03	NC_008759	171866	161	7	12	29	44
Polaromonas naphthalenivorans CJ2	NC_008760.ptt	pPNAP04	NC_008760	143747	149	6	18	37	48
Polaromonas naphthalenivorans CJ2	NC_008761.ptt	pPNAP05	NC_008761	58808	53	3	5	15	19
Polaromonas naphthalenivorans CJ2	NC_008762.ptt	pPNAP06	NC_008762	21611	20	2	2	7	9
Polaromonas naphthalenivorans CJ2	NC_008763.ptt	pPNAP07	NC_008763	9898	11	1	3	4	4
Polaromonas naphthalenivorans CJ2	NC_008764.ptt	pPNAP08	NC_008764	6459	5	0	0	0	1
Polaromonas sp. JS666	NC_007949.ptt	1	NC_007949	360405	341	5	12	34	65
Polaromonas sp. JS666	NC_007950.ptt	2	NC_007950	338007	323	6	19	53	79
Prevotella ruminicola	NC_001760.ptt	pRAM4	NC_001760	3130	2	0	0	0	1
Propionibacterium acidipropionici	NC_002611.ptt	pRGO1	NC_002611	6868	6	0	1	2	2
Propionibacterium freudenreichii	NC_002580.ptt	p545	NC_002580	3555	2	0	0	0	0
Propionibacterium granulosum	NC_004526.ptt	cryptic plasmid pPG01	NC_004526	3539	3	0	0	0	0
Propionibacterium jensenii	NC_005705.ptt	pLME106	NC_005705	6868	10	3	3	6	6
Prosthecochloris aestuarii DSM 271	NC_011061.ptt	pPAES01	NC_011061	66772	67	6	12	21	25
Proteus mirabilis	NC_010555.ptt	pHI4320	NC_010555	36289	55	10	16	20	29
Proteus mirabilis	NC_011513.ptt	pRPCMY	NC_011513	3805	6	2	3	5	5
Proteus vulgaris	NC_002632.ptt	pPvu1	NC_002632	4675	11	2	4	8	9
Proteus vulgaris	NC_003905.ptt	Rts1	NC_003905	217182	300	14	29	58	87
Providencia rettgeri	NC_010643.ptt	R7K	NC_010643	39792	43	0	2	3	6
Pseudoalteromonas sp. 643A	NC_010675.ptt	pKW1	NC_010675	4583	7	0	0	0	3
Pseudoalteromonas sp. BSi20327	NC_013636.ptt	pSM327	NC_013636	6114	4	0	0	0	0
Pseudomonas aeruginosa	NC_007100.ptt	Rms149	NC_007100	57121	56	5	7	9	12
Pseudomonas aeruginosa	NC_008357.ptt	pBS228	NC_008357	89147	104	12	18	27	42
Pseudomonas aeruginosa	NC_009739.ptt	pMATVIM-7	NC_009739	24179	29	0	0	4	5
Pseudomonas alcaligenes	NC_005909.ptt	pRA2	NC_005909	32743	29	3	4	8	12
Pseudomonas fluorescens	NC_012674.ptt	pNAH20	NC_012674	83042	93	3	8	17	25
Pseudomonas fluorescens SBW25	NC_009444.ptt	pQBR103	NC_009444	425094	478	3	10	19	50
Pseudomonas putida	NC_003350.ptt	pWW0	NC_003350	116580	150	6	13	29	46
Pseudomonas putida	NC_004999.ptt	pDTG1	NC_004999	83042	90	4	8	17	24
Pseudomonas putida	NC_007926.ptt	NAH7	NC_007926	82232	84	2	7	16	20
Pseudomonas putida	NC_008275.ptt	pWW53	NC_008275	107929	87	0	6	22	25
Pseudomonas putida	NC_013176.ptt	pW2	NC_013176	76494	70	3	5	16	27
Pseudomonas resinovorans	NC_004444.ptt	pCAR1	NC_004444	199035	190	9	15	32	49
Pseudomonas resinovorans	NC_011838.ptt	pCAR1.2	NC_011838	200231	192	10	16	35	52
Pseudomonas sp. ADP	NC_004956.ptt	pADP-1	NC_004956	108845	104	6	9	21	29
Pseudomonas sp. CG21	NC_012033.ptt	pMWHK01	NC_012033	6206	8	0	0	1	3
Pseudomonas sp. CT14	NC_010891.ptt	pCT14	NC_010891	55216	52	0	4	7	15
Pseudomonas sp. ND6	NC_005244.ptt	pND6-1	NC_005244	101858	102	2	10	17	26
Pseudomonas sp. S-47	NC_006988.ptt	p47L	NC_006988	3084	3	0	0	0	1
Pseudomonas sp. SLT2001	NC_003892.ptt	pQBR55	NC_003892	5924	6	0	0	1	2
Pseudomonas syringae pv. maculicola	NC_005918.ptt	pPMA4326A	NC_005918	46697	53	3	6	12	23
Pseudomonas syringae pv. maculicola	NC_005919.ptt	pPMA4326B	NC_005919	40110	39	0	1	5	7
Pseudomonas syringae pv. maculicola	NC_005920.ptt	pPMA4326D	NC_005920	4833	6	2	3	4	4
Pseudomonas syringae pv. maculicola	NC_005921.ptt	pPMA4326C	NC_005921	8244	10	1	3	4	5
Pseudomonas syringae pv. maculicola	NC_005922.ptt	pPMA4326E	NC_005922	4217	6	3	3	4	4
Pseudomonas syringae pv. maculicola str. M6	NC_002759.ptt	pFKN	NC_002759	39554	29	1	2	5	6
Pseudomonas syringae pv. phaseolicola 1448A	NC_007274.ptt	large plasmid	NC_007274	131950	149	13	17	37	48
Pseudomonas syringae pv. phaseolicola 1448A	NC_007275.ptt	small plasmid	NC_007275	51711	60	3	5	9	22
Pseudomonas syringae pv. syringae	NC_005205.ptt	pPSR1	NC_005205	72601	55	3	6	9	15
Pseudomonas syringae pv. tomato str. DC3000	NC_004632.ptt	pDC3000B	NC_004632	67473	77	3	5	11	18
Pseudomonas syringae pv. tomato str. DC3000	NC_004633.ptt	pDC3000A	NC_004633	73661	73	4	5	11	16
Psychrobacter cryohalolentis K5	NC_007968.ptt	1	NC_007968	41221	44	0	3	5	9
Psychrobacter sp. PRwf-1	NC_009516.ptt	pRWF101	NC_009516	13956	15	0	1	1	3
Pyrococcus abyssi GE5	NC_001773.ptt	pGT5	NC_001773	3444	2	0	0	0	0
Pyrococcus sp. JT1	NC_003026.ptt	pRT1	NC_003026	3373	2	0	0	0	0
Rahnella sp. 'WMR15'	NC_008053.ptt	pHW15	NC_008053	3002	5	2	2	3	3
Ralstonia eutropha H16	NC_005241.ptt	megaplasmid pHG1	NC_005241	452156	423	14	39	64	104
Ralstonia eutropha JMP134	NC_007336.ptt	megaplasmid	NC_007336	634917	555	7	18	41	79
Ralstonia eutropha JMP134	NC_007337.ptt	1	NC_007337	87688	90	0	5	12	23
Ralstonia pickettii 12D	NC_012849.ptt	pRp12D02	NC_012849	273136	287	4	11	28	48
Ralstonia pickettii 12D	NC_012851.ptt	pRp12D03	NC_012851	51398	68	2	4	10	23
Ralstonia pickettii 12D	NC_012855.ptt	pRp12D01	NC_012855	389779	432	6	16	50	77
Ralstonia pickettii 12J	NC_010683.ptt	pRPIC01	NC_010683	80934	91	1	3	9	21
Ralstonia solanacearum	NC_001399.ptt	pJTPS1	NC_001399	6633	15	0	0	2	3
Rhizobium etli CFN 42	NC_004041.ptt	symbiotic plasmid p42d	NC_004041	371254	354	3	11	25	54
Rhizobium etli CFN 42	NC_007762.ptt	p42a	NC_007762	194229	182	3	7	19	33
Rhizobium etli CFN 42	NC_007763.ptt	p42b	NC_007763	184338	165	1	1	3	7
Rhizobium etli CFN 42	NC_007764.ptt	p42c	NC_007764	250948	234	0	1	10	15
Rhizobium etli CIAT 652	NC_010996.ptt	pB	NC_010996	429111	381	4	13	38	68
Rhizobium leguminosarum bv. trifolii WSM1325	NC_012848.ptt	pR132501	NC_012848	828924	769	8	17	42	76
Rhizobium leguminosarum bv. trifolii WSM1325	NC_012852.ptt	pR132504	NC_012852	350312	315	2	7	14	29
Rhizobium leguminosarum bv. trifolii WSM1325	NC_012853.ptt	pR132503	NC_012853	516088	560	5	15	46	76
Rhizobium leguminosarum bv. trifolii WSM1325	NC_012854.ptt	pR132505	NC_012854	294782	287	4	11	19	26
Rhizobium leguminosarum bv. trifolii WSM1325	NC_012858.ptt	pR132502	NC_012858	660973	661	11	28	63	98
Rhizobium leguminosarum bv. trifolii WSM2304	NC_011370.ptt	pRLG203	NC_011370	308747	282	1	3	11	26
Rhizobium leguminosarum bv. trifolii WSM2304	NC_011371.ptt	pRLG204	NC_011371	257956	228	4	5	9	23
Rhizobium leguminosarum bv. viciae 3841	NC_008379.ptt	pRL9	NC_008379	352782	313	1	4	10	24
Rhizobium leguminosarum bv. viciae 3841	NC_008381.ptt	pRL10	NC_008381	488135	471	4	11	37	60
Rhizobium leguminosarum bv. viciae 3841	NC_008382.ptt	pRL7	NC_008382	151564	188	8	19	30	39
Rhizobium leguminosarum bv. viciae 3841	NC_008383.ptt	pRL8	NC_008383	147463	142	0	3	9	19
Rhizobium sp. NGR234	NC_000914.ptt	pNGR234a	NC_000914	536165	422	6	17	37	67
Rhodobacter blasticus	NC_004527.ptt	pMG160	NC_004527	3431	3	0	0	0	0
Rhodobacter sphaeroides 2.4.1	NC_007488.ptt	B	NC_007488	114178	102	1	1	5	8
Rhodobacter sphaeroides 2.4.1	NC_007489.ptt	C	NC_007489	105284	90	7	10	14	23
Rhodobacter sphaeroides 2.4.1	NC_007490.ptt	D	NC_007490	100828	98	0	1	8	19
Rhodobacter sphaeroides 2.4.1	NC_009007.ptt	A	NC_009007	114045	90	5	7	16	29
Rhodobacter sphaeroides 2.4.1	NC_009008.ptt	E	NC_009008	37100	32	2	6	6	9
Rhodobacter sphaeroides ATCC 17025	NC_009430.ptt	pRSPA02	NC_009430	289489	278	5	19	44	74
Rhodobacter sphaeroides ATCC 17025	NC_009431.ptt	pRSPA03	NC_009431	121962	114	6	8	16	31
Rhodobacter sphaeroides ATCC 17025	NC_009432.ptt	pRSPA04	NC_009432	36198	32	0	3	3	6
Rhodobacter sphaeroides ATCC 17025	NC_009433.ptt	pRSPA05	NC_009433	13873	12	0	0	3	4
Rhodobacter sphaeroides ATCC 17029	NC_009040.ptt	pRSPH01	NC_009040	122606	118	6	8	19	35
Rhodobacter sphaeroides KD131	NC_011960.ptt	pRSKD131B	NC_011960	103355	102	12	16	28	43
Rhodobacter sphaeroides KD131	NC_011962.ptt	pRSKD131A	NC_011962	157345	142	3	4	11	19
Rhodococcus aetherivorans	NC_010882.ptt	pRA1	NC_010882	9372	13	0	0	3	4
Rhodococcus equi	NC_002576.ptt	p103	NC_002576	80609	64	5	10	18	25
Rhodococcus equi	NC_004854.ptt	pREAT701	NC_004854	80610	64	5	8	16	23
Rhodococcus equi	NC_011150.ptt	pVAPB1593	NC_011150	79251	72	1	6	15	24
Rhodococcus equi	NC_011151.ptt	pVAPA1037	NC_011151	80610	73	4	8	16	22
Rhodococcus erythropolis	NC_003846.ptt	pFAJ2600	NC_003846	5936	8	0	0	3	4
Rhodococcus erythropolis	NC_005073.ptt	pBD2	NC_005073	210205	212	4	9	19	40
Rhodococcus erythropolis	NC_006258.ptt	pRE8424	NC_006258	5987	6	0	0	0	0
Rhodococcus erythropolis PR4	NC_007486.ptt	pREC1	NC_007486	104014	102	0	2	9	18
Rhodococcus erythropolis PR4	NC_007487.ptt	pREC2	NC_007487	3637	3	0	0	0	0
Rhodococcus erythropolis PR4	NC_007491.ptt	pREL1	NC_007491	271577	298	3	9	29	45
Rhodococcus jostii RHA1	NC_008269.ptt	pRHL1	NC_008269	1123075	1150	26	57	128	219
Rhodococcus jostii RHA1	NC_008270.ptt	pRHL2	NC_008270	442536	458	4	14	46	86
Rhodococcus jostii RHA1	NC_008271.ptt	pRHL3	NC_008271	332361	334	7	18	39	75
Rhodococcus opacus B4	NC_006969.ptt	pKNR01	NC_006969	4367	6	0	0	0	2
Rhodococcus opacus B4	NC_012520.ptt	pROB01	NC_012520	558192	593	7	35	86	148
Rhodococcus opacus B4	NC_012521.ptt	pROB02	NC_012521	244997	248	4	13	26	44
Rhodococcus opacus B4	NC_012523.ptt	pKNR	NC_012523	111160	102	1	3	12	23
Rhodococcus rhodochrous	NC_008823.ptt	pNC500	NC_008823	7637	8	0	0	1	2
Rhodococcus sp. B264-1	NC_004900.ptt	pB264	NC_004900	4970	4	0	0	1	1
Rhodococcus sp. NS1	NC_010850.ptt	pNSL1	NC_010850	117252	103	2	6	16	24
Rhodoferax ferrireducens T118	NC_007901.ptt	plasmid1	NC_007901	257447	251	1	8	17	34
Rhodopseudomonas palustris CGA009	NC_005297.ptt	pRPA	NC_005297	8427	7	0	0	0	1
Rhodospirillum rubrum ATCC 11170	NC_007641.ptt	unnamed	NC_007641	53732	50	5	10	16	25
Rhodothermus marinus DSM 4252	NC_013502.ptt	pRMAR01	NC_013502	125133	107	11	20	33	39
Rickettsia africae ESF-5	NC_012634.ptt	pRAF	NC_012634	12377	11	0	0	0	3
Rickettsia felis URRWXCal2	NC_007110.ptt	pRF	NC_007110	62829	68	0	5	9	16
Rickettsia felis URRWXCal2	NC_007111.ptt	pRFdelta	NC_007111	39263	44	0	3	7	12
Rickettsia massiliae MTU5	NC_009897.ptt	pRMA	NC_009897	15286	13	0	0	2	4
Rickettsia monacensis	NC_010927.ptt	pRM	NC_010927	23486	23	0	2	3	3
Rickettsia peacockii str. Rustic	NC_012732.ptt	pRPR	NC_012732	26406	20	6	7	11	11
Riemerella anatipestifer	NC_002111.ptt	pCFC1	NC_002111	3966	4	0	0	0	0
Riemerella anatipestifer	NC_002130.ptt	pCFC2	NC_002130	5609	3	0	0	0	0
Roseobacter denitrificans OCh 114	NC_008386.ptt	pTB1	NC_008386	106469	106	5	9	16	22
Roseobacter denitrificans OCh 114	NC_008387.ptt	pTB2	NC_008387	69269	56	0	0	6	7
Roseobacter denitrificans OCh 114	NC_008388.ptt	pTB3	NC_008388	16575	16	1	1	4	5
Roseobacter denitrificans OCh 114	NC_008389.ptt	pTB4	NC_008389	5824	6	1	1	1	1
Ruegeria sp. PR1b	NC_004574.ptt	pSD25	NC_004574	148650	133	3	4	10	18
Ruegeria sp. PR1b	NC_004929.ptt	pSD20	NC_004929	76093	52	1	2	3	4
Ruegeria sp. TM1040	NC_008042.ptt	unnamed	NC_008042	130973	116	4	8	18	33
Salinibacter ruber DSM 13855	NC_007678.ptt	pSR35	NC_007678	35505	33	0	0	8	9
Salmonella enterica	NC_003079.ptt	pSFD10	NC_003079	4091	6	0	0	2	3
Salmonella enterica	NC_007208.ptt	pOU1113	NC_007208	80156	89	8	19	25	34
Salmonella enterica	NC_012693.ptt	pAM04528	NC_012693	158213	180	11	19	29	45
Salmonella enterica subsp. enterica serovar Agona str. SL483	NC_011148.ptt	unnamed	NC_011148	37978	53	2	3	10	13
Salmonella enterica subsp. enterica serovar Berta	NC_001848.ptt	pBERT	NC_001848	4656	9	1	5	7	7
Salmonella enterica subsp. enterica serovar Bovismorbificans	NC_011897.ptt	p2007057	NC_011897	4270	5	0	1	1	2
Salmonella enterica subsp. enterica serovar Brandenburg	NC_010499.ptt	pUO-SbR3	NC_010499	6847	5	0	0	1	1
Salmonella enterica subsp. enterica serovar Brandenburg	NC_010500.ptt	pUO-SbR5	NC_010500	6478	11	4	5	6	6
Salmonella enterica subsp. enterica serovar Choleraesuis	NC_002638.ptt	pKDSC50	NC_002638	49503	48	8	14	18	23
Salmonella enterica subsp. enterica serovar Choleraesuis	NC_005862.ptt	cryptic plasmid	NC_005862	6066	7	3	3	3	4
Salmonella enterica subsp. enterica serovar Choleraesuis	NC_009981.ptt	pMAK1	NC_009981	208409	236	22	33	66	92
Salmonella enterica subsp. enterica serovar Choleraesuis	NC_010119.ptt	pOU7519	NC_010119	127212	143	18	30	45	59
Salmonella enterica subsp. enterica serovar Choleraesuis str. SC-B67	NC_006855.ptt	pSCV50	NC_006855	49558	51	4	13	17	24
Salmonella enterica subsp. enterica serovar Choleraesuis str. SC-B67	NC_006856.ptt	pSC138	NC_006856	138742	173	37	53	74	88
Salmonella enterica subsp. enterica serovar Dublin	NC_009980.ptt	pMAK2	NC_009980	61571	54	7	11	19	23
Salmonella enterica subsp. enterica serovar Dublin	NC_009982.ptt	pMAK3	NC_009982	39924	52	4	5	10	13
Salmonella enterica subsp. enterica serovar Dublin	NC_010421.ptt	pOU1114	NC_010421	34595	47	2	7	13	19
Salmonella enterica subsp. enterica serovar Dublin	NC_010422.ptt	pOU1115	NC_010422	74589	89	26	37	52	58
Salmonella enterica subsp. enterica serovar Dublin	NC_010716.ptt	IncW pIE321	NC_010716	38150	45	0	2	5	9
Salmonella enterica subsp. enterica serovar Dublin str. CT_02021853	NC_011204.ptt	pCT02021853_74	NC_011204	74551	122	38	53	60	76
Salmonella enterica subsp. enterica serovar Enteritidis	NC_003455.ptt	pP	NC_003455	4301	3	0	0	0	0
Salmonella enterica subsp. enterica serovar Enteritidis	NC_003456.ptt	pK	NC_003456	4245	3	2	3	3	3
Salmonella enterica subsp. enterica serovar Enteritidis	NC_003457.ptt	pC	NC_003457	5269	4	0	2	4	4
Salmonella enterica subsp. enterica serovar Enteritidis	NC_010860.ptt	pSE34	NC_010860	32950	53	4	5	14	23
Salmonella enterica subsp. enterica serovar Heidelberg str. SL476	NC_011081.ptt	pSL476_91	NC_011081	91374	131	23	32	52	63
Salmonella enterica subsp. enterica serovar Heidelberg str. SL476	NC_011082.ptt	pSL476_3	NC_011082	3373	4	0	1	2	2
Salmonella enterica subsp. enterica serovar Kentucky str. CVM29188	NC_011076.ptt	pCVM29188_146	NC_011076	146811	204	33	57	84	110
Salmonella enterica subsp. enterica serovar Kentucky str. CVM29188	NC_011077.ptt	pCVM29188_101	NC_011077	101461	141	22	32	53	65
Salmonella enterica subsp. enterica serovar Kentucky str. CVM29188	NC_011078.ptt	pCVM29188_46	NC_011078	46121	63	11	22	34	40
Salmonella enterica subsp. enterica serovar Newport	NC_010259.ptt	pA172	NC_010259	8197	8	2	3	6	6
Salmonella enterica subsp. enterica serovar Newport str. SL254	NC_009140.ptt	pSN254	NC_009140	176473	198	16	24	41	54
Salmonella enterica subsp. enterica serovar Newport str. SL254	NC_011079.ptt	pSL254_3	NC_011079	3605	5	1	1	2	2
Salmonella enterica subsp. enterica serovar Paratyphi A	NC_010894.ptt	pGY1	NC_010894	3592	3	2	2	3	3
Salmonella enterica subsp. enterica serovar Paratyphi C strain RKS4594	NC_012124.ptt	pSPCV	NC_012124	55414	65	14	17	29	34
Salmonella enterica subsp. enterica serovar Schwarzengrund str. CVM19633	NC_011092.ptt	pCVM19633_110	NC_011092	110227	129	18	36	52	59
Salmonella enterica subsp. enterica serovar Schwarzengrund str. CVM19633	NC_011093.ptt	pCVM19633_4	NC_011093	4585	5	2	2	3	5
Salmonella enterica subsp. enterica serovar Typhi	NC_002305.ptt	R27	NC_002305	180461	207	8	17	49	69
Salmonella enterica subsp. enterica serovar Typhi str. 404ty	NC_011422.ptt	pBSSB1	NC_011422	27037	33	1	3	15	17
Salmonella enterica subsp. enterica serovar Typhi str. CT18	NC_003384.ptt	pHCM1	NC_003384	218160	246	24	37	71	93
Salmonella enterica subsp. enterica serovar Typhi str. CT18	NC_003385.ptt	pHCM2	NC_003385	106516	129	5	8	14	23
Salmonella enterica subsp. enterica serovar Typhimurium	NC_002056.ptt	pSC101	NC_002056	9263	6	1	3	3	3
Salmonella enterica subsp. enterica serovar Typhimurium	NC_005014.ptt	R64	NC_005014	120826	137	11	22	45	60
Salmonella enterica subsp. enterica serovar Typhimurium	NC_006815.ptt	pU302S	NC_006815	3208	6	0	2	2	2
Salmonella enterica subsp. enterica serovar Typhimurium	NC_006816.ptt	pU302L	NC_006816	84514	104	10	15	34	45
Salmonella enterica subsp. enterica serovar Typhimurium	NC_009807.ptt	pTPqnrS-1a	NC_009807	10066	6	1	2	4	4
Salmonella enterica subsp. enterica serovar Typhimurium	NC_010896.ptt	pAnkS	NC_010896	8271	4	0	0	0	0
Salmonella enterica subsp. enterica serovar Typhimurium	NC_010993.ptt	pST728/06-2	NC_010993	10107	4	1	2	3	3
Salmonella enterica subsp. enterica serovar Typhimurium	NC_013437.ptt	pSLT-BT	NC_013437	117047	120	12	19	31	42
Salmonella enterica subsp. enterica serovar Typhimurium str. LT2	NC_003277.ptt	pSLT	NC_003277	93939	112	11	17	26	39
Salmonella enterica subsp. enterica serovar Virchow str. SL491	NC_011214.ptt	pSL491_5	NC_011214	5880	6	2	3	3	4
Salmonella enterica subsp. enterica serovar Virchow str. SL491	NC_011215.ptt	pSL491_3	NC_011215	3176	5	2	2	3	3
Salmonella enterica subsp. enterica serovar Westhampton	NC_011604.ptt	pWES-1	NC_011604	10908	12	0	0	4	7
Sebaldella termitidis ATCC 33386	NC_013518.ptt	pSTERM01	NC_013518	54160	55	7	10	20	27
Sebaldella termitidis ATCC 33386	NC_013519.ptt	pSTERM02	NC_013519	13648	16	1	3	4	9
Selenomonas ruminantium	NC_002139.ptt	pSR1	NC_002139	4692	2	0	0	0	0
Serratia entomophila	NC_002523.ptt	pADAP	NC_002523	153404	148	10	17	31	44
Serratia marcescens	NC_005211.ptt	R478	NC_005211	274762	295	25	43	75	125
Serratia marcescens	NC_010796.ptt	pRK10	NC_010796	4241	5	1	4	5	5
Serratia proteamaculans 568	NC_009829.ptt	pSPRO01	NC_009829	46804	51	1	4	7	10
Shewanella baltica OS155	NC_009035.ptt	pSbal01	NC_009035	116763	102	0	1	3	5
Shewanella baltica OS155	NC_009036.ptt	pSbal02	NC_009036	74000	79	3	3	13	15
Shewanella baltica OS155	NC_009037.ptt	pSbal03	NC_009037	16762	12	1	2	3	4
Shewanella baltica OS155	NC_009038.ptt	pSbal04	NC_009038	7995	7	1	1	2	3
Shewanella baltica OS185	NC_009661.ptt	pS18501	NC_009661	83224	75	4	5	12	19
Shewanella baltica OS195	NC_009998.ptt	pS19501	NC_009998	75605	68	1	9	17	28
Shewanella baltica OS195	NC_009999.ptt	pS19502	NC_009999	75508	74	4	9	19	23
Shewanella baltica OS195	NC_010000.ptt	pS19503	NC_010000	49148	50	2	4	9	11
Shewanella baltica OS223	NC_011664.ptt	pS22301	NC_011664	88311	88	3	9	21	26
Shewanella baltica OS223	NC_011665.ptt	pS22303	NC_011665	59223	51	3	8	17	21
Shewanella baltica OS223	NC_011668.ptt	pS22302	NC_011668	65448	64	0	5	16	24
Shewanella oneidensis MR-1	NC_004349.ptt	pMR-1	NC_004349	161613	184	14	30	41	49
Shewanella sp. 33B	NC_012035.ptt	pSFKW33	NC_012035	8021	8	0	1	1	3
Shewanella sp. ANA-3	NC_008573.ptt	1	NC_008573	278942	251	16	25	40	63
Shewanella sp. MR-7	NC_008320.ptt	Plasmid1	NC_008320	6499	8	0	0	3	3
Shigella boydii CDC 3083-94	NC_010657.ptt	pBS512_33	NC_010657	33103	52	3	8	17	26
Shigella boydii CDC 3083-94	NC_010659.ptt	pBS512_5	NC_010659	5114	4	1	1	2	2
Shigella boydii CDC 3083-94	NC_010660.ptt	pBS512_211	NC_010660	210919	309	49	88	156	186
Shigella boydii CDC 3083-94	NC_010672.ptt	pBS512_7	NC_010672	7437	13	2	5	6	7
Shigella boydii Sb227	NC_007608.ptt	pSB4_227	NC_007608	126697	150	16	21	44	70
Shigella dysenteriae Sd197	NC_007607.ptt	pSD1_197	NC_007607	182726	224	39	69	119	149
Shigella dysenteriae Sd197	NC_009344.ptt	pSD197_spA	NC_009344	8953	8	5	7	8	8
Shigella flexneri	NC_002698.ptt	pWR501	NC_002698	221851	294	59	97	161	201
Shigella flexneri 2a	NC_002773.ptt	p2457TS2	NC_002773	3179	2	2	2	2	2
Shigella flexneri 2a str. 301	NC_004851.ptt	pCP301	NC_004851	221618	269	43	82	136	177
Shigella sonnei	NC_002809.ptt	ColJs	NC_002809	5210	3	0	1	2	2
Shigella sonnei	NC_008439.ptt	pKKTET7	NC_008439	8401	6	0	0	1	2
Shigella sonnei	NC_013727.ptt	pEG356	NC_013727	70275	102	20	30	46	55
Shigella sonnei Ss046	NC_007385.ptt	pSS_046	NC_007385	214396	242	45	83	134	177
Shigella sonnei Ss046	NC_009345.ptt	pSS046_spA	NC_009345	8401	5	0	0	0	0
Shigella sonnei Ss046	NC_009346.ptt	pSS046_spB	NC_009346	5153	8	3	4	5	5
Sinorhizobium medicae WSM419	NC_009621.ptt	pSMED02	NC_009621	1245408	1278	8	28	76	144
Sinorhizobium medicae WSM419	NC_009622.ptt	pSMED03	NC_009622	219313	196	2	9	19	27
Sinorhizobium meliloti	NC_004965.ptt	pRm1132f	NC_004965	7212	8	0	0	0	0
Sinorhizobium meliloti	NC_013545.ptt	pSmeSM11a	NC_013545	144170	160	8	15	19	28
Sinorhizobium meliloti 1021	NC_003037.ptt	pSymA	NC_003037	1354226	1293	10	18	76	144
Sinorhizobium meliloti SM11	NC_010865.ptt	pSmeSM11b	NC_010865	181251	166	8	15	31	40
Sodalis glossinidius	NC_007183.ptt	pSG1	NC_007183	81553	91	18	25	40	51
Sodalis glossinidius	NC_007184.ptt	pSG2	NC_007184	27240	31	5	7	10	11
Sodalis glossinidius	NC_007186.ptt	pSG3	NC_007186	19201	25	4	7	9	12
Sodalis glossinidius	NC_007188.ptt	pSG4	NC_007188	10816	13	1	2	2	4
Sodalis glossinidius str. 'morsitans'	NC_007713.ptt	pSG1	NC_007713	83306	54	12	22	28	32
Sodalis glossinidius str. 'morsitans'	NC_007714.ptt	pSG2	NC_007714	27240	23	6	12	15	15
Sodalis glossinidius str. 'morsitans'	NC_007715.ptt	pSG3	NC_007715	10810	7	1	1	3	5
Sphingobium xenophagum	NC_006826.ptt	pSx-Qyy	NC_006826	5683	4	0	0	1	3
Sphingomonas sp. A1	NC_007353.ptt	pA1	NC_007353	46557	49	0	1	5	7
Sphingomonas sp. KA1	NC_008308.ptt	pCAR3	NC_008308	254797	263	5	14	37	49
Sphingomonas wittichii RW1	NC_009507.ptt	pSWIT01	NC_009507	310228	288	2	6	17	38
Sphingomonas wittichii RW1	NC_009508.ptt	pSWIT02	NC_009508	222757	226	3	4	17	30
Sphingopyxis alaskensis RB2256	NC_008036.ptt	F plasmid	NC_008036	28543	30	0	1	3	4
Spiroplasma citri	NC_007101.ptt	pBJS-O	NC_007101	13374	10	1	2	3	7
Spiroplasma citri	NC_007386.ptt	pSciA	NC_007386	7790	8	3	3	6	7
Spiroplasma citri	NC_007387.ptt	pSci1	NC_007387	12989	12	3	5	6	8
Spiroplasma citri	NC_007388.ptt	pSci2	NC_007388	14407	12	1	2	4	5
Spiroplasma citri	NC_007389.ptt	pSci3	NC_007389	19325	16	1	5	8	9
Spiroplasma citri	NC_007390.ptt	pSci4	NC_007390	20224	19	2	4	5	11
Spiroplasma citri	NC_007391.ptt	pSci5	NC_007391	27778	26	4	8	16	19
Spiroplasma citri	NC_007392.ptt	pSci6	NC_007392	35318	37	5	6	12	18
Spiroplasma kunkelii CR2-3x	NC_006400.ptt	pSKU146	NC_006400	14615	18	4	6	7	7
Spirosoma linguale DSM 74	NC_013731.ptt	pSLIN01	NC_013731	189452	185	8	21	49	73
Spirosoma linguale DSM 74	NC_013732.ptt	pSLIN02	NC_013732	146936	147	8	16	29	41
Spirosoma linguale DSM 74	NC_013733.ptt	pSLIN03	NC_013733	36434	41	5	14	18	25
Spirosoma linguale DSM 74	NC_013734.ptt	pSLIN04	NC_013734	9965	15	1	2	3	8
Spirosoma linguale DSM 74	NC_013735.ptt	pSLIN05	NC_013735	8651	12	4	4	7	8
Spirosoma linguale DSM 74	NC_013736.ptt	pSLIN06	NC_013736	7683	11	1	1	4	5
Spirosoma linguale DSM 74	NC_013737.ptt	pSLIN07	NC_013737	7308	12	0	0	3	3
Spirosoma linguale DSM 74	NC_013738.ptt	pSLIN08	NC_013738	6072	8	0	0	2	3
Staphylococcus aureus	NC_001763.ptt	J3358	NC_001763	6024	2	0	0	1	1
Staphylococcus aureus	NC_001767.ptt	pKH6	NC_001767	4439	3	0	0	0	0
Staphylococcus aureus	NC_002096.ptt	pKH7	NC_002096	4118	3	0	0	1	1
Staphylococcus aureus	NC_002129.ptt	pC221	NC_002129	4557	4	0	1	1	3
Staphylococcus aureus	NC_002517.ptt	p21	NC_002517	20719	21	4	8	10	10
Staphylococcus aureus	NC_003265.ptt	pETB	NC_003265	38211	50	7	15	21	27
Staphylococcus aureus	NC_005011.ptt	pMW2	NC_005011	20654	27	5	9	9	10
Staphylococcus aureus	NC_005024.ptt	pSK41	NC_005024	46445	46	4	7	12	14
Staphylococcus aureus	NC_005054.ptt	pLW043	NC_005054	57889	62	7	13	18	22
Staphylococcus aureus	NC_005127.ptt	pUB101	NC_005127	21845	26	1	3	8	9
Staphylococcus aureus	NC_005243.ptt	pC223	NC_005243	4608	5	2	2	2	3
Staphylococcus aureus	NC_005564.ptt	pS194	NC_005564	4397	4	0	1	1	3
Staphylococcus aureus	NC_005908.ptt	pE194	NC_005908	3728	6	1	2	2	3
Staphylococcus aureus	NC_006977.ptt	pC221	NC_006977	4555	4	0	1	1	3
Staphylococcus aureus	NC_007931.ptt	pSA1379	NC_007931	22787	21	3	5	5	9
Staphylococcus aureus	NC_010077.ptt	EDINA	NC_010077	34986	52	8	13	27	30
Staphylococcus aureus	NC_010231.ptt	pKH18	NC_010231	3332	3	1	1	1	1
Staphylococcus aureus	NC_010262.ptt	pKH16	NC_010262	4442	3	0	0	0	0
Staphylococcus aureus	NC_010279.ptt	pV030-8	NC_010279	39041	17	1	2	4	4
Staphylococcus aureus	NC_010284.ptt	pKH17	NC_010284	4441	3	0	0	0	1
Staphylococcus aureus	NC_010419.ptt	pTZ2162	NC_010419	35380	44	3	9	13	20
Staphylococcus aureus	NC_010428.ptt	pKH14	NC_010428	3124	2	0	0	0	0
Staphylococcus aureus	NC_010687.ptt	pKH12	NC_010687	3011	2	0	0	0	0
Staphylococcus aureus	NC_011522.ptt	pRJ6	NC_011522	7904	13	6	7	10	12
Staphylococcus aureus	NC_011605.ptt	pVGA	NC_011605	5713	3	0	0	1	1
Staphylococcus aureus	NC_013550.ptt	pBORa53	NC_013550	17334	14	1	2	2	2
Staphylococcus aureus	NC_013653.ptt	pPR9	NC_013653	41715	42	1	5	7	9
Staphylococcus aureus RN4220	NC_012547.ptt	pGO1	NC_012547	54000	55	8	11	17	21
Staphylococcus aureus subsp. aureus COL	NC_006629.ptt	pT181	NC_006629	4440	3	0	0	0	0
Staphylococcus aureus subsp. aureus ED98	NC_013452.ptt	pT181	NC_013452	4440	4	0	0	0	0
Staphylococcus aureus subsp. aureus ED98	NC_013453.ptt	pAVX	NC_013453	17256	23	2	3	6	12
Staphylococcus aureus subsp. aureus JH1	NC_009619.ptt	pSJH101	NC_009619	30429	36	5	6	10	12
Staphylococcus aureus subsp. aureus JH9	NC_009477.ptt	pSJH901	NC_009477	30429	31	1	2	5	10
Staphylococcus aureus subsp. aureus MSSA476	NC_005951.ptt	pSAS	NC_005951	20652	24	3	5	6	6
Staphylococcus aureus subsp. aureus Mu50	NC_002774.ptt	VRSAp	NC_002774	25107	34	4	7	11	15
Staphylococcus aureus subsp. aureus N315	NC_003140.ptt	pN315	NC_003140	24653	31	3	8	10	12
Staphylococcus aureus subsp. aureus ST398	NC_013034.ptt	pKKS825	NC_013034	14365	10	2	2	5	5
Staphylococcus aureus subsp. aureus USA300_FPR3757	NC_007790.ptt	pUSA01	NC_007790	3125	5	1	2	3	4
Staphylococcus aureus subsp. aureus USA300_FPR3757	NC_007791.ptt	pUSA02	NC_007791	4439	3	0	0	0	0
Staphylococcus aureus subsp. aureus USA300_FPR3757	NC_007792.ptt	pUSA03	NC_007792	37136	36	3	5	7	9
Staphylococcus aureus subsp. aureus USA300_TCH1516	NC_010063.ptt	pUSA300HOUMR	NC_010063	27041	33	3	5	9	11
Staphylococcus aureus subsp. aureus USA300_TCH1516	NC_012417.ptt	pUSA01-HOU	NC_012417	3125	6	1	2	3	5
Staphylococcus aureus subsp. aureus USA300_TCH959	NC_010066.ptt	pUSA300HOUMS	NC_010066	20413	23	3	6	6	8
Staphylococcus chromogenes	NC_008354.ptt	pLNU9	NC_008354	3783	3	0	0	0	0
Staphylococcus epidermidis	NC_005566.ptt	pSK639	NC_005566	8013	11	2	3	5	6
Staphylococcus epidermidis ATCC 12228	NC_005003.ptt	pSE-12228-06	NC_005003	6585	11	4	4	7	10
Staphylococcus epidermidis ATCC 12228	NC_005004.ptt	pSE-12228-05	NC_005004	24365	22	6	7	11	12
Staphylococcus epidermidis ATCC 12228	NC_005005.ptt	pSE-12228-04	NC_005005	17261	16	1	2	3	6
Staphylococcus epidermidis ATCC 12228	NC_005006.ptt	pSE-12228-03	NC_005006	8007	8	1	1	1	4
Staphylococcus epidermidis ATCC 12228	NC_005007.ptt	pSE-12228-02	NC_005007	4679	6	2	3	4	4
Staphylococcus epidermidis ATCC 12228	NC_005008.ptt	pSE-12228-01	NC_005008	4439	3	0	0	0	0
Staphylococcus epidermidis RP62A	NC_006663.ptt	pSERP	NC_006663	27310	33	2	6	12	14
Staphylococcus haemolyticus JCSC1435	NC_007171.ptt	pSHaeC	NC_007171	8180	11	2	3	6	7
Staphylococcus lentus	NC_006871.ptt	pSTE2	NC_006871	6913	7	2	2	2	3
Staphylococcus lugdunensis	NC_002093.ptt	pLUG10	NC_002093	3117	3	1	1	1	1
Staphylococcus pasteuri	NC_007167.ptt	pSP187	NC_007167	5550	7	0	0	2	2
Staphylococcus saprophyticus	NC_007621.ptt	pSES22	NC_007621	4040	4	1	1	1	1
Staphylococcus saprophyticus subsp. saprophyticus ATCC 15305	NC_007351.ptt	pSSP1	NC_007351	38454	45	1	7	12	16
Staphylococcus saprophyticus subsp. saprophyticus ATCC 15305	NC_007352.ptt	pSSP2	NC_007352	22870	23	1	1	4	8
Staphylococcus sciuri	NC_005076.ptt	pSCFS1	NC_005076	17108	14	2	5	5	8
Staphylococcus sciuri subsp. sciuri	NC_006974.ptt	pACK6	NC_006974	4431	4	0	0	0	1
Staphylococcus simulans bv. staphylolyticus	NC_013033.ptt	pACK4	NC_013033	3592	4	0	0	1	2
Staphylococcus sp. 693-2	NC_009130.ptt	pLEW6932	NC_009130	51514	56	5	8	19	25
Staphylococcus warneri	NC_005207.ptt	pPI-1	NC_005207	30201	33	6	9	12	22
Staphylococcus warneri	NC_007165.ptt	pSW174	NC_007165	5767	6	0	0	0	0
Staphylococcus warneri	NC_007166.ptt	pSW49	NC_007166	3552	4	0	0	0	0
Stenotrophomonas maltophilia	NC_010429.ptt	pSH1	NC_010429	6867	7	0	0	0	0
Streptobacillus moniliformis DSM 12112	NC_013516.ptt	pSMON01	NC_013516	10702	8	0	1	5	5
Streptococcus agalactiae	NC_001797.ptt	pGB354	NC_001797	6437	5	1	1	1	1
Streptococcus agalactiae	NC_002136.ptt	pGB3631	NC_002136	5842	9	1	1	3	3
Streptococcus agalactiae	NC_010096.ptt	pMV158	NC_010096	5541	4	1	1	1	1
Streptococcus dysgalactiae subsp. equisimilis	NC_010260.ptt	pW2580	NC_010260	3043	4	1	1	3	3
Streptococcus dysgalactiae subsp. equisimilis	NC_010907.ptt	pSdyT132	NC_010907	3578	5	1	2	3	3
Streptococcus mutans	NC_002757.ptt	pUA140	NC_002757	5640	5	0	1	1	1
Streptococcus mutans	NC_002810.ptt	pLM7	NC_002810	5658	4	0	0	0	0
Streptococcus parasanguinis	NC_012642.ptt	pFW213	NC_012642	7078	5	1	1	1	1
Streptococcus pneumoniae	NC_005021.ptt	pSMB1	NC_005021	3162	3	0	1	1	2
Streptococcus pneumoniae	NC_008350.ptt	pSpnP1	NC_008350	5413	7	2	3	3	3
Streptococcus pneumoniae D39	NC_005022.ptt	pDP1	NC_005022	3161	3	0	1	1	2
Streptococcus pyogenes	NC_006130.ptt	pDN571	NC_006130	3351	3	0	0	1	1
Streptococcus pyogenes	NC_006979.ptt	pSM19035	NC_006979	28975	35	2	7	7	14
Streptococcus pyogenes	NC_010230.ptt	pDN281	NC_010230	3041	3	0	0	1	1
Streptococcus pyogenes	NC_010423.ptt	pRW35	NC_010423	4962	4	2	2	4	4
Streptococcus suis	NC_002140.ptt	pSSU1	NC_002140	4975	6	0	1	3	3
Streptococcus suis BM407	NC_012923.ptt	pBM407	NC_012923	24579	18	0	1	5	6
Streptococcus thermophilus	NC_000937.ptt	pER35	NC_000937	9531	5	0	0	1	1
Streptococcus thermophilus	NC_000938.ptt	pER36	NC_000938	3498	2	0	0	0	1
Streptococcus thermophilus	NC_002776.ptt	pER13	NC_002776	4139	4	0	0	2	2
Streptococcus thermophilus	NC_004747.ptt	pND103	NC_004747	3531	4	1	1	1	3
Streptococcus thermophilus	NC_004958.ptt	pSMQ172	NC_004958	4230	5	0	0	2	2
Streptococcus thermophilus	NC_005322.ptt	pSMQ308	NC_005322	8144	6	0	1	3	3
Streptococcus thermophilus	NC_005323.ptt	pSMQ173b	NC_005323	4449	5	1	1	2	2
Streptococcus thermophilus	NC_010859.ptt	pSMQ-316	NC_010859	6710	5	1	1	2	4
Streptococcus thermophilus LMD-9	NC_008500.ptt	1	NC_008500	4449	4	1	1	1	1
Streptococcus thermophilus LMD-9	NC_008501.ptt	2	NC_008501	3361	2	0	0	0	0
Streptomyces albulus	NC_006571.ptt	pNO33	NC_006571	36955	16	0	0	2	4
Streptomyces avermitilis MA-4680	NC_004719.ptt	SAP1	NC_004719	94287	96	5	10	18	27
Streptomyces clavuligerus ATCC 27064	NC_001738.ptt	pSCL	NC_001738	11696	6	1	1	3	3
Streptomyces coelicolor	NC_003319.ptt	2 SCP2*	NC_003319	7686	6	0	0	0	0
Streptomyces coelicolor A3(2)	NC_003903.ptt	SCP1	NC_003903	356023	355	13	21	45	65
Streptomyces coelicolor A3(2)	NC_003904.ptt	SCP2	NC_003904	31317	34	1	2	7	11
Streptomyces cyaneus	NC_002112.ptt	pSA1.1	NC_002112	9014	11	1	1	2	4
Streptomyces flavovirens	NC_001425.ptt	Plasmid pSN22	NC_001425	10992	14	2	2	4	7
Streptomyces ghanaensis	NC_008792.ptt	pSG5	NC_008792	12207	11	0	1	4	4
Streptomyces laurentii	NC_008441.ptt	pSLS	NC_008441	15397	10	0	1	1	3
Streptomyces lividans	NC_004933.ptt	SLP2	NC_004933	50410	43	2	3	10	11
Streptomyces natalensis	NC_002149.ptt	pSNA1	NC_002149	9367	4	0	0	0	0
Streptomyces phaeochromogenes	NC_001759.ptt	pJV1	NC_001759	11143	9	0	0	1	1
Streptomyces rochei	NC_004808.ptt	pSLA2-L	NC_004808	210614	142	4	6	18	26
Streptomyces sp. 44030	NC_010849.ptt	pRL1	NC_010849	32759	33	1	3	8	14
Streptomyces sp. 44414	NC_007927.ptt	pRL2	NC_007927	20252	26	0	0	3	7
Streptomyces sp. EN27	NC_004931.ptt	pEN2701	NC_004931	12855	13	0	0	2	2
Streptomyces sp. F11	NC_006911.ptt	pFP11	NC_006911	35159	37	1	3	6	8
Streptomyces sp. FQ1	NC_006912.ptt	pFP1	NC_006912	39360	44	2	3	5	9
Streptomyces sp. FR1	NC_010851.ptt	pFRL1	NC_010851	54288	59	2	6	10	16
Streptomyces sp. HK1	NC_010311.ptt	pSHK1	NC_010311	187263	158	4	7	18	32
Streptomyces sp. W9	NC_013449.ptt	pCQ3	NC_013449	85518	110	1	3	11	23
Streptomyces sp. x3	NC_013417.ptt	pTSC2	NC_013417	7516	6	1	1	1	1
Streptomyces sp. Y27	NC_013667.ptt	pWTY27	NC_013667	14288	12	1	2	3	3
Streptomyces sp. ZL12	NC_013420.ptt	pZL12	NC_013420	90435	112	2	5	14	23
Streptomyces venezuelae	NC_007431.ptt	pSVH1	NC_007431	12652	11	1	1	1	3
Streptomyces violaceoruber	NC_004934.ptt	pSV2	NC_004934	96742	111	4	10	26	32
Streptosporangium roseum DSM 43021	NC_013596.ptt	pSROS01	NC_013596	28204	32	1	3	7	10
Sulfolobus islandicus	NC_001771.ptt	pRN1	NC_001771	5350	6	0	0	2	2
Sulfolobus islandicus	NC_002101.ptt	pRN2	NC_002101	6959	6	1	1	1	2
Sulfolobus islandicus	NC_004852.ptt	pING1	NC_004852	24554	38	11	16	18	23
Sulfolobus islandicus	NC_004853.ptt	pHEN7	NC_004853	7830	11	1	3	3	7
Sulfolobus islandicus	NC_006422.ptt	pKEF9	NC_006422	28930	41	4	6	11	18
Sulfolobus islandicus	NC_006423.ptt	pARN3	NC_006423	26200	40	6	9	17	21
Sulfolobus islandicus	NC_006425.ptt	pHVE14	NC_006425	35422	54	5	11	19	28
Sulfolobus islandicus	NC_010011.ptt	pSSVx	NC_010011	5705	8	1	2	2	3
Sulfolobus islandicus	NC_010365.ptt	pXZ1	NC_010365	6970	7	1	2	2	2
Sulfolobus islandicus	NC_010597.ptt	pSOG1	NC_010597	29000	46	5	14	21	28
Sulfolobus islandicus	NC_010598.ptt	pSOG2	NC_010598	25960	41	6	12	18	22
Sulfolobus islandicus L.D.8.5	NC_013770.ptt	pLD8501	NC_013770	26615	34	0	0	6	10
Sulfolobus islandicus Y.N.15.51	NC_012624.ptt	pYN01	NC_012624	42245	53	4	9	18	26
Sulfolobus neozealandicus	NC_006906.ptt	pORA1	NC_006906	9689	13	1	3	7	9
Sulfolobus solfataricus	NC_005907.ptt	pIT3	NC_005907	4967	6	3	3	4	4
Sulfolobus solfataricus P2	NC_013777.ptt	pSSVi	NC_013777	5740	8	0	0	0	0
Sulfolobus sp. NOB8H2	NC_006493.ptt	pNOB8	NC_006493	41229	52	5	8	17	21
Sulfolobus tengchongensis	NC_005969.ptt	pTC	NC_005969	20417	27	3	4	9	14
Synechococcus elongatus PCC 7942	NC_004073.ptt	pANL	NC_004073	46366	58	4	5	9	16
Synechococcus elongatus PCC 7942	NC_004990.ptt	pUH24	NC_004990	7835	8	0	0	0	0
Synechococcus elongatus PCC 7942	NC_007595.ptt	1	NC_007595	46366	50	3	4	6	13
Synechococcus sp. PCC 7002	NC_010474.ptt	pAQ7	NC_010474	186459	165	8	9	21	35
Synechococcus sp. PCC 7002	NC_010476.ptt	pAQ1	NC_010476	4809	3	1	1	2	2
Synechococcus sp. PCC 7002	NC_010477.ptt	pAQ3	NC_010477	16103	17	1	1	2	4
Synechococcus sp. PCC 7002	NC_010478.ptt	pAQ4	NC_010478	31972	30	0	0	6	10
Synechococcus sp. PCC 7002	NC_010479.ptt	pAQ5	NC_010479	38515	39	5	10	14	20
Synechococcus sp. PCC 7002	NC_010480.ptt	pAQ6	NC_010480	124030	109	5	9	19	26
Synechocystis sp. PCC 6803	NC_005229.ptt	pSYSM	NC_005229	119895	132	5	12	30	42
Synechocystis sp. PCC 6803	NC_005230.ptt	pSYSA	NC_005230	103307	106	9	17	34	43
Synechocystis sp. PCC 6803	NC_005231.ptt	pSYSG	NC_005231	44343	49	3	6	11	15
Synechocystis sp. PCC 6803	NC_005232.ptt	pSYSX	NC_005232	106004	110	17	24	44	63
Tetragenococcus halophilus	NC_010523.ptt	pHDC	NC_010523	29924	27	0	1	3	6
Tetragenococcus halophilus	NC_010938.ptt	pSKPB18	NC_010938	3350	2	0	0	2	2
Thauera sp. MZ1T	NC_011667.ptt	pTha01	NC_011667	78374	79	3	9	26	32
Thermococcus nautilus	NC_009658.ptt	pTN1	NC_009658	3619	2	0	0	0	1
Thermococcus sp. AMT11	NC_013177.ptt	pAMT11	NC_013177	20534	30	3	5	7	14
Thermofilum pendens Hrk 5	NC_008696.ptt	pTPEN01	NC_008696	31504	52	5	7	10	18
Thermomicrobium roseum DSM 5159	NC_011961.ptt	unnamed	NC_011961	917738	937	25	60	138	201
Thermoplasma acidophilum	NC_008318.ptt	pTA1	NC_008318	15723	18	3	7	11	17
Thermus sp. 4C	NC_010878.ptt	pL4C	NC_010878	21248	34	11	18	22	25
Thermus sp. 4C	NC_010890.ptt	pS4C	NC_010890	5015	9	1	3	3	4
Thermus thermophilus	NC_005792.ptt	pTT8	NC_005792	9328	8	1	2	5	6
Thermus thermophilus	NC_007190.ptt	pTF62	NC_007190	10402	15	6	9	10	12
Thermus thermophilus HB27	NC_005838.ptt	pTT27	NC_005838	232605	228	4	13	33	57
Thermus thermophilus HB8	NC_006462.ptt	pTT27	NC_006462	256992	251	2	12	33	55
Thermus thermophilus HB8	NC_006463.ptt	pTT8	NC_006463	9322	14	1	2	3	10
Thioalkalivibrio sp. K90mix	NC_013930.ptt	pTK9001	NC_013930	240256	285	7	12	29	56
Tomato big bud phytoplasma	NC_010920.ptt	pTBBperi	NC_010920	3319	4	1	1	2	2
Treponema denticola	NC_002650.ptt	pTS1	NC_002650	3649	2	0	0	0	0
uncultured bacterium	NC_003430.ptt	pB4	NC_003430	79370	83	1	4	10	20
uncultured bacterium	NC_004840.ptt	pB10	NC_004840	64508	69	4	5	7	17
uncultured bacterium	NC_004973.ptt	pIE1130	NC_004973	10687	12	2	2	6	6
uncultured bacterium	NC_006352.ptt	pTB11	NC_006352	68869	78	0	2	12	15
uncultured bacterium	NC_006385.ptt	pRSB101	NC_006385	47829	51	5	10	11	15
uncultured bacterium	NC_007680.ptt	pTP6	NC_007680	54344	68	5	5	12	16
uncultured bacterium	NC_008154.ptt	pTRACA10	NC_008154	7011	4	0	0	0	1
uncultured bacterium	NC_013278.ptt	pTRACA18	NC_013278	5807	9	0	0	1	2
uncultured bacterium	NC_013279.ptt	pTRACA20	NC_013279	3780	5	0	0	1	1
uncultured bacterium	NC_013280.ptt	pTRACA22	NC_013280	5903	9	3	5	6	6
uncultured bacterium	NC_013281.ptt	pTRACA30	NC_013281	10827	18	3	4	8	12
uncultured eubacterium pIE1115	NC_002524.ptt	pIE1115	NC_002524	10687	11	2	2	6	8
Verminephrobacter eiseniae EF01-2	NC_008771.ptt	pVEIS01	NC_008771	31194	39	5	8	12	18
Vibrio alginolyticus	NC_013178.ptt	pVAE259	NC_013178	6075	5	1	1	1	3
Vibrio cholerae	NC_004982.ptt	pTLC	NC_004982	4719	5	0	0	0	1
Vibrio cholerae	NC_006860.ptt	pSIO1	NC_006860	4906	3	0	0	0	0
Vibrio cholerae	NC_010897.ptt	pVCG1.1	NC_010897	4439	5	4	4	4	5
Vibrio fischeri	NC_011403.ptt	pES213	NC_011403	5501	9	1	3	4	4
Vibrio fischeri ES114	NC_006842.ptt	pES100	NC_006842	45849	57	1	4	7	11
Vibrio fischeri MJ11	NC_011185.ptt	pMJ100	NC_011185	179459	195	5	13	24	35
Vibrio fluvialis	NC_011797.ptt	pBD146	NC_011797	7472	6	0	0	1	2
Vibrio harveyi ATCC BAA-1116	NC_009777.ptt	pVIBHAR	NC_009777	89008	120	6	12	29	38
Vibrio nigripulchritudo	NC_010733.ptt	pSFn1	NC_010733	11237	10	0	0	1	3
Vibrio parahaemolyticus	NC_002088.ptt	pSA19	NC_002088	4839	4	0	0	1	3
Vibrio parahaemolyticus	NC_002473.ptt	pO3K6	NC_002473	8784	10	0	0	3	5
Vibrio parahaemolyticus	NC_012859.ptt	pZY5	NC_012859	3504	3	0	0	0	1
Vibrio shilonii	NC_010734.ptt	pAK1	NC_010734	13415	10	0	1	1	2
Vibrio sp. 09022	NC_010114.ptt	p09022A	NC_010114	31036	32	1	2	2	5
Vibrio sp. 0908	NC_010113.ptt	p0908	NC_010113	81413	99	0	0	4	9
Vibrio sp. 23023	NC_010112.ptt	p23023	NC_010112	52527	64	2	5	12	19
Vibrio sp. 41	NC_004961.ptt	pPS41	NC_004961	6886	8	0	1	1	2
Vibrio sp. TC68	NC_008690.ptt	pTC68	NC_008690	7847	8	0	0	2	2
Vibrio tapetis	NC_010614.ptt	pVT1	NC_010614	82266	85	5	14	29	39
Vibrio vulnificus	NC_009701.ptt	pR99	NC_009701	68446	71	3	6	9	25
Vibrio vulnificus	NC_009702.ptt	pC4602-1	NC_009702	56628	69	4	8	16	22
Vibrio vulnificus	NC_009703.ptt	pC4602-2	NC_009703	66946	67	4	5	10	23
Vibrio vulnificus	NC_012758.ptt	pMP1	NC_012758	7628	4	0	0	0	0
Vibrio vulnificus YJ016	NC_005128.ptt	pYJ016	NC_005128	48508	69	3	10	23	27
Weissella cibaria	NC_004341.ptt	pKLCB	NC_004341	3353	2	0	0	0	0
Wigglesworthia glossinidia endosymbiont of Glossina brevipalpis	NC_003425.ptt	pWb1	NC_003425	5280	6	0	0	1	1
Xanthobacter autotrophicus Py2	NC_009717.ptt	pXAUT01	NC_009717	316164	308	9	22	43	70
Xanthomonas axonopodis pv. citri str. 306	NC_003921.ptt	pXAC33	NC_003921	33700	42	3	8	14	20
Xanthomonas axonopodis pv. citri str. 306	NC_003922.ptt	pXAC64	NC_003922	64920	73	3	8	15	25
Xanthomonas axonopodis pv. glycines	NC_010872.ptt	pAG1	NC_010872	15143	16	0	1	2	3
Xanthomonas axonopodis pv. glycines	NC_010876.ptt	pXAG81	NC_010876	26721	34	0	4	7	10
Xanthomonas campestris pv. vesicatoria str. 85-10	NC_007505.ptt	pXCV19	NC_007505	19146	25	1	2	2	8
Xanthomonas campestris pv. vesicatoria str. 85-10	NC_007506.ptt	pXCV38	NC_007506	38116	44	0	1	7	11
Xanthomonas campestris pv. vesicatoria str. 85-10	NC_007507.ptt	pXCV183	NC_007507	182572	179	4	5	14	33
Xanthomonas citri	NC_005240.ptt	pXcB	NC_005240	37106	38	1	3	4	11
Xylanimonas cellulosilytica DSM 15894	NC_013531.ptt	pXCEL01	NC_013531	88604	106	0	5	12	23
Xylella fastidiosa 9a5c	NC_002490.ptt	pXF51	NC_002490	51158	65	6	6	15	27
Xylella fastidiosa M23	NC_010579.ptt	pXFAS01	NC_010579	38297	40	2	4	9	13
Yersinia enterocolitica	NC_002120.ptt	pYVe227	NC_002120	69673	69	5	10	16	23
Yersinia enterocolitica	NC_004564.ptt	pYVa127/90	NC_004564	66591	75	3	9	16	19
Yersinia enterocolitica	NC_005017.ptt	pYVe8081	NC_005017	67720	68	3	9	14	18
Yersinia enterocolitica	NC_010377.ptt	pYE854	NC_010377	95499	232	39	72	101	140
Yersinia enterocolitica	NC_012208.ptt	pYe4449-1	NC_012208	4357	6	1	2	2	2
Yersinia enterocolitica	NC_012209.ptt	pYe4449-2	NC_012209	14662	14	2	2	3	5
Yersinia enterocolitica subsp. enterocolitica 8081	NC_008791.ptt	pYVe8081	NC_008791	67721	89	4	13	20	23
Yersinia pestis	NC_002144.ptt	pYC	NC_002144	5919	12	0	1	2	4
Yersinia pestis	NC_006323.ptt	pG8786	NC_006323	137036	148	9	18	35	54
Yersinia pestis Angola	NC_010157.ptt	new_pCD	NC_010157	68190	98	10	18	33	40
Yersinia pestis Angola	NC_010158.ptt	pMT-pPCP	NC_010158	114570	141	11	20	33	42
Yersinia pestis Antiqua	NC_008120.ptt	pMT	NC_008120	96471	99	3	7	16	24
Yersinia pestis Antiqua	NC_008121.ptt	pPCP	NC_008121	10777	9	0	0	5	6
Yersinia pestis Antiqua	NC_008122.ptt	pCD	NC_008122	70299	89	7	9	21	34
Yersinia pestis biovar Microtus str. 91001	NC_005813.ptt	pCD1	NC_005813	70159	99	7	13	30	37
Yersinia pestis biovar Microtus str. 91001	NC_005814.ptt	pCRY	NC_005814	21742	30	1	1	6	10
Yersinia pestis biovar Microtus str. 91001	NC_005815.ptt	pMT1	NC_005815	106642	128	7	12	26	34
Yersinia pestis biovar Microtus str. 91001	NC_005816.ptt	pPCP1	NC_005816	9609	10	2	2	4	6
Yersinia pestis biovar Orientalis str. IP275	NC_009141.ptt	pIP1202	NC_009141	182913	221	14	24	41	63
Yersinia pestis CA88-4125	NC_009595.ptt	pCD1	NC_009595	70305	87	3	10	21	26
Yersinia pestis CA88-4125	NC_009596.ptt	pMT1	NC_009596	96210	100	4	8	17	28
Yersinia pestis CO92	NC_003131.ptt	pCD1	NC_003131	70305	102	6	12	20	24
Yersinia pestis CO92	NC_003132.ptt	pPCP1	NC_003132	9612	9	1	2	3	4
Yersinia pestis CO92	NC_003134.ptt	pMT1	NC_003134	96210	107	4	8	18	29
Yersinia pestis KIM 10	NC_004835.ptt	pMT1	NC_004835	100984	102	5	12	24	33
Yersinia pestis KIM 10	NC_004836.ptt	pCD1	NC_004836	70504	91	5	12	19	22
Yersinia pestis KIM 10	NC_004837.ptt	pPCP1	NC_004837	9610	9	1	2	3	4
Yersinia pestis KIM 10	NC_004838.ptt	pMT-1	NC_004838	100990	119	6	12	26	36
Yersinia pestis KIM 10	NC_004839.ptt	pCD1	NC_004839	70559	90	5	11	18	22
Yersinia pestis Nepal516	NC_008118.ptt	pMT	NC_008118	100918	104	3	9	19	25
Yersinia pestis Nepal516	NC_008119.ptt	pPCP	NC_008119	10778	9	0	0	5	6
Yersinia pestis Pestoides F	NC_009377.ptt	CD	NC_009377	71507	93	5	10	19	33
Yersinia pestis Pestoides F	NC_009378.ptt	MT	NC_009378	137010	131	7	15	29	45
Yersinia pseudotuberculosis	NC_011759.ptt	pGDT4	NC_011759	94967	101	8	11	19	23
Yersinia pseudotuberculosis IP 31758	NC_009704.ptt	plasmid_59kb	NC_009704	58679	65	3	5	12	17
Yersinia pseudotuberculosis IP 31758	NC_009705.ptt	plasmid_153kb	NC_009705	153140	136	3	6	18	41
Yersinia pseudotuberculosis IP 32953	NC_006153.ptt	pYV	NC_006153	68525	99	7	14	32	41
Yersinia pseudotuberculosis IP 32953	NC_006154.ptt	pYptb32953	NC_006154	27702	43	8	16	24	28
Yersinia pseudotuberculosis PB1/+	NC_010635.ptt	pYPTS01	NC_010635	69812	87	8	13	26	34
Yersinia ruckeri	NC_009139.ptt	pYR1	NC_009139	158038	185	11	15	28	40
Zymomonas mobilis	NC_004457.ptt	1	NC_004457	40991	43	6	9	14	19
Zymomonas mobilis subsp. mobilis CP4	NC_010982.ptt	pCP4.2	NC_010982	32623	28	5	7	11	14
Zymomonas mobilis subsp. mobilis NCIMB 11163	NC_013356.ptt	pZA1001	NC_013356	53380	54	0	3	11	20
Zymomonas mobilis subsp. mobilis NCIMB 11163	NC_013357.ptt	pZA1002	NC_013357	40818	35	1	2	7	9
Zymomonas mobilis subsp. mobilis NCIMB 11163	NC_013358.ptt	pZA1003	NC_013358	4551	6	1	1	2	3
Zymomonas mobilis subsp. mobilis ZM4	NC_013784.ptt	pZZM401	NC_013784	37066	53	1	3	15	23
Zymomonas mobilis subsp. mobilis ZM4	NC_013785.ptt	pZZM402	NC_013785	33915	33	1	5	9	12
Zymomonas mobilis subsp. mobilis ZM4	NC_013786.ptt	pZZM403	NC_013786	32801	25	5	6	8	11
Zymomonas mobilis subsp. mobilis ZM4	NC_013787.ptt	pZZM404	NC_013787	32400	31	2	3	11	13
Zymomonas mobilis subsp. mobilis ZM4	NC_013788.ptt	pZZM405	NC_013788	30952	27	1	6	13	14
