# Supplementary material for: The mosaicism of plasmids revealed by atypical genes detection and analysis
Source: BMC Genomics. 2011 Aug 8;12:403. doi: 10.1186/1471-2164-12-403 (PMC3166947; doi:10.1186/1471-2164-12-403)
Supplement: Additional file 2 — all PAGs sequences. Fasta files embedding all the sequences identified as PAGs at the different CI values. [file 1471-2164-12-403-S2.ZIP]

Archive with 13 entries (10 files):
- Additional_file_2/
- Additional_file_2/.DS_Store
- __MACOSX/
- __MACOSX/Additional_file_2/
- __MACOSX/Additional_file_2/._.DS_Store
- Additional_file_2/Additional_file_2_70.fasta
- __MACOSX/Additional_file_2/._Additional_file_2_70.fasta
- Additional_file_2/Additional_file_2_80.fasta
- __MACOSX/Additional_file_2/._Additional_file_2_80.fasta
- Additional_file_2/Additional_file_2_90.fasta
- __MACOSX/Additional_file_2/._Additional_file_2_90.fasta
- Additional_file_2/Additional_file_2_95.fasta
- __MACOSX/Additional_file_2/._Additional_file_2_95.fasta
