# Supplementary material for: The mosaicism of plasmids revealed by atypical genes detection and analysis
Source: BMC Genomics. 2011 Aug 8;12:403. doi: 10.1186/1471-2164-12-403 (PMC3166947; doi:10.1186/1471-2164-12-403)
Supplement: Additional file 2 — all PAGs sequences. Fasta files embedding all the sequences identified as PAGs at the different CI values. [file 1471-2164-12-403-S2.ZIP › Additional_file_2/Additional_file_2_70.fasta]

>gi|126464806|ref|YP_001041782.1| large exoprotein involved in heme utilization or adhesion [Rhodobacter sphaeroides ATCC 17029]
MTDFSSKTTAEIAALTSAEVASMSSQDLAALSTAQIAALTAQQIGWVKAASLKGLGDAQV
VALTTAQAAALGSAQLAALTTAQVAAMETADLAALSATGVAGLTSAQLGGLSTGQVAALT
TAQVAALSSVAVKGLGSVQASGLTTAQVAALSTAQLKAFSTAGMTGLGTAQIVALSSAQA
AVLGSAQVAALTTAQAAAMETADLAALTSVAVKGLSSTQVGALTTAQVAALTTGQLGALS
TGALKGLTTAQVVALTTAQAAGLGSAQVAGLSSTQIAALETADLAALSTAGLKGLGSAQA
GGLTTAQVAALTTAQVGQLSSAALKGLGTAQVVALTTAQAAALGTAQVGALSTAQVAALE
TVDLAALSTAAANALTSAQVASLTTAQVAALTTAQVAALSTGAVKGLSSTQAGALTTAQV
AALTTGQLGALSTGALKGLTTAQVVALTTAQAAGLGSVQVAGLSSTQIAALETADLAALS
TTGLKGLGSAQAAGLTTAQVAALTTAQVGQLSSAALKGLGTAQIVALTTAQAAALGSTQV
AGLSTAQVAALETADLAMLSTAGVKALSSTQVGALTTAQVAALTTAQAAQISTAAVKGLS
STQVAALTTGQVAALTTAQLGALTTAALKGVTTAQVVALTTAQAAGLGSALLAGLSSTQI
AAIETADLAALSTTGLKGLGSAQAAGLTTAQVAAFTTAQVGQLSTAALKGLGTAQIVALT
TGQAGALGSAQVAGLSTAQVAALETADVAALSTAGVKGLGSAQAAALGSAQVAALTTTQV
GQLSTTALKGFGSVQASGLTTAQVAALTTTQLSQLSTAAVKGLGTAQIVALTTGQTAALG
SAQLGALSTAQVAAFETADAAALTTTALKGLTTAQVVALTTGQAAALGSAQVAGLSSTQI
AALETADLAALTTTAVKGLGSTQVSSLTTGQVAALTTAQVAALSTAAVKGVGSVQASGLT
TAQVAALTTAQVAQLSTAALKGLGTAQIVALTTAQAAKLGSDQVAALSTAQVAALETADL
ATLSATGVKGFGSAQAAALGSAQVAAFTTAQVAALTTAAVKGFGSVQASGLTTAQVAALT
TAQLSQLSTAAVKGLGTAQIVALTTGQTAALGSAQLGALSTAQVAAFETADAAALTTTAL
KGLTTAQVVALTTGQAAALGSVQVAGLTTAQMAALETVDLAALTTTAVKGITTAQMGALT
TGQVAALTTAQVAALAGTAVKGLSSTQAGALTTAQVAALTTAQVPQLSTAALKGLGTAQI
VALTTAQAAVLGSAQLAGLSTVQVAALETVDLAALTTAAVKGLGSAQVAGLTTGQVAALT
TAQMAQLSTAAIAGLGSVQASGLTTGQVAALTTDQLARITTAAVKGLGTAQIVALTTAQA
ATLGSAQLGALSTAQVAAFETADVAALTTAAVKGFGTAQVAALTTGQAAALGSRQVGALS
TAQVAALETADLAALTTAAVKGLGSAQAKVLTAAQMAALTSAQVAALTTTAVAGFGSVQA
AALTTAQMTALTTAQIPTLTTAAIKGLETADIAALTTTQASAFTATQLGAMSSAQIAALF
L
>gi|221634586|ref|YP_002523274.1| large exoprotein involved in heme utilization or adhesion [Rhodobacter sphaeroides KD131]
MMTDFSSKTTAEIAALTSAEVASMSSQDLAALSTAQIAALTAQQIGWVKAASLKGLGDAQ
VVALTTAQAAALGSAQLAALTTAQVAAMETADLAALSATGVAGLTSAQLGGLSTGQVAAF
TTAQVAALSSVAVKGLGSVQASGLTTAQVAALSTAQLKAFSTAGMTGLGTAQIVALSSAQ
AAALGSAQVAALTTAQAAAMETADLAALTSVAVKGLSSTQVGALTTAQVAALTTGQLGAL
STGALKGLTTAQVVALTTAQAAGLGSAQVAGLSSTQIAALETADLAALSTAGLKGLGSAQ
AAGLTTAQVAAFTTAQVGQLSSAALKGLGTAQVVALTTAQAAALGTAQVGALTTVQVAAL
ETADLAALSTAAANALTSAQAASLTTAQVAALTTAQVAALSTGAVKGLSSTQAGALTTAQ
VAALTTAQLGALTTAALKGLTTAQVVALTTAQAAGLGSAQVAGLSSTQIAALETADLAAL
STTGLKGLGSAQAAGLTTAQVAALTTAQVGQLSSAALKGLGTAQIVALTTAQAAALGSTQ
VAGLSTAQVAALETADLAVLSTAGVKALSSTQVGALTTAQVAALTTAQAAGLSTAAVKGL
SSTQVAALTTGQVAALTTAQLGALTTAGLKGLTTAQVVALTTAQAAGLGSALLAGLSSTQ
IAAIETADLAALSTTGLKGLGSAQAAGLTTAQVAAFTTAQVGQLSTAALAGLGTAQVVAL
TTAQAGALGSAQVAGLSTAQVAALETADVAALSTAGVKGLGSAQAAALGSAQVAALTTAQ
VTQLSTTAVKGFGSVQAAGLTTAQVAALTTAQLSQLSTAAVKGLGTAQIVALTTAQAAAL
GSAQLGALSTAQVAAFETADAAALTTTALKGLTTAQVAALTTGQAAALGSAQVAGLSSTQ
IAALETADLAALTTTAVKGLGSTQVSSLTTGQVAALTTAQVAALSTAAVKGVGSVQASGL
TTAQVAALTTAQVAQLSTAALKGLGTAQIVALTTAQAAKLGSDQVAALSTAQVAALETAD
LATLSATAVKGFGSAQAAALGSAQVAALTTAQMAALSTAAVKGFGSVQATGLTTAQVAAL
TTAQLSQLSTAAVKGLGTAQIVALTTGQAATLGSAQLGALSTAQVAAFETADAAALTTTA
LKGLTTAQVVALTTGQAAALGSAQVAGLTTAQMAALETADLAALTTTAVKGITTAQMGAL
TTGQVAALTTAQVAALAGTAVKGLSSTQAGALTTAQVTALTTAQVPQLSTAALKGLGTAQ
IVALTTAQAAVLGSAQLAGLSTVQVAALETVDLAALTTAAVKSLGSAQVAGLTTGQVAAL
TTAQMAQLSTAAIAGLGSVQASGLTTGQVAALTTDQLARITTAAVKGLGTAQIVALTTAQ
AATLGSAQLGALSTAQVAAFETADVAALSTAAVKGFETAQVVALTTGQAAALGSAQLGSL
STAQVAALETADLAALTTAAVKGLGSAQSKVLTAAQMAALTSAQVAALTTTAVAGFGSVQ
AAALTTAQMTALTTAQITTLTTAAIKGLETADIAALTTTQAAAFTATQLGAMSSAQIAAL
FL
>gi|126464857|ref|YP_001041833.1| iron-hydroxamate transporter permease subunit [Rhodobacter sphaeroides ATCC 17029]
MARTLLLLLAGALTLQGLLPLLPEALAGDGLARLVLTQSSLPRLAMALLAGFLLSMAGEV
CQRIFANPLAEPGLLGISGGASLALAAGLLLAPALWQAAPGLLALTGAAGALILVLAVAW
GRGLHSQALVLAGVMVNLCAAAAHALLVLFNHDFLQELLTWQAGSLAQAGWQPGLGLLAQ
TAPVAGALWLMHRPLQLLMLGEETAEGLGLSVRRTKLLLLAAAAWITASVVATVGLIGFV
GLAGPALARGLGGRSGGRSRPDLPRAGLWGAVLLLLADQTARLLSGLAGDVPVGAASGLF
IGPLLVFLSLGSRSPDLPARPEPPALARPRRPMRALLPLALAVPVLLALALLIGRSEAGL
HLTTARDLAAVLRWRLPPLLLAAGAGACLALSGLLLQRLLRNPLTSPDLLGVGHGAGLAF
ALAMVFLPESGLVSRFALTATGAGATLALVTLLAARVRFATSRLLLIGVGFGSTAQALLT
LVLASGGPKGAALLSWFSGSTGSASLAQALLAWSVAIAVLAVALLLRRWFDLLALDEAVA
AGRGLAVTPARAAGLALASLAAAAGTIALGPISFVGLIVPHLVATMGFRATAPAALASVA
TGASVMVLAQWVGGLLAWPWPISPGLLAALLGGPFFLWQLRKRAA
>gi|125654708|ref|YP_001033901.1| iron-hydroxamate transporter permease subunit [Rhodobacter sphaeroides 2.4.1]
MARTLLLLLAGALTLQGLLPLLPEALAGDGLARLVLTQSSLPRLAMALLAGFLLSMAGEV
CQRIFANPLAEPGLLGISGGASLALAAGLLLAPALWQAAPGLLALTGAAGALILVLAVAW
GRGLHSQALVLAGVMVNLCAAAAHALLVLFNHDFLQELLTWQAGSLAQAGWQPGLGLLAQ
TAPVAGALWLMHRPLQLLMLGEETAEGLGLSVRRTKLLLLAAAAWITASVVATVGLIGFV
GLAGPALARGLGGRSGGRSRPDLPRAGLWGAVLLLLADQTARLLSGLAGDVPVGAASGLF
IGPLLVFLSLGSRSPDLPARPEPPALARPRRPMRALLPLALAVPVLLALALLIGRSEAGL
HLTTARDLAAVLRWRLPPLLLAAGAGACLALSGLLLQRLLRNPLTSPDLLGVGHGAGLAF
ALAMVFLPESGLVSRFALTATGAGATLALVTLLAARVRFATSRLLLIGVGFGSTAQALLT
LVLASGGPKGAALLSWFSGSTGSASLAQALLAWSVAIAVLAVALLLRRWFDLLALDEAVA
AGRGLAVTPARAAGLALASLAAAAGTIALGPISFVGLIVPHLVATMGFRATAPAALASVA
TGASVMVLAQWVGGLLAWPWPISPGLLAALLGGPFFLWQLRKRAA
>gi|55978323|ref|YP_145379.1| hypothetical protein TTHB140 [Thermus thermophilus HB8]
MALLGILALLYLGTLLVTEGAGGLVGPSGRRLLSRLRGFPLGLAALLLGAASGSGTGLSL
LGRGLLQVGVLPLYEAALLALGGTLGATVLVAVAGLGNRTLAFAALSLALALEVLKRGQG
ANRLLFGLGLLFLGLDLARGEALGTGAWLGSLPPLALFLAGLLLAFAVGSANLVALLALG
LAGEGVGPEGTLALVLGGGVGCTGPVLLRSTPESLRLGLVLLFHRLALALPLLFAPNPGV
FPAHAGFHALAFLAFPLAYPLWERLAARLAPSPKPLAPKYLRPEALNDPLLAQGLALREL
ARIGDAARHMLEGVLKALVQETGHEAELLPLEEKVDRLSREVLVYVAKLPQDTPALPLLK
AASELEHLADLAKRALRKAERLWTQGVTFSPEGKAELARIVGRTLARLERALTALATGNR
ALAERVLAEYPEVLAEVEASREAHLRRLRDRVETRASTLTHLDLLLLLEELNLGVNRLAR
LVEEIHKEG
>gi|94972173|ref|YP_594213.1| ABC transporter-related protein [Deinococcus geothermalis DSM 11300]
MRGAVTLGVLAALAGVGLAASSGLLISRAALRPEVFLSLLLLVTTVRALGLGRAALRYAE
RLAGHAAALAQGARARLALFDQLSRFGRDLLSHERAGDLLAHAGTDLDARQFYALRVTLP
LWAFGGVALLLLTLLALFDPLLAALGVGPLLLGAGAVLGARTRADALARAAARLGRDHTT
RLLDALAAGTDGARHHRPHLAGLAEQLRRVTEEQGRLAARLTLGRELAFAVAVAGVLWRG
GALLEAGALPGPWLAGLVLATAAAFDALAPLAAVPAAHAAREEVREREAALRALAPAVSP
PAQPLSLPPQPLPLELRGVGVTRAGRAVLRDVTFTLRPGERVALRGPSGSGKTTLTRLLT
RDLDPDTGQVTLGGADLRDLDPEALRARFSLHEQDAPLLDGTVEENLRLGGHHAPPERLR
ALLDDLGLSHLALETWVGEGGSRLSGGERARVSLARALLRPADVLVLDEPTAHLDPETER
QVLSVIERERAGRALLVVTHRPAPLAWADRVLTLQAGHLREDSLHRRSA
>gi|190894514|ref|YP_001984807.1| putative cytochrome bc biosynthesis ABC transporter ATP-binding protein [Rhizobium etli CIAT 652]
MSGFAADLKPILRLFLAERRRALLLGAALSAATVTAGIALLGLSGWFITATSLAGLSTAA
AVTFDVFAPSAGIRLLAIIRTAARYGERLATHDATLGVLAALRERLFRGFAEPGAARALH
YRPARLLFRLTADVDALDSLYLRILVPAAVAVGAALVASLALGLIHPLFGLCFGLLLAGA
GLGLPLLAGRAARNHARRRSHGIEALRSRTIDLVAGQTDLLMAGRISSQKEAIAAADRYA
ACADDRLNRIETGLTFGFGLVSALLLTASLLAVAALAEAKLITAPVAALGLLVAFAAVEP
FAALRRGALDLGRTLLAARRIAPRLAVVVAPEPVAPPMPGYAFSLADVCAFHEGSTAAAL
KDIDLALRQGERLAVIGSSGAGKSSLLALLAGELPARTGSIAATTATLLTQRTELFEDSL
RGNLTLADLNASEARLHDVLAAAGLLADVEAMPRGIDTPLGEGGLGLSGGQSRRLALARL
FLRDTPLWLLDEPTEGLDGATARDVLGRLSAMAAGRSLVIATHIRREAAIADYIVVIEGG
RISEISRRGEAAFEKALDRLRPD
>gi|116249725|ref|YP_765563.1| putative cytochrome bd-related ABC transport ATP-binding protein [Rhizobium leguminosarum bv. viciae 3841]
MSGFAADLKPILRLFLAERRGALLLGAALSAATVTAGIALLGLSGWFITATSLAGLSAAA
ITFDVFAPSAGIRLLAIVRTAARYGERLATHDATLGVLAALRERLFRSFAEPGAARALLH
RPARLLFRLTADIDALDSLYLRILVPAAVAIGAALAASLVLGLMHPVFGLCFGLFLAGAG
LCLPLIAGRVARKHARSRAHGIEALRSRTIDLVAGQTDLLMAGRLAAQRSAIAAADRYAG
RADDQLNRVETGLTFGFGLVSTLLLTASLLAVAVLAETKVITAPVAVLGLLVAFAAVEPF
AALRRGALELGRTLLAARRIAPRLAVAAAPEPLVAPLPRCAFSLAKVSAFHENSAVPALE
DIELALQQGERLAVIGSSGAGKSSLLALLSGELSARTGNVAAMTATLLTQRTELFEDSLR
GNLLLANPDANEARLREALAAAGLLADIEAMARGIDTRLGEGGLGLSGGQSRRLALARLF
LRDTPLWLLDEPTEGLDGATARDVLCRLSAMATGRSLVIATHIRREAAIADRIAVIEGGR
ITEISRRGEAAFEKALDRLRPD
>gi|209552372|ref|YP_002284287.1| ABC transporter, CydDC cysteine exporter (CydDC-E) family, permease/ATP-binding protein CydC [Rhizobium leguminosarum bv. trifolii WSM2304]
MSTFAADLKPILRLFFAERRRALLLGAALSAATVAAGIALLGLSGWFITATSLAGLSAVA
ITFDVFAPSAGIRLLAIIRTVARYGERLATHDATLGVLAALRERLFRGFAERGAARTLLH
RPARLLFRLTADIDALDSLYLRILVPAAVAIGATLAASLALGLMHPLFGLFFGLFLLCAG
LGLPLIAARAARKHARRRAHGIEALRSRTIDLVAGQTDLLMAGRLAAQRSAIAAADHYTG
HADDRLNRVETGLTFGFGLVSTLLLTASLLAVAALAETKAITAPVAALGLLVAFAAVEPF
AALRRGALELGRTLLAAKRVAPRLAIAEASEPLAPPLPGFAFSLADASAFHENSSVPALQ
GIALTLQQGERLAVIGSSGAGKSSLLALLSGELPARTGSLAAVPATLLTQRTELFEDSLR
GNLALANPDASEARLRDALAAAGLLADVEAMPRGIDTPLGEGGLGLSGGQSRRLALARLF
LRDTPLWLLDEPTEGLDGATARDVLCRLSAMADGRSLVIATHIRREAAIADRIAVIEGGR
ISEISRRGEAAFEKTLDRLRPD
>gi|241258742|ref|YP_002978626.1| ABC transporter, CydDC cysteine exporter (CydDC-E) family, permease/ATP-binding protein CydC [Rhizobium leguminosarum bv. trifolii WSM1325]
MSGFAADLKPILHLFLAERRRALLLGAALSAATVTAGIALLGLSGWFITATSLAGLSAAA
VITFDVFAPSAGIRLLAIVRTAARYGERLATHDATLGVLAALRERLFRGFAEPGAARALS
HRPARLLFRLTADIDALDSLYLRILVPAAVAIGAALAASVVLGLMHSLFGLCFGLFLAGA
GLGLPVIAGRAASKHARRRAHGIEALRSRTIDLVAGQTDLLMAGRLAAQTGTIAAADAYS
ARADDQLNRVETGLTFGFGLVSTLLLTGSLLALAVLAETKTITAPVAAFGLLVAFAATEP
FAALRRGALELGRTLLAARRIAPRLAVAATPEPLAVPSPGCVFSLTGGSAFHENSAVPAL
QGIDLALQPGERLAVIGSSGAGKSSLLALLSGELPARTGDVAAMTATLLTQRTELFEDSL
RGNLLLANTDASEARLREALAAAGLLADIEAMPRGLDTRLGEGGLGLSGGQSRRLALARL
FLRDTPLWLLDEPTEGLDGVTARDVLCRLSAMAPGRSLVIATHIRREAAIADRIAIIEGG
RITEVSRRGEAAFEKALDRLRPD
>gi|55978220|ref|YP_145276.1| hypothetical protein TTHB037 [Thermus thermophilus HB8]
MFTSMALAWQSPVYLERKRLLDLLPEEPGFAVWLEAPAGFGKSVLAGQLAARLGLRTLWA
SALLGEPRDLLAQALGLPREAPWGAVVAALGEAPSLVVLEDLTGEEALSPLLRTLPCLLV
LASRRPLPYPELPKLLAEGRLVHLKAPDLAFTEEEAEALFGGREGWREAHRATGGWALPL
FLSAFTGRPPEPMALLQGLRESLSEEEFQEGLLLAALPLLPAERALPVTEGLFQKGLLQR
VPAGYRLHPLLREMAQRALRAEVQEAVRKAEGRLSPELLAEALFGAGLEEELLQLLESPI
PLPIPAEKLAAWEGLLRRGGPRARLRLGEALLQVGRREGFALLEPLAQGEDPALALQALG
HLAYYKAEPLLGKALPEARAHLERGLALLDRVGGELAGRFLNDAARVPYEEGRPEEAEAL
LEEALRRLPPGSPYRLAPLTNLAFLRFEREGSLLGRIAALEEAVGRLGPLGPANLAGHLR
DLGRLYLLLGEREKAREHLRRAQEAEGHPLAALEARMLLAHLEEDAEALARLVAQAELLE
NPYLVERGRALLAGLRRDPGLLEGLPGFLPALARALLREDPALLPPRPEAREERLYWHAA
RYRLLREEEDLKALLSLTDARERVLPGLVPLDLLPRKRPELARAYPLEEVLRSGWKEAVA
LRLAEIPPLRVEVLGSFRVRNPLGGVELKGKAREVLAILLLGLPREEVAFALWPDLSEEA
ALNNLYVWLNRLRKALEPWGLPTYLGEEGLKHLACDLHALEEALRREDAEAAFALYREPL
FPGLDHPLLDRKREEVFHRVRALFLKKGEPRYLERLLELDPLDEEALLPLVERCLARGQR
ARALAHLERYRRRLWEELGERPSPEVEALLRELGG
>gi|46255294|ref|YP_006206.1| hypothetical protein TT_P0225 [Thermus thermophilus HB27]
MFTSMALAWQSPVYLERKRLLDLLPEEPGFAVWLEAPAGFGKSVLAGQLAARLGLRTLWA
SALLGEPRDLLAQALGLPREAPWGAVVAALGEAPSLVVLEDLTGEEALSPLLRTLPCLLV
LASRRPLPYPELPKLLAEGRLVHLKAPDLAFTEEEAEALFGGREGWREAHRATGGWALPL
FLSAFTGRPPEPMALLQGLRESLSEEEFQEGLLLAALPLLPAERALPVTEGLFQKGLLQR
VPAGYRLHPLLREMAQRALRAEVQEAVRKAEGRLPPELLAEALFGAGLEEELLQLLESPI
PLPIPAEKLAAWEGLLRRGGPRARLRLGEALLQVGRREGFALLEPLAQGEDPALALQALG
HLAYYKAEPLLGKALPEARAHLERGLALLDRVGGELAGRFLNDAARVPYEEGRPEEAEAL
LEEALRRLPPESPYRLAPLTNLAFLRFEREGSLLGRIAALEEAVGRLGPLGPANLAGHLR
DLGRLYLLLGEREKAREHLRRAQEAEGHPLAALEARMLLAHLEEDAEALARLVAQAELLE
NPYLVERGRALLAGLRRDPGLLEGLPGFLPALARALLREDPALLPPRPEAREERLYWHAA
RYRLLREEEDLKALLSLTDARERVLPGLVPLDLLPRKRPELARAYPLEEVLRSGWKEAVA
LRLAEIPPLRVEVLGSFRVRNPLGGVELKGKAREVLAILLLGLPREEVAFALWPDLSEEA
ALNNLYVWLNRLRKALEPWGLPTYLGEEGLKHLACDLHALEEALRREDAEAAFALYREPL
FPGLDHPLLDRKREEVFHRVRALFLKKGEPRYLERLLELDPLDEEALLPLVERCLARGQR
ARALAHLERYRRRLWEELGERPSPEVEALLRELGG
>gi|119387285|ref|YP_918319.1| sodium/sulphate symporter [Paracoccus denitrificans PD1222]
MTARSLSPLAALPQPSRRHLSVAVLAAAIPLLAGLPQTLSAPGRVALAVSGLAVLGWVGT
RLPESLVALAAVLALVLGGVLTEAQLFAALGSELIWLLLSAFVIAAVAKEAGLTQRLVAP
LLARGMRVVPFFLWLTLAIAGTAFVLPSTSGRAALLLPVFAAIAAALPDPRLRRPLALLF
PTVILLSAGASLIGAGAHLLAAQAIRGATGIHLGYVEWAMLGLPFSLLASLAGAGLILWL
FVPREALLAPLPRMATPAPDAATRARQRRIGLVLALVVGLWLTAGLHGIGMALVALIGAL
VLLTPPFTSRKPKEIFRAVDTELLLYMSATVLMAEAMVATGADRWLAGQALAALPPGLSG
SLPIVVVLLSAVAVLAHLAITSRSARAAVLIPAVALPLAAMGHDPALMVMVAVMGTGFCQ
SMMASAKPVAIFGQAEEAGFGQRDLIRLALPLAPVVTALLVGFALLVWPAQLARMRDDAQ
PAPVPTLSAAMLVSPAVALPPPAAPVIEAARPVPRPQRLAQAVPQPPKVRKSRPEPDLRA
LNHILRPAGIRLVIR
>gi|116662191|ref|YP_829246.1| NADH dehydrogenase (quinone) [Arthrobacter sp. FB24]
MSVLLILAILLPAAAGTGLCVSGHRADRIAPAAAIGVSLLVLAATAALAAARPSWSAPFM
AGTSFGLTVDGLTALILPVVAAVTLLVLVFAAAEGTSGAARFHGLMLLFSAAVLVTLTAT
TLAALLFAWELMGAASFALIGFNWRESHRVGSGLSAFITTRSADLGLYLAAGAAFAGGGT
LDLGSLTDLPPGWRDAATAGILAAALGKAAQLPFSFWLSRAMEGPSTVSALLHSAAMVAM
GGYLLLRTQPLLASTAWGSTTAAWVGAATAVLLGIVALAQQDLKQLLAASTAAQLGFVVM
GAGVGDVAGGAAHLMAHAATKAALFLSAGAWLAALGTKQLPALRGAARRWPILGAAFTVG
ALSLAGMPPLSLWATKDNVLAAALEVSPALYAAGLAGAALSAAYAGKALALVWRPLPADA
AAAYDTEEKGTRRVEPGQILPVAALAAAAAVGGLLVSGPVGRAVSAAVGGGAEPGVAELI
TSAALAVAVLVFGLWRPVSVRAGHAADWFGLERAAAAVVVRPVERAAHALALFDDRVVDR
GVMATARTIVKAAGPASRADAAVDRGVEAVAHGFRSAGRQAKRPQTGLIHQYYAQAVLLL
VGAAVLLIFVR
>gi|86361195|ref|YP_473082.1| iron-hydroxamate transporter permease subunit [Rhizobium etli CFN 42]
MKAQISGFGAPALAALLLFSGLGLALLDLLPALPHLETSGGYDAQHLLLLYSTLPRMATA
LITGAALALSGTILQQVLRNPLASPTTLGVSAGANLALVSVMLAFPSLTGWGRDAVALAG
SAAAAFAIFSISARHGFSPFSLILSGMIIGLWCGAAAAILILMNDQYLSGIFIWGAGSLS
QQSWAIPISLLPKVALLAGLAFLAARPLALSQLGDAGATSLGLPIKWSRGVILAIAIALS
ALVTSAVGVIGFIGLVAPQIVRLAGARRVVSQLIWSPIAGAGLLLLTDEAIKLLAPGDFV
PTGAVTALLGGPILIALLPRLATASRTPPGMASPRVAVANRTVSLGLLLLAVAALAAAAI
FFGRAPDGAWAWLPAAAWDDILPLRLPRVAAAFGAGTVLGVTGLILQRLTGNEMASPEVL
GVSAGATLGVAAAMFAFAAPGLTVQLAFAGGGALAVLLLIFLLSARSGFGPNRVLLAGIA
FGAILDAGIGVLAASGDPRGLALIRWMSGSTYFVDNNVAASALIIALACLIAAFLASRWL
ALLQLGSETASELGLRIAPARGVLFGLSAIMTAAATLVVGPLSFVGLMAPHLAHGLGLRR
PSIQLLAAALIGATLLVIADWAGRMIAFPYQVPAGLISALVGAPMLLFVLRGRP
>gi|288962428|ref|YP_003452723.1| hypothetical protein AZL_d03530 [Azospirillum sp. B510]
MLSKRQPPPTRPRSMPPSAAPAKLAALLREALAHHRAGDLDGAERGYRAMLAAQGGNADA
LHLLGVLHHQRGLDGEAVRLIGQAVARRPGVAEQHANLGLALHALGRLDEAAAEYRRALA
LRETYPEAHNSLGSALQEQGRLDEAASHYRRALDLNGGYAEAWANLGTLLRARDEYAQAE
TALRHALRLDPGHATALTNLGVVLKETGRIAEAEAAHLEALRLAPDDAETLVNLALLREA
QDRGEEAEALYGRALAHAPGFALARWNLALRLLGRGRLAQGWEEYEARFASRRVSAGRSL
SLPLWTQPLWDGAGARRLLVWREQGLGDELMFGTTLPDLAARLGPDRLIIEVDARLAGLV
GRALPGVTVRAETADPGDADAHLPMGSLPRLLRPALADFPARASWLAPDPALAAAWAERL
AALGPGLRVGICWGSQNMLGERKASYTALADWAPLLTLPGLIPVTLQYDGREAEIAAVEA
QLDLKIHRWPGTDLKNDLEGVAALISGLDLVVTVASSVGEMAGALGVPVWRFGPPGDWTA
LGSAARPWFPSMRLWSARPGETLPDVLTRMAAELRRLLPAFPIEERLAEARGLHESGRWP
EAEKAYQRILDQGGELPAALEGYALLGHQAGRPDIAASLLTRAIAAEPTADRHKRRAQAH
QEIGALADAEADWQAAARLAPEDVEALGNLGALRLSRGAAAEAAEVTDRARRLAPFHAGL
WANAGLARQALGEAGQPFFRRALALDPALAEAWTALSAEALRDPAQAAETERAAVRTLRL
RPGDPAALSNLGLATLALGRPAEAVAHLRLALHGRLGDLGTLGNLALALERVGDAAAAGL
AWWRVILFAPGAGAGWAGLADLRQRQGRLDAALKGWGRALRLERGRADWRYNQGNALHAA
GRPAEADAAYRRAVEEDPGLTLAAFNRGYAALARGDLATGWAGLEARFAAGQAQPDRRFR
IPAWDGGDLTGKTLLVWREQGVGDELMFSVCYPDLIARAGRAILECEPRLVALFARSFPQ
ATVRAATGDPADADCHVPAGSLPLRLGWGLGGFAKQEGWLRADEAAVERWRGWVERGRSS
APNSTLSIGLCWRSGLRGALRDANFTALADWAPILTLPGVRLVNLQYDECEAELADAEQR
FGIIIHRPPLDLRNDLDGAAALTSALDLVISAGTSVAELAGALGVPVWRIGPAGDWTALG
AGCRPWYPSMRLFAPRPGETLGDALDAAGRALMGLRTPEPPRS
>gi|154243828|ref|YP_001409401.1| oxidoreductase FAD/NAD(P)-binding subunit [Xanthobacter autotrophicus Py2]
MLRRLHGLPGIALALALAVTALTGAVLSVQPALDRAAAPAIPAASSVADLAAQVAARHPG
VSAIRLRADGSLTAAFDDGDTRGVERIDPATGAGLGPYAVSETTRFFTNLHRSFLAGDAG
RVAAAIGALAMLGVSVSGLMLLARRLGGAGALLRPIRGTPAQRWHGELGRLAAVGLIMSS
LTGLWMWAGTFGLLPETTGANSAVAASGGAPAPVGTLTGLRALKLKDLRELTFPDPAGPA
DVFTLVTADGERLVDAATGATLAMTPATALERMNDLVRMLHTGRGAWVLGLLLGLASAAV
PVLAATGFALWLRRRAARPRISANVPVRRADTVILVGSEGNSTWGFAGTLHTALVAAGHK
VHTAAMNDVTAAHLSAPRVLVLAATYGEGTAPQSAKHFLSRLAGLPGQPAVAVLGFGDRS
FPHFCRFARAVADALEARGCPQLLPMKRIDRRSAQEFAQWGRDLGGALGHDLVLTHVAEP
PKTMPLVLAGRELYGEAVGAPVAILRFQAPADPRTGAPGRLPTFEAGDLVGIVPPGDYMP
RFYSLASSTRDGVLEICVRLRADGLCSTFLHELAPGASIDAFIRENPAFRPAKGRGPLIL
IGAGAGIGPLAGFVRANAAGRPVHLYWGGRSAASDFLYEHELAQHLAERRLTTLRTAFSR
DPEGSAYVQDRIAADAPRLRELVKQGAQILVCGGRDMAEAVTRALEPVVRPLGLDLPALK
SSGRYVEDVY
>gi|182676908|ref|YP_001831055.1| helicase domain-containing protein [Beijerinckia indica subsp. indica ATCC 9039]
MFDPTTAALIRAAPPLEGLDLDNLPKRLTEAFADIVSARIRLRGAPAEADDEALLTTVAE
LRRIAAAHETYAALLPDRENRASAAFVAASAHQAVSLALRGAEATSQVDMSAVSPDICAT
LLFLLAEAHADAADAAKRIVPTADAGPIERALLLAIRSLAQGRLGEIVDADEPEIDVDGD
DLGFRALDALRLLLLRGVTNLARQLRLRVDLAPEVGGIVPSSALFAQVRVLASEPIDGAG
VAGETLLSLYPGPLHLANLLLGLEGDLLGTALSRIPTPGGVDDNEWWQTLRRMARQRPYL
WRNHREAIDKGYLEQGVSSAISFPTGGGKSTLAELKIATALLRGERVIFLAPTHALVGQT
QRSLKGTFQDYSILADVNEDVGFGDVVMLGEVTAMTPERCLMLLSVDPDAFADLGLIVFD
ECHLLHPREEDRSRRGLDAMLAILNLTRIAPSSDLLLLSAMMKNTQEIAGWVAFLTGRQC
LTLDLSWKPTRQVRGCVVYPAEQITALKAVLAQAHIDYPKYDSPPVEVKNVLLAQPFGLF
SLLQTWSTTDRSDYALLQLLADCHLLSSGRAKGGNWYLTPNGNETSGAIAAAAASAGMKT
LVFVQTTVFCESCVKNYPARVAASQITLTEEEQKWRTLAEEEMGGAGYCYMKLAADGTLR
TGAASHHALLLREERELHESLFRRPEGIKVLFATSTLAQGMNLPSEVVIISGDSRFDPQA
DKMQKLEAHELLNAAGRAGRAGEGAQGFVLLVPSKVIDFDDQNNQINGHWMDLQAIFEQA
DQCLVIDDPLKVVLDRIHDGVTQTGASAYLLSKLPLAVAGAEVDPAAVLLNRSFSAYRAL
MAADTDWLSTRVASALAARAALELPEPDRWIEQVSGATGLSVALLQQIVERLDAGAFSGS
ALEVVAALLDWLDAHPSQLLSLVRPESLEEMFGTPYKNLADHEARGKHALFWLRKLWPIW
MSGVPLCELEKAFLGRTTKLKQCKNARHFASRLVPDLAFLAGLPGRLLAARLRAVEDETP
VSSVLASLSGVVREGCDSPDSLALRLHLTRSVSRVAARKHYDAIRQHIQPGNPNEGFEET
LERIRHADVVASFDDLDNLDGDG
>gi|190895024|ref|YP_001985317.1| iron-hydroxamate transporter permease subunit [Rhizobium etli CIAT 652]
MIAQISRFGAPALAALLLFSGLGLALLDVLPALPHLETSGGYDAQHLLLLYSMLPRMATA
LITGAALALSGTILQQVLRNPLASPTTLGVSAGANLALVSVMLAFPSLTGWGRDAVALAG
SAAAAFAIFSISARHGFSPFSLILSGMIIGLWCGAAAAILILTNEQYLSGIFIWGAGSLS
QQSWAIPISLLPKVALLAALALLATRPLALTQLGDAGATSLGLPIKWARGFILAIAIALS
ALVTSAVGVIGFIGLVAPQIVRLAGARRVVSQLIWSPVAGAGLLLLTDEAIELLAPGDFV
PTGAVTALLGGPILIALLPRLATATRALPGMASPKIAVGSRTTSLVLLLLAVAALATAAV
FFGRAPDGSWAWLPAAAWDEILPLRLPRVAAAFGAGTVLGVTGLVLQRLTGNEMASPEVL
GVSAGATLGVAAAMFAFAAPGLTIQLAFAGGGALAVLLLIFLLSARSGFGPNRVLLAGIA
FGAILDAGIGVLAASGDPRGLALIRWMAGSTYFVDNNVAASAMLIALAGIIAAFLTSRWL
ALLQLGSETASELGLRIAPARGVLFGLSAIMTAAATLVVGPLSFVGLMAPHLAHGLGLRR
PSIQLLAAALIGATLLVIADWAGRMIAFPYQVPAGLISALVGAPMLLYVLRRRP
>gi|257372938|ref|YP_003175712.1| HEAT domain containing protein [Halomicrobium mukohataei DSM 12286]
MFDRTPRSLRVGFETGHLSGESVIDRALPALGSETIARRRAALAALAAATDSRPDRTTEV
VDAVESSIGPGATPTRAELAALRDLGCRRPRAFAPLVETFRRPLTHAGESAVDTAALSAL
LGDLGTAAPGVAKPLLGPLVDAADDAHPAVRNEAAWAVVRVATSEPAMLRPLVAGLVWEL
DRENPATVRDALATLGRIGQFLPAHLAGLDAIASLLDHPSPDVRTAAIEALGETAGRGTK
FDTGVSAPARVEPFLDTVAERATDPEPQVRAAALKTLGRVARHEPRLAGTYTQRFLAATD
DDDRRVRHTALNAIGDTFDPSTIDLARFQRRVVPRLTDGDDDVLGAAVGVLLTAVRALRS
DHPGRARYLVDLLVWFQLSPHSGLGVPDPLDELGSELAALADLDRYLEVTRTLRDADDDS
LRHAGVSICDAIARHADSHRLAAVGVLQSMLADEDEHVRRRVLSVFERLAEIEPTLCSLL
GRIAWPVAAYDPAVRPQAVSVLAATGQTDAKHHTGPVAVQCRVLRDRRDAEDEGDGMDIL
DPDPASEPLQRLAEAAPEAVTEAAPTLVEFLGDDECDALVAEALATAVAEGGRLTTATVR
RLEAVVQSDPVAPPLLAWLSTLLLLDGDEAARRRARDRLHSLAERREETPLLACLSVLVD
HEPTVVAEVLGSCPPGETLSESRARRLARLVTAHPRLLLRCRTGWSPFPESARERERPGR
TAWPTALAETAPQTVSATDWLAERFWTDDGELTASLLETMGRADSLPGGPDDAWRHHPSP
AVRDAACALLDGDPDTDGDAERGASTVDPAAATADTVDEIASRLAAASRDRCRRACERLV
SIAVHAPSLRPTVRQQLLASTPTLRETASPVAVLGALSTLAPRVETPSERTASSAPPAES
VGALLCRYASAPSPGVRDVALSALRVGATDEPAALADVVIERLRDPSDAVRAQAAHTAAT
LVGDSLRVSSPLVDALCDAVDGPRYVALAACRALGHCGAIEPSVTDRVVAALTTHLRARE
RGVRRSAAGGLARIGHADPAALVPVADTLCDRIRTDSVTRPALLSVVTILVTECSVALDS
LVEPSLTALVSDTSPTVTRAAGRLLAAVAEDAPGTVHGRLHPVGERLHEEYDGEIVTNFR
DIAPSPLSTYWLFRVVATCARANHTITESFAWALSETVDFLTSPAAASPHYDLPRDSVTT
DGLATVTARAAGLGGDSSYETILESWPGDPTKPSLEPAVTAQFLVLVDDQTRDRSFEHIE
NHVAPADRDDVLAALLSQSVNLNRYEAVFASLTRLLPLSDDEGLHRRGVATLLDACEAHN
WAVRVDAIEAIATLGTTAVLPADEAIGHLLGRPGREPRTHEAIVDAVLDLLGHAERTPET
VATAMAVRYERGGPARRRLAVWLLGRLATRHATVRSRAVATLLAALSDSDRWARERAGED
LAAIAAIDPEPLAAHRERLERRVTRADGEVADDLRTCLSELDDPR
>gi|224984170|ref|YP_002641470.1| outer surface protein VlsE [Borrelia burgdorferi 64b]
MFGKAGADAGDSEAASKAAGAVSAVSGEQILSAIVTAAGAAEQDGEKPGDATNPIAAAIG
KGNADAGAEFGKEGMKKDDQIAAAIALRGMAKDGKFAVKSGGDEKEKAEGAIKGAAESLD
KLVKAVKTAEGASSGTDAIGEVVDNAAKAADKDSVTGIAKGIKEIVEAAGGSEKLKVAAA
KEGNEKAGKLFGKAGDNANNAGDSEAASKAAGAVSAVSGEQILSAIVTAAGAAEQEGEKP
ADATNPIAAAIGNKDADDGAEFDKEGMKKDDQIAAAIALRGMAKDGKFAVKSDGDEKGKA
EGAIKGAGELLDKLVKAVKTAEGASSGTAAIGEVVANAGAAKVADKASVTGIAKGIKEIV
EAAGGSEKLKAVAAAKGESNKEAGKLFGKAGANAHGDSEAASKAAGAVSAVSGEQILSAI
VTAAGAADQDGEKPGDAKNPIAAAIGKGDADAGAEFGKEGMKKDDQIAAAIALRGMAKDG
KFAVKSNGGEKGKAEGAIKEVSELLDKLVKAVKTAEGASSGTAAIGEVVDNDAEAADKDS
VTGIAKGIKEIVEAAGGSEKLKAVAAAKGESNKEAGKLFGKAGADAGANGDSEAASKAAG
AVSAVSGEQILSAIVTAAGAADQDGKKPGDAKNPIAAAIGKGDADAGADFNKDGMKKDDQ
IAAAIALRGMAKDGKFAVKNDEKGKAEGASSGTAAIGEVVDNDGDAEAADKDSVKGIAKG
IKEIVEAAGGSEKLKAAAAEGENNKKAGKLFGKAGAGANGDSEAASKAAGAVSAVSGEQI
LSAIVTAAGAAEQDGKKPADATNPIAAAIALRGMAKDGKFAVKSNNNEKGKAEGAIKGAG
ELLDKLVKAVKTAEGASSGTDAIGEVVDNDAKVADKDSVTGIAKGIKEIVEAAGGSEKLK
VAATTGESNKEAGKLFGKAGAHADGDSEAASKAAGAVSAVSGEQILSAIVKAAAAGAADQ
DGEKPEDAKNPIAAAIGKGDEEDGADFDNEMKKDDQIAAAIALRGMAKDGKFAVKNGGGE
KEKAEGAIKGAGELLDKLVKAVKTAEGASSGTDAIGEVVADDADAKAADKASVTGIAKGI
KEIVEAAGGSEKLKVAAATGENNKEAGKLFGKAGAHADGDSEAASKAAGAVSAVSGEQIL
SAIVKAAAADAADQEGKKPGDATNPIAAAIGNKDEDGAEFGDGMKKDDQIAAAIALRGMA
KDGKFAVKNDEKEKAEGAIKEVSELLDKLVKAVKTAEGASSGTAAIGEVVDNDAKAADKA
SVTGIAKGIKEIVEAARGSEKLKAVAAEGENNKGAGKLFGKAGDDANGDSEAASKAAGAV
SAVSGEQILSAIVTAAGAAEQDGEKPADATNPIAAAIGDKDGDADFGEGMKKDDQIAAAI
ALRGMAKDGKFAVKDGGEKEKAEGASSGTAAIGEVVDNDAKAADKDSVKGIAKGIKEIVE
AAGGSEKLKAVAAAKGGNEKAGKLFGKAGADAGANGDSEAASKAAGAVSAVSGEQILSAI
VTAAGEAEQDGEKPGDATNPIAAAIGKGNADAGADFDKEGMKKDDQIAAAIALRGMAKDG
KFAVKSGGEKGKAEGAIKGVSELLDKLVKAVKTAEGASSGTAAIGEVVDNDGDAEAADKD
SVKGIAKGIKEIVEAAGGSEKLKAAAAEGENNKKAGKLFGKAGAC
>gi|288963180|ref|YP_003453459.1| hypothetical protein AZL_f01550 [Azospirillum sp. B510]
MPQSTSGTTIWLVTGGATLSVGSFNTLIGDSNSTDVVTLNATSGSTILVTALETLIGNIG
NDLVTLSSGNTLLVSLIETLTGGAGTDVISIDGGTAGSTILVSALETLTGNGGTDIITLG
GTSGNTVLVSLLETLTGSSGTDVVTLGTAGSTLLVSALETLTGNSGTDVVTLSGTAGSTV
QVSLLETLAGTSGIDVVTLTGTVGNTLLISAIETLTGGAGTDAVSLNGGTIGNTLLVSAI
ETLTGNSGIDIVTLNGTAGSTILVSALETLTGTSGTDAVTLGTAGSTLLVLAIETLTGNG
GTDVVTLSGTAGSTVQVSLLETLAGTSGIDIVTLTGTVGNTLLISAIETLTGGAGTDAVS
LNGGTIGNTLLVSAIETLTGNSGIDIVTLNGTAGNTVLVSLLETLTGTSGTDAVTLGTAG
STLLVLAIETLTGNSGTDVVTLSGTAGSTVQVSLLETLAGTSGIDIVTLTGTVGNTLLIS
AIETLTGGAGTDAVSLNGGTIGNTLLVSAIETLTGNSGIDIVTLGGTVGNTLLVSAIETL
TGNSGTDAVTLGGGTIGSTLLISAIETLTGNSGTDVVTLSGTAGSTILVSALETLTGTSG
TDAVTLGTVGSTLLALGIETITGNSGTDVVTLSGTAGTTVLVSLLETLTGNSGTDVVTLG
GGTVGNTLLISAIETLIGNSGLDAVTLGTAGSTLLVSSIETVIGTGTGTDIVTLSSTAGS
TVFVGALETLIGSAFNDAISFNSNGSTVLVSAIETIADTTTGIDVVTLGGVGSTVLVAGL
ETLTGTSGTDIVTLASTGTTLLISAIETLAGGAGTDVITLGTGGNTLLASLLETIAGNSG
TDVVTLGGTIGNTLLVSALEILAGSTGTDAITLGTAGNSIIVRDIETLTGNSGTDAVTLG
GTAGNTLLASLLETITGSSGTDAVTLGTIGSTLLVSALETLTGNSGTDTVTLGSAGNTLL
ASLLETITGNSGSDLVFLGTVGNTVLVSGLELLIGNTGTDAVTLGTAGNSIIVRDLETLI
GNSGTDVVTLGGIIGNTLLVSALEILAGSTGTDVVTLGTAGNSIIVRDLETLTGNSGTDA
ITLGGTAGNTVLVSLLETLTGSSGTDAVTLGTIGSTLLVSALETLTGNSGTDVVTLGSAG
NTLLASLLETITGGAGTDIVFTGSAGNTVLVSGLELLIGNTGTDAITLGTAGNSIIVRDI
ETLTGNSGTDVVTLGGTAGNTLLASLLETITGSSGTDAVTLGTIGSTLLVSALETLTGNS
GTDAVTLGSAGNTLLASLLETITGGVATDLVFLGTVGNTVLVSGLELLIGNTGTDAVTLG
TAGNSIIVRDIETLTGNSGTDVVTLANTGNTLLVSALEILAGGTGTDVVTLNANSTLIVR
DLETLTGSGGTDVITLGGTAGNTVLVSLLETLTGSSGTDAVTLGTIGSTLLVSALETLTG
NSGTDIITLGSAGNALLVSAIETITGGAGTDIVFTGSAGNTVLVSGLELLIGNSGTDAIT
LGTAGNSIIVRDIETLTGNSGTDVVTLGGTAGNTLLASLLETITGSSGTDAVTLGTIGST
LLVSALETLTGNSGTDAVTLGSAGNTLFASLLETITGGIATDLVFLGTVGNTVLVSGLEL
LIGNTGTDAVTLGTSGNSIIVRDIETLTGNSGTDVVTLANTGNTLLVSALEILAGGTGTD
VVTLNANSTLIVRDLETLTGSGGTDVITLGGTAGNTVLVSLLETLTGSSGTDAVTLGTIG
STLLVSALETLTGNSGTDIITLGSAGNALLVSAIETITGGAGTDIVFTGSAGSTMNISAL
EILVGDAGTDVVTITTTTANTLIVRGIETLTGGSASDTIVLGDTGSTILVSAIEALTGGA
GTDAVTLGGTSGNTLLVSALETLTGNSGTDAVTLGSAGNTLFASLLETITGGIATDLVFL
GTVGNTVLVSGLELLIGNTGTDAVTLGTSGNSIIVRDIETLTGNSGTDVVTLGNTGNTLL
VSALEILAGGVGTDVVTLNANSTLIVRDLETLTGSGGTDAITLGGTAGNTVLVSLLETLT
GSSGTDAVTLGTIGSTLLVSALETLTGNSGTDIVTLGSAGNALLVSAIETITGGAGTDIV
FTGSAGSTMNISALEILVGGAGTDVVTITTTTANTLIVRGIETLTGGSASDTIVLGDTGS
TILVSAIEALTGGAGTDAVTLGGTSGNTLLVSAIETLVGNSGTDVVTLGSAGSNLLVSAI
ETLTGGAGTDIVFLGSAGNTMQVGAVEVLVGGTGTDAITLASAGATLAVRAVETLIGGVG
TEVVFLADVINTVTVSGLSILIGGTATDVVTLAGTAGNTLITRAVETLIGSVNNDAVILG
DSGNLMTVSGLETLIGGAGTDIVFLGSSGNSLTVSGLEVLVGGVGTDVVTIGSAGSTIAL
RGIETLIGGSGTEVIFLGDTANTLTVSQIDILIGGASTDIVTLGNSGNTLITRGVETLIG
GTGTDAVILGDTGNTMTVSALETLAGGRGTDIVFLGSSGNTSLVSGVEVLVGGAGNDAVT
LGTAGSTIALRDIETLSGTSSSDVVFLGDTGNTVNVSGVSILIGGNGTDVVTLSNASGNT
LITRGVETLIGNSNTDVVILGDTANTVSVSGVEALTGGANADVVTVTSGAIRFTGGAGAD
TITLQANANNDQIVFQTGGDGAAAGATTGFDVVNNFQTSDQVVITGALRSFVDRNGTGVL
ESSTRATGTVDMRTDEVVALSTAVSNLADTDLASFRSALGTLTNSSVGANTLVLANDGTN
TGLYLVTDWNGDGTVTGTEARLLARFNGVLLGTGNVTAG
>gi|209546863|ref|YP_002278781.1| iron-hydroxamate transporter permease [Rhizobium leguminosarum bv. trifolii WSM2304]
MKARFSHFGAPALAGLLLFSGLALAVLEVWAVLPHIKAATGGYDAERLLLLYSTMPRMAT
ALIAGAALALSGTILQQVLRNPLASPTTLGISTGANLALVSVMLAVPSLTGWGRDAVALA
GSAAAALAIFSISARHGFSPFSLILSGMIVGLWCGAAAAILVLMNDQYLSGIFIWGAGSL
SQQSWAIPTSLLPKVALLSALALLATRPLTLSQIGDAGATSLGLPIKWARSVMLAIAIAL
SALVTSAVGVIGFIGLVAPQIVRLAGARRILSQLIWSPITGAGLLLLTDQAIKLAAPGDF
VPTGAVTALLGGPILIALLPRLITASRALPGVASSQHAINNRTASFAVLLVLVIALATAA
IFFGRASDGAWTWLPPAAWDEILPLRLPRVAAAFGAGTVLGVTGLILQRLTGNEMASPEV
LGVSAGATLGVAAAMFVFAAPGLTVQLGFAGCGALAVLTLIFLLSARSGFGPNRVLLAGI
ALGAILDAGIGVLAASGDPRGLALIRWMAGSTYFVDNAVAASALVIALGSLTAAFLASRW
LALLQLGTETASELGLRIVPARAVLFGLSAIMTAAATLVVGPLSFVGLMAPHLAHGLGLR
RPAAQLLAAALIGAALLVVADWTGRMIAFPYQIPAGLISALVGAPMLLIVLRRRS
>gi|238028987|ref|YP_002913212.1| YadA C-terminal domain protein [Burkholderia glumae BGR1]
MKRMKRPEKAGVSIAIAVAITAYAGQCYAQATGKDAIANGTGATASGDNSIAVGTNADSI
GARAAALGDGATATGDDSIALGTSASSQLNAVAIGNTSNAASNAVAIGPTATAAATNSVA
IGNAAQASVDPNNGGSVSDIAIGNGASAVALGSSAGGAVAMGRQASASAANSLALGSGAA
ASSTNAVAIGTNSAASENNAIAMGLNAHATVANGVAIGNSAVATNSADVSVGSGAATTTT
TPTSSINIAGQSYPVAGAKPVAAFSIGSTRYPRQLQNVAAGAVSATSLDAVNGSELYQAT
QAIGTLSTSTAQAVTSLSTGVATNAADISSLSTSVSTGLTSTNSNVSALQTGLSTGTIGV
VQQAGGASTGTITVGAGTGGTAVDVTGTAGARQIQGVAAGTSATDAVNLQQLQGAEAQTA
AVGASTVAYDDASHTHVTLGTAGTPATLTNLADGALSASSTDAVNGRQLNAAKQDISANT
NAIGALSTSTQTSISTLSTGLTTNTSAIASLSTSTGQSVSTLTSGLASTNSNVSALQTGL
STGTIGVVQQAGGASTGTITVGAGTGGTAVNVTGTAGARQIRGVAAGTSATDAVNLQQLQ
GAEAQTTAVGASTVAYDDASHTHVTLGTAGTPATLTNLADGALSASSTDAVNGRQLNAAK
QDISANTNAIGALSTSTQTSISTLSTGLTTNTSAIASLSTSTGQSVSTLTSGLASTNSNV
TALQTGLSTGTIGVVQQAGGASTGTITVGAGTGGTAVDVTGTAGARQIQGVAAGTSATDA
VNFQQLQGVAAQAGALSASAVAYDDAQHTHVTLGTAGTPATLTNLADGALSASSTDAVNG
RQLNAAKQDISANTNAIGALSTSTQTSISTLSTGLTTNTSAITSLSTGTSQSVSALTTGL
ASTNSNVTALQAGLAAGTLGVVQQAGGASTGTITVGAATGGTAVDVTGLAGARQIKGVAA
GTSATDAVNLQQLQSMTSAMGSAAGAVGYVDASHSRVVLGAVGTPVTVTNVADGALSSGS
TDAVSGRQLYAANQAIAANATAIGNLSTATAATLSSLTNSTAQSLNSLSTDVSSNQTTLS
ALQAGLAEGTVGLVRQASGLATGTIAIGAGTGGTAINVAGTAGARQLKGVAAGTGATDAV
NLQQLDDALSAVGPAGAGSIGYDDASRTRVTLGGAGTPVSLTNIADAALSPASTDAVTGR
QLFATNQSVSALAGQLAAGTVGLVQQVGGTTAALSIGAGTAGSSIDVAGTAGPRRITGVA
AGVDVTDAANVGQLQQLAGAVGTLASSALAYDGPTKLSVTLGGLGAGSAVTIHNLAAGAL
SAGSLDAVNGGQLFATNQILAANTAAITSLSSQLGAILPSSFSQTNAIAAPASLKYAAFN
SAGAGAVATGTDAVAIGATAVASGERAVSLGAGAASAGTGSVALGDSASAKGANSVALGA
GSVADQDNAVSIGNAATGMTRILSNVSPGVAPTDAVNVQQLNDSVTGLANQIEHDRRDAN
GGIAAAVAMASLPQAPAPGKTMVAIGGGTYAGQSAMAVGVSTYAGRWVLKASGSTNSRGT
VAAGFGAGYTW
>gi|17227397|ref|NP_478448.1| hypothetical protein all8023 [Nostoc sp. PCC 7120]
MDVEEFLSRLDAGENNFSGVDLSGAILSEVDLSGINLSGANLSGADLKSTILSNTDWINL
KEALATIREIQDESNRAHALIALADKLPPDLLSEALTSAREIQDEYLCADALIALARKLP
PDLLSEALATAREIQDEYFRTSTLIELAEKLPSVLSEALAAAREIQDEYFRASTLIALAE
KLPSVLSEALAAAREIQDEYFRADALRELAQKLPPDLLSEALAAVREIQPEYLRADALIA
LVEKLPSVLSEALAAIREIQDEYLHADALRELVQKLPPDLLGEVLAAATEIRGGYPHTNP
LRELAEKLPPDLLSEALAAAREIQDESNRAHALRELAEKLPPDLLSEALTATREIQSEYH
RASTLRALAQKLPPDLLSEALAAAREIQDESNRASTLRELAEKLPSVLPEALAAVRKIRH
KSNRAYGLIALAEKLPSVLPEALAAATEIEPEYHRASTLRELAEKLPPDLLSEALTAISE
IQPKSNRADALIALAEKLPPDLLSEALAAIREIQDESNRAHALIALAEKLPPDLLSEALA
AIREIQDESNRAHALIALAQKLPPDLLSEALAATREIQSKSNRVHALIALAQKLPSVLPE
ALAAATEIQDESNRASTLRELAEKLPPDLLSEALAAIREIQPKSNRVHALIALAQKLPSV
LPEALAAIREIHHEYHRDNALRELAEKLPPNLLSEALAVIREIHYESNRTNALIALAKKL
PSVLPEALAAVRKIRDKSNRIYALRELADKLPSVLPEALATAREIHDESYRADALKELAE
KLPPDLLSEALTAIREIHDESYRADALIALAEKLPSVLPEALAAATVIRPESYRADALRD
LAQKLPPDLLSEALAAIREIQSESNRAHALIALAEKMSLHNPSLSNVSANCVNLNHSTLT
EAKLNQSDLRYGNLKGANLNKANLSRAFLNHADLSNTMLAQSNLSGTNLRNANLRNANLI
GSNLQDANLSGANVEKARFGNNQGISKQIKEDLIQRGAIFVGEPPTEDWG
>gi|224984168|ref|YP_002641468.1| outer surface protein VlsE [Borrelia burgdorferi 64b]
MFGKAGDDANGDSEAASKAAGAVSAVSGEQILSAIVKAADAADQDGKKPGDATNPIAAAI
GKGNADAGADFDKEGMKKDDQIAAAIALRGMAKDGKFAVKSDDEKEKAEGAIKGAAAIGE
VVANDGDAEAADKASVTGIAKGIKEIVEAAGGSEKLKVAAATGENNKEAGKLFGKVDAAN
AGDSEAASKAAGAVSAVSGEQILSAIVTAAGEAEQEGKKPADATNPIAAAIGKGNADDGA
EFNKEGMKKDDQIAAAIALRGMAKDGKFAVKNGGEKEKAEGAIKEVSELLDKLVKAVKTA
EGASSGTAAIGEVVANDGAAKAADKDSVKGIAKGIKEIVEAAGGSEKLKAAAAEGENNKK
AGKLFGKAGAAAGANGDSEAASKAAGAVSAVSGEQILSAIVTAAGEADQEGKKPEEATNP
IAAAIGKGNADDGAEFGKDEMKKDDQIAAAIALRGMAKDGKFAVKNGGDEKGKAEGAIKE
VSELLDKLVKAVKTAEGASRGTAAIGEVVADAAKADDKDSVKGIAKGIKEIVEAAGGSEK
LKVAAAKEGNEKAGKLFGKVDANNAGDSEAASKAAGAVSAVSGEQILSAIVTAAGAADQD
GEKPAEATNPIAAAIGKGNAENGAEFGDGMKKDDQIAAAIALRGMAKDGKFAVKGNNEKG
KAEGAIKEVSELLDKLVKAVKTAEGASSGTAAIGEVVANDGDAKAADKDSVKGIAKGIKE
IVEAAGGSEKLKAAAAKEGNEKAGKLFGKVDAAHAGDSEAASKAAGAVSAVSGEQILSAI
VTAAGAGEAEQEGKKPGDAKNPIAAAIGKGDAENGAEFGKDEMKKDDQIAAAIALRGMAK
DGKFAVKGNNEKGKAEGAIKEVSELLDKLVKAVKTAEGASSGTDAIGEVVANDGDAKAAD
KASVTGIAKGIKEIVEAAGGSEKLKVAAAKGENNKGAGKLFGKAGDDANGDSEAASKAAG
AVSAVSGEQILSAIVKAADAADQDGKKPGDATNPIAAAIGNKDEDGAEFNNEMKKDDQIA
AAIALRGMAKDGKFAVKSDDEKEKAEGASSGTAAIGEVVANDGDAKAADKASVTGIAKGI
KEIVEAAGGSEKLKVAAATGENNKEAGKLFGKVDAANAGDSEAASKAAGAVSAVSGEQIL
SAIVTAAGEAEQEGKKPADATNPIAAAIGKGNADDGAEFNKEGMKKDDQIAAAIALRGMA
KDGKFAVKNGGEKEKAEGAIKEVSELLDKLVKAVKTAEGASSGTAAIGEVVANDGAAKAA
DKDSVKGIAKGIKEIVEAAGGSEKLKAAAAEGENNKKAGKLFGKAGAAAGANGDSEAASK
AAGAVSAVSGEQILSAIVTAAGEADQEGKKPEEATNPIAAAIGKGNADDGAEFGKDEMKK
DDQIAAAIALRGMAKDGKFAVKNGGDEKGKAEGAIKEVSELLDKLVKAVKTAEGASSGTA
AIGEVVADAAKAADKDSVKGIAKGIKEIVEAAGGSEKLKVAAAKEGNEKAGKLFGKVDAN
NAGDSEAASKAAGAVSAVSGEQILSAIVTAAGAADQDGKKPGDATNPIAAAIGKGDEEDG
ADFDNEMKKDDQIAAAIALRGMAKDGKFAVKGNNEKGKAEGAIKEVSELLDKLVKAVKTA
EGASSGTAAIGEVVANDGDAKAADKDSVKGIAKGIKEIVEAAGGSEKLKAAAAKEGNEKA
GKLFGKVDAAHAGDSEAASKAAGAVSAVSGEQILSAIVTAAGAAEQEGKKPGDATNPIAA
AIGKGNAENGADFNNEGMKKDNQIAAAIALRGMAKDGKFAVKSDDEKGKAEGAIKEVSEL
LDKLVKAVKTAEGASSGTAAIGEVVDNDAAAKVADKDSVTGIAKGIKEIVEAAGGSEKLK
AVAAAKEGNKEAGKLFGKVDANNAGDSEAASKAAGAVSAVSGEQIY
>gi|94972174|ref|YP_594214.1| ABC transporter-related protein [Deinococcus geothermalis DSM 11300]
MKPAPLAFLARTAPGWPGVRAWLLSLSLGEVAATAAALVLAARLIAGALLERHLPSPGEV
GWVAALLLGRALLRAGREHLSARFAARAVHGWRTRLADLALTLGPVALSDTRGAELATLD
AELGPRLTPYFARYLPGTLHAGAAFVVLLPVAWWLDPLTAGLLLVTVPLTVVFLVLVGLA
TQAATERQWQAQTRLAARLLTVLRHLPTLHAFGGVAPYREVLRASGEEHRASTLRVLRVA
FLNGFVLDFAATLATALVAVWIGVRLFGGTAQLAPTLAALMLVPELFGPVRQLGQDRHAA
LDAEPLVGRLQALLARPPVPSGTARVEHGVPRLTLHGARADLPTPTAPVTVTLPPGTHAA
LRGPSGSGKTTLLHALLGHVPYAGAIEVGGLPLSTLDPDAWRARVAYLPQHPRLLAASVR
DNLRVARPDATDAELVAAARATGLHELIESLPEGWETPLGEGGVLLSGGETARLALARAL
LTGADVLLLDELTAHLDPESEAELHAVIRQALRGKTVLHATHRAAPPGWLEVPLGAVEVA
A
>gi|288960540|ref|YP_003450880.1| hypothetical protein AZL_a08050 [Azospirillum sp. B510]
MEAAGLVMLVLVAALLTTGLPAWVVLIAVSLSAAALGVAAGGLDGGLLMALAPRLVGLLE
NDLLQALPLYVLMGALLNRLPLAGILFRAGTAAMGGHRSGPLVSAMGLGALLAPMNGSVA
ASVATLSRVVLPRLRAHGVPNGQGLAVVCVASTLGVVVPPSLVLILLGDAMMRAHTEAAN
AIGPAAGHVVRVINTQDVFRGALAPAGLFLALCLVLSWWSGRRRPAAAPAGGGAGRAGPG
RAAAGPRRLGDGTGDAAVRRRAAGGGGGGVSLCGRGGGDGGGDPARLRPRQPVAGPRRDG
GGAARHHGGDGGVVRPVRRRHHLHPGVPRLRHRPAARRAGRRPSRRRGRGDAGRHGDDRR
LRLRAGRLRDHLRRHSGPDAAAAGPGARRGMGVGAGAADAPGQLPHPAARLCGDDGARRR
RGRGRGRGRGRGRRHDARADPRPGPLSGRTGRGAGGDAGGPLLRPCDGAGGRSQRRAGLE
RRGGQEPAPLHDPDAGGRRLTASAVHARRGWGLCHLPIRDRGNAPAPARWKAVGLRQRQG

>gi|288962425|ref|YP_003452720.1| methyl-accepting chemotaxis protein [Azospirillum sp. B510]
MALIKKTRIDTARTARAGSGGEERPDRSAAAGAGAGGTAPAGDGAPERRSTPQRRRARAD
SRRLQAANGIAAAATELAGGVTQAAAAAEELRRAMEQIAAGAEDSAGATQQSQRMIARAS
ELLARSRGTAEQAVLRVEALQATLKDVSGQILSSIDGIVRAAERQEASVRLVRDLEAQAR
EIGAIVQSVAAIADQTNLLALNAAIEAARAGEAGKGFAVVADEVQALAERSERSANGIQA
MVGEIQEAVAAIAAGIVAASEAAKMEVERGREVVQQLEGVRSDMTSIVQGAQETIRAAVE
ADQAAREALRGAETIAASAEEQSAAAEEALRTAGEQAVALGQSQRAAGQLSELAEDLARD
AGGAVNLAATADELASAAEELSAAIEEINRAAAQIMTAIGQISAGGRSQSAATHQLASAI
AEIDAAATLAAGRAGESVERCTAMEGLLGETRETIGRLADGMMEAVDSSRRAGERLDALE
RIGRRIDKVVDAIATVAIQTGMLAVSGSIEAARAGEFGRGFTVVSGDIRKLAGDSADSAE
RVKDIVRDIQDQMQRVRRDVEEGAATAVTEIARHRAFGVTLTAGAQELRVVTAGSREILD
AAGETSGALRETRVGVERVAAAAAAANLAGSEAAKAAREQATGAEELASAIEEIAAMADN
LLGAV
>gi|238023402|ref|YP_002907635.1| YadA C-terminal domain protein [Burkholderia glumae BGR1]
MKRMKRPEKARVSIAIAVAITAYAGQCYAQATGKDAIANGTGATASGDNSIAVGTNADSI
GARAAALGDGATATGDDSIALGTSASSQLNAVAIGNTSNAASNAVAVGPTATAAATNSVA
IGNAAQASVDPNNGGSVSDIAIGNGASAVALGSSAGGAVAMGRQASASAANSLALGSGAA
ASSTNAVAIGTNSAASENNAIAMGLNAHATVANGVAIGNSAVATNSADVSVGSGAATTTT
TPTSSINIAGQSYPVAGSKPVAAFSIGSTRYPRQLQNVAAGAVSATSLDAVNGSELYQAT
QAIGTLSTSTAQAVTSLSTGVATNAADISSLSTSVSTGQTSTNSNVSALQTGLSTGTIGV
VQQAGGASTGTITVGAGTGGTAVNVTGTAGARQIQGVAAGTSATDAVNLQQLQGAEAQTT
AVGASTVAYDDASHTHVTLGTAGTPATLTNLADGALSTSSTEAVNGRQLNAAKQDISANT
NAIGALSTSTQTSISTLSTGLTTNTSAIASLSTGTSQSVSALTTGLASTNSNVSALQTGL
STGTIGVVQQAGGASTSTITVGAGTGGTAVDVTGLAGARQIKGVAAGTSATDAVNLQQVQ
SMTSAMGSAAGAVGYVDASHSRVVLGAVGTPVTVTNVADGALSSGSTDAVSGRQLYAANQ
AIAANATAIGNLSTATAATLSSLTNSTAQSLNSLSTDVSSNQTTLSALQAGLAAGTVGLV
RQASGLATGTIAIGAGTGGTAINVVGTAGARQLKGVAAGTGATDAVNLQQLDDALSAVGP
AGAGSIGYDDASRTRVTFGGAGTPVALTNIADAALSPASTDAVTGRQLFATNQSVLALAG
QLAAGTVGLVQQVGGTTAALAIGAGTAGSSIDVAGTAGPRRITGVAPGVDVTDAANVGQL
QQLAGAVGTLASGALAYDGPTKLSVTLGGLGAGTAVTIHNLAAGALSAGSLDAVNGGQLF
ATNQILAANTAAITSLSSQLGAILPSSFSQTNAIAAPASLKYAAFNSTGAGAVATGTDAV
AIGATAVASGERAVSLGAGAASAGTGSVALGDSASAKGANSVALGAGSVADQDNAVSIGN
AATGMTRILSNVSPGVAPTDAVNVQQLNDSVTGLANQIEHDRRDANGGIAAAVAMASLPQ
APAPGKTMVAIGGGTYAGQSAMAVGVSTYAGRWVLKASGSTNSRGTVAAGFGAGYTW
>gi|186471186|ref|YP_001862504.1| hypothetical protein Bphy_6428 [Burkholderia phymatum STM815]
MSRYRIDFVVVFLVGLIAAGWVGAGYLLSNPLALAVTLLVIACYVAGALELQRYQQATAT
LTRAVTELSEAPARLGSWLERLDPGLRTPVRLRIEGERVALPGPALTPYLVGLLVLLGML
GTLLGMVTTLRGTGLALDSATDLQAIRASLAAPVKGLGFAFGTSIAGVATSAMLGLLSAL
CRRERAQAAHLLDTKIATTLRAFSQSQKRDETFKLLQRQADMMPTLVDRLQAMMTVIEQQ
SAALNERLIANQHAFHGRTEAAYSRLVSTVSQSLKDSAAESARAASEALQPALEATMSGQ
AREMASLRETVEQAVQRQLDGLSTGFQASTSTVVDLWNEALQGQRHASASMVADLRASLE
GFSQSFEQRSSALLDGVSARLDATAGQVASAAESARAAGAALQPAMEATMAAHAREMAAL
REIVEQAVQRQLDGLSTGLEATTATVAQMWNKALQGQQSASESIVADLRASLEGFSQTFE
QRSGALLDGVSARLDATAGHVSQAWTDALSQQARAGEKLADHNREALTTAAAAFEQHSAA
LLQAVGQSHAGLQAELASRDEARLAAWRASLEAVAANLSQQWEEAGARSASRQQAICDTL
AQTATDISAQTQAHASGTIAEISRLVQAASEAPRVAAEVVAELRQKLSDSMVRDTAMLEE
RSRLLATLETLLDAVNHASTEQRTAVDALVSTSAGLLERVGTQFNDKVEAETRKLGEVAA
QVTGSAVEVASLGEALGVAVKLFGESNDKLMAHLQRIEAALDKSLLRSDEQLAYYVAQAR
EVIDLSMLSQKQIVEDLQQLAGRRASAGADAA
>gi|220914925|ref|YP_002490233.1| magnesium-translocating P-type ATPase [Methylobacterium nodulans ORS 2060]
MRPNAIDGTPPGSGAVFWACTPEALAARLECRLDGLTSAEAARRLQRYGPNSDGPARSGG
TARAILRRLLEPLSLILLAAGCVSIGTGDWAGGGIIIAILVLSIGLDTFQEGHAVRAAEA
LRRAVALKADAKRDGIFRTVPVDQIVPGDVIRVRAGDIVAADALVLESTVFAAVEAALTG
EPYPVEKRPGPVAAESPAEAANALFRGAVAQSGEAVALVAATGRATVFGAAAAALAESAA
PSPFQRDLREFGLVVARLTLVLVVAVLALRVALGRPVLDSLLFAVALAVGLTPELLPMIT
TVTLARGALRMAKRRVIVKRLTGIHDLGAMTVLCTDKTGTLTSAEIALARSLDPAGGADP
LPARLGAIAAGLGGDRSALDAALIRSVPEAAEGWRLAGRRPFDYARRTGAVVAEGPDGPL
LIVKGAPEAVLALCTAQRSGRQAIPMDAAERDRALARQVRALAEEGLRSIAVASRPVPGA
ADAAEEGLVFEGFCAFADPPKPTAAAAVADLAAAGVRVKILSGDDPVVVRRLAGLVGLTS
HRILTGPEIAALSDEALAVQVRGVDAFGRLAPDQKARVVKALQADGQVVGFLGDGINDAP
ALRQADIGLSVEGATGVAQAAADMILLASDLEVVAAGVDEGRRTFANILKYIRMGASSNF
GNMLSMAAASAALPFLPMLPTQILLNNLLYDLSEVGIPFDRVDAEATARPQAWDMAALLR
FAAVMGPLSSLFDLLTFGVLLLSFGASPEVFRTAWFLESMATQILVIFVIRSRGRPWRDR
PSAALAASSLAALTVALGVPFSPLGPWFGFEAPQPMILAAIGIITVAYLAAAEAVKPWAI
RARSRPPRRARAGAQANLV
>gi|226315593|ref|YP_002775564.1| borrelia lipoprotein [Borrelia burgdorferi Bol26]
MKAAEKAAAAGDGNSKIGDVANAGGGTGGNDASVKGIALGIKGIVDAAGNASGEKGGGGA
LKGVKEATGNSNADAGKLFDTNGGGRRAGAADVGKASDAVSAVSGKQIIKAIVDAAEKGD
HAGAAAGTATNPIAAAIVLRGLAKGGKFAATDADAGAKDGKKGDAVTSVVQEVNKWLEEM
MKAAEKAAAAGDTGNSKIGDVANAAGGGAGGNDASVKGIAEGIKGIVDAAGKASGEDGGS
ALKGVEEAADNNNGDAGKLFATSAGGGNRANAADVGKASDAVSAVSGKQIIKAIVDAAEK
GGHAGAAAGAAKNPIAAAIVLRGLAKNGKFAADSADGAKSAKDGKKGDAVTSVVQEVNKW
LEEMMKAAEKAAAVGDTGKSKIGDVAHGAGGGAGGNDASVKGIAEGIKGIVDAAGKASGE
NGGGGALKSVEEATDKNNADAGKLFATQGGRQAGAADVGKASDAVSAVSGKQIIKAIVDA
AGKASGEKDGDALKGVKEAADKNNGDAGKLFATSAGGRAGAADVGKASDAVSAVSGKQII
KAIVDAAGKASGENDGGALKGVEEAAAGAATNPIAAAIGQARQNGAAFNNNDMKKDDKIA
AAIVLRGLAKGGKFAADSADNAKSAKDGKKGDAVTSVVQEVNKWLEEMMKAAEKAAAAGD
TGNSKIGDVANGAGTKANDASVKGIAEGIKGIVDAAGNASGEDGGGALKGVKEAAGNSNA
DAGKLFATQGGRQAGAADVGKASDAVSAVSGKQIIKAIVDAAGNGGHTGAAAGTAKNPIA
AAIGQAGQAGAAFVDNNMKKDDKIAAAIVLRGLAKDGKFAAANADGAKSAKDGKKGDAVT
SVVQEVNKWLEEMMKAAEKAAAVGDAGKSKIGDVANAAAGAGGNDASVKGIALGIKGIVD
AAGNASGENGGGGALKGVKEATGNNNGDAGKLFATSAGGRQAGAADVGKASDAVSAVSGK
QIIKAIVDAAGKGGHAGAAAGNATNPIAAAIGQANQAGAAFVDNNMKKDDKIAAAIVLRG
LAKDGKFAATDENGAKSAKSVIESARKLTNG
>gi|288962419|ref|YP_003452714.1| two-component sensor histidine kinase, chemotaxis family, sensor kinase [Azospirillum sp. B510]
MSELFDQFVVEARELLESAGAALLALERDPADRAALDELFRAFHTLKGASALFDMPPFTR
LVHAGEDTLSQLRDGRRVMTPELADRLFRVLDQCARWVAALEEAGALPADAAEVAEGLRR
GLFGEEVGAAAPASHGAAEAFPWVVELTGEERETVGAGRLTAIDYRPDPECFFTGDDPLA
LFRRVPDLRLLRIEPAEPLPPLAQLDPYRCVLRFRALSGAGVEAVAPAFRSVPDQVRIGA
VTLAPPATNPLAAPPGSLAAAMLEEQARILDLPGGTAEREARRAAVARAVAAILTASGRP
TDRGAVVSACGDAAALRRFLAEGPVEKPAMAEPQSVAFPAALPAALPAALAAATPVPRRA
LRVEPERMDALMALVGELSVVKGQLGPLVGRAGDGELARDLKLFAARLDGLVGDLRHAAL
RLRLLPVARVFDPLPRLVRDTARRLGKTVGLVLEGAETEADKDILDVLGEPLLHLVRNAL
DHGIETPDRRAALGKPLAGTLLVRAFQDKGGVVVELSDDGAGIDPAAMRRAAVAKGLLEP
EAAAALGDADAVRLVFAPGFSTAGSVSDLSGRGVGMDAVRAAVERAGGRVEIASTPGSGT
LVRLALPLTLSITRVVVVEAAGALYGIPVALVGSVQRVERSRIRAVKRAESVVLRGRVMP
LVRLRRLLGQPDDGRPREAECVVLAELGDGPVAVVADDVGERADVVLRPMGGVLRGLRGY
AGTAMLGDGRLILVLDLRELL
>gi|94971876|ref|YP_593916.1| MATE efflux family protein [Deinococcus geothermalis DSM 11300]
MALLRLAGPVVVSQFASNALTLISTAVIGRLGAAQLAAAAYANATYALLFMVLLGVMLSV
GPRAAQAHGAGERAGVARALRGGLLLALLLAALALPLMWAIAAWLPRLAPEGIRADLAAA
YLRVYALGLPPLLALTALRGTLEGTGRPRTVTAVALGGVGLVSLLSPALAFGWGPLPALG
LTGAAAASALTAWGTALTLLPVALRQAPRVAGMGRVRSEVAALVRLGWPIGLTLGAEGSM
FSLTALLMARFGNDALAAHNLALQVITALFMLPLGLATATGIRVAHAAGAGDQAGTRRAG
LTGIGVAAGVMLAFAALELLAPQLVLGLFVHVDDPRNAALVATATTLLSIAALFQTVDGV
QVTANAALRGLHDTRWPLLISLTAYWLVGLGVGSLLAFGLHAGPRGLWLGLTAGLFTAAG
ALLTRFLRRTRAI
>gi|284176291|ref|YP_003406568.1| putative PAS/PAC sensor protein [Haloterrigena turkmenica DSM 5511]
MSDGTATVAGDVLRVLVVGDARRVDAATDALSSQLESISIVRERTLATALERLAQLAIHC
VVCPFETGADPSPLAAVRDRDGEVPVVAVVDGAAADGRAAEAALEAGATDVVEADDPPSL
VATRVRNLADRYRLETAPERRDGSVLERSDALVWVVDADGDLETVSSAVEPRLGYTPTEL
ERTPLTRLVHPEDRESATDLLETAAATAFGTTERGTVRIGHADGTWRVYDLRCTNRLGDR
DVDGLVCTLEPASVRESDGPARRALDRFDEAVFSLGPAWELRYANAAADRLFDADGSAEP
GTIVWDLLDDAVRGRFAERFQEAAATEQVVTFETPYSSLESRLSVSVHPGANGVTVYARE
ADPAASPVDRERLDLLESVVDAVEDGLVVLEGSTIRFASAGLFESADAEPLVGRELDALF
DDALAAAVRERASATVARWMEPLSGTLALDGRAVDVFVTPLSDDRVLCVVRDRRRSAAAA
LSTVGETVATIRAADSPGAVRRATVDAALTCAGADLAAWYLREDDRLRPAAVETASTAGS
VDLPPIDPAETELLERLAEAETATEDEPGFETDTDAAGPAVAFDRSELESVLANAGIRAE
RVVAVPVGDRGVVLATSTEPMAFGERDRLPLETVVAAAATALEALEGAAAVRSCRTDLER
LEYVVDRCRRLREIERTLLAGETRREIESSLCEALVSLSLDEEPGAIDLAWIGDVSAGSD
HITPDAWAGRNGDAIESMSVPMDGDDESTHPTARAATALEPTAAVDIDADDHADETTGAW
DRRTAEREFRSALSVPLAIDDFCYGTLTVYAEQPVAFDDATRAVCTHLAAVASHAIAAVE
RKRALLSERVTELEIVLQGADEPLSAVAHRLERRLDVEAVVPRSSAGSTVFCTATDVTED
ALRAAVEPVSGVESGRLVGERPDASLLELVLTTSTLATTLAEHGGVLRSVVPVDDRTRLV
VDLSSTVDVRSFVGLIERRQPGANLVARRERDRSVQPARAFDTELRARLSERQLRTLETA
YYGGFFEWPRESTGEEIADSLGVSQPTFSRHLRLAQRKVFALLFDERPDAAEE
>gi|119952278|ref|YP_950066.1| copper resistance protein D family [Arthrobacter aurescens TC1]
MRLLPAIILAAAIALTAALFVTGIAAPRILSDPGTLVRWALPGVTAFHHLAMAATLGSLV
LAVAVLPPDPPGRAQAPGARERALTVAAAAATVWTLAAASIIVLSYADIIGQPISAAPEF
SQQLASYITEHALGRTWLIMTLIAAVTATLAFAVRSAAAVTATAVLAAAAVIPLSLIGHV
AGSDDHNGAVNALALHLLGVCLWVGGVIALGLIAGNLKNNGPLARTVLTRFSALAGVAFA
LVVVSGIINTAYRIGGWEGLVSDYGSLVLFKTLATLVLGYIGWEHRRWIRAKAGSSAESH
LVWMLIGVEAIVMGAVIGVSAVLGKTPPGPRVVEPAVTPAKVLTGYDLPPELGAMSWLTQ
WRWDWLWVAVALLLAAAYLAGIRRLRAAGTQWPLRRTLLWLAGLVLLVYATSGALAVYLP
VLFGMHTAAHLLLIFAVPLLLTAARPYLLASKALPRRTDGTLGWREAMSLWPDSGPGRLL
SRPAAAGVLTAVALAVFYYSPLFRWSLSDHVGHELMITASLVIGLVLAAAVLGTRPRSGD
RAGVFTLLGLCALLVLWAVYTAALGQPVQGEWFASLGRTDAAGVLADFRSGAVAMLLAGT
VPLLCAAAAIALRSGLTRRL
>gi|146279325|ref|YP_001169483.1| hypothetical protein Rsph17025_3294 [Rhodobacter sphaeroides ATCC 17025]
MSSSHLKHVFPLLSVLALCPVSVGAEDAASAAVSPEAAAATEGSYRSIISMLEGEISSLE
ARIAVLTTERRRELSRLERTRNETARVEKQLAQLRHERGRLEEAVAGPRAEPTSAAAMQP
AGLVAHPPPPRADGGAVRLDAEHKRLADQVDRLEREAGDAAAKLQALSEAASQREAELLL
LVDRQEGLTKSIASREDELEKLAARHSELTAAVAQREEALQALDERAATAAESAARQREE
AEALEARHLELTRAVAEGSESVTALETRQAELSEAASALAEDVTRRQGLLADAEAQLSAS
RKEQEEAVAAARAQVQDLREAESQARQRLEALVAAEAATRQRAEALQRKLEEGEAALVRL
TAAVGDEETRLAQLQAQREEPAADQSRDMSEAEGRLAALAAAEEEARARVSELDALLERK
QQELAAAPAAPEPAPPEVEQPPAAALPAGAPRQPDEVARALAEAPGLPEPGSAARQRLFS
LLETGVCPVDALREATGAVNRQTLVALVRSLGGC
>gi|51492563|ref|YP_067860.1| transposase for transposon Tn1721 [Aeromonas punctata]
MPRRLILSATERDTLLALPESQDDLIRYYTFNDSDLSLIRQRRGDANRLGFAVQLCLLRY
PGYALGTDSELPEPVILWVAKQVQAEPASWAKYGERDVTRREHAQELRTYLQLAPFGLSD
FRALVRELTELAQQTDKGLLLAGQALESLRQKRRILPALSVIDRACSEAIARANRRVYRA
LVEPLTDSHRAKLDELLKLKAGSSITWLTWLRQAPLKPNSRHMLEHIERLKTFQLVDLPE
GLGRHIHQNRLLKLAREGGQMTPKDLGKFEPQRRYATLAAVVLESTATVIDELVDLHDRI
LVKLFSGAKHKHQQQFQKQGKAINDKVRLYSRIGQALLEAKESGSDPYAAIEAVIPWDEF
TESVSEAELLARPEGFDHLHLVGENFATLRRYTPALLEVLELRAAPAAQGVLAAVQTLRE
MNADNLRKVPADAPTAFIKPRWKPLVITPEGLDRKFYEICALSELKNALRSGDIWVKGSR
QFRDFDDYLLPAEKFAALKREQALPLAINPNSDQYLEERLQLLDEQLATVTRLAKDNELP
DAILTESGLKITPLDAAVPDRAQALIDQTSQLLPRIKITELLMDVDDWTGFSRHFTHLKD
GAEAKDRTLLLSAILGDAINLGLTKMAESSPGLTYAKLSWLQAWHIRDETYSAALAELVN
HQYRHAFAAHWGDGTTSSSDGQRFRAGGRGESTGHVNPKYGSEPGRLFYTHISDQYAPFS
TRVVNVGVRDSTYVLDGLLYHESDLRIEEHYTDTAGFTDHVFALMHLLGFRFAPRIRDLG
ETKLYVPQGVQAYPTLRPLIGGTLNIKHVRAHWDDILRLASSIKQGTVTASLMLRKLGSY
PRQNGLAVALRELGRIERTLFILDWLQSVELRRRVHAGLNKGEARNSLARAVFFNRLGEI
RDRSFEQQRYRASGLNLVTAAIVLWNTVYLERATQGLVEAGKPVDGELLQFLSPLGWEHI
NLTGDYVWRQSRRLEDGKFRPLRMPGKP
>gi|58000311|ref|YP_190208.1| Tn1721 transposase [Escherichia coli]
MPRRLILSATERDTLLALPESQDDLIRYYTFNDSDLSLIRQRRGDANRLGFAVQLCLLRY
PGYALGTDSELPEPVILWVAKQVQAEPASWAKYGERDVTRREHAQELRTYLQLAPFGLSD
FRALVRELTELAQQTDKGLLLAGQALESLRQKRRILPALSVIDRACSEAIARANRRVYRA
LVEPLTDSHRAKLDELLKLKAGSSITWLTWLRQAPLKPNSRHMLEHIERLKTFQLVDLPE
GLGRHIHQNRLLKLAREGGQMTPKDLGKFEPQRRYATLAAVVLESTATVIDELVDLHDRI
LVKLFSGAKHKHQQQFQKQGKAINDKVRLYSRIGQALLEAKESGSDPYAAIEAVIPWDEF
TESVSEAELLARPEGFDHLHLVGENFATLRRYTPALLEVLELRAAPAAQGVLAAVQTLRE
MNADNLRKVPADAPTAFIKPRWKPLVITPEGLDRKFYEICALSELKNALRSGDIWVKGSR
QFRDFDDYLLPAEKFAALKREQALPLAINPNSDQYLEERLQLLDEQLATVTRLAKDNELP
DAILTESGLKITPLDAAVPDRAQALIDQTSQLLPRIKITELLMDVDDWTGFSRHFTHLKD
GAEAKDRTLLLSAILGDAINLGLTKMAESSPGLTYAKLSWLQAWHIRDETYSAALAELVN
HQYRHAFAAHWGDGTTSSSDGQRFRAGGRGESTGHVNPKYGSEPGRLFYTHISDQYAPFS
TRVVNVGVRDSTYVLDGLLYHESDLRIEEHYTDTAGFTDHVFALMHLLGFRFAPRIRDLG
ETKLYVPQGVQAYPTLRPLIGGTLNIKHVRAHWDDILRLASSIKQGTVTASLMLRKLGSY
PRQNGLAVALRELGRIERTLFILDWLQSVELRRRVHAGLNKGEARNSLARAVFFNRLGEI
RDRSFEQQRYRASGLNLVTAAIVLWNTVYLERATQGLVEAGKPVDGELLQFLSPLGWEHI
NLTGDYVWRQSRRLEDGKFRPLRMPGKP
>gi|160431644|ref|YP_001551811.1| transposase [Salmonella enterica subsp. enterica serovar Dublin]
MPRRLILSATERDTLLALPESQDDLIRYYTFNDSDLSLIRQRRGDANRLGFAVQLCLLRY
PGYALGTDSELPEPVILWVAKQVQAEPASWAKYGERDVTRREHAQELRTYLQLAPFGLSD
FRALVRELTELAQQTDKGLLLAGQALESLRQKRRILPALSVIDRACSEAIARANRRVYRA
LVEPLTDSHRAKLDELLKLKAGSSITWLTWLRQAPLKPNSRHMLEHIERLKTFQLVDLPE
GLGRHIHQNRLLKLAREGGQMTPKDLGKFEPQRRYATLAAVVLESTATVIDELVDLHDRI
LVKLFSGAKHKHQQQFQKQGKAINDKVRLYSRIGQALLEAKESGSDPYAAIEAVIPWDEF
TESVSEAELLARPEGFDHLHLVGENFATLRRYTPALLEVLELRAAPAAQGVLAAVQTLRE
MNADNLRKVPADAPTAFIKPRWKPLVITPEGLDRKFYEICALSELKNALRSGDIWVKGSR
QFRDFDDYLLPAEKFAALKREQALPLAINPNSDQYLEERLQLLDEQLATVTRLAKDNELP
DAILTESGLKITPLDAAVPDRAQALIDQTSQLLPRIKITELLMDVDDWTGFSRHFTHLKD
GAEAKDRTLLLSAILGDAINLGLTKMAESSPGLTYAKLSWLQAWHIRDETYSAALAELVN
HQYRHAFAAHWGDGTTSSSDGQRFRAGGRGESTGHVNPKYGSEPGRLFYTHISDQYAPFS
TRVVNVGVRDSTYVLDGLLYHESDLRIEEHYTDTAGFTDHVFALMHLLGFRFAPRIRDLG
ETKLYVPQGVQAYPTLRPLIGGTLNIKHVRAHWDDILRLASSIKQGTVTASLMLRKLGSY
PRQNGLAVALRELGRIERTLFILDWLQSVELRRRVHAGLNKGEARNSLARAVFFNRLGEI
RDRSFEQQRYRASGLNLVTAAIVLWNTVYLERATQGLVEAGKPVDGELLQFLSPLGWEHI
NLTGDYVWRQSRRLEDGKFRPLRMPGKP
>gi|215528080|ref|YP_002332871.1| Tn1721 transposase [Klebsiella pneumoniae]
MPRRLILSATERDTLLALPESQDDLIRYYTFNDSDLSLIRQRRGDANRLGFAVQLCLLRY
PGYALGTDSELPEPVILWVAKQVQAEPASWAKYGERDVTRREHAQELRTYLQLAPFGLSD
FRALVRELTELAQQTDKGLLLAGQALESLRQKRRILPALSVIDRACSEAIARANRRVYRA
LVEPLTDSHRAKLDELLKLKAGSSITWLTWLRQAPLKPNSRHMLEHIERLKTFQLVDLPE
GLGRHIHQNRLLKLAREGGQMTPKDLGKFEPQRRYATLAAVVLESTATVIDELVDLHDRI
LVKLFSGAKHKHQQQFQKQGKAINDKVRLYSRIGQALLEAKESGSDPYAAIEAVIPWDEF
TESVSEAELLARPEGFDHLHLVGENFATLRRYTPALLEVLELRAAPAAQGVLAAVQTLRE
MNADNLRKVPADAPTAFIKPRWKPLVITPEGLDRKFYEICALSELKNALRSGDIWVKGSR
QFRDFDDYLLPAEKFAALKREQALPLAINPNSDQYLEERLQLLDEQLATVTRLAKDNELP
DAILTESGLKITPLDAAVPDRAQALIDQTSQLLPRIKITELLMDVDDWTGFSRHFTHLKD
GAEAKDRTLLLSAILGDAINLGLTKMAESSPGLTYAKLSWLQAWHIRDETYSAALAELVN
HQYRHAFAAHWGDGTTSSSDGQRFRAGGRGESTGHVNPKYGSEPGRLFYTHISDQYAPFS
TRVVNVGVRDSTYVLDGLLYHESDLRIEEHYTDTAGFTDHVFALMHLLGFRFAPRIRDLG
ETKLYVPQGVQAYPTLRPLIGGTLNIKHVRAHWDDILRLASSIKQGTVTASLMLRKLGSY
PRQNGLAVALRELGRIERTLFILDWLQSVELRRRVHAGLNKGEARNSLARAVFFNRLGEI
RDRSFEQQRYRASGLNLVTAAIVLWNTVYLERATQGLVEAGKPVDGELLQFLSPLGWEHI
NLTGDYVWRQSRRLEDGKFRPLRMPGKP
>gi|220914926|ref|YP_002490234.1| AMP-dependent synthetase and ligase [Methylobacterium nodulans ORS 2060]
MRDEALHPSSATEPGQQPGAASLLDVIRSLLRELHPERRRPLAVDLDSDLERDLALDSLG
RAELLLRLSRAFRVTLPDRLIGEAATPADLLAAVQAAGAARCPGATFPRDEALSPAAEPH
GAATLPEVLAFHVRRNPDRPHLRLWQGPDHETIVTYAALDDAARRVAGGLLEAGLAAGGR
VAIMLPTGPDFFPAFFGVLLAGGIPVPLYPPFRRAQIQDHLQRQARILSNAAPEILITDG
EIKPFARLLPGLVESLRTLTTVEELATAAPLAATVPATGTTVALIQYTSGSTGDPKGVTL
THANLLANIRAIGEALGATSADVVVSWLPLYHDMGLIGCWLGSLYFGAPAVIMPPLSFLA
DPGRWLRAIHRHRATISAAPNFAYELCLKTLRDEDLAGLDLGSLRVLTNGAEPVSSDTLS
RFAQRFTAFGLRPSALTPVYGLAECAVGLAFPPPGRGPLIDWIDRTALSRQGEARPAAPG
NAKSIAFAACGRPLRGHQIRIVDEAGREVPERVEGRLQFRGPSATAGYFRNPEKTQALFD
GEWLESGDLAYEAGGDVFITGRLKDIVIRAGRKIHPHELEEVAGSVPGVRKGCVAAFASP
DPKTGTERLILVAETRLTDASARAGLRRTLAEAAAGVLDQPPDDILLCPPHTVPKTSSGK
IRRAAARALYESGGLDRPDSIRAQVAGLALAGIGARLRRIARLAREAGYAAQWWAVLVGL
GIVLWPVVIMLPRRAWRHAALRAGLRAFFRLTGTPVLVEGGTATPPAIIAANHASYLDAA
VLAAVLPGTPVFLAKHELAGQAVAGPFLRRLGTVFVHRGEAAGVSDADVVLDRIRAGEQI
VAFPEGTFTRTPGLLGFHLGAFMTACRAGVPVAPIAITGTRSLLRADQWFPRHGAIRVHL
GQKIAPEGADFHAAVRLRDAVRAAILARCGEPDLADEPVSLPAAPSAPG
>gi|288960978|ref|YP_003451317.1| ATP-binding cassette subfamily C [Azospirillum sp. B510]
MARMARAPGEAVQLLAVSALLAVLGLAVSLFVIQVLNRYVTHGVSGTLLTLTAGAVLAVA
AEHQLRKLRWVIAEAIAGDQDRRLATGVFGLTLTADLRAQAAWSPAAREELVRGTERARA
AFGPAGLTTIADLPFSLMVLAVLALLSPTLAVVTGGFCAGLALLAWIDQRRLAAPAAAMN
RATGEVNALVAAAVHAAETVRHFRAHAALMERWRILAEQARLTGERVGWLHLHGASLTQA
TQGLLSIAVIAVGGMQVVAGTLDVGTLVGANLIAGRVLSPFGRIVQYGRTLRTAAAALAE
ARRFAGVAVERAGGRTLADWTGGLTLSGVAASFPGREEPVFSGLDVTVEPGGVVVLTGRN
GSGKSTLLKLLAGLIEPSRGQVLANGADLRVLSLDWWRSQVSYLPQEPLFLPGTLRDNLR
LARPDATDADLLRALAEADLADLVNRHPRHLDLVLEDGGRTLAPGIRRRLGLARALVTDG
PLYLLDEPTEGLDREGAQLVYQRLIALARRGRTLIIASHDPVILNGARCIVRLDGAASGV
QPPVPMPMPATVRAAQ
>gi|220920046|ref|YP_002495348.1| Tetratricopeptide domain protein [Methylobacterium nodulans ORS 2060]
MTRRSRPEVTAGLATALLIVLAVRGSAAAEGATATTCAIAAGRDASHNTLTCNFGLTPEQ
LREATKAAVEGATGPLMDRIEAISRRLGITSNAAQTLLRIVGEQPDVPDERLAEVLTKVA
TDYVRLKAQVAGLNPDNSTAKALVASAKAEIEAGHLDRGRELLRQATQAQLAAAEMARQL
RDQAQAAADAQMLGAARSLAAEGDVAQTERRYLEAAELYGQAASYVPPGHLEEHSALVER
QAGALSSQGYERGDNDALRKSADLYRTVLAERPRERVPLEWAGTQNNRGNALLRLGERES
GTGRLEQAVAAYTAALEEFTRERVPLDWAMTQNNLGLALAVLGERESGTGRLEQAVAAYT
AALQERTRERVPLDWAMTQNNLGLALAVLGERESGTARLEQAVAAYTAALQERTRERVPL
DWAGTQNNLGLALQRLGERESGTGRLERAVTAYTAALEERTRERVPLEWAGTQNNRGNAL
KALGERESGTGRLEQAVAAYTAALQERTRERVPLDWAQTQMNLGTALQRLGERERGTGRL
ERAVAAFTAALEEYTRARVPLDWAMTQNNLGTALFRLGERESGTGRLEEAVAAYTAALQE
RTRERVPLDWAQTQMNLGLALAVLGERESGTARLEQAVAAYTAALQERTRERVPLDWAQT
QMNLGTALQRLGERERGTARLKQAVAAFDAGLSVVAAVWPPEWVADVRALRATAQAEIRQ
RQMR
>gi|257372971|ref|YP_003175745.1| serine/threonine protein kinase [Halomicrobium mukohataei DSM 12286]
MIVDALQRASRLRSKADSERHTVATDEIEELTALLEYRRPTAPASPAESAEAPLDDGDVR
AGAALALAAVARDRPDAVVPAVDGLRQCLTDTHPGLRGNAALALAAVAEARPEEIRPAVP
GLRTLLSEARTETRATVTPAEYPESIRPLVAELRSLRNDERDTARAAGAIALKNVARAAP
GSVVTAVDALLTLLDEEKAATRTAAVEALKNVASERPAAIEPAVDDLQTSLDDDDRRVRE
AAERTLAMLDGASTESAAVEDAGRTEPNRQHQRTTTMDSAHQPDLDEGEETPSMSLDPSA
LRHDDVIGRTATTVVHRVRHPGEDGPDGIAVKHPARHGTLTEETIDGFDHEARQWAGLDD
HPNVVSVIDWGYDPLPWLRGDASVPWIATEVVDGPDLRAVAEDATVEQSLWTAQRLVDAV
WHAHHRGVVHLDLKPSNVLFAPGERWPIPKVADWELSRSLLGQGAAVGISTPGYCAPEQD
GQGTTDQRTDQFQLAIVLYELFTGTHPFVDDLAATPQRERIERVLDADHRSPSERRPELP
AALDDVFERALARDPADRYEATIDLRRALERIAEEWESTPDDPQSATEPATADRDPTPTT
DHSAPEPTSTDRSRPTADDRDWPTLHGSASRSGPRQRAVGPSPPVTERWTFQAGDSIRGG
PTVVDDTLYVGSDDAAVYALATESGATRWTYETDDPVQSPATVVDGTVYVGSHDKRVYAL
DAETGAERWVAETDGMVDAAPAVVDGTVYVGSYDKHVYALDAATGAERWVVETDGKTGAV
PTVVDGTVYASCGTGVLAALDADSGERLWRYPTGGPAMSTPAVSDGVLYAGTNDGRVVAL
DADTGTERWTFDAGGNGRSAPAICGDTVYAGSIDGYVLAIDADSGTERWRYDTAGQINGA
PVAADDTLLVGSWDECLYALDAATGDERWHYRTGSLIDGSPAVADGTAYVATHDGVVSAL
GEE
>gi|94971819|ref|YP_593859.1| magnesium chelatase, ChlI subunit [Deinococcus geothermalis DSM 11300]
MIPLYPLSAVAHQPDLRLALSLLAVSPDIGGVLIRGDRGAAKSTAARGLAALLPAAPDGT
PAPFVSLPLGATEDRVVGTLDLEAALRGEVRLQPGLLAQADGGVLYIDEVNLLADHLVDV
LLDVAAMGVNRVQRDGLSAEHPARLALVGSMNPEEGSLRPQFLDRFGLCVEVQAPTAAAE
RAEIVRRRMAFEADPAAFLATWRAEEEALAARLAAARERLPRVRVPDALLDTIATLSAEA
GVRSLRADLVLYRAARALAALEGREEVQHEDLSRVAPLVLAHRRDPHLPPPPPTSPPAAP
PPEQPPDHGAGPQDTPEDILAPTPPAAPLPLSPLAAVGSRRGGAGGPGRVVSSVPDPHPA
ALAVPATLRAALTRVATGAGPAALTRGDFHAPVREEVAGRRVLFVADASGSMGTRERMGA
VKGAMLAVLSEQGRRDRVALITFRGAGATLALDFTTDAAAAEAAITAAPTGGRTPLAHAL
RLAADVLAGEPQAQLVLLTDGRANVPLTPGGDAWAEALQMARALRQALRGAPALVVDTET
GHVRLGRAAQLAQALGAAVTTLGGPQ
>gi|13449212|ref|NP_085428.1| Tn501 transposition transposase [Shigella flexneri 5a]
MPRRLILSATERGTLLALPESQDDLIRYYTFNDSDLSLIRQRRGDANRLGFAVQLCLLRY
PGYALGTDSELPEPVILWVAKQVQTDPASWTKYGERDVTRREHAQELRTYLQLAPFGLSD
FRALVRELTELAQQTDKGLLLAGQALESLRQKRRILPALSVIDRACSEAIARANRRVYRA
LVEPLTDSHRAKLDELLKLKAGSSITWLTWLRQAPLKPNSRHMLEHIERLKTFQLVDLPE
VLGRHIHQNRLLKLAREGGQMTPKDLGKFEPQRRYATLAAVVLESTATVIDELVDLHDRI
LVKLFSGAKHKHQQQFQKQGKAINDKVRLYSKIGQALLEAKEAGSDPYAAIEAVIPWDEF
TESVSEAELLARPEGFDHLHLVGENFATLRRYTPALLEVLELRAAPAAQGVLAAVQTLRE
MNADNLRKVPADAPTAFIKPRWKPLVITPEGLDRRFYEICALSELKNALRSGDIWVKGSR
QFRDFDDYLLPAEKFAALKREQALPLAINPNSDQYLEERLQLLDEQLATVARLAKDNELP
DAILTESGLKITPLDAAVPDRAQALIDQTSQLLPRIKITELLMDVDDWTGFSRHFTHLKD
GAEAKDRTLLLSAILGDAINLGLTKMAESSPGLTYAKLSWLQAWHIRDETYSAALAELVN
HQYQHAFAAHWGDGTTSSSDGQRFRAGGRGESTGHVNPKYGSEPGRLFYTHISDQYAPFS
TRVVNVGVRDSTYVLDGLLYHESDLRIEEHYTDTAGFTDHVFALMHLLGFRFAPRIRDLG
ETKLYVPQGVQTYPTLRPLIGGTLNIKHVRAHWDDILRLASSIKQGTVTASLMLRKLGSY
PRQNGLAVALRELGRIERTLFILDWLQSVELRRRVHAGLNKGEARNSLARAVFFNRLGEI
RDRSFEQQRYRASGLNLVTAAIVLWNTVYLERATQGLVEAGKPVDGELLQFLSPLGWEHI
NLTGDYVWRQSRRLEDGKFRPLRMPGKP
>gi|170745063|ref|YP_001766520.1| CheA signal transduction histidine kinase [Methylobacterium radiotolerans JCM 2831]
MTALDPAEIFRAEAAELLACLETTLLDLGDRPEDRTLIDTAFRALHTIKGSGAMFGFEQV
AAFTHDFETAFDRVRRGEVPVGRDLVNVSLSAKDFIRGLIEEPEASAPIIGEAILAELEQ
LLGAAGADAAQAAADTAADAAADTAAASAAPPAEAGWRIGIAFAPDVLRNGTNPLALLDE
LRDLGACTVVPRLEALPELPGLDPESLALGWDVTLRGPVSRAAVEDVFLFVRDEMVLTLE
PAGPALPDAAPPEPVPAQARAPAPPAPAPVAAEPAPPAAPAAAAAPAAAATPAVAAPPVA
AAAPADARAPARRAEDRPASSVRVEAERLDELMDRVGELVIAQARLGQLAGLHADPGLKT
VAEEIERLSARLRDTTMSIRMVAIGALFGRFRRLVHDLARDLGKPVEFVTGGEETELDKT
VIERLADPLVHLIRNAIDHGIEAPARRAAAAKPATGRITLTAEHVGAQVLVSVRDDGAGL
DAARIRAKAEERGLCAPGAVLSDQQIYQFLFAPGFSTAPTISALSGRGVGMDVVKKTIES
LRGTIDITTEPGGGTCVALRLPLTLAIIEGLLIRVGAGRYVIPLAAVEECVALPAGERGG
RGRDFLNIRGALVPFLRLRDLFGAPGEPEEHQKVIVVSAGEARVGLVADQIIGNHQTVIK
SLSKLHADVATFSGATILGDGTAALIVDVGRLVGGGERAHESPRESPRAYQEVA
>gi|120537117|ref|YP_957174.1| transposase Tn3 family protein [Marinobacter aquaeolei VT8]
MPRRLILSATERDTLLALPESQDDLIRYYTFNDSDLSLIRQRRGDANRLGFAVQLSLLRY
PGYALGTDSELPEPVIQWVAKQVQADPESWAKYGERDVTRREHTQELRTYLQLAPFGLSD
FRALVRELTELAQQTDKGLLLAGQALESLRQKRRILPALSVIDRACSEAIARANRRVYRA
LVEPLTDSHRAKLDELLKLKAGSSITWLTWLRQAPLKPNSRHMLEHIERLRTFQLVDLPE
GLGRHIHQNRLLKLAREGGQMTPKDLGKFEPQRRYATLAAVVLESTATVIDELVDLHDRI
LVKLFSSAKHKHQQQFQKQGKAINDKVRLYSKIGQALLEAKETGSDPYAAIEAVIPWDEF
TESVSEAELLARPEGFDHLHLVGENFATLRRYTPALLEVLELRAAPAAQGVLAAVQTLRE
MNADNLRKVPADAPTAFIKPRWKPLVITPEGLDRRFYEICALSELKNALRSGDIWVKGSR
QFRDFDDYLLPAEKFAALKREQALPLAINPSSDQYLEERLQLLDEQLATVTRLAKDNELP
DAILTESGLKITPLDSAVPNTAQALIDQTSQLLPRIKITELLMDVDDWTGFSRHFTHLKD
GAEAKDRTLLLSAILGDAINLGLTKMAESSPGLTYAKLSWLQAWHIRDETYSAALAELVN
HQYRHTFAAHWGDGTTSSSDGQRFRAGGRGESTGHVNPKYGSEPGRLFYTHISDQYAPFS
TRVVNVGVRDSTYVLDGLLYHESDLRIEEHYTDTAGFTDHVFALMHLLGFRFAPRIRDLG
ETKLYVPNSVQDYPTLRPMVGGTLNIKHVRAHWDDILRLASSIKQGTVTASLMLRKLGSY
PRQNGLAVALRELGRIERTLFILDWLQSVELRRRVHAGLNKGEARNSLARAVFFNRLGEI
RDRSFEQQRYRASGLNLVTAAIVLWNTVYLERSTQAMGEAGKQVNGELLQYLSPLGWEHI
NLTGDYVWRQSRRLEDGKFRPLRLPGKP
>gi|111025168|ref|YP_707588.1| hypothetical protein RHA1_ro08386 [Rhodococcus jostii RHA1]
MPVHDVDALLTHVRSLDEERLAALLRRRPGALSLPWPADLTELAVRLGSQESIVLAYTRL
PRPHTEVLGALTLVEQLGLPVTAAGASTWLGSDPDTVQAFLDDLHERALTLVTADGEIST
PAQFPSVGVGLGPPVRVLLEETTLAALRGVAAALQLRGDGAKTVLVDRLATFFRDPAAVR
TLVDGAPPRERELLLACAEQDAAIEYFPPYLGSHRAGARDQPGDWAVARGVLWPSYDGAA
YLPLEVSLALRAKEWRLPFHPEPPLLADHPVPAEHVDAEAAARALRMIERVTALVDTATT
DPIPLIKSGAVGLRTLRTVAKNWDVEVDEVRLAVELAQSTGVLAPAPPPPPAKSRGRKRP
PPPSPGLIPGPAAPGWRAADAATRGRALIDTWWQSDRSVLMEASAAAELGETAVYRHLRH
ELIDVYATVVAPGRGVSDIKDLVPVLGWRAPLIGDDIIGDVLTAAVREGELLGLLALGAA
TALGRALPAGTLTSVMAELLSGAHTSAVIGADLTAVVLGPPATALSRLLDGVADRESRGA
ATTWRFTPGSIRAAFDRGAAAQDLIGELESIAPAGLPQALEYLIGDVARTHGQLGVIELG
CAIVAEDPTLLRELVGNRKLGKLGLATLAPTVLASRTGADTTLSALRAAGYAPVVREVDG
SVLISAPPNPDPADVDGPDLDLAAIGVPAADPDRHARHLTATAAAPSEPAGQFPSFAALR
GRGDAEAIWELVAGGPAHLTHDGYTHLVHSARLHGNTLTAWSATTERYEDFPVAHIAISG
PPGAGR
>gi|288962102|ref|YP_003452397.1| hypothetical protein AZL_d00270 [Azospirillum sp. B510]
MRLSRRRFPLIRVAPMPVKSLNASASRPASPPSASGPAPASAGGATDAALCGLAGALALA
LGPLAALAPRGLPVWAILVLLLSLAGLARRHAIGRILRLTPPVAMVAAFLLLALVSSLWS
PSDRALATVLEIGYIALGALAGGAWVAGLPAAAARRLAGLFLAGGLAGGLLFAAEAALDF
PLNRWWNAVPDDQLPNLLNGNVPKRTAALLCLLVWPAALAVDRFGRRAPALLVPLGYALA
CLPLTSRSAMLGIAAGLVTLAAARASAKWTRRAFAALVTAAFLLVLPAGLLFSGPLDLTH
SRLLFRSAQHRVEIWGHAAERALRAPVFGQGIDASRSLPPEGVVSEFSPIGDSLLPLHPH
NAFLQVWLETGAVGAALALAVLLLLLAATARLERRDQPFALALFATAMAMGSTAYGIWQP
WWMAGFLSAALMLRLATRIGARIGDKTP
>gi|219723626|ref|YP_002477146.1| borrelia lipoprotein [Borrelia burgdorferi 156a]
MVKAAQAAAAGAANGGNTEIGKVVKVTGATAAKGGDATSVNGIASGIKGIVTAAEKAGKE
GKLESEEVAGAGEANADAGKLFAKKKANDGGGDAAAAEKAGKEGKLESEEVAGAGDGNED
AGKLFAKKKNDAANGGGDAAAAEKAAAAVSAVSGKQILKAIVDAAEKAGAGVEDVKDAKN
PIDAAIGSTGENKNAAAFDKMKKNDQIAAAIVLRGMAKDGEFALKNADAANAEKGLKSTV
ESAVNKTVSGWLEEMVKAAQTAATAASGGKEDMIGKVVKVNAAAAKGGEEKSVNGIAGGI
KGIVAAAEKAGEEGKLKSEAAAGEANADAGKLFATKKKADEADGGGAGDAEKAAAAVSAV
SGKQILKAIVDAAGKAGEKKGVDDVKDATNPIDAAIGSTGDNKTAAAFNKMKKNDQIAAA
IVLRGMAKDGEFALKNDADNAEKGLKSTVESAVNKTVSGWLEEMVKAATEAATAASGGNT
EMIGKVVKVNAAAAKGGEEKSVNGIASGIKGIVEAAEKAGEEGKLESEAAAGGNENAGKL
FAAKKKDEGGGAGDAEKAAAAVSAVSGKQILKAIVDAAKGEEKKGVADVKEATNPIDAAI
GSTGGDKAAAAFSKDGMKKNDQIAAAIVLRGMAKDGEFALKNNANNAEKGLKSTVESAVN
KTLCRGMVRRDGKSCY
>gi|241667074|ref|YP_002985158.1| L-aspartate oxidase [Rhizobium leguminosarum bv. trifolii WSM1325]
MTELLEQLSGRTVIVGSGLAGLVTALTLAPEPSVIVTRAALGAETSSAWAQGGIAASMGA
DDSAALHLADTLAAGDGLCDPAIAAGIIAEAPAAIAALEKAGVRFDRNAAGELSLGLEAA
HNRRRIVHAEGDGSGAAIIAALINAVMKTPAISVLEGFEARRMLMDGEKVAGLLCATANG
AAILPTSRVVLATGGIGGLYDATTNPIGNFGQGIALAARAGAALADMEFVQFHPTALDSR
RRPLALISEAVRGEGALLVNERGERFMARIPGAELAPRDVVARAISAEIARGGRVFLDAR
DALGSRFATRFPVISTLCGEAGIDPAKDLVPVRPAVHYHMGGVATDANGRSSVPGLWVAG
EAASTGLHGANRLASNSLLEAAVMGMRAARDISGMPASGTGTISAGSLPAAADASFVRPI
VSRHLGVLRNAGAIHGAIAALLPLAEGKGPAADPAIVALLIAVFASLRMESRGAHARTDF
PLKLANANRRRMCLSDVLEIARATPPYALARSA
>gi|241666638|ref|YP_002984722.1| transport system permease protein [Rhizobium leguminosarum bv. trifolii WSM1325]
MHGMVSRAKPAGSAGTPVLAILLPVLCITAFALLIVTRPEVPKGDADAAMLNSVLLWNSI
MPRAMLALIAGAALGLSGTLLQRVLRNPIADASTLGIASGAELAMTAAMGFSPLLIGFSR
EMSAFGGGLAAVAIVLALSWRRGLDPVTVALSGLIVSLIASALSVTLILSRGEYAMSIYI
WGAGSLSQQDWNGALSLGPRLILGFAAALLLVRPLRILALDDSGARSLGLALHSTRLAII
ALAVWLAASVISEVGVIGFVGLAAPAIARLAGARSTGKLMLTAPLIGAGLLFLTDCLTQI
LGPGFTDLAPTGAATALLGGPLLLCLMPRVHSVSAVATQSTAALNRLAKPLLALGALFTA
LALIFAVVLTLGPAEDGWHVATGSLLTDLLPFRLPRTIVAAGAGAMLAAAGFIMQRVTGN
PIASPEVLGVSSGAGAGLTVALFLFGFPSPIIMLLAMALGALAAFLAMIAIAARAQFSPE
RMLLAGVGIGSFAMAIVTMVLAKGDMRGYILLTWLSGSTNRAGAFEAWTAIISLVVLTAP
LPFLSRWLAILPLGAGPSRAAGLHVGASRLALAILAALMTAIASFLVGPLSLTGLIAPHL
ARLAGFRAPGHQLTASLLLGAGVLMAADWLSRIVIYPYQVPVGLFAALIGGPYLIWLLSR
KEVQQ
>gi|17549024|ref|NP_522364.1| signal peptide protein [Ralstonia solanacearum GMI1000]
MKTSFKLTGTALAVATAFSVLTSASAAASALDPLPIVAVGSSPLAGGVSASVIANGLTPT
TSIGATASSSGEVTTTLPGALGTPTDTLVATVQSVTGNTPASSAVSQVIGTVNSVNPVGT
VASTAGGALGSIGGGSNALASVQGTVGQVVGTVSGSDPSGALSGALNTVTGALGGSGNAT
GALNGVVGTVTGALGNNNPTGALNGVIGTATGALGNVGGSDPTSALSGVVNTVTGTLGSN
SPAGALNGVVGTVTGALGNVGGSDPTSALSGVVNTVTGTLGSNSPAGALNGVVGTVTGAL
GNVGGSDPTGALSGVVNTVTGTLGSNSPTGALNGVVGTVTGALGNASGSDPTGALSGVVN
TVTGTLGSNSPAGALNGVVGTVTGALGNAGGSDPTGALSGVVNTVTGTLGSNSPTGALNG
VVGTVTGALGNAGGASNLLAPVQGTVTQVVSTLSGAGGSPITPITSLVGTLQNALPVGGN
PAGALTGAVGTVTGALGSVGSGSGALAPVQGVVNQVVGTLGGSNPTGALSGVVGSVTGAL
GGSNPAGALTGSLGSIGAPVSQVVGSLTSPVGGGSVGVGQVGGAVSGAVAAGGSLLGSVS
NVVNSTVSNTAGAVGTVVNAVGNAAGTVIGTVPGVSVSTTRSNGTTTIQPLAPVTSLITN
LTGALPR
>gi|288962546|ref|YP_003452841.1| transporter Major facilitator superfamily [Azospirillum sp. B510]
MMRKGIARGDGGADDAALVAGATVRWGLAGLALTVLLSSLGISIANVGLPALAQVFAVPF
REVQWVVLAYLLSITTLIVGVGRLGDIVGRRRLLLLGIALFTAASALAGAASSLWMLIAA
RAVQGLGAAAMMALATAFVGDAVPKARIGRAMGLMGTMSALGTALGPTLGGALIAAFGWP
AIFLVTVPPGAAAFLLVRHGLSADRVEAGGARGRFDGPGTLILALTLAAYALAMTGGFGL
PVPALLLAAAGGLGLFLLVEARTASPLLRLELLGSRTSGGRISGDRALGGRLLMNMLVAT
VMMATLVVGPFHLSRALGLEAAMVGLAMSAGPVVSALTGVPAGRLVDRFGTAGMTGLGLA
MATVGCVLLALLPATLGVAGYVGPLVIVTAGYAQFQAANNTAVMSGLEADRRGLVSGLLN
LSRNLGLVTGASVMGMVFALGVGTDAVSAAPDAVAAGTRMTFAVAAALIAVALAIAWGVL
RRAAPPARRG
>gi|17549700|ref|NP_523040.1| hypothetical protein RS03062 [Ralstonia solanacearum GMI1000]
MSRPHLPFAVFFAGLAALCWIAVGYAGSNPLALAVTLLIGAGYLTGAIELHRYRQATATL
ARAVTHLSAPPPELGAWLDPLHPGLRSAVRLRIEGERVALPGPALTPYLVGLLVLLGMLG
TLLGMVVTFKGTGAALESAADLQAIRASLAAPIQGLGFSFGTSIAGVSTSAMLGLLSALC
RRERLQAAQALDAQIATTLRRHSHAHQREETLALLRRQAEAMPLLVDRLQAMMTTLEQQS
QASAERQIASQQAFLGQTEAAYARLASSVGQSLQDSAAESARTAGAALQPVVEATMAGLA
REAASVQETVKQAVRQQLDSLSTGFDTTAANVADIWSRALAAHRQSNEALAEQWRTSLDQ
LTAAFDRRSASLLDGISARLETTAGSVSQAWTEALSRQDQTHETLTGQHRRALEAATATF
EQHAATLQRTLHQSHEDLRAGLASQDQQRLAAWTDTLGSMAATLRQEWEQAGAHTASHQQ
AICETLARTAHDISARTQAHASDTIAEISRLVQAASEAPKAAAEVIGELRQKLADSMVRD
TEMLDERSRLLATLETLLDAVNHASTEQRSAVDGLISTSADLLDRVGTRFADKVEAEGGR
LGTAAAQVTGSAVEVASLGEAFGAAVQLFGESNGQLVAHLQRLEAALDKSLARSDEQLAY
YVAQAREVIDLSVLSQKQILEDMQRLADQRAPIGAEAA
>gi|116255818|ref|YP_771651.1| L-aspartate oxidase [Rhizobium leguminosarum bv. viciae 3841]
MTEILEHLTGRTVIVGSGLAGLMTALTLAPEPSVIVTRAALGAETSSAWAQGGIAASMGA
DDSAALHLADTLAAGDGLCDPLVAAGIIAEAPAAIAALEQAGVRFDRNAAGELSLGLEAA
HNRRRIVHAEGDGSGAAIIAALIKAVMETPAISVLEGFEARRILMDGERVAGLLCATANG
AAILPTSKVVLATGGIGGLYDATTNPMGNFGQGIALAARAGAALADMEFVQFHPTALDSR
RRPLALISEAVRGEGALLVNERGERFMARIFGAELAPRDVVARAISAEIARGGRVFLDAR
AALGSRFAARFPVISALCGEAGIDPAKDLIPVRPAVHYHMGGVATDANGRSSVPGLWVAG
EAAATGLHGANRLASNSLLEAAVMGMRAARDISGVPVGAISAIFAERLPAAADASLVRPN
VSRPLGVLRNAGAIQGAIAALLPLAEGNGPAADPAIVALLIAVFASLRMESRGAHARTDF
PLKLANANRRRMCLSDVLEIARATPPYALARSA
>gi|86360714|ref|YP_472602.1| L-aspartate oxidase [Rhizobium etli CFN 42]
MSERLDHLAGRTVIVGSGLAGLMTALTLAPEPSVIVTRAALGAETSSAWAQGGIAASIGA
DDSAALHLADTLAAGDGLCDRTVAAGIIAEAPAAIAALEQAGVRFDRNATGEFSLGLEAA
HNRRRIVHAEGDGSGAAIIAALVRAVAQSPAISMLEGFEARRILMDGEEVAGLLCATADG
AAILPTAKVVLATGGIGGLYDATTNPIGNFGQGIALAARAGAELADMEFVQFHPTALDSR
RRPLALVSEAVRGEGALLVNESGERFMARIPGAELAPRDVVARAISAEIARGGRVFLDAR
DALGSRFAPRFPVIAALCGEAGIDPAKDLIPVRPAVHYHMGGVATDANGRSSVPGLWVAG
EAASTGLHGANRLASNSLLEAAVMGMRAARDVAGMPARTGSPLQSERLPALADASLVRPV
VSRHLGVLRNGGAVQDAIAALLPLAESDGPAADPAIVALLIAVFAGLRMESRGAHARTDF
PLKLADIKRRRMRLSQALEIARATPPYSLARSA
>gi|226349501|ref|YP_002776615.1| putative copper resistance protein [Rhodococcus opacus B4]
MSAVDDPSAPGERARRRTLPQILGWAAIAALVAAALAQLSTTEALRLLGLPDPGTLTTYG
LPAVMAFGEACAVVMVGSALLSTALVPPQPSGVLDVDGYLAMRTAGVAAALWALSAVALV
PLTLSDSSGQTLAVVFADPGPFVQAVTDLEVPKAWAWTCLLAVVAAIAARLVLRHKWTPV
VLALAVISVLPRALSGHSASGGSHDVATNSLLFHIVAAALWVGGLVALVLHARRRGARLD
IAVRRFSALALGAFTVMAVSGVINAAVRLPITDLVTSTYGVLVLAKVAALVLVGFAGWRQ
RTVAVTALENDPEDRAEFVRLAVIESVVLAVTVGIAVALGRTPPPAGERREPTPLGETLG
YDLGGAPSAGRMLLDWRFDLIFGTAALVLAAAYLLGVRRLHARGDRWPVGRTVCWVLGCV
VLLLATSSGLGRFAPAVFSVHMGAVAGLAIIAPLLLALGAPLTLWSAAARRGADGVPGMW
EFSRQLYLSAPLRLLTRPAVALTLLFGGFYVFYLGGIYGSLDGSHTWHVVSNGYFLVAGF
VFFWVSVGPDPTPAAASTRTRLITAVAGLAAYAGFLLLVARADSVIAAEYYTMLRRGWWD
DLAADQRLGAAIGAGTGAVALAFAVVLAAAAVTAPRRGRTAARR
>gi|219872404|ref|YP_002476891.1| borrelia lipoprotein [Borrelia garinii PBr]
MLTEIAKAAQEIAGKIEGDAGEIGKVENAGAGAADAGSVNGIAQGMKAIVEAAKKGGVVL
KDTGDGGNAANGDAGKVFAGNNAGDADADAADKAAEAVSKASGEQILNAIVTAAADGNKT
GAKAGDAQNPIDAAIGSDGDNAEEFHANMQKNAKVAAAIVLRGMAKNGKFALNGGNTAGL
KAAVEAAVAKLGELLTEIAKAAQGIAGKIEGAAGEIGKVENAGSGAADAGSVNGIAQGMK
AIVEAAKKGGVVLKDTGDGGNAANGDAGKVFAGNNAAGANAAAADKAAAAVSKASGEQIL
NAIVAAADGNKDGKRANQAENPIDAAIGSADAAEFHANMRKNAKVAAAIVLRGMAKNGKF
ALNGGEKKAGLKAAVEAAVAKLGELLTEIAKAAQGIAGKIEGADGEIGEVKTANAGAADK
DSVNGIAQGMKAIVEAAKKGGVVLKDTGDGGNADGNAGKVFAGGAAGDAAAADKAAAAVS
KASGEQILNAIVAAADGGNKDGKRANQAENPIDAAIGTANDNAAEFHDKMKKNAKVAAAI
VLRGMAKNGKFALNGGNGKEGLKAAVEAAVAIGKVENAGAGAADAGSVNGIAQGMKAIVE
AAKKGGVVLKDTGDGGGADGNAGKVFAGRDAAGANAAAADKAAEAVSKASGEQILNAIVA
AADGDKTGAKADQAQNPIDAAIGSANDNAEAFHANIQKNAKVAAAIVDRDSKSGTGDCGK
D
>gi|125654621|ref|YP_001033815.1| ABC export transporter, fused inner membrane and ATPase subunits [Rhodobacter sphaeroides 2.4.1]
MAAFDSQLPGSIALDTPVLSTLRAVFLVAAHHGVLLGPDELPPLETGDFAPDLLRLLGGK
GLRCRLLADAGWRTASRLGQAYPALAELRGGHWAVLVHAGGAEGARTVALLDPRNEAQGV
QPLPWEDFARDWTGRLILIGRPDRPRAAETAFGLRWFLPALAREKGLFLGVAVAVVIGNL
ISYALPLLMQAMIDRVIAYRAWNTLAAVAAVFVLLALFDAGFGYVRQRLSQIAGGRIDAH
LGAESVAHLLSLPMTLFETTPAGVLARNIQQTDRIRQFLTGRLLQTLLDAALLPVLFATL
AFLSGRLALVIAAYGIAIAGCIALMLPLLQRRLNAVYAVEAERQALLVETLHNMRAVKSL
AVEPARGALWEESLALSVRRQWDLGRVSAVTSTLTSLLERLMQVSVVAFGVALALEGAIT
VGTLVAVLMLAGRVSGPLVQIVGLVNEWQEAALSIGMLRRIMDHPPERPDTAALARPALT
GALEIRGVSFAYPGAATPALDQVSLAIEPGQVIGIVGRSGSGKTTLTRLIQGIETPQAGL
ILFDGIDIRSIALGPLRRQVGIVLQDNLLFRGTLRENIALARPEAGLEAVVRAAALAGAD
EFIRRLPRGFDTPVEEGGANLSGGQRQRVAIARALLTDPRILILDEATSALDPESEAVVN
RNLAAIARGRTMIVVSHRLSSLVRADRIAVLDQGRLVAFAPHEALLAGCEIYAHLWRQQT
EHLS
>gi|119387730|ref|YP_918764.1| copper resistance protein CopC [Paracoccus denitrificans PD1222]
MIGGRAFRFVLAGLAALIWSAGLALGHASLIAADPPDGAVLQTAPPVLSLTFSEPARPLV
ARLTAATGESRLLDPPQVQGNRLIYAMPPDLDRGSHLLSWRVTSGDGHPVAGASLFSLGE
STGAIQAAPGAPPATRAGLWLLRAVLVAALLIGVGGAVFRAFLSDEPRRGSPVAAGAGLL
ALPLVWGFQGLDLLALSPAGLLTSAPWREGAAGAPGLALAFAAAALLAACLPGRIAALLA
LLLAGAAAASSGHAATAAPGLLMRPAVAAHVVAAALWIGALVPLLADPARGRRGALRRFS
RLIPWVLGVVLASGTAIALVQLGRPAALWSTDYGRVLLVKLGLVALMLAVALANRLLLAP
RAMRGDGGPLRLAIEVELALVVLIIATVALWRYTPPPRSLPSVLPEIRLQLASPALSAEI
GVSPPRVGLVSVTVSDLRVDGQPVTPKSVEVELSKPAYGLGPFRHEAAPDCGVVDAGRFL
LPLDGYWVLTLRVLVSDFRVEELRDLIEIAPAS
>gi|158339822|ref|YP_001520829.1| iron ABC transporter, ATP-binding protein, putative [Acaryochloris marina MBIC11017]
MSSLFAQAPAGLWALIAPVRGRIGVAISLAIGSATTTVLALAGIATLIQRLLLADASLAD
VGVRGLAVAIALAISVFCRAWAFRLSHLAAFDLEALLRTELTQHLAQVPLGFAITTGSGA
IKKVVQDDVKALHAFVADTTPLIGLALTTPILALVILLVADWQMTVASLAILPVGLICLS
LATQDQAQRRQQYDEANEQINATVIEFVQGMQVVRLFDDGTSSFARYRSTLDTFTQTLKD
WTAATEKPGRAGELMFGPLPVLLVVAVIGSYGVRQGDLTLPTLLLFLLLAPQINSAFKPI
LTLSLFINQSQASALRICKLLAEPILPLPSQPQRPKDASLQLQQVSFAYGDRLALDQISL
DCSPGSVTALVGPSGAGKSTLARLIPRFWDVTEGAIRIGGVDIREMTEAELMSWVAFVFQ
ETFLVHDTIRANICLGATDASEAQVVAAAQAAQAHDFILALPQGYDTVAGERGTSLSGGQ
RQRITLARALLQNRPIVILDEATAFADPENGVLIHRAISTLTRNKTVIIIAHRLTTIQSA
DQIVVLDQGQIVEQGQHPQLLAQQGLYAQLWSHHQRAQNWQLSAKVPHG
>gi|121583053|ref|YP_973494.1| ATPase, P-type (transporting), HAD superfamily, subfamily IC [Polaromonas naphthalenivorans CJ2]
MTSQQKAAPAMTEPAAPNDPSLQDAGDLAQSLDTDLDKGLTAQEAARRLAHDGPNELRAA
PQVPAWRRLLGQFQDPLIYLLLAAIAVALVAWGIEGRVGWPVDASVIAAIVLLNGVLGYA
QEAKAENAVAALARMTAVTSAVVRGGQTTQIPSAQLVRGDLLVLAEGDAVGADARLVRAA
SLRVQEASLTGESEAVLKDAATLAQPSALADRLNMVFKGTAVAQGTALAVVTATGMATQM
GSIAQMLDSTREEPTPLQKEVARIGRMLGIAVVIIAFVVMATVLLAFEVRTSADLITVLL
LGVSLAVAAVPEGLPAILSVVLAMGVQRMARRHAIVKQLSSVETLGSASVICSDKTGTLT
RSEMTIERVMTASGSTHVTGVGYTPNGRVEHQGAELGAGALHAEHIVVLSGGSLASNADL
RQLGDGTWEIQGDPTEAAFLVAERKLGVQARRQQRFERVAELPFTSERKMMSTIERDHEH
GDALMVITKGAPDVLLARCTRVRVGLDVLPFDDALRARALGDVDRLSGEALRTLSVAYRP
LAPGEDPQDAEALEKELIFVGTVGIIDPPRPEAAKAIGEAHRAGIRVLMITGDHPRTAAR
IAADLGIVAPGTPALTGSDLDALDDAAFGAAVRQHAVYARVAPAHKLRIVAALQADGNIV
AMTGDGVNDAPALKAADIGVAMGMTGTQVTKEAANMILADDNFATIVEAVREGRGIFGNI
RKFLRYLLSSNMGEVLTVFLGVVGAGVIGLSGQGEGLVLPLLATQILWINLITDSGPALA
LGIDPETEDVMARPPRKSSARAIDARMWWGVVQIGLVMALATLLTIDMYLVGGLIEGSQS
LANARTAGFTVLVFAQLFNSLNARSETTSAFHHLFVNPWLWGAIALSLILQVLVVHVGWL
NVAFGTEPLTLAQWAGCLAMSSTVLWFGEMRKWMLRAWFR
>gi|99077973|ref|YP_611232.1| hemolysin-type calcium-binding region [Ruegeria sp. TM1040]
MAFWEGQLSSGAVSAADAIDAIIKGATTAPDSTILTNKNAVGLDFATDAGNTPGFTFDLN
GASGSAAKNALAGVTDDAATVTAAQAATDAYLSGVAGAGDTLSLTTGVDNITGTVNQDTI
KAVVGAGATLSAADVVDGGAGTDTLELVDATGGQSLAAALLNVSNVEELSIRSVGQAKAD
TSGTAFTSVNITQATSVDADVNAATNVGVSGVTGAIAVDGGKDITITDANDGANITVGGA
TAVTGAVTVTDTKVGNAAIEVNGGTTVTVNATGSSANNIKVGGATTTDQPSGAVSITSAH
AATAGKDVTSSAITTVGGSSVTITSTADTSKAAADTKGATLTQGDVSVTGGASTTEVTVN
QAANVSKNAAVVAVAAKASTQKLTFTNAAANDVITLTFDTGDTLVFTASKALTATEVATA
FANLAKNATEGSAPVVNGVYTNGGTIDQGWTSGAVTDVNADDTSASVTFSNEAAGPTALV
VANGGTGTATAATLAAGTAATAAETGRLGVIAGKVTIDGNITGDDVLKTVTIDAYEDGST
VKSDALETLTLKNADEDIVVTTASTGAITLNLDAVAGNDAKVSLDGNAATVTGLTINATG
TKSDAEVTADAATTVTVNAAVDMDLTGSSFDKATKMVVTGAGKVTLDGDDVASVLAEVDA
SGATGDVDASGVALTAAGVYTGGSGADTFTVTAAATKASTGGDGDDVITVSTLGTGGSVD
AGAGTDTLVMAADDAETASATAGFKATNFEKLSIGAVADATAGADTETVNLANLAFTEVT
SAGAVDGDEDILALTNAASGLTLNITGEGLFTVGVKDAATNKTDVLNIASNSDGNLALGT
VTAANVETININAVDKVVDTTGATDAFGAAIGDGKDDNNSVQTLTVDAGAATTVNVSGSA
DLDLTVNTATALTAVNASTATGAVTYTANDGTTTVTGGSGNDNLTAAGDSDVLLGGAGND
KLTAATLTTLTGGEGNDTFVMSGAVDATKYSTITDLSSGDTIDTDATAFNSSKVVLAANA
TFAQYLDAAIVATAAQDDAASWFQFGGNTFIVNEGTDASVTYNAAEDGIIGITGLVDLSA
ATFNATNGTFDIA
>gi|219723623|ref|YP_002477145.1| hypothetical protein Bbu156a_F17 [Borrelia burgdorferi 156a]
MAKAATEAATAASGGNTEIGKVVKVNAAAAKGGDATSVNGIASGIKGIVEAAEKAGEEGK
LESEAAGEANADAGKLFAKKNDAANGGGGAADTEKAAAAVSAVSGKQILKAIVDAAKGEE
KKGVADVKDATNPIDAAIGSTGENKNAAAFDKMKKNDQIAAAIVLRGMAKDGEFALKNAD
ADKAEKGLKSTVESAVNKTVSGWLEEMVKAAQTAAGAANGDNTEIGKVVKVTGGAAAAKG
GEEKSVNGIAGGIKGIVAAAEKAGEEGKLESEAAAGAGEDNAEAGKLFATKKKADEADGG
GAADAEKAAAAVSAVSGKQILKAIVDAAGKAGEKKGVADVKEATNPIDAAIGSTKDNKTA
AAFSQMKKNDQIAAAIVLRGMAKDGEFALKNDDADNAEKGLKSTVESAVNKTVSGWLEEM
AKAATEAATAASGGKEDMIGKVVKVNAAAAKGGDATSVNGIASGIKGIVEAAEKAGEEGK
LKSEAAAAGEANADAGKLFAKKNDDGDNGGGGAADAEKAAAAVSAVSGKQILKAIVDAAK
GEEKKGVADVKDAKNPIEAAIGSTGGEQNAAAAFDKDGMKKNDQIAAAIVLRGMAKDGEF
ALKNDAADKAKAGLKSTVESAVNKTLCRGMVRRDGKSC
>gi|221635561|ref|YP_002523437.1| two-component response regulator [Thermomicrobium roseum DSM 5159]
MPERAIRILLVDDHALFRQGLRQLLATTPDIVVVGEAGSASEAFELVPQLAPDVVLMDIA
MPGLDGIAATAALRQRFPTLRVVMLTMYEPTTSGEAARAAGAIAYVVKSSRPEELFAAIR
AAANGAIPPNGEVRAGQSPPPPGRDTADRVAQLEQRLAWLEAQLAQLGVREPLPPSHAPA
EPVMSAPPADQPIAPSPPVGAVSRHPVWQPSIGTARAADTMPTPRSVSPQPLPVALTQLA
NSLLLGILVVGELVALASALLLFPSPILARWITLGAGQLASLALITLVALAPQRRSEGQI
VLLVALTAAMAWSLLTARSAPVALQAAALAGTSSLALAALALSWQRRFLLAAALSLALIT
VLPSLLAIIPGALAPLWVTGTVALASGLAWSRLRRPSDPVAWEWLPLAPLALGTPLLLVW
LESGGRPALLLAAPWIAAFPPLVAAGKAQRPVLRALLALHGALALGTVGWLFRTAAHSEQ
AAALAVLAVLASALALLLWWSGQRAGASTAPAVVPAAFAGLSLALAAARHPEPVLAPLVW
CTLGLVLAALPSRCTWSTWIALALFAGGCGAALLAVLRSPDWQRWSLLVLVLGTATMTGP
FLAPRWWFVTGWLGSGVLALAALLALRLTGLVEIAALSGLALGTLVVTRYIVPRLDHPTG
AWVWLPTLGASASALASALTGPLSPGRLGIALQPAVSATSEPVIAASMLVAAALAAGRLL
GRRWRWAAIAIALLLIAYVLPAVVPDAALVLSWSALAVALAHALGIRLRP
>gi|288962553|ref|YP_003452848.1| similar to UDP-N-acetylglucosamine--peptide N-acetylglucosaminyltransferase [Azospirillum sp. B510]
MWTRAARRGDAKLCATVVRECGKRPSFAIVPPILTGWGTAMATIEEALTIAVDHHAAGRL
AEAGTIYGRILAADPRNAATLHLSGVLACQTGRLGEAPDLLRRAIAEAPAVAAYRIDLGK
ALVAAGAWAAAAAALRPALALVPDDIGGWDLLALAEHHAGSGGDGDGAMDGAIAALEHGR
ALAGGRGDGWDDRTERLALLRQQRGVEHMRRSRPALAAADFRRAALLAPGDAGPCLQFAT
ALLDCGRAGSAAAAYRRGLALDPAAAAALYNLGIALSRAGGTERALAPLRRAARLDPGHV
GVRDALTLALEPRDPDEAALWSAEALALKLERAESEAPPLPATPREPAARTRDIVAFSLW
GTREVYTQGAVANARMVPALFPGWRCRFYHDASVPPALIAELARLGAETVAMPAGGGPSH
GLYWRFLAADDPTVARFLCRDCDSRPSAREKAAVDEWVASGLPFHVMRDHVLHTDPILAG
MWGGTAGLLPPLGPVIDAVANREADRWQDQRFLAEWVWPRIRGGVLVHDGVHPAAGRPFP
PAPADPLSPHIGAKVLELRAAGSDAAPAPPGLTPAEAVTRHGTMRFLPDGSAAARALALY
GEYLEAALRLCAGLLEPGAVVAEVGAGIGAHSVPLARRVGPGGWLHAVEPREEPHGLLLH
NLAANGIANAVAHRSASGGLEALERLDLLKADLGGSAIAALREASGAIARHRPALYLEND
REEGLDELIALVRGLGYRLWWHIVPLFDPANHAGNGHNDFPGVVALNLLALPPGRPCPPP
GLPEVAGPGRSWREVAWGA
>gi|220914808|ref|YP_002490116.1| MmgE/PrpD family protein [Methylobacterium nodulans ORS 2060]
MTIARSLARRVRALARDKLPPAVDAAARLHLLDAIGVGLAAAASEAGAPYRRYAAGVARG
GPAPILGLSATAAPADAALVNGGLIHGLEFDDTHTGSIVHGSAVLAPAALAAGQAAGSSG
AAVLSGYALGWEALIRIGLAAPGAFQAWGFQITSVGGALVAALIAAELAGLSEDETVAAV
GIALSGASGGFEFLTNGASVKSLHPGFAAHAGLTAAALAQAGLTGPETAFEGRCGLFAAF
AGDARAAEAFAASLDDLGTVWHLQDAAFKFHPCCHYLHPFVEAAGMLAARGVEADDIASL
TCRVPAGAGPVICEPWEAKQAPVTGHAARWSLPVVVAARLVEGRVDLATFEAPAGEAVRA
LSRRIGWEPLAGARFPAVFEAEILALMRDGEQHHVRVDDVYGNAGRPAEAAAVREKFRSN
AARALASDAIRGVEAAVDELTAAPSLDALEAALSKAASHPARSDA
>gi|227820440|ref|YP_002824411.1| hypothetical protein NGR_b22130 [Sinorhizobium fredii NGR234]
MDHLNSATLTVVPFCLMMLLGSAAKGEPAADDRLAPRDTVEISVSGSHTLPGGVEAATLN
DTFTIGTGGTLELPEIGHLPAAGLRESELAKRIADRLQARSGSDQRPVTTVKRRAAAPRV
LSSRATTPARESPPAARPRIAVPAATQQLQALEFEQSTVDALLGDLAGARIELEKARGEA
RVARQAARDASIRHNRRLVAERQRVATVTQELNAARADLEAMKVRLAHEANAARDWDTAV
ATVNEARELVARDRAKRAELEKKLIAARKEIDAIKNGALLAGGQREDGLRRDLALARGDL
DAARREVDDAGARARKVAAMAAGQERALEEARRRAEGFGRDLTTLRREIERLKIEAAGTN
RSKAAALRARHAAEASLADARRALDEERRKVGAYEGDLAAARQSIATLEDRARLAAEEQA
GAVEARKIAEAAAMRAEEALALERDKGRSLARGVDTAALNGRNAAQASLVDARRALNEER
RKVGAYEGDLAAARQSIAALEARAKLAAAEQAAAVEARKIAEAAAMRAGEALALERDKAR
SLARELDAARQERNAAKEELARSSAARSEALADERERSNGRGLSVERKEVDLPKGKAQRS
TASIERKRNLRDGNHANERAKPVARKRAGSAGGGGSLDFRKVEVGKPTPSVRSMTVLLPD
ALLPRRPPMRGRW
>gi|119952338|ref|YP_950158.1| putative helicase [Arthrobacter aurescens TC1]
MTEEGARDEPVRGTDAGALREASGHGVGGDLRSGDLFRGTGPADRDGDRRVGGPDRRPVG
SVGGLPGAGGAAERGEDDRGVGGAASAHGTGSEDSSGHVETAVDPVVAPQPATVASAGVS
AGGGLIPAGESLRFRPGSQSDLAPSTPRGRLTANVAVLELLAQLEEEDRAPSAQEQGVLA
RWSGWGSLPEVFDDTAQHSEAAARARELLQGRARAAAARTTLNAHYTDAALVKALWSALG
EAGFDQAAGGRVLEPGCGSGAFIGFAPDHVRDVVGVELDPTTARVASLLYPAADIRSESF
AEIRLPEGKRDLVIGNVPFADVVPHDSTHNQLGLSLHNYFIYKSLHLVRPGGVVAVLTSR
WTMDAASPAARDAFADMADLVTAVRLPNQTHHQAAGTDVITDLLIFRRRAEGEEPVELTP
GWRNLERLPSFRAGAGLEDAEVNLNSLFVQQPARVVGRLTSRSGRFGPEVAVSPPLTSDG
QSLAERVAADLGRQLAFDLSNYADVRPLFTPATTASRPTSPPTTTPATNRTPAAAGTPVP
GPRRGAAEEPLVLPGAVVRAEGHISMGEDGGWLHVRDGVPEPLEVPKSQANELRMLTALR
DTVVTLLEAEATTPLPGDLPRAASLPKGPGMAGEERMNALRERLNRQYDAYVKRYGPINR
VTGRNTGRIDPKTGEPVVAHVRPRQGGFRGDPHSPAVFALEHYDSATGTARKADIFTERV
VAPRVLRTHADSPADAVSLCLDTYGEVRTGEIARLLGVDHAAAETELEAFAFVDPDTVKR
SEEGWTANWVPRAEFLSGNVRARLTRVGEVLEQLIEGAAATGDESAQPMVRRLRAAATAL
TEVLPEDLGPTEIVAQLGVPWVPATTVEQFLRETLDDRTVEVEHPGGSVWSVRGNRHSVA
ARNTWGTERASAIDIVQACLEQRQIRVTDETPDGRRIPNETATFAAQEKAEELQERFATW
LWEDPERCQQLVRTYNDKLNAIVLRSYDVDEDKHYPGMARVHEGRPLRLRPHQHAAVARM
VAQPSVLLAHEVGAGKTLAAVTGVSELRRLGLVRKPAVVVPNHMLEQFSREWLQAYPQAR
ILTCGTDDLVRDKRRLFVARAATGEWDAVIMSRSAFEKIPVSKDTEEAYLDEQLTQLRMW
LAASKSERGLSVKRLEGTLARAEERLKKLRDVERDPAITFEATGIDYLCVDEAHGYKNLR
LASNIPGVAVEGSNRATDLDLKMSYLRGRHGRRVATFMTATPIANSVAEAYTMLRYLAPA
DLEAAGISDFDTWAATFGQVVTDLELSPSGTGFRMKARFAKFNNVPELLRLWHQVADVKT
AEDLNLPTPDLEGGAPETIVVPPSQELVDFMALLAQRADAVSSRQVDPSEDNMLKISGHG
RAAALDLRLVDHQIDGLAAFLDREPSKVDAVAERVAGIYHDHADVVFGNDPEPGALQLVF
CDLGTPTGAGWSAYEELKAQLVSRGVPAPKVRFMHEANNDRAKARLFEQARTGHIAVLIG
STEKMGVGTNVQRRAVALHHVDCPWRPADLAQRDGRIMRQGNLNDSVRVYRYVTESSFDT
YLWQTVERKAKFINQLMRGRLDVREIEDIGDSALSYAEVKALASGDPRIMELAKAETDAT
KLERLERAWASAQRSLAATIREAGPRLERLATDRQQLLAAIPLRRDTDGDAFWMRINGTA
FSKRADAAPALQRALLAVQPYQRDPHPLCDLAGLHLQVSADSWMGQPRYVVSLVEVPRVH
LLVEAGDVRQPSPGLVTRVENLPRRLERVLDDVDMETSKIEREAERARAGLVDAFPRAGE
LAEVRAKRDRLSAELAADSAENAAADHPGPASCPPNGSQPEASTLPQPSGQVQAGRPAIV
PPSPPARPRPEDSPLSPSSSGWSR
>gi|288962676|ref|YP_003452970.1| hypothetical protein AZL_e00810 [Azospirillum sp. B510]
MMKRRPDAGLTLGSTLVLALLSAPGPAQAAIRAQLGDHDEFSRLALTVPKGVEPAAVVDG
CVLRISVPDPQRWPLASLRDGFSRRLSDFVAADGGRSLTATIPCGARITSVLERQTLIVD
VGGPPVPGVKPGAPGEAVIAADPEPRKSPLPARSASLADVAEALNPIGTASAAAVTLPPP
DPLPAVASLEGEVRDSIQQTLRQLERMPDRAAKPPPQAAEPPKPPAPPPIGAMDLAGWAG
EDFNRTREALQSALTTAQGRARVDAQTALVRFLLAHAMDEEGRAALETAASMAPAPDQRY
GLRILGDAFRALDREESPDDNLFVQLPAGTMPDHHVWRSVALAPTRWAAAKEGLPIALRR
LLDYPADLRSRLLTTLAAAADAAGDGAALNLIVLEMITVDSKGMADGRLDYFRGRLAELK
APPGTAPEAALERYDAAAALRRGPFARRAEVRAIELRRGLGRLDEEDAIAALEALRFAWR
GDDIETDALAALGSAYARSGRTDAALDIFGLLGRRFGATARGRDALTAGRGLLAAVLDRL
ERAPPGGLYALALQARHGRLVALADTADGGLRLRLAGLLQRDGYGLEATRILHALTERAS
GSRRAELGARLARALIDGGREGEALDVLARSGGAELEPALAERRALLRADALLGDGDTMR
ALDALRGVGGAEAARLRAQALFSAGEWQAARTAFAGLAAELAAAGAEPSADDLALQGVSA
YLAGDGEGLRGFGDAQRARLAGTRWAGLVDALAPPPADGPLRAEAVERDLATAGALDRLA
RAWRKSP
>gi|51492594|ref|YP_067891.1| Tn3-family transposase [Aeromonas punctata]
MPRRSILSAAERESLLALPDTKDELIRHYTFSESDLSIIRQRRGPANRLGFAVQLCYLRF
PGVILGADEPPFPPLLRLVANQLKVGIESWDEYGQREQTRREHLVELQTVFGFQPFTIGH
YRQAVQLLTELAMQTDKGIVLARALIEHLRRQSVIVPALNAVERASAEAITRANRRLYDA
LAEPLTDVHRRRLDDLLKRRDNGKTTWLAWLRQSPVKPNSRHMLEHIERLKAWQALDLPS
GIERLVHQNRLLKIAREGGQMTPADLAKFEPQRRYATLVALAIEGMATVTDEIIDLHDRI
LGKLFNAAKNKHQQQFQASGKAINAKVRLFGRIGQALIEAKQAGRDPFAAIEAVMSWDAF
AESVTEAQRLAQPEDFDFLHRIGESYATLRRYAPEFLDVLKLRAAPAAKDVLDAIEVLRS
MNSDNARKVPTDAPTEFIKPRWQKLVMTDTGIDRRYYELCALSELKNALRSGDIWVQGSR
QFKDFEDYLVPPAKFASLKQASELPLAVATDCDQYLHDRLTLLETQLATVNRMALANELP
DAIITESGLKITPLDAAVPDTAQALIDQTAMILPHVKITELLLEVDEWTGFTRHFAHLKS
GDLAKDKNLLLTTILADAINLGLTKMAESCPGTTYAKLAWLQAWHIRDETYGAALAELVN
AQFRHPFAEHWGDGTTSSSDGQNFRTGSKAESTGHINPKYGSSPGRTFYTHISDQYAPFH
TKVVNVGVRDSTYVLDGLLYHESDLRIEEHYTDTAGFTDHVFALMHLLGFRFAPRIRDLG
DTKLYIPKGDATYEALKPMIGGTLNIKHVRAHWDEILRMATSIKQGTATASLMLRKLGSY
PRQNGLAVALRELGRIERTLFILDWLQSVELRRRVHAGLNKGEARNALARAVFFNRLGEI
RDRSFEQQRYRASGLNLVTAAIVLWNTVYLERAANALRGHGQAVDDGLLQYLSPLGWEHI
NLTGDYLWRSSAKIGAGKFRPLRPLQPA
>gi|156936524|ref|YP_001440439.1| hypothetical protein ESA_pESA2p06570 [Cronobacter sakazakii ATCC BAA-894]
MPRRSILSAAERESLLALPDTKDELIRHYTFSESDLSIIRQRRGPANRLGFAVQLCYLRF
PGVILGADEPPFPPLLRLVANQLKVGIESWDEYGQREQTRREHLVELQTVFGFQPFTIGH
YRQAVQLLTELAMQTDKGIVLARALIEHLRRQSVIVPALNAVERASAEAITRANRRLYDA
LAEPLTDVHRRRLDDLLKRRDNGKTTWLAWLRQSPVKPNSRHMLEHIERLKAWQALDLPS
GIERLVHQNRLLKIAREGGQMTPADLAKFEPQRRYATLVALAIEGMATVTDEIIDLHDRI
LGKLFNAAKNKHQQQFQASGKAINAKVRLFGRIGQALIEAKQAGRDPFAAIEAVMSWDAF
AESVTEAQRLAQPEDFDFLHRIGESYATLRRYAPEFLDVLKLRAAPAAKDVLDAIEVLRS
MNSDNARKVPTDAPTEFIKPRWQKLVMTDTGIDRRYYELCALSELKNALRSGDIWVQGSR
QFKDFEDYLVPPAKFASLKQASELPLAVATDCDQYLHDRLTLLETQLATVNRMALANELP
DAIITESGLKITPLDAAVPDTAQALIDQTAMILPHVKITELLLEVDEWTGFTRHFAHLKS
GDLAKDKNLLLTTILADAINLGLTKMAESCPGTTYAKLAWLQAWHIRDETYGAALAELVN
AQFRHPFAEHWGDGTTSSSDGQNFRTGSKAESTGHINPKYGSSPGRTFYTHISDQYAPFH
TKVVNVGVRDSTYVLDGLLYHESDLRIEEHYTDTAGFTDHVFALMHLLGFRFAPRIRDLG
DTKLYIPKGDATYEALKPMIGGTLNIKHVRAHWDEILRMATSIKQGTATASLMLRKLGSY
PRQNGLAVALRELGRIERTLFILDWLQSVELRRRVHAGLNKGEARNALARAVFFNRLGEI
RDRSFEQQRYRASGLNLVTAAIVLWNTVYLERAANALRGHGQAVDDGLLQYLSPLGWEHI
NLTGDYLWRSSAKIGAGKFRPLRPLQPA
>gi|17548457|ref|NP_521797.1| putative 4-alpha-glucanotransferase (amylomaltase) protein [Ralstonia solanacearum GMI1000]
MSQRPAPPSSPHAASALHRLALDAGLLVDWEDAAGRPMRVSDDVLRAVLRCLGLPADSAA
DEADSRGRLLAEAAEHAVPPLVTGVAGHAVLLETAPPWAATLGGRPYRIGFEHGGGAEGT
VHASIGHDRATLRLAPVPAPGYHRLRIDTGSRTAIETTLAIAPARCYAVSDALQARGRPP
DARLWGGSAQLYGLRHDGERAALSAGLGDYTAAGLLARSLARHGADALALSPVHAMFSAD
THRYAPYSPSSRLFLNAWMIDPAALLGAEAARQAVSDAGLADDCARLEANALIDWPASAA
ARLTVLRALHRRLRMQATAGDSAARRRHEDMLAHCAGQGGSLLDHAHFEALDTHLRQAHP
PLHHWQHWPAPYRSPSYLAVRAFARDHPDAVDFHRFLQWAAARQLAAAQRAAEDAGMAIG
LIADLAVGTDGAGSHAWSRQQDLLIGLTVGAPPDVFNAQGQSWGLTTFSPRAMRTQGFAA
FLEMLRAVMAVPGGVRIDHVLGLMRLWVIPDGARALDGVYLRYPLRDLLRLIALESWRNR
CIVIGEDLGTVPAGLREQLADAGLLGMRILWFERDYARPEAPFRPPQAWSPASVAMTSTH
DLPTVAGWWTGHDLHWQARLGLLPIGMNETDARTHRMADRRALVGAFAQHHRTTVPTAGD
DAAQRIAALQTALAQARTAPPAQVDTLLAATAGDFATAALAYAAAAPVPLAIAPMEDLLG
LLEQPNLPSTIETHPNWRRRLSAPAAGLLAAPAIRARLAALARSRANAAPDSPP
>gi|221218201|ref|YP_002524228.1| hypothetical protein RSKD131_4334 [Rhodobacter sphaeroides KD131]
MDAPAPLASLAELCAAPVTPAERAAAVRPLADTLGVMLAGLADPRAADLAATLGLSAAPG
RARLPGSDLHGAASDVALMAGFAAHLLDFDDDETEVAMAHLSAPVLGAALALAARAETPV
AMLLDGYVTGCRMMLALGSMANPALYRAGWHATSALGSFGAAAAAARLLELSPAQAAEAL
GLAASGAGGPRGAFGGEGKPLQVGLAAANGLRAAELAAAGWTAAPGALFGARGLLGRMTS
GPLAPLCLPGAFPPPGFVTKLFPSCTATHAAVAELLALRKEMAAPAEILCALDPFVPAIL
IPGLPTSPEAARFSLAYCLAVAARTGALGPEAFEAAAFDADGPRDPDIRALMARVRVTAD
ESLPRGPSGIATGAVVTLTAPDGTRLTGRREAAPGSAAAPLTDTQLAEKFAACLAPVARP
SEARALWQRLLSPTDFPSAGALLDALPLALTDRKDPR
>gi|134044845|ref|YP_001102255.1| transposase TnpA for transposon Tn21 [Yersinia pestis biovar Orientalis str. IP275]
MPRRSILSAAERESLLALPDSKDDLIRHYTFNDTDLSIIRQRRGPANRLGFAVQLCYLRF
PGVILGVDELPFPPLLKLVADQLKVGVESWNEYGQREQTRREHLSELQTVFGFRPFTMSH
YRQAVQMLTELAMQTDKGIVLASALIGHLRRQSVILPALNAVERASAEAITRANRRIYDA
LAEPLADAHRRRLDDLLKRRDNGKTTWLAWLRQSPAKPNSRHMLEHIERLKAWQALDLPT
GIERLVHQNRLLKIAREGGQMTPADLAKFEPQRRYATLVALATEGMATVTDEIIDLHDRI
LGKLFNAAKNKHQQQFQASGKAINAKVRLYGRIGQALIDAKQSGRDAFAAIEAVMSWDSF
AESVTEAQKLAQPDDFDFLHRIGESYATLRRYAPEFLAVLKLRAAPAAKNVLDAIEVLRG
MNTDNARKLPADAPTGFIKPRWQKLVMTDAGIDRRYYELCALSELKNSLRSGDIWVQGSR
QFKDFEDYLVPPEKFTSLKQSSELPLAVATDCEQYLHERLTLLEAQLATVNRMAAANDLP
DAIITESGLKITPLDAAVPDTAQALIDQTAMVLPHVKITELLLEVDEWTGFTRHFTHLKS
GDLAKDKNLLLTTILADAINLGLTKMAESCPGTTYAKLAWLQAWHTRDETYSTALAELVN
AQFRHPFAGHWGDGTTSSSDGQNFRTASKAKSTGHINPKYGSSPGRTFYTHISDQYAPFH
TKVVNVGLRDSTYVLDGLLYHESDLRIEEHYTDTAGFTDHVFALMHLLGFRFAPRIRDLG
DTKLYIPKGDAAYDALKPMIGGTLNIKHVRAHWDEILRLATSIKQGTVTASLMLRKLGSY
PRQNGLAVALRELGRIERTLFILDWLQSVELRRRVHAGLNKGEARNALARAVFFNRLGEI
RDRSFEQQRYRASGLNLVTAAIVLWNTVYLERAAHALRGNGHAVDDSLLQYLSPLGWEHI
NLTGDYLWRSSAKIGAGKFRPLRPLQPA
>gi|168998915|ref|YP_001688183.1| transposase TnpA for transposon Tn21 [Escherichia coli]
MPRRSILSAAERESLLALPDSKDDLIRHYTFNDTDLSIIRQRRGPANRLGFAVQLCYLRF
PGVILGVDELPFPPLLKLVADQLKVGVESWNEYGQREQTRREHLSELQTVFGFRPFTMSH
YRQAVQMLTELAMQTDKGIVLASALIGHLRRQSVILPALNAVERASAEAITRANRRIYDA
LAEPLADAHRRRLDDLLKRRDNGKTTWLAWLRQSPAKPNSRHMLEHIERLKAWQALDLPT
GIERLVHQNRLLKIAREGGQMTPADLAKFEPQRRYATLVALATEGMATVTDEIIDLHDRI
LGKLFNAAKNKHQQQFQASGKAINAKVRLYGRIGQALIDAKQSGRDAFAAIEAVMSWDSF
AESVTEAQKLAQPDDFDFLHRIGESYATLRRYAPEFLAVLKLRAAPAAKNVLDAIEVLRG
MNTDNARKLPADAPTGFIKPRWQKLVMTDAGIDRRYYELCALSELKNSLRSGDIWVQGSR
QFKDFEDYLVPPEKFTSLKQSSELPLAVATDCEQYLHERLTLLEAQLATVNRMAAANDLP
DAIITESGLKITPLDAAVPDTAQALIDQTAMVLPHVKITELLLEVDEWTGFTRHFTHLKS
GDLAKDKNLLLTTILADAINLGLTKMAESCPGTTYAKLAWLQAWHTRDETYSTALAELVN
AQFRHPFAGHWGDGTTSSSDGQNFRTASKAKSTGHINPKYGSSPGRTFYTHISDQYAPFH
TKVVNVGLRDSTYVLDGLLYHESDLRIEEHYTDTAGFTDHVFALMHLLGFRFAPRIRDLG
DTKLYIPKGDAAYDALKPMIGGTLNIKHVRAHWDEILRLATSIKQGTVTASLMLRKLGSY
PRQNGLAVALRELGRIERTLFILDWLQSVELRRRVHAGLNKGEARNALARAVFFNRLGEI
RDRSFEQQRYRASGLNLVTAAIVLWNTVYLERAAHALRGNGHAVDDSLLQYLSPLGWEHI
NLTGDYLWRSSAKIGAGKFRPLRPLQPA
>gi|145301314|ref|YP_001144154.1| TnpA transposase [Aeromonas salmonicida subsp. salmonicida A449]
MPRRSILSAAERESLLALPDSKDDLIRHYTFNDTDLSIIRQRRGPANRLGFAVQLCYLRF
PGVILGVDELPFPPLLKLVADQLKVGVESWNEYGQREQTRREHLSELQTVFGFRPFTMSH
YRQAVQMLTELAMQTDKGIVLASALIGHLRRQSVILPALNAVERASAEAITRANRRIYDA
LAEPLADAHRRRLDDLLKRRDNGKTTWLAWLRQSPAKPNSRHMLEHIERLKAWQALDLPT
GIERLVHQNRLLKIAREGGQMTPADLAKFEPQRRYATLVALATEGMATVTDEIIDLHDRI
LGKLFNAAKNKHQQQFQASGKAINAKVRLYGRIGQALIDAKQSGRDAFAAIEAVMSWDSF
AESVTEAQKLAQPDDFDFLHRIGESYATLRRYAPEFLAVLKLRAAPAAKNVLDAIEVLRG
MNTDNARKLPADAPTGFIKPRWQKLVMTDAGIDRRYYELCALSELKNSLRSGDIWVQGSR
QFKDFEDYLVPPEKFTSLKQSSELPLAVATDCEQYLHERLTLLEAQLATVNRMAAANDLP
DAIITESGLKITPLDAAVPDTAQALIDQTAMVLPHVKITELLLEVDEWTGFTRHFTHLKS
GDLAKDKNLLLTTILADAINLGLTKMAESCPGTTYAKLAWLQAWHTRDETYSTALAELVN
AQFRHPFAGHWGDGTTSSSDGQNFRTASKAKSTGHINPKYGSSPGRTFYTHISDQYAPFH
TKVVNVGLRDSTYVLDGLLYHESDLRIEEHYTDTAGFTDHVFALMHLLGFRFAPRIRDLG
DTKLYIPKGDAAYDALKPMIGGTLNIKHVRAHWDEILRLATSIKQGTVTASLMLRKLGSY
PRQNGLAVALRELGRIERTLFILDWLQSVELRRRVHAGLNKGEARNALARAVFFNRLGEI
RDRSFEQQRYRASGLNLVTAAIVLWNTVYLERAAHALRGNGHAVDDSLLQYLSPLGWEHI
NLTGDYLWRSSAKIGAGKFRPLRPLQPA
>gi|187736855|ref|YP_001816593.1| TnpA-Tn21 [Escherichia coli 1520]
MPRRSILSAAERESLLALPDSKDDLIRHYTFNDTDLSIIRQRRGPANRLGFAVQLCYLRF
PGVILGVDELPFPPLLKLVADQLKVGVESWNEYGQREQTRREHLSELQTVFGFRPFTMSH
YRQAVQMLTELAMQTDKGIVLASALIGHLRRQSVILPALNAVERASAEAITRANRRIYDA
LAEPLADAHRRRLDDLLKRRDNGKTTWLAWLRQSPAKPNSRHMLEHIERLKAWQALDLPT
GIERLVHQNRLLKIAREGGQMTPADLAKFEPQRRYATLVALATEGMATVTDEIIDLHDRI
LGKLFNAAKNKHQQQFQASGKAINAKVRLYGRIGQALIDAKQSGRDAFAAIEAVMSWDSF
AESVTEAQKLAQPDDFDFLHRIGESYATLRRYAPEFLAVLKLRAAPAAKNVLDAIEVLRG
MNTDNARKLPADAPTGFIKPRWQKLVMTDAGIDRRYYELCALSELKNSLRSGDIWVQGSR
QFKDFEDYLVPPEKFTSLKQSSELPLAVATDCEQYLHERLTLLEAQLATVNRMAAANDLP
DAIITESGLKITPLDAAVPDTAQALIDQTAMVLPHVKITELLLEVDEWTGFTRHFTHLKS
GDLAKDKNLLLTTILADAINLGLTKMAESCPGTTYAKLAWLQAWHTRDETYSTALAELVN
AQFRHPFAGHWGDGTTSSSDGQNFRTASKAKSTGHINPKYGSSPGRTFYTHISDQYAPFH
TKVVNVGLRDSTYVLDGLLYHESDLRIEEHYTDTAGFTDHVFALMHLLGFRFAPRIRDLG
DTKLYIPKGDAAYDALKPMIGGTLNIKHVRAHWDEILRLATSIKQGTVTASLMLRKLGSY
PRQNGLAVALRELGRIERTLFILDWLQSVELRRRVHAGLNKGEARNALARAVFFNRLGEI
RDRSFEQQRYRASGLNLVTAAIVLWNTVYLERAAHALRGNGHAVDDSLLQYLSPLGWEHI
NLTGDYLWRSSAKIGAGKFRPLRPLQPA
>gi|284000134|ref|YP_003377821.1| Tn3 family transposase [Escherichia coli O26:H-]
MPRRSILSAAERESLLALPDSKDDLIRHYTFNDTDLSIIRQRRGPANRLGFAVQLCYLRF
PGVILGVDELPFPPLLKLVADQLKVGVESWNEYGQREQTRREHLSELQTVFGFRPFTMSH
YRQAVQMLTELAMQTDKGIVLASALIGHLRRQSVILPALNAVERASAEAITRANRRIYDA
LAEPLADAHRRRLDDLLKRRDNGKTTWLAWLRQSPAKPNSRHMLEHIERLKAWQALDLPT
GIERLVHQNRLLKIAREGGQMTPADLAKFEPQRRYATLVALATEGMATVTDEIIDLHDRI
LGKLFNAAKNKHQQQFQASGKAINAKVRLYGRIGQALIDAKQSGRDAFAAIEAVMSWDSF
AESVTEAQKLAQPDDFDFLHRIGESYATLRRYAPEFLAVLKLRAAPAAKNVLDAIEVLRG
MNTDNARKLPADAPTGFIKPRWQKLVMTDAGIDRRYYELCALSELKNSLRSGDIWVQGSR
QFKDFEDYLVPPEKFTSLKQSSELPLAVATDCEQYLHERLTLLEAQLATVNRMAAANDLP
DAIITESGLKITPLDAAVPDTAQALIDQTAMVLPHVKITELLLEVDEWTGFTRHFTHLKS
GDLAKDKNLLLTTILADAINLGLTKMAESCPGTTYAKLAWLQAWHTRDETYSTALAELVN
AQFRHPFAGHWGDGTTSSSDGQNFRTASKAKSTGHINPKYGSSPGRTFYTHISDQYAPFH
TKVVNVGLRDSTYVLDGLLYHESDLRIEEHYTDTAGFTDHVFALMHLLGFRFAPRIRDLG
DTKLYIPKGDAAYDALKPMIGGTLNIKHVRAHWDEILRLATSIKQGTVTASLMLRKLGSY
PRQNGLAVALRELGRIERTLFILDWLQSVELRRRVHAGLNKGEARNALARAVFFNRLGEI
RDRSFEQQRYRASGLNLVTAAIVLWNTVYLERAAHALRGNGHAVDDSLLQYLSPLGWEHI
NLTGDYLWRSSAKIGAGKFRPLRPLQPA
>gi|133756461|ref|YP_001096417.1| Tn21 transposase [Escherichia coli]
MPRRSILSAAERESLLALPDSKDDLIRHYTFNDTDLSIIRQRRGPANRLGFAVQLCYLRF
PGVILGVDELPFPPLLKLVADQLKVGVESWNEYGQREQTRREHLSELQTVFGFRPFTMSH
YRQAVQMLTELAMQTDKGIVLASALIGHLRRQSVILPALNAVERASAEAITRANRRIYDA
LAEPLADAHRRRLDDLLKRRDNGKTTWLAWLRQSPAKPNSRHMLEHIERLKAWQALDLPT
GIERLVHQNRLLKIAREGGQMTPADLAKFEPQRRYATLVALATEGMATVTDEIIDLHDRI
LGKLFNAAKNKHQQQFQASGKAINAKVRLYGRIGQALIDAKQSGRDAFAAIEAVMSWDSF
AESVTEAQKLAQPDDFDFLHRIGESYATLRRYAPEFLAVLKLRAAPAAKNVLDAIEVLRG
MNTDNARKLPADAPTGFIKPRWQKLVMTDAGIDRRYYELCALSELKNSLRSGDIWVQGSR
QFKDFEDYLVPPEKFTSLKQSSELPLAVATDCEQYLHERLTLLEAQLATVNRMAAANDLP
DAIITESGLKITPLDAAVPDTAQALIDQTAMVLPHVKITELLLEVDEWTGFTRHFTHLKS
GDLAKDKNLLLTTILADAINLGLTKMAESCPGTTYAKLAWLQAWHTRDETYSTALAELVN
AQFRHPFAGHWGDGTTSSSDGQNFRTASKAKSTGHINPKYGSSPGRTFYTHISDQYAPFH
TKVVNVGLRDSTYVLDGLLYHESDLRIEEHYTDTAGFTDHVFALMHLLGFRFAPRIRDLG
DTKLYIPKGDAAYDALKPMIGGTLNIKHVRAHWDEILRLATSIKQGTVTASLMLRKLGSY
PRQNGLAVALRELGRIERTLFILDWLQSVELRRRVHAGLNKGEARNALARAVFFNRLGEI
RDRSFEQQRYRASGLNLVTAAIVLWNTVYLERAAHALRGNGHAVDDSLLQYLSPLGWEHI
NLTGDYLWRSSAKIGAGKFRPLRPLQPA
>gi|133756211|ref|YP_001096361.1| hypothetical protein pLEW517_p36 [Escherichia coli]
MPRRSILSAAERESLLALPDSKDDLIRHYTFNDTDLSIIRQRRGPANRLGFAVQLCYLRF
PGVILGVDELPFPPLLKLVADQLKVGVESWNEYGQREQTRREHLSELQTVFGFRPFTMSH
YRQAVQMLTELAMQTDKGIVLASALIGHLRRQSVILPALNAVERASAEAITRANRRIYDA
LAEPLADAHRRRLDDLLKRRDNGKTTWLAWLRQSPAKPNSRHMLEHIERLKAWQALDLPT
GIERLVHQNRLLKIAREGGQMTPADLAKFEPQRRYATLVALATEGMATVTDEIIDLHDRI
LGKLFNAAKNKHQQQFQASGKAINAKVRLYGRIGQALIDAKQSGRDAFAAIEAVMSWDSF
AESVTEAQKLAQPDDFDFLHRIGESYATLRRYAPEFLAVLKLRAAPAAKNVLDAIEVLRG
MNTDNARKLPADAPTGFIKPRWQKLVMTDAGIDRRYYELCALSELKNSLRSGDIWVQGSR
QFKDFEDYLVPPEKFTSLKQSSELPLAVATDCEQYLHERLTLLEAQLATVNRMAAANDLP
DAIITESGLKITPLDAAVPDTAQALIDQTAMVLPHVKITELLLEVDEWTGFTRHFTHLKS
GDLAKDKNLLLTTILADAINLGLTKMAESCPGTTYAKLAWLQAWHTRDETYSTALAELVN
AQFRHPFAGHWGDGTTSSSDGQNFRTASKAKSTGHINPKYGSSPGRTFYTHISDQYAPFH
TKVVNVGLRDSTYVLDGLLYHESDLRIEEHYTDTAGFTDHVFALMHLLGFRFAPRIRDLG
DTKLYIPKGDAAYDALKPMIGGTLNIKHVRAHWDEILRLATSIKQGTVTASLMLRKLGSY
PRQNGLAVALRELGRIERTLFILDWLQSVELRRRVHAGLNKGEARNALARAVFFNRLGEI
RDRSFEQQRYRASGLNLVTAAIVLWNTVYLERAAHALRGNGHAVDDSLLQYLSPLGWEHI
NLTGDYLWRSSAKIGAGKFRPLRPLQPA
>gi|170745162|ref|YP_001766619.1| methyl-accepting chemotaxis sensory transducer [Methylobacterium radiotolerans JCM 2831]
MLSLTIGRKLILSSAVTAAFAVGVIYNQWNSDRRIAEATDAVVREQAILSGISQAQVALN
RIQLSFKAVDLARTGPEADAAVSAAAREADQAMRGLERPIAIALKPQILRDSGKALQDLA
TAIGSYAGAGRGDLRGGAADSEAASAARRSITDQIARAEGMINQAVANARGFTDSAMQTT
AEQVSAATRFGLVAGAAMLLSLLGAAMLLMLNIQRPITRLVAVLERMAAGEIDAEIAERR
RGDEIGALGRAVDTIKSMVARKAAEEAERRQIADAAAAAERRRTMVEMADSFERAVGGIV
GLVSSSSTELQATAEQMTANASQTAARSSTVAAAAEEAAANVGTVAVAAEELGTSVQEIG
RQVAGSAGLAQAAVAEADQTTRLVQELSQAAEQIGAMVGLISNIAGQTNLLALNATIEAA
RAGEAGRGFAVVAAEVKALANQTARATQEIGQRIGQVQGVTDQAVAAIGGITGRIREIND
VAAGIAAAVEQQSAATQEIVRNVAQASNGTSEVTGNIAGVARASEETGAAAAHVLTSASE
LSQQSERLSEEVRRFLTTVRAA
>gi|288962172|ref|YP_003452467.1| D-alanyl-D-alanine carboxypeptidase [Azospirillum sp. B510]
MKSAIRSGKTLPLTANSSRNDCGTRRLRLGRRSFLALLGALPAAAAAREPDSAAIGHILF
DPDDGRVLDALAADTPVIPASVAKLPTVAAALALLGPDHRFTTRLLASGRLADGVLRGDL
ILQGGGDPALATEGLLRLLDGLATAGLRRVDGRFLHDTSLLPELAEIDAGQPWAAPYNTG
VGALALNYNRALLNWRRGGAGPAGAGPEALTVADAGRLPLDSVAVRAMADGGGFPLLPDG
VDRWRMAPPATGEAGTAWVPVARPGLAAATLVRRLAAEAGIALPPPQPGRAPAGAVPLAA
LDSPPLTELARGLLRHSNNLSAEMIGLAASRRLEPGAATLERSAALLQHWLTRQPVDSQL
AGGGWSGLRLVNHSGLGTGSRATPRQMAALLRAGGPALWDLLPGEEDGKALPPGVHAKSG
TLAYVKGLAGLLTAASGQRLGFALFITDPARRAAMDAALDRRVTATPPQARGWAADARKR
QSGILEKWSLTY
>gi|194733874|ref|YP_002112931.1| Tn3 family transposase [Salmonella enterica subsp. enterica serovar Schwarzengrund str. CVM19633]
MPRRSILSAAERESLLALPDSKDDLIRHYTFNDTDLSIIRQRRGPANRLGFAVQLCYLRF
PGVILGVDELPFPPLLKLVADQLKVGVESWNEYGQREQTRREHLSELQTVFGFRPFTMSH
YRQAVQMLTELAMQTDKGIVLASALIGHLRRQSVILPALNAVERASAEAITRANRRIYDA
LAEPLADAHRRRLDDLLKRRDNGKTTWLAWLRQSPAKPNSRHMLEHIERLKAWQALDLPT
GIERLVHQNRLLKIAREGGQMTPADLAKFEPQRRYATLVALATEGMATVTDEIIDLHDRI
LGKLFNAAKNKHQQQFQASGKAINAKVRLYGRIGQALIDAKQSGRDAFAAIEAVMSWDSF
AESVTEAQKLAQPDDFDFLHRIGESYATLRRYAPEFLAVLKLRAAPAAKNVLDAIEVLRG
MNTDNARKLPADAPTGFIKPRWQKLVMTDAGIDRRYYELCALSELKNSLRSGDIWVQGSR
QFKDFEDYLVPPEKFTSLKQSSELPLAVATDCEQYLHERLTLLEAQLATVNRMAAANDLP
DAIITESGLKITPLDAAVPDTAQALIDQTAMVLPHVKITELLLEVDEWTGFTRHFTHLKS
GDLAKDKNLLLTTILADAINLGLTKMAESCPGTTYAKLAWLQAWHTRDETYSTALAELVN
AQFRHPFAGHWGDGTTSSSDGQNFRTASKAKSTGHINPKYGSSPGRTFYTHISDQYAPFH
TKVVNVGLRDSTYVLDGLLYHESDLRIEEHYTDTAGFTDHVFALMHLLGFRFAPRIRDLG
DTKLYIPKGDAAYDALKPMIGGMLNIKHVRAHWDEILRLATSIKQGTVTASLMLRKLGSY
PRQNGLAVALRELGRIERTLFILDWLQSVELRRRVHAGLNKGEARNALACAVFFNRLGEI
RDRSFEQQRYRASGLNLVTAAIVLWNTVYLERAAHALRGNGHAVDDSLLQYLSPLGWEHI
NLTGDYLWRSSVKIGAGKFRPLRPLQPA
>gi|190895678|ref|YP_001985970.1| L-aspartate oxidase [Rhizobium etli CIAT 652]
MSERLDHLAGRTVIVGSGLAGLMTALTLAPEPSVIVTRAALGTQTSSAWAQGGIAASIGA
DDSAALHLSDTLAAGDGLCDRTVAAGIIAEAPAAIAALEQAGVRFDRNATGEFSLGLEAA
HNRRRIVHAEGDGSGAAIIAALVRAVAQSPAISVLEGFEARRILMDGEGVAGLLCATADG
TAILPTAKVVLATGGIGGLYDATTNPIGNFGQGIALAARAGADLADMEFVQFHPTALDSR
RRPLALVSEAVRGEGALLVNESGERFMARIPGAELAPRDVVARAISAEIARGGRVFLDAR
DALGSRFATRFPVIAALCGEAGIDPAKELIPVRPAVHYHMGGVATDANSRSSVPGLWVAG
EAASTGLHGANRLASNSLLEAAVMGMRAARDIAGMPARTGSPFQSERLPAPADASLVRPV
VSRHLGVLRNGGAVQDAIAALLPLAEIDGPAADPAIVALLIAVFAGLRMESRGAHARTDF
PLKLADIKRRRMRLSEALEIARATPSYALARSA
>gi|224985556|ref|YP_002642718.1| outer surface protein VlsE [Borrelia burgdorferi WI91-23]
MTLLVFVNCKNNAGEAAAADDPTNKLYQSIIKLGNGFLDVFTSFGGLVADALGFKADPKK
SEVKDYFSSIANKLEETVTNLTKLPKENSSSGGETGKDGTTNDTKSAVESAVGTVSGWIK
EMAEAAKKAAEAAKDGGNDLIGKVVKKDKADGKTADAKSVNGIADGIKGIVEAAKKSGVD
GLKDVQAVSEEDKNKDAGKLFTGKNNADAAGKAAEAEKAAAAVSGVSGEQILKAIVEAAG
VSGGGKTGKKAEDAAKDGGNDLIGKVVKKADAGGKTADAGSVNGIADGIKGIVEAAKKSG
VDGLKDVQAVSEDKNKDAGKLFTGKKNAGDAGEAKEAEKAAAAVSGVSGEQILKAIVDAA
AVSGVSGEQILKAIVEAAGDGGKAGKKAAEAAKDGGNDLIGKVVKKDAAGGKTADAKSVN
GIADGIKGIVEAAKKSGVDGLKDVQAASEEDKNKDAGKLFTGKNNDNAAGGAAEAEKAAA
AVSGVSGEQILKAIVEAAGGGKTGVKAAEADNPIDAAIGTTNDDAKAFGEKMKKDDQIAA
AIVLRGMAKDGQFVLEKDEDGKGKGTVKSAAENAVGTVSGWIKEMAEAAKKAAEAAKDGG
NDLIGKVVKKDNAEKTADAGSVNGIADGIKGIVEAAKKSGVDGLKDVQAVSEDKNKDAGK
LFTGKNNAAAAGEAEEAEKAAAAVSGVSGEQILKAIIEAASGEKAGVKAAEADNPIDAAI
GTTNDDAKAFEKMKKDDQIAAAIVLRGMAKDGQFVLDDDSAGKGKGTVKSAAENAVGTVS
GWIKEMAEAAKKAADAAKDGGNDLIGKVVKKEEAGGKTADTKSVNGIADGIKGIVEAAKK
SGVDGLKDVQAVSEEKNKDAGKLFTGKNNAAAAGKAEEAEKAAAAVSGVSGEQILKAIVE
AAGGGKTGKKAEDADNPIDAAIGTKDDDAKAFGKGKMTKDDQIAAAIVLRGMAKDGQFVL
DDDSAGKGKGTVKSAAENAVGTVSGWIKEMAEAAKKAAEAAKDGGNDLIGKVVKKDAAGA
GKTADAGSVNGIADGIKGIVEAAKKSGVDGLKDVQAVSEEDKNKDAGKLFTGKKNADAGA
AAEAEKAAAAVSGVSGEQILKAIVDAAAVSGEKAGKKAEEADNPIDAAIGTKDDAAEAFG
KGKMTKDDQIAAAIVLRGMAKDGQFVLDDDSAGKGKGTVKSAAENAVGTVSGWIKEMAEA
AKKAAEAAKDGGSDLIGKVVKKEEAGGKTADTKSVNGIADGIKGIVEAAKKSGVDGLKDV
QAVSEDKNKDAGKLFTGKDDATGAAADAEKAAAAVSGVSGEQILKAIVEAAGDGGGKTGV
KAAEADNPIDAAIGTKDDDAAAFEKMKKDDQIAAAIVLRGMAKDGQFVLKEDGAGKGKGT
VKSAAENAVGTVSGWIKEMAEAAKKAAEATKDGGSDLIGKVVKKDAADGKTADAGSVNGI
ADGIKGIVEAAKKSGVDGLKDVQAVKEEEKNKDAGKLFTGKKNAGGAGAAAEAEKAAAAV
SGISGEQILKAIVEAAGDGGGKAGKKAEDADNPIDAAIGTTKDDAAKAFGKGKMTKDDQI
AAAIVLRGMAKDGQFVLDDDADGKGKGTVKSAAENAVGTVSGWIKEMAEAAKKAADAAKD
GGNDLIGKVVKKDKADGKTADAGSVNGIADGIKGIVEAAKKSGVDGLKDVLAVKEEKNKD
AGKLFTGKNDAAAGAAADAEKAAAAVSGVSGEQILKAIVEATGGGKTGVKAADAENPIDA
AIGTTNDDAAAKAFEKMKKDDQIAAAIVLRGMAKDGQFVLNEDSAGKGKGTVKSAAENAV
GTVSGWIKEMAEAAKKAAEAAKDGGSDLIGKVVKKDAADGKTADAGSVNGIADGIKGIVE
AAKKSGVDGLKDVQAVSEDKNKDAGKLFTGKDAGGDGAAKEAEKAAAAVSGVSGEQILKA
IVEAAGDGGEKAGVKAEDAENPIEAAIGTTNDNAAAFGEKMKKDDQIAAAIVLRGMAKDG
QFVLKEDEDGKGKGTVKSAAENAVGTVSGWIKEMAEAAKKAAEAAKDGGNDLIGKVVKKD
KADGKTADAGSVNGIADGIKGIVEAAKKSGVDGLKDVQAVSKGEDNKDAGKLFTGKKDAT
GKAADAEKAAAAVSGVSGEQILKAIVEAAGDGGKAGVKAEDADNPIDAAIGTTNDAAKAF
EKMKKDDQIAAAIVLRGMAKDGQFVLEKDEDGKGKGTVKSAAENAVGTVSGWIKEMAEAA
KKAAEAAKDGGNDLIGKVVKKDNAGKTADTKSVNGIADGIKGIVEAAKKSGVDGLKDVQA
VSEDKNKDAGKLFTGKNNAAGAAKEAEKAAAAVSGVSGEQILKAIVEAAGGGKTGKKAEE
ADNPIDAAIGTTNENAAAFGEKMKKDDQIAAAIVLRGMAKDGQFVLKEDGDGKGKGTVKN
AAENAVGTVSGWIKEMAGAATRRLRMLLKMVVMI
>gi|126464809|ref|YP_001041785.1| secretion protein HlyD family protein [Rhodobacter sphaeroides ATCC 17029]
MRRLAPEALAYQSPLERIRHEPLPWLLRLWPFGAGALLAALVGLAALLPIDVVVSAAGRI
AADDPAAVLRPVTAAVLRSLLVRPGDLVAPGQLLARLDSRTSDADAAQLKAQAAALSARI
ARIEAELAGRPLAGAGPDRALEGRIQSGRAATETALRRGLEADLARIDRGIEAARAERPA
LAETLATARELEAMRERLMTTQNGTRAAFVETRLARLEAEARQRRNEATLDGLLQERAGA
AARLAAFESDRRQKLLEELADLRPRRAVLAEQIAETADLARLHELRAPGAGVVLSVAAGG
PGSLMTPADPVAVIAPTGGGLHAELGLLSRDAGLVRAGAPVRVKVDAFPWRHHGAIEGRL
ADVAPSSAVPPGGGPAQHAARVVFPPGPPLPEGLMPGMTLTADILAGRRTLLSYFLDPLL
EGLSESLREPRP
>gi|145225986|ref|YP_001136640.1| heavy metal translocating P-type ATPase [Mycobacterium gilvum PYR-GCK]
MSDTCCGHDDPGAERDERERGPEKLWQVSEIRAAALAGVLLLAGLIVGWAGGPGPVTLVA
EAAALVIAGVTFVPSTLKRLVAGKIGVGTLMTIAAVGAVSLGEVGEAAMLAFLFAISEGL
EEYSITRTRRGLRALLSLVPAVATVRRGGREYRVAPTELAVGEVMVVKPGERIATDGVIT
AGRSALDTSAITGESVPIEAGPGDAVFAGSINGTGVLDVQITATATDNSLARIVAIVEAE
QARKGSSQRLADRVASPLVPAVMVAAAIIAVAGSVVGDPRVWIERALVVLVAASPCALAI
AVPVTVVAAIGAASKMGVLIKGGAALEALGRIRGIALDKTGTLTRNQPTVITVVPADGVS
GGEVMAVAAALEARSEHPLAAAILAATDQLTPARDVESVPGAGLSGWLDGSLVRLGRPGW
IQPGPLAEVIDRMQRAGATAVLVERDGAVLGAVAVRDELRPEAPEVIGGLRAHGYQVAML
TGDNERTARALAADAGIDDVHADLRPEDKARIIEELRSRRPTAMVGDGVNDAPALATADL
GIAMGAMGTDVAIETADVALMGQDLRHLPQVLSHARRSRRIMLQNIGLSLAIITILLPLA
LLGVLGLAAVVLVHELAEIVVIANGVRAGRTQPLAGIPQPHGRRVSTRRATAQIGNAAHR

>gi|30795032|ref|NP_851482.1| type I polyketide synthase [Streptomyces rochei]
MPDDPGGFDAELFPLPVAEALLMGPHQRLALQTAWAALEDARLVPETLAARRTGLFLGVT
EPGSPATGADGGSPCPVPGWDDTTTAARFARALGLDGPALAVAAANASGLGAVHLAVRAL
RERTVDLALAGGVHAPAGPAADRRCDGPDPVRGAGGGVLVLRRLSDALATGDRVYAVIRG
SAVHRAGARGQAAATGVRDRADVLRAAWQDAGISPRRVAYVEAVGSGTPPGDPTGAGALR
AVFADGRAGAPRIGSTQGGHLRAAAGTVGLMKTALALYHGELPAVPLAGAGEGHDAAATE
RTPWPGDGRRYAGVGDDGSDGAPVHLALEEAPYRRRLFVPLAADSADGLRAAADALTGRA
RAGGAWYAPEHLGRAAGAHRVVATAGHPGDLSGALDTHLAARLQAPAARPDALAFCFSGP
GSQWHGMGRDLLGEPVFRAAFDACDQALRPYTGWSVTEELLADRAGPRLGRTDVAQPLLF
ALQTALARTLGEWGAEPGVVFGQSVGEVAAAVFAGALPLDEGARLIAVWSRLVTERAAGD
GALTVCELSVEEAESLPVVRAGRLSLAGHLAPGQVCLSGPREAVGTLERDLEGLGVRAVR
VNIDHAAHSARLARLAPEFERRLGALRTRPTAVPFWSTATGATPRARTSVPRTGPAACAP
RCGLPRPPARSPADAACGSSRSRRTPW
>gi|116687241|ref|YP_840487.1| YadA domain-containing protein [Burkholderia cenocepacia HI2424]
MQYDNAGHTSVTLGGTAAAAPVALTNVAAGTLSASSTDAVNGAQLNTTNQAVANTSTSVT
NLSASINAGTVGLVQQAGGAPGRGTITVGVQTGGTTVDFAGTNGARTLSGVAAGIAATDV
VNVGQLDAVAGTASNSVQYDKADHTVVTLGGTVAGAPVALRNVAAGTLSAASADAVNGAQ
LFATNQAVASTSTSVTNLSASIDAGTVGLVRQAGGAPGSGPITVGAQTGGPSVDFAGTTG
PRTLAGVAAGTAATDAVNVGQLSTVAGTASNSVQYDNAGHTSITLGGTAAAAPVALTNVA
AGTLSAASTDAVNGAQLNTTNQAVASTSRSLMNLSASIDAGTVGVVQQVGGAPGRGAITV
GAQTGGTSVDFSGASGARTLSGVAAGTAATDAVNVGQLGAVAGVAANAVQYDNAGHTSVT
LGGAAAAASVALTNVAAGTLSASSVDAVNGGQLFATNQAVANTSTVVTNLSNGIAAGTVG
LVQQAGGAPGTGQITVGGQTGGTSVDFSGTDGTRKLSGVAAGTAATDAVNVSQLNAVAGV
ATNAVQYDNAGRTSVTLGGAGAAAPVALTNVAAGALSASSTDAVNGAQLYATNQALSGTT
STVNALSTGIAAGTIGLVQQAGGAPGTGMITIAAKTGGTAIDVSGTSGARQLKGVAAGTD
ATDAVNVSQLNATISSATANAVVYDSAARSIVTLGGLGASLPVTLRNVAAGVLSGNSTDA
VNGSQLYMTNQAVAANTGAIDALTNSLTDVQRSMARNAAQLQPIVSADALKYFAASSTGA
PASASGTETVAAGGNALAAGAHSVAIGTGAQAIGSGALALGANTSAKGSNSIALGQGSAA
SADNTVSIGNSATGLTRTLTNVSVGVAPTDAVNVRQLSDAVGGLRSQIEHDRADANGGSA
SAVAIASLPQAPAPGHSVVSIGGGTYAGQSAVAVGMSTYAGRWILKASGSTNTRGTVAAG
AGAAYVW
>gi|209395598|ref|YP_002268404.1| RTX C- domain protein [Escherichia coli O157:H7 str. EC4115]
MTVNKIKNIFNNATLTTKSAFNTASSSVRSAGKKLILLIPDNYEAQGVGINELVKAADEL
GIEIHRTERDDTAIANQFFGAAEKVVGLTERGVAIFAPQLDKLLQKYQKVGSKIGGTAEN
VGNNLGKAGTVLSALQNFTGIALSGMALDELLRKQRAGEDISQNDIAKSSIELINQLVDT
VSSINSTVDSFSEQLNQLGSFLSSKPRLSSVGGKLQNLPDLGPLGDGLDVVSGILSAVSA
SFILGNSDAHTGTKAAAGIELTTQVLGNVGKAVSQYILAQRMAQGLSTTAASAGLITSAV
MLAISPLSFLAAADKFERAKQLESYSERFKKLNYEGDALLAAFHKETGAIDAALTTINTV
LSSVSAGVSAASSASLIGAPISMLVSALTGTISGILEASKQAMFEHVAEKFAARINEWEK
EHGKNYFENGYDARHAAFLEDSLSLLADFSRQHAVERAVAITQQHWDEKIGELAGITRNA
DRSQSGKAYINYLENGGLLEAQPKEFTQQVFDPQKGTIDLSTGNVSSVLTFITPTFTPGE
EVRERKQSGKYEYMTSLIVNGKDTWSVKGIKNHKGVYDYSKLIQFVEKNNKHYQARIISE
LGDKDDVVYSGAGSSEVFAGEGYDTVSYNKTDVGKLTIDATGASKPGEYIVSKNMYGDVK
VLQEVVKEQEVSVGKRTEKIQYRDFEFRTGGIPYDVIDNLHSVEELIGGKHDDEFKGGKF
NDIFHGADGNDYIEGNYGNDRLYGDDGDDYISGGQGDDQLFGGSGNDKLSGGDGNNYLTG
GSGNDELQAHGAYNILSGGTGDDKLYGGGGIDLLDGGEGNDYLNGGFGNDIYVYGQNYGH
HTIADEGGKGDRLHLSDISFDDIAFKRVGNDLIMNKAINGVLSFNESNDVNGITFKNWFA
KDASGADNHLVEVITDKDGREIKVDKIPHNNNERSGYIKASNIASEKNMVNITSVANDIN
KIISSVSGFDSGDERLASLYNLSLHQNNTHSTTLTTTV
>gi|254667466|ref|YP_003082152.1| hemolysin toxin protein [Escherichia coli O157:H7 str. TW14359]
MTVNKIKNIFNNATLTTKSAFNTASSSVRSAGKKLILLIPDNYEAQGVGINELVKAADEL
GIEIHRTERDDTAIANQFFGAAEKVVGLTERGVAIFAPQLDKLLQKYQKVGSKIGGTAEN
VGNNLGKAGTVLSALQNFTGIALSGMALDELLRKQRAGEDISQNDIAKSSIELINQLVDT
VSSINSTVDSFSEQLNQLGSFLSSKPRLSSVGGKLQNLPDLGPLGDGLDVVSGILSAVSA
SFILGNSDAHTGTKAAAGIELTTQVLGNVGKAVSQYILAQRMAQGLSTTAASAGLITSAV
MLAISPLSFLAAADKFERAKQLESYSERFKKLNYEGDALLAAFHKETGAIDAALTTINTV
LSSVSAGVSAASSASLIGAPISMLVSALTGTISGILEASKQAMFEHVAEKFAARINEWEK
EHGKNYFENGYDARHAAFLEDSLSLLADFSRQHAVERAVAITQQHWDEKIGELAGITRNA
DRSQSGKAYINYLENGGLLEAQPKEFTQQVFDPQKGTIDLSTGNVSSVLTFITPTFTPGE
EVRERKQSGKYEYMTSLIVNGKDTWSVKGIKNHKGVYDYSKLIQFVEKNNKHYQARIISE
LGDKDDVVYSGAGSSEVFAGEGYDTVSYNKTDVGKLTIDATGASKPGEYIVSKNMYGDVK
VLQEVVKEQEVSVGKRTEKIQYRDFEFRTGGIPYDVIDNLHSVEELIGGKHDDEFKGGKF
NDIFHGADGNDYIEGNYGNDRLYGDDGDDYISGGQGDDQLFGGSGNDKLSGGDGNNYLTG
GSGNDELQAHGAYNILSGGTGDDKLYGGGGIDLLDGGEGNDYLNGGFGNDIYVYGQNYGH
HTIADEGGKGDRLHLSDISFDDIAFKRVGNDLIMNKAINGVLSFNESNDVNGITFKNWFA
KDASGADNHLVEVITDKDGREIKVDKIPHNNNERSGYIKASNIASEKNMVNITSVANDIN
KIISSVSGFDSGDERLASLYNLSLHQNNTHSTTLTTTV
>gi|124262677|ref|YP_001023147.1| methyl-accepting chemotaxis protein [Methylibium petroleiphilum PM1]
MNLSRTSIKTKLILAFALLAAIVAMVSLQALSSLSGASHQFRVFVDGVSQREALANQVMD
AAAQRAIAARNLVLVTSDQDREIEKAAVVRAHEETGAALKRLNGAVHAKGSDATARDREL
LAKIEEVEQRYGPVALAIVDMALHGRNQDAIEKMNAECRPLLAELLKAASSYIQYSAERS
DAAAKAAEAAVAQDRLVLTLASVAAAAGAIFLGWMLSRSITSPLRRAVALAEAVASGDLT
TRIDVDRQDETGQLLAALRRMNESLADMVSRVRASADGIVTASEQIASGNQDLSTRTEHQ
AGALQQTASSMQEMTDAVQVTAVSSGQASQLAHDAAQTAGLGGEAVQRVVSTMGEITESS
RQIAEIVGVIDSLAFQTNILALNAAVEAARAGEQGRGFAVVAAEVRSLAQRSAQAAKEIK
VLIGRSVEKVEAGEAQVAEAGRTMTGLVSGVRRVSDLIAQINESAREQSGGIRQVNQAVA
SLDSGTQQNAALVEESSAASSSLLQQAGALQQAMAFFRTNAEPAAA
>gi|260718957|ref|YP_003225098.1| hemolysin A [Escherichia coli O103:H2 str. 12009]
MTVNKIKNIFNNATLTTKSAFNTASSSVRSAGKKLILLIPDNYEAQGVGINELVKAADEL
GIEIHRTERDDTAIANQFFGAAEKVVGLTERGVAIFAPQLDKLLQKYQKVGSKIGGTAEN
VGNNLGKAGTVLSALQNFTGIALSGMALDELLRKQREGEDISQNDIAKSSIELINQLVDT
VSSINSTVDSFSEQLNQLGSFLSSKPRLSSVGGKLQNLPDLGSLGDGLDVVSGILSAVSA
SFILGNSDAHTGTKAAAGIELTTQVLGNVGKAVSQYILAQRMAQGLSTTAASAGLITSAV
MLAISPLSFLAAADKFERAKQLESYSERFKKLNYEGDALLAAFHKETGAIDAALTTINTV
LSSVSAGVSAASSASLIGAPISMLVSALTGTISGILEASKQAMFEHVAEKFAARINEWEK
EHGKNYFENGYDARHAAFLEDSLSLLADFSRQHAVERAVAITQQHWDEKIGELAGITRNA
DRSQSGKAYINYLENGGLLEAQPKEFTQQVFDPQKGTIDLSTGNVSSVLTFITPTFTPGE
EVRERKQSGKYEYMTSLIVNGKDTWSVKGIKNHKGVYDYSKLIQFVEKNNKHYQARIISE
LGDKDDVVYSGAGSSEVFAGEGHDTVSYNKTDVGKLTIDATGASKPGEYIVSKNMYGDVK
VLQEVVKEQEVSVGKRTEKIQYRDFEFRTGGIPYDVIDNLHSVEELIGGKHDDEFKGGKF
NDIFHGADGNDYIEGNYGNDRLYGDDGDDYISGGQGDDQLFGGSGNDKLSGGDGNNYLTG
GSGNDELQAHGAYNILSGGTGDDKLYGGGGIDLLDGGEGNDYLNGGFGNDIYVYRQNYGH
HTIADEGGKGDRLHLSDISFDDIAFKRVGNDLIMNKAINGVLSFNESNDVNGITFKNWFA
KDASGADNHLVEVITDKDGREIKVDKIPHNNNERSGYIKASNIASEKNMVNITSVANDIN
KIISSVSGFDSGDERLASLYNLSLHQNNTHSTTLTTTV
>gi|187729747|ref|YP_001837338.1| transposase-like protein [Acidithiobacillus caldus]
MPRRSILSAAERDNLLALPDAKEELIRHYTFSDTDLSSIRQRRGPANRLGFAVQLCYLRF
PGVILGADEPPFPPLLKLVADQLKIGIESWGEYGQREQTRREHLVELQMEFGFQPFTMSH
YRQAVQLLTELAMQTDKGIVLASALIEHLRRQSIILPALNAIERASAEAITRANRRIYDA
LAEPLSNGHRHRLDDLLKRRDNGKTTWLAWLRQSPAKPNSRHMLEHIERLKAWQALDLPA
GIERLVHQNRLLKIAREGGQMTPADLSKFEPQRRYATLMALAIEGMATITDEIIDLHDRI
LGKLFNAAKNKHQQQFQASGKAINAKVRLYGRIGQALIDAKQSGRDPFAAIEAVMSWDAF
AESVTEAQKLAQPDDFDFLHRIGESYATLRRYAPEFLAVLKLRAAPAAKDVLDAIEVLRD
MNIDNARKVPADAPTGFIKPRWQKLVMTDAGIDRRYYELCVLSEMKNALRSGDIWVQGSR
QFKDFEDYLVPPAKFARLKQASELPLAVATDCDQYLHDRLTLLETQLATVNRMALANELP
DAIITESGLKITPLDAAVPDTAQALIDQTAMALPHVKITELLLEVDEWTGFTRHFAHLKS
GDLAKDKNLLLTTILADAINLGLTKMAESCPGTTYAKLAWLQAWHIRDETYGAALAELVN
AQFRHPFAEHWGDGTTSSSDGQNFRTGSKAESTGHINPKYGSSPGRTFYTHISDQYAPFH
TKVVNVGVRDSTYVLDGLLYHESDLRIEEHYTDTAGFTDHVFALMHLLGFRFAPRIRDLG
DTKLYIPKGETAYDALKPMIGGTLNIKHVRAHWDEILRLATSIKQGTVTASLMLRKLGSY
PRQNGLAVALRELGRIERTLFILDWLQSVELRRRVHAGLNKGEARNALARAVFFNRLGEI
RDRSFEQQRYRASGLNLVTAAIVLWNTVYLERAANALRGHGKPVDDSLLQYLSPLGWEHI
NLTGDYLWRSNAKIGAGKFRSLRPLQPA
>gi|240142483|ref|YP_002966994.1| hypothetical protein MexAM1_META2p0815 [Methylobacterium extorquens AM1]
MVAIRDASGRILVEGPHASVRELLVEAVARNRRLAGADLAGLDLSGLDLRRACLPGAKLD
RADLRHTRLDGASMARASLADASAQGAGFAGAVLEGATADGANFAGAGLRQAWMIGFAAR
GARFDDADAEGADMTGAVLADGHFQRARLVDVRFADATLYGNDFREADLTSSDEGLPMAM
RPDRSLGARVVGNKFSPKAKVCAGLAAFRRDTWIGWAVNAASTGAAGGLGALAAMMLVPN
IVDAKVGLDLARSGAAAVALVGAPLLVRTIVGGRIRDALQPHADRIAQGAAQAMDRAMKA
GAAARDLVALLWHGGPNAVQRAVLATREKADARGWTAGFGRLVLGSLKIVFCDRRHLALA
LQELSRPRIPGSRGEAETVLIRQGGAGQGPLALRLHADGAVTAVHPEGTATWGVAGAPTT
TGTLPEGAAPDDGGVSAKASFQAAVFADHGVAPIATHWFSNHFEAGPDGALLVVDHVARS
VGNRVGPAVLTREGERKAVVDGRLWEGAVDAAGAPMFRGPDPDAEVEADETRAIPAPTP
>gi|146280095|ref|YP_001170252.1| UDP-glucose 6-dehydrogenase [Rhodobacter sphaeroides ATCC 17025]
MTDMSRPVQAAEEDEIDLGLLMARLWAGRNWIAGATAAAALLATAHLANTPPTYRADALL
QLEPKSGSMALPQALSAMAEIEPQSATEVEILRSRFVLGEAVAGTHLDWRAAPVRLPLLG
QAVASGRLPLPELDVLVPYDRGDARIRLDMLEVPPEWIGEEIRLTAEGEGRFTLLLPDES
LAEGAVGVPLSLPAKGLGLRIGALEGPAGRAFVILQRDETEAIQSLRGRVSVAERGRGSS
ILEVSLTGEDPAELQRTLGAITEAYLRQNMSRSAAEAQSSLDFIERQLPEARAAVTRAEE
RLNAYRQAQQAIDLGFEGQSLLTQIAAAEAELRQLAAEEEDLAERYTQQHPVYQKLLSAR
ARLEERLAALRRETTELPETQREVFNLTRDLEVAQQVYLQLLNRAQELGVLKASTLGNVR
IIDHARTEPRPIAPRRGRVLALALLLGALGGAGFVLGRHWLRRGVRGAEEIDRMGLPVFA
TVLYAPAVARNHRQKGTLPILALTEPDAVAVEGIRSLRTSLHFGMLDAQSRSIALTSSAP
EAGKSFLAVNLAVVAADAGQRVCLVDADLRRGRIRQYFRVGKGEPGLSDYLAGEAALEDL
LRPTPIPGLRVMTTGRYPPNPSELLMRPALSELVAELDRRFDLTIFDAPPALAVTDPVVI
GRAVGATIAVVRHDVTTTGEVEALMRQLQGAGVKPAGAVLNAYKPEAGRGPYGYGYGYGY
QYSYRPQARD
>gi|226200962|ref|YP_002756566.1| hemolysin transport protein [Escherichia coli]
MTVNKIKNIFNNATLTTKSAFNTASSSVRSAGKKLILLIPDNYEAQGVGINELVKAADEL
GIEIHRTERDDTAIANQFFGAAEKVVGLTERGVAIFAPQLDKLLQKYQKVGSKIGRTAEN
VGNNLGKAGTVLSALQNFTGIALSGMALDELLRKQREGEDISQNDIAKSSIELINQLVDT
VSSINSTVDSFSEQLNQLGSFLSSKPRLSSVGGKLQNLPDLGSLGDGLDVVSGILSAVSA
SFILGNSDAHTGTKAAAGIELTTQVLGNVGKAVSQYILAQRMAQGLSTTAASAGLITSAV
MLAISPLSFLAAADKFERAKQLESYSERFKKLNFDDAALLAAFHKETGAIDAALTTINTV
LSSVSAGVSAASSASLIGAPISMLVSALTGTISGILEASKQAMFEHVAEKFAARINEWEK
EHGKNYFENGYDARHAAFLEDSLSLLADFSRQHAVERAVAITQQHWDEKIGELAGITRNA
DRSQSGKAYINYLENGGLLEAQPKEFTQQVFDPQKGTIDLSTGNVSSVLTFITPTFTPGE
EVRERKQSGKYEYMTSLIVNGKDTWSVKGIKNHKGVYDYSKLIQFVEKNNKHYQARMISE
LGDKDDVVYSGAGSSEVFAGEGHDTVSYNKTDVGKLTIDATGASKPGEYIVSKNMYGDVK
VLQEVVKEQEVSVGKRTEKIQYRDFEFRTGGIPYDVIDNLHSVEELIGGKHDDEFKGGKF
NDIFHGADGNDYIEGNYGNDRLYGDDGDDYISGGQGDDQLFGGSGNDKLSGGDGNNYLTG
GSGNDELQAHGAYNILSGGTGDDKLYGGGGIDLLDGGEGNDYLNGGFGNDIYVYRQNYGH
HTIADEGGKGDRLHLSDISFDDIAFKRVGNDLIMNKAINGVLSFNESNDVNGITFKNWFA
KDASGADNHLVEVITDKDGREIKVDKIPHNNNERSGYIKASNIASEKNMVNITSVANDIN
KIISSVSGFDSGDERLASLYNLSLHQNNTHSTTLTTTV
>gi|10955283|ref|NP_052624.1| hemolysin A [Escherichia coli O157:H7 str. Sakai]
MTVNKIKNIFNNATLTTKSAFNTASSSVRSAGKKLILLIPDNYEAQGVGINELVKAADEL
GIEIHRTERDDTAIANQFFGAAEKVVGLTERGVAIFAPQLDKLLQKYQKVGSKIGGTAEN
VGNNLGKAGTVLSALQNFTGIALSGMALDELLRKQREGEDISQNDIAKSSIELINQLVDT
VSSINSTVDSFSEQLNQLGSFLSSKPRLSSVGGKLQNLPDLGPLGDGLDVVSGILSAVSA
SFILGNSDAHTGTKAAAGIELTTQVLGNVGKAVSQYILAQRMAQGLSTTAASAGLITSAV
MLAISPLSFLAAADKFERAKQLESYSERFKKLNYEGDALLAAFHKETGAIDAALTTINTV
LSSVSAGVSAASSASLIGAPISMLVSALTGTISGILEASKQAMFEHVAEKFAARINEWEK
EHGKNYFENGYDARHAAFLEDSLSLLADFSRQHAVERAVAITQQHWDEKIGELAGITRNA
DRSQSGKAYINYLENGGLLEAQPKEFTQQVFDPQKGTIDLSTGNVSSVLTFITPTFTPGE
EVRERKQSGKYEYMTSLIVNGKDTWSVKGIKNHKGVYDYSKLIQFVEKNNKHYQARIISE
LGDKDDVVYSGAGSSEVFAGEGYDTVSYNKTDVGKLTIDATGASKPGEYIVSKNMYGDVK
VLQEVVKEQEVSVGKRTEKIQYRDFEFRTGGIPYDVIDNLHSVEELIGGKHDDEFKGGKF
NDIFHGADGNDYIEGNYGNDRLYGDDGDDYISGGQGDDQLFGGSGNDKLSGGDGNNYLTG
GSGNDELQAHGAYNILSGGTGDDKLYGGGGIDLLDGGEGNDYLNGGFGNDIYVYGQNYGH
HTIADEGGKGDRLHLSDISFDDIAFKRVGNDLIMNKAINGVLSFNESNDVNGITFKNWFA
KDASGADNHLVEVITDKDGREIKVDKIPHNNNERSGYIKASNIASEKNMVNITSVANDIN
KIISSVSGFDSGDERLASLYNLSLHQNNTHSTTLTTTV
>gi|75994494|ref|YP_325608.1| hemolysin toxin protein [Escherichia coli O157:H7 EDL933]
MTVNKIKNIFNNATLTTKSAFNTASSSVRSAGKKLILLIPDNYEAQGVGINELVKAADEL
GIEIHRTERDDTAIANQFFGAAEKVVGLTERGVAIFAPQLDKLLQKYQKVGSKIGGTAEN
VGNNLGKAGTVLSALQNFTGIALSGMALDELLRKQREGEDISQNDIAKSSIELINQLVDT
VSSINSTVDSFSEQLNQLGSFLSSKPRLSSVGGKLQNLPDLGPLGDGLDVVSGILSAVSA
SFILGNSDAHTGTKAAAGIELTTQVLGNVGKAVSQYILAQRMAQGLSTTAASAGLITSAV
MLAISPLSFLAAADKFERAKQLESYSERFKKLNYEGDALLAAFHKETGAIDAALTTINTV
LSSVSAGVSAASSASLIGAPISMLVSALTGTISGILEASKQAMFEHVAEKFAARINEWEK
EHGKNYFENGYDARHAAFLEDSLSLLADFSRQHAVERAVAITQQHWDEKIGELAGITRNA
DRSQSGKAYINYLENGGLLEAQPKEFTQQVFDPQKGTIDLSTGNVSSVLTFITPTFTPGE
EVRERKQSGKYEYMTSLIVNGKDTWSVKGIKNHKGVYDYSKLIQFVEKNNKHYQARIISE
LGDKDDVVYSGAGSSEVFAGEGYDTVSYNKTDVGKLTIDATGASKPGEYIVSKNMYGDVK
VLQEVVKEQEVSVGKRTEKIQYRDFEFRTGGIPYDVIDNLHSVEELIGGKHDDEFKGGKF
NDIFHGADGNDYIEGNYGNDRLYGDDGDDYISGGQGDDQLFGGSGNDKLSGGDGNNYLTG
GSGNDELQAHGAYNILSGGTGDDKLYGGGGIDLLDGGEGNDYLNGGFGNDIYVYGQNYGH
HTIADEGGKGDRLHLSDISFDDIAFKRVGNDLIMNKAINGVLSFNESNDVNGITFKNWFA
KDASGADNHLVEVITDKDGREIKVDKIPHNNNERSGYIKASNIASEKNMVNITSVANDIN
KIISSVSGFDSGDERLASLYNLSLHQNNTHSTTLTTTV
>gi|149930759|ref|YP_001294700.1| w0036 [Escherichia coli]
MTVNKIKNIFNNATLTTKSAFNTASSSVRSAGKKLILLIPDNYEAQGVGINELVKAADEL
GIEIHRTERDDTAIANQFFGAAEKVVGLTERGVAIFAPQLDKLLQKYQKVGSKIGGTAEN
VGNNLGKAGTVLSALQNFTGIALSGMALDELLRKQREGEDISQNDIAKSSIELINQLVDT
VSSINSTVDSFSEQLNQLGSFLSSKPRLSSVGGKLQNLPDLGPLGDGLDVVSGILSAVSA
SFILGNSDAHTGTKAAAGIELTTQVLGNVGKAVSQYILAQRMAQGLSTTAASAGLITSAV
MLAISPLSFLAAADKFERAKQLESYSERFKKLNYEGDALLAAFHKETGAIDAALTTINTV
LSSVSAGVSAASSASLIGAPISMLVSALTGTISGILEASKQAMFEHVAEKFAARINEWEK
EHGKNYFENGYDARHAAFLEDSLSLLADFSRQHAVERAVAITQQHWDEKIGELAGITRNA
DRSQSGKAYINYLENGGLLEAQPKEFTQQVFDPQKGTIDLSTGNVSSVLTFITPTFTPGE
EVRERKQSGKYEYMTSLIVNGKDTWSVKGIKNHKGVYDYSKLIQFVEKNNKHYQARIISE
LGDKDDVVYSGAGSSEVFAGEGYDTVSYNKTDVGKLTIDATGASKPGEYIVSKNMYGDVK
VLQEVVKEQEVSVGKRTEKIQYRDFEFRTGGIPYDVIDNLHSVEELIGGKHDDEFKGGKF
NDIFHGADGNDYIEGNYGNDRLYGDDGDDYISGGQGDDQLFGGSGNDKLSGGDGNNYLTG
GSGNDELQAHGAYNILSGGTGDDKLYGGGGIDLLDGGEGNDYLNGGFGNDIYVYGQNYGH
HTIADEGGKGDRLHLSDISFDDIAFKRVGNDLIMNKAINGVLSFNESNDVNGITFKNWFA
KDASGADNHLVEVITDKDGREIKVDKIPHNNNERSGYIKASNIASEKNMVNITSVANDIN
KIISSVSGFDSGDERLASLYNLSLHQNNTHSTTLTTTV
>gi|55978382|ref|YP_145438.1| hypothetical protein TTHB199 [Thermus thermophilus HB8]
MGGHSRYPGRWPMKRTGVALAFLVALLGLGSAVKAQTAELLQQLEAARTPTEALPLLERL
GRALSEGELFGEEVRIARLTVRFWQDPAAPPEVVERLQHIYGMIAPALAVMDPPLAETLF
VRVPLTWATSDDAIRRKQGLAVLILSWELFFGYEQQEILLQALPSVLAQAATWPEEAFEA
ILSFLADRVTLSSEAHLPDSLPEAFVERLRRHQGNYAWRLPDILALDTTETGTDRLIAWA
QSPPPLPPSLAAYRQRWREAFLAKLDGRRLTLEQKRRVVALLSDPGLRDAVFRLVRTWRH
RGEPLPPPPPESLPLLEEWAVREHCEEAVRLLAAAGQEGLTRLFRVAMEDLRDRDAPIRE
PRPCEWDRWSALFAHAEAIADRIGAAYREGPTPRLLRLLARAGRWEVVLEALSSPEAALR
REAAFLLALAVAPEEDALARTGDAGQGQALVASWQKRPELHPRAREALRQALRDEDPNVQ
REALRALLFLGDETAWPVLLAALRVENENRFQTFLSGFRPALTDSLARALAEVARGDPSE
ALRRRAVVLLGRAEPGPWQAAVEPVLQQLLRDPDQEVRRAAAEYFAAVPAREVATTAALL
EATRDAHMYVRHAAAIALGLARGWTPELVDRLEVRLREGDPDANVVRALEDAYPHALRRA
PGAVDRLLAIVLERKGPARWRKALAEGPQADAAVAWELLKRLEARPLKDWAPVPPGFGPG
LLQRMVEFFVRAEEDPPPLGIIGHLVPREMLDPFLIRRALEDPEASLGHRLWLIQQALEI
PEDLREGVWQLLMQALREEEGGEMTLALLGRWGFDGVRRLVEELWGEPETLRHVARHLRQ
QEELGKLQMAAGNVGGPRLPEPTAEDLPWVEATLARLAPGARDPRLEPLVDLLGLWNLGN
DSALRKAAFRYRIPQLLLRHLADPHECRAVAEVVGSLFGRGVTPRCR
>gi|260763804|ref|YP_003237843.1| hemolysin A [Escherichia coli O26:H11 str. 11368]
MTVNKIKNIFNNATLTTKSAFNTASSSVRSAGKKLILLIPDNYEAQGVGINELVKAADEL
GIEIHRTERDDTAIANQFFGAAEKVVGLTERGVAIFAPQLDKLLQKYQKVGSKIGRTAEN
VGNNLGKAGTVLSALQNFTGIALSGMALDELLRKQREGEDISQNDIAKSSIELINQLVDT
VSSINSTVDSFSEQLNQLGSFLSSKPRLSSVGGKLQNLPDLGSLGDGLDVVSGILSAVSA
SFILGNSDAHTGTKAAAGIELTTQVLGNVGKAVSQYILAQRMAQGLSTTAASAGLITSAV
MLAISPLSFLAAADKFERAKQLESYSERFKKLNYEGDALLAAFHKETGAIDAALTTINTV
LSSVSAGVSAASSASLIGAPISMLVSALTGTISGILEASKQAMFEHVAEKFAARINEWEK
EHGKNYFENGYDARHAAFLEDSLSLLADFSRQHAVERAVAITQQHWDEKIGELAGITRNA
DRSQSGKAYINYLENGGLLEAQPKEFTQQVFDPQKGTIDLSTGNVSSVLTFITPTFTPGE
EVRERKQSGKYEYMTSLIVNGKDTWSVKGIKNHKGVYDYSKLIQFVEKNNKHYQARMISE
LGDKDDVVYSGAGSSEVFAGEGHDTVSYNKTDVGKLTIDATGASKPGEYIVSKNMYGDVK
VLQEVVKEQEVSVGKRTEKIQYRDFEFRTGGIPYDVIDNLHSVEELIGGKHDDEFKGGKF
NDIFHGADGNDYIEGNYGNDRLYGDDGDDYISGGQGDDQLFGGSGNDKLSGGDGNNYLTG
GSGNDELQAHGAYNILSGGTGDDKLYGGGGIDLLDGGEGNDYLNGGFGNDIYVYRQNYGH
HTIADEGGKGDRLHLSDISFDDIAFKRVGNDLIMNKAINGVLSFNESNDVNGITFKNWFA
KDASGADNHLVEVITDKDGREIKVDKIPHNNNERSGYIKASNIASEKNMVNITSVANDIN
KIISSVSGFDSGDERLASLYNLSLHQNNTHSTTLTTTV
>gi|284000230|ref|YP_003377917.1| hemolysin A [Escherichia coli O26:H-]
MTVNKIKNIFNNATLTTKSAFNTASSSVRSAGKKLILLIPDNYEAQGVGINELVKAADEL
GIEIHRTERDDTAIANQFFGAAEKVVGLTERGVAIFAPQLDKLLQKYQKVGSKIGRTAEN
VGNNLGKAGTVLSALQNFTGIALSGMALDELLRKQREGEDISQNDIAKSSIELINQLVDT
VSSINSTVDSFSEQLNQLGSFLSSKPRLSSVGGKLQNLPDLGSLGDGLDVVSGILSAVSA
SFILGNSDAHTGTKAAAGIELTTQVLGNVGKAVSQYILAQRMAQGLSTTAASAGLITSAV
MLAISPLSFLAAADKFERAKQLESYSERFKKLNYEGDALLAAFHKETGAIDAALTTINTV
LSSVSAGVSAASSASLIGAPISMLVSALTGTISGILEASKQAMFEHVAEKFAARINEWEK
EHGKNYFENGYDARHAAFLEDSLSLLADFSRQHAVERAVAITQQHWDEKIGELAGITRNA
DRSQSGKAYINYLENGGLLEAQPKEFTQQVFDPQKGTIDLSTGNVSSVLTFITPTFTPGE
EVRERKQSGKYEYMTSLIVNGKDTWSVKGIKNHKGVYDYSKLIQFVEKNNKHYQARMISE
LGDKDDVVYSGAGSSEVFAGEGHDTVSYNKTDVGKLTIDATGASKPGEYIVSKNMYGDVK
VLQEVVKEQEVSVGKRTEKIQYRDFEFRTGGIPYDVIDNLHSVEELIGGKHDDEFKGGKF
NDIFHGADGNDYIEGNYGNDRLYGDDGDDYISGGQGDDQLFGGSGNDKLSGGDGNNYLTG
GSGNDELQAHGAYNILSGGTGDDKLYGGGGIDLLDGGEGNDYLNGGFGNDIYVYRQNYGH
HTIADEGGKGDRLHLSDISFDDIAFKRVGNDLIMNKAINGVLSFNESNDVNGITFKNWFA
KDASGADNHLVEVITDKDGREIKVDKIPHNNNERSGYIKASNIASEKNMVNITSVANDIN
KIISSVSGFDSGDERLASLYNLSLHQNNTHSTTLTTTV
>gi|260751837|ref|YP_003237751.1| hemolysin A [Escherichia coli O111:H- str. 11128]
MTVNKIKNIFNNATLTTKSAFNTASSSVRSAGKKLILLIPDNYEAQGVGINELVKAADEL
GIEIHRTERDDTAIANQFFGAAEKVVGLTERGVAIFAPQLDKLLQKYQKVGSKIGRTAEN
VGNNLGKAGTVLSALQNFTGIALSGMALDELLRKQREGEDISQNDIAKSSIELINQLVDT
VSSINSTVDSFSEQLNQLGSFLSSKPRLSSVGGKLQNLPDLGSLGDGLDVVSGILSAVSA
SFILGNSDAHTGTKAAAGIELTTQVLGNVGKAVSQYILAQRMAQGLSTTAASAGLITSAV
MLAISPLSFLAAADKFERAKQLESYSERFKKLNYEGDALLAAFHKETGAIDAALTTINTV
LSSVSAGVSAASSASLIGAPISMLVSALTGTISGILEASKQAMFEHVAEKFAARINEWEK
EHGKNYFENGYDARHAAFLEDSLSLLADFSRQHAVERAVAITQQHWDEKIGELAGITRNA
DRSQSGKAYINYLENGGLLEAQPKEFTQQVFDPQKGTIDLSTGNVSSVLTFITPTFTPGE
EVRERKQSGKYEYMTFLIVNGKDTWSVKGIKNHKGVYDYSKLIQFVEKDNKHYQARMISE
LGDKDDVVYSGAGSSEVFAGEGHDTVSYNKTDVGKLTIDATGASKPGEYIVSKNMYGDVK
VLQEVVKEQEVSVGKRTEKIQYRDFEFRTGGIPYDVIDNLHSVEELIGGKHDDEFKGGKF
NDIFHGADGNDYIEGNYGNDRLYGDDGDDYISGGQGDDQLFGGSGNDKLSGGDGNNYLTG
GSGNDELQAHGAYNILSGGTGDDKLYGGGGIDLLDGGEGNDYLNGGFGNDIYVYRQNYGH
HTIADEGGKGDRLHLSDISFDDIAFKRVGNDLIMNKAINGVLSFNESNDVNGITFKNWFA
KDASGADNHLVEVITDKDGREIKVDKIPHNNNERSGYIKASNIASEKSMVNITSVANDIN
KIISSVSGFDSGDERLASLYNLSLHQNNTHSTTLTTTV
>gi|125654620|ref|YP_001033814.1| membrane-fusion protein [Rhodobacter sphaeroides 2.4.1]
MRRLAPEALAYQSPLERIRHEPLPWLLRLWPFGAGALLAALVGLAALLPIDVVVSAAGRI
AADDPAAVLRPVTAAVLRSLLVRPGDLVAPGQLLARLDSRTSDADAAQLKAQAAALSARI
ARIEAELVGRPLAGTGPDRALEGRIQSGRAATETALRRGLEADLARIDRGIEAARAERPA
LAETLATARELEAMRERLMTRQNGTRAAFVETRLARLEAEARQRRNEATLDGLLQERAGA
AARLAAFESDRRQKLLEELADLRPRRAVLAEQIAETADLARLHELRAPGAGVVLSVAAGG
PGSLMTPADPVAVIAPTGGGLHAELGLLSRDAGLVRAGAPVRVKVDAFPWRHHGMVEGRL
ADVAPSSAVPPGGGPAQHAARVVFPPGPPLPEGLMPGMTLTADILAGRRTLLSYFLDPLL
EGLSESLREPRP
>gi|148243999|ref|YP_001220237.1| osmosensitive K+ channel signal transduction histidine kinase [Acidiphilium cryptum JF-5]
MGSASPENRPDPDALLARANSDGRGQLKIFLGAAPGVGKTWEMLAAARRRFETGTDVVAG
LVETHGRAETAEQLADLPVLPRRIVPYRGRLLEEFDLDSALKRRPALLLVDELAHANAPG
LRHAKRWQDVAALLEAGINVWTTLNVQHLESLNDQVARITGIRVAETLPDTVLGLADDIE
LIDLPPEELRTRLKQGLVYRPDVARRALGGFFRPGNLAALREMALRRVAQHVDRDIAAYM
RAQAIAGPWPAAERVMAVVEAGEAAEQVVRHASRLAEALRAPFFAFHAERAATGMAVQPA
LDLAIQLGGTVETTTNADVFAALLDAAARQNVAHIVIARGRGRWRWRRGLASRLARGARA
YALHVVPDPAASRPAPPHRAPPPKLMPFGISLGIMIVTTIGGFALRGVLPAEAMGYVFTA
IVVGMASLYGRSVGIFAALTGFVLWNFFFLPPIYTLSVTNPRDVTALFAFLVVGVLTGSL
AGRVRAEAETARTRIEALRRITLFGRALAQVSDEAGLAAVVEAEARALAGEAVLLLARGD
GLPRAGGFDEAAVAAAEFAWRNRVATGMGTTTLPASAWRFQPLATEAGAIGVLGVRPETP
PAEPVIQTLSALADQAALAAERLRLATSAAEARAHESTQRLRTALLSSLSHDLRTPLTAI
RGAAETLAEADGELPEATRRDLLASIVEDVGRMTRFLANITGMARIETGEIVARHEKVDL
APVVEHAVARVKEAFHTAVNIPEDAATVRADPALLEQVLVNLLENAVKYGPEGGAISVFA
RRAGDSVVLSVADEGVGIPPEDLPHVFDSFFRVVRGDRVAPGTGLGLAIARAFVEAMGGT
IAAESPRRDLPADGLPGTIIRVELPVP
>gi|221634582|ref|YP_002523270.1| secretion protein HlyD family protein [Rhodobacter sphaeroides KD131]
MRPLAPEALAYQSPLERIRHEPLPWLLRLWPFGAGALLAALVGLAALLPIDVVVSAAGRI
AADDPAAVLRPVTAAVLRSLLVRPGDLVAPGQLLARLDSRTSDADAAQLKAQAAALSARI
ARIEAELAGRPLAGAGPDRALEGRIQSGRAATETALRRGLEADLARIDRGIEAARAERPA
LAETLATARELEAMRERLMTTQNGTRAAFVETRLARLEAEARQRRNEATLDGLLQERAGA
AARLAAFESDRRQKLLEELADLRPRRAVLAEQIAETADLARLHELRAPGAGVVLSVAAGG
PGSLMTPADPVAVIAPTGGGLHAELGLLSRDAGLVRAGAPVRVKVDAFPWRHHGAIEGRL
ADVAPSSAVPPGGGPAQHAARVVFPPGPPLPEGLMPGMTLTADILAGRRTLLSYFLDPLL
EGLSESLREPRP
>gi|189016707|ref|YP_001711746.1| probable major facilitator superfamily transporter [Clavibacter michiganensis subsp. sepedonicus]
MTTNPTASQPAEASFPRQLLSSVTLASGAGQVVDFALPLFAGAVLGLTAAQTGALLAAGL
ATSFLLRPLGGVAADRYDRTTIAAASALVLGAGYALVASAGTFHVVLAGVLVSRAGGAFL
WVALRATAGARHQVDPGAFARLMSAEELGSWVVLAPAIALLAVAGYPLTFAAAAGCALLA
GGLLASSRGRASARGSGDVDAPRAVPAAGDGRVVVRELATRLRPLLIVVMVIGTAEGAVG
LLLVLHLQRELGLGPLAIAWVSLPGGIALAVAPPHMHRLTVRFGRTPVLVAAAIAGAAFA
GGLALARDPVTIAVLWVLSALALAAILPIEQAALTEAAGTARIGRALGLYEATTLLAAAL
GSLAAGILYDAVPWPAACVTFAAVILAGGLLLPRTICRLTAASAAD
>gi|121582861|ref|YP_973303.1| alkaline phosphatase domain-containing protein [Polaromonas naphthalenivorans CJ2]
MSVSVPQITAQLDAVLAREPGALAVAIRAASRQVWPDSVNQRGRRFTLRWCDSMLAIREA
LCEVEQADAADAGLVVLTPLGSHEITEDIAARLALRQVLQPKGWEMVRQLFGAKEIDARL
GRFGWMPQALVDGAAQGAYAPVANGFLDLETAWKEVLQRFLQLNVPRPDAAGLLQWTQQP
LSDASLKLLPANARADALRWLAESAGTAGRMVLACIEAGRTGDAMALGLVCGALYAAAGE
GQAALGHAAIRLERFVGDTHVGVLEGRAWAQAAQQLVCEPGGAEVYRPALERADALLAEL
RVAEFAHLSEVLPLGLEQRLRAFAMLLSQHVQAPTDATLIAVEDAANRALAHELATTQPH
RADRVEMARRLARWLVRPATGAATVADMVCWQADEGAFVDWARFRLLGGDELVEVSHAFE
ALRAAVMARRNALGQQFALALQRWNAQAPSVEARIVPLESVLDRVVTPLAALHPVLLLVV
DGLSTSIFQELFARPERLGWSEWVPAGLARPLAGVAAFPTVTEVSRATLLCGKLTTGQSS
LEKTGFSSHAALLAHSNANLPPKLFHKGDLSDATNLSSSVRAAIADPKQKVVGLVYNAVD
DHLSGPDQLLQRWSLEDLRLLLPILREARAARRVVVITADHGHMLEEGSAHINGGESDRW
RYGTEAAHSGEIVLSGGRVRTASGATSVACLWSESVRYAGRKNGYHGGVSLQEVTVPLSV
LLPTGLTLSGWQPALPAQPEWWDLPNQPAMLQTTVRSPSARKPTARQPAAPASAQTPLFD
ASVTPVAAPSAAPSLGLAPASDWIDTLLQSQVYASQRSLAARVAPPDEQMRKLLSALSER
GGKLSRAALAQRLSVPEVRLSGMLSAVRRILNVDQAVVLGVDEVAGTVELNRTLLLLQFR
ITSVGDGR
>gi|134044518|ref|YP_001101842.1| transposase TnpA for transposon Tn5393 [Yersinia ruckeri]
MPRRVTLTDRQKDALLRLPTSQTDLLKHYTLSDEDLGHIRLRRRAHNRFGFALQLCVLRY
PGRVLAPGELIPAEVIEFIGAQLGLGADDLVDYAAREETRHEHLAELRGLYGFRTFSGRG
ASELKEWLFREAEMAVSNEDIARRFVAECRRTRTVLPATSTIERLCAAALVDAERRIETR
IASRLPMSIREQLLALLEETADDRVTRFVWLRQFEPGSNSSSANRLLDRLEYLQRIDLPE
DLLAGVPAHRVTRLRRQGERYYADGMRDLPEDRRLAILAVCVSEWQAMLADAVVETHDRI
VGRLYRASERICHAKVADEAGVVRDTLKSFAEIGGALVDAQDDGQPLGDVIASGSGWDGL
KTLVAMATRLTATMADDPLNHVLDGYHRFRRYAPRMLRLLDLRAAPVALPLLEAVTALRT
GLNDAAMTSFLRPSSKWHRHLRAQRAGDARLWEIAVLFHLRDAFRSGDVWLTRSRRYGDL
KHALVPAQSIAEGGRLAVPLRPEEWLADRQARLDMRLRELGRAARAGTIPGGSIENGVLH
IEKLEAAAPTGAEDLVLDLYKQIPPTRITDLLLEVDAATGFTEAFTHLRTGAPCADRIGL
MNVILAEGINLGLRKMADATNTHTFWELIRIGRWHVEGEAYDRALAMVVEAQAALPMARF
WGMGTSASSDGRFFVATEQGEAMNLVNAKYGNTPGLKAYSHVSDQYAPFATQVIPATASE
APYILDGLLMNDAGRHIREQFTDTGGFTDHVFAACAILGYRFAPRIRDLPSKRLYAFNPS
AAPAHLRALIGGKVNQAMIERNWPDILRIAATIAAGTVAPSQILRKLASYPRQNELATAL
REVGRVERTLFMIDWILDAELQRRAQIGLNKGEAHHALKRAISFHRRGEIRDRSAEGQHY
RIAGMNLLAAIIIFWNTMKLGEVVANQKRDGKLLSPDLLAHVSPLGWEHINLTGEYRWPK
P
>gi|218561666|ref|YP_002394578.1| Similar to TnpA transposase [Escherichia fergusonii ATCC 35469]
MPRRVTLTDRQKDALLRLPTSQTDLLKHYTLSDEDLGHIRLRRRAHNRFGFALQLCVLRY
PGRVLAPGELIPAEVIEFIGAQLGLGADDLVDYAAREETRHEHLAELRGLYGFRTFSGRG
ASELKEWLFREAEMAVSNEDIARRFVAECRRTRTVLPATSTIERLCAAALVDAERRIETR
IASRLPMSIREQLLALLEETADDRVTRFVWLRQFEPGSNSSSANRLLDRLEYLQRIDLPE
DLLAGVPAHRVTRLRRQGERYYADGMRDLPEDRRLAILAVCVSEWQAMLADAVVETHDRI
VGRLYRASERICHAKVADEAGVVRDTLKSFAEIGGALVDAQDDGQPLGDVIASGSGWDGL
KTLVAMATRLTATMADDPLNHVLDGYHRFRRYAPRMLRLLDLRAAPVALPLLEAVTALRT
GLNDAAMTSFLRPSSKWHRHLRAQRAGDARLWEIAVLFHLRDAFRSGDVWLTRSRRYGDL
KHALVPAQSIAEGGRLAVPLRPEEWLADRQARLDMRLRELGRAARAGTIPGGSIENGVLH
IEKLEAAAPTGAEDLVLDLYKQIPPTRITDLLLEVDAATGFTEAFTHLRTGAPCADRIGL
MNVILAEGINLGLRKMADATNTHTFWELIRIGRWHVEGEAYDRALAMVVEAQAALPMARF
WGMGTSASSDGQFFVATEQGEAMNLVNAKYGNTPGLKAYSHVSDQYAPFATQVIPATASE
APYILDGLLMNDAGRHIREQFTDTGGFTDHVFAACAILGYRFAPRIRDLPSKRLYAFNPS
AAPAHLRALIGGKVNQAMIERNWPDILRIAATIAAGTVAPSQILRKLASYPRQNELATAL
REVGRVERTLFMIDWILDAELQRRAQIGLNKGEAHHALKRAISFHRRGEIRDRSAEGQHY
RIAGMNLLAAIIIFWNTMKLGEVVANQKRDGKLLSPDLLAHVSPLGWEHINLTGEYRWPK
P
>gi|32470139|ref|NP_863363.1| hypothetical protein R64_p007 [Salmonella enterica subsp. enterica serovar Typhimurium]
MPRRVTLTDRQKDALLRLPTSQTDLLKHYTLSDEDLGHIRLRRRAHNRFGFALQLCVLRY
PGRVLAPGELIPAEVIEFIGAQLGLGADDLVDYAAREETRHEHLAELRGLYGFRTFSGRG
ASELKEWLFREAEMAVSNEDIARRFVAECRRTRTVLPATSTIERLCAAALVDAERRIETR
IASRLPMSIREQLLALLEETADDRVTRFVWLRQFEPGSNSSSANRLLDRLEYLQRIDLPE
DLLAGVPAHRVTRLRRQGERYYADGMRDLPEDRRLAILAVCVSEWQAMLADAVVETHDRI
VGRLYRASERICHAKVADEAGVVRDTLKSFAEIGGALVDAQDDGQPLGDVIASGSGWDGL
KTLVAMATRLTATMADDPLNHVLDGYHRFRRYAPRMLRLLDLRAAPVALPLLEAVTALRT
GLNDAAMTSFLRPSSKWHRHLRAQRAGDARLWEIAVLFHLRDAFRSGDVWLTRSRRYGDL
KHALVPAQSIAEGGRLAVPLRPEEWLADRQARLDMRLRELGRAARAGTIPGGSIENGVLH
IEKLEAAAPTGAEDLVLDLYKQIPPTRITDLLLEVDAATGFTEAFTHLRTGAPCADRIGL
MNVILAEGINLGLRKMADATNTHTFWELIRIGRWHVEGEAYDRALAMVVEAQAALPMARF
WGMGTSASSDGQFFVATEQGEAMNLVNAKYGNTPGLKAYSHVSDQYAPFATQVIPATASE
APYILDGLLMNDAGRHIREQFTDTGGFTDHVFAACAILGYRFAPRIRDLPSKRLYAFNPS
AAPAHLRALIGGKVNQAMIERNWPDILRIAATIAAGTVAPSQILRKLASYPRQNELATAL
REVGRVERTLFMIDWILDAELQRRAQIGLNKGEAHHALKRAISFHRRGEIRDRSAEGQHY
RIAGMNLLAAIIIFWNTMKLGEVVANQKRDGKLLSPDLLAHVSPLGWEHINLTGEYRWPK
P
>gi|288962364|ref|YP_003452659.1| L-aspartate oxidase [Azospirillum sp. B510]
MTSSTPYDVRDAEVIVVGSGLAGMTAALRLAPRAVTLITKTAGLPGGSSLYAQGGIAAAV
GPGDRPEDHAADTIAAGAGLVDAAMAALLTRDGAAQVRRLLEDGLPFDRAPDGSPLLGRE
AAHGAARIVHAGGDATGRTLVTALAERLRATPSVRVETGAFAVDLVLRNGRVCGLLACHG
QGWVLHRAPRVILATGGIGAAFARTTNPAEATGDGLAIAARAGARLADLEFVQFHPTALA
VDADPVPLLTEALRGAGALLLDRTGRRFMPDEHPLAELAPRDVVARAIGRRVAAGEPVFL
DLRPALAAKPGGFPTVLALCAEHGLDPFAAPMPVAPAAHYHMGGVVTDADGRTSLEGLWA
CGEVARTGVHGANRLASNSLLEALVFGARVARDVAERPLAPLPPFALPRPPAVAADVGDA
LLDAIGAEGRTALYEGAGLVRDGLGLLAARRKLDRLAAALDTLRCDDGDEAPPAIIRRWG
EARNRLLVGRLVVHAALARRESRGAHCRGDHPLADPASTSRTLTLSDLAGTAGPLPGDAA
CCIL
>gi|38257034|ref|NP_940688.1| transposase [Pseudomonas syringae pv. syringae]
MPRRVTLTDRQKDALLRLPTSQTDLLKHYTLSDEDLGHIRLRRRAHNRFGFALQLCVLRY
PGRVLAPGELIPAEVIEFIGAQLGLGADDLVDYAAREETRHEHLAELRGLYGFRTFSGRG
ASELKEWLFREAEMAVSNEDIARRFVAECRRTRTVLPATSTIERLCAAALVDAERRIETR
IASRLPMSIREQLLALLEETADDRVTRFVWLRQFEPGSNSSSANRLLDRLEYLQRIDLPE
DLLAGVPAHRVTRLRRQGERYYADGMRDLPEDRRLAILAVCVSEWQAMLADAVVETHDRI
VGRLYRASERICHAKVADEAGVVRDTLKSFAEIGGALVDAQDDGQPLGDVIASGSGWDGL
KTLVAMATRLTATMADDPLNHVLDGYHRFRRYAPRMLRLLDLRAAPVALPLLEAVTALRT
GLNDAAMTSFLRPSSKWHRHLRAQRAGDARLWEIAVLFHLRDAFRSGDVWLTRSRRYGDL
KHALVPAQSIAEGGRLAVPLRPEEWLADRQARLDMRLRDVGRAARAGTIPGGSIENGVLH
IEKLEAAAPTGAEDLVLDLYKQIPPTRITDLLLEVDAATGFTEAFTHLRTGAPCADRIGL
MNVILAEGINLGLRKMADRTNTHTFWELIRIGRWHVEGEAYDRALAMVVEAQAALPMARF
WGMGTSASSDGQFFVATEQGEAMNLVNAKYGNTPGLKAYSHVSDQYAPFATQVIPATASE
APYILDGLLMNDAGRHIREQFTDTGGFTDHVFAACAILGYRFAPRIRDLPSKRLYAFNPS
AAPAHLRALIGGKVNQAMIERNWPDILRIAATIAAGTVAPSQILRKLASYPRQNELATAL
REVGRVERTLFMIDWILDAELQRRAQIGLNKGEAHHALKRAISFHRRGEIRDRSAEGQHY
RIAGMNLLAAIIIFWNTMKLGEVVANQKRDGKLLSPDLLAHVSPLGWEHINLTGEYRWPK
P
>gi|226807866|ref|YP_002791515.1| Tn3 transposase [Enterobacter cloacae]
MPRRSILSAAERESLLALPDTKDELIRHYTFSETDLSIIRQRRGPANRLGFAVQLCYLRF
PGVILGVDEPPFPPLLKLVADQLKVSVESWDEYGQREQTRREHLVELQTVFGFQPFTMGH
YRQAVQLLTEMALQTDKGIVLASTLIEHLRQQSVILPALNAVERASAEAITRANRRIYDA
LAEPLSDAHRRRLDDLLKRRDNGKTTWLAWLRQSPVKPNSRHMLEHIERLKAWQALDLPS
GIERSVHQNRLLKIAREGGQMTPADLAKFEAQRRYATLVALAIEGMATVTDEIIDLHDRI
LGKLFNAAKNKHQQQFQASGKAINAKVRLFGRIGQALIEAKQAGRDPFAAIEAVMSWDAF
AESVTEAQKLAQPEDFDFLHRIGESYATLRRYAPEFLAVLKLRAAPAAKDVLDAIEVLRG
MNSDNARKVPADAPTEFIKPRWQKLVMTDTGIDRRYYELCALSEMKNALRSGDIWVQGSR
QFKDFEDYLVPPAKFASLKQASELPLAVATDCNRYLNDRLTLLETQLATVNRMATANELP
DAIITESGLKITPLDAAVPDTAQALIDQTAMILPHVKITELLLEVDEWTGFTRHFAHLKS
GDPAKDKNLLLTTILADAINLGLTKMAESCPGTTYAKLAWLQAWHIRDETYGAALADLVN
AQFRHPFAEHWGDGTTSSSDGQNFRTGSKAESTGHINPKYGSSPGRTFYTHISDQYAPFH
TKVVNVGVRDSTYVLDGLLYHESDLRIEEHYTDTAGFTDHVFALMHLLGFRFAPRIRDLG
DTKLYIPKGDAAYDALKPMIGGTLNIKHVRAHWDEILRLATSIKQGTVTASLMLRKLGSY
PRQNGLAVALRELGRIERTLFILDWLQSVELRRRVHAGLNKGEARNALARAVFFNRLGEI
RDRSFEQQRYRASGLNLVTAAVVLWNTVYLERAAHALRGNGHAVDDALLQYLSPLGWEHI
NLTGDYLWRSSAKIGAGKFRPLRPLQPA
>gi|226810131|ref|YP_002791827.1| Tn3 transposase [Enterobacter cloacae]
MPRRSILSAAERESLLALPDTKDELIRHYTFSETDLSIIRQRRGPANRLGFAVQLCYLRF
PGVILGVDEPPFPPLLKLVADQLKVSVESWDEYGQREQTRREHLVELQTVFGFQPFTMGH
YRQAVQLLTEMALQTDKGIVLASTLIEHLRQQSVILPALNAVERASAEAITRANRRIYDA
LAEPLSDAHRRRLDDLLKRRDNGKTTWLAWLRQSPVKPNSRHMLEHIERLKAWQALDLPS
GIERSVHQNRLLKIAREGGQMTPADLAKFEAQRRYATLVALAIEGMATVTDEIIDLHDRI
LGKLFNAAKNKHQQQFQASGKAINAKVRLFGRIGQALIEAKQAGRDPFAAIEAVMSWDAF
AESVTEAQKLAQPEDFDFLHRIGESYATLRRYAPEFLAVLKLRAAPAAKDVLDAIEVLRG
MNSDNARKVPADAPTEFIKPRWQKLVMTDTGIDRRYYELCALSEMKNALRSGDIWVQGSR
QFKDFEDYLVPPAKFASLKQASELPLAVATDCNRYLNDRLTLLETQLATVNRMATANELP
DAIITESGLKITPLDAAVPDTAQALIDQTAMILPHVKITELLLEVDEWTGFTRHFAHLKS
GDPAKDKNLLLTTILADAINLGLTKMAESCPGTTYAKLAWLQAWHIRDETYGAALADLVN
AQFRHPFAEHWGDGTTSSSDGQNFRTGSKAESTGHINPKYGSSPGRTFYTHISDQYAPFH
TKVVNVGVRDSTYVLDGLLYHESDLRIEEHYTDTAGFTDHVFALMHLLGFRFAPRIRDLG
DTKLYIPKGDAAYDALKPMIGGTLNIKHVRAHWDEILRLATSIKQGTVTASLMLRKLGSY
PRQNGLAVALRELGRIERTLFILDWLQSVELRRRVHAGLNKGEARNALARAVFFNRLGEI
RDRSFEQQRYRASGLNLVTAAVVLWNTVYLERAAHALRGNGHAVDDALLQYLSPLGWEHI
NLTGDYLWRSSAKIGAGKFRPLRPLQPA
>gi|170650766|ref|YP_001740006.1| Tn3 family transposase [Escherichia coli SMS-3-5]
MPRRSILSAAERESLLALPDTKDELIRHYTFSETDLSIIRQRRGPANRLGFAVQLCYLRF
PGVILGVDEPPFPPLLKLVADQLKVSVESWDEYGQREQTRREHLVELQTVFGFQPFTMGH
YRQAVQLLTEMALQTDKGIVLASTLIEHLRQQSVILPALNAVERASAEAITRANRRIYDA
LAEPLSDAHRRRLDDLLKRRDNGKTTWLAWLRQSPVKPNSRHMLEHIERLKAWQALDLPS
GIERSVHQNRLLKIAREGGQMTPADLAKFEAQRRYATLVALAIEGMATVTDEIIDLHDRI
LGKLFNAAKNKHQQQFQASGKAINAKVRLFGRIGQALIEAKQAGRDPFAAIEAVMSWDAF
AESVTEAQKLAQPEDFDFLHRIGESYATLRRYAPEFLAVLKLRAAPAAKDVLDAIEVLRG
MNSDNARKVPADAPTEFIKPRWQKLVMTDTGIDRRYYELCALSEMKNALRSGDIWVQGSR
QFKDFEDYLVPPAKFASLKQASELPLAVATDCNRYLNDRLTLLETQLATVNRMATANELP
DAIITESGLKITPLDAAVPDTAQALIDQTAMILPHVKITELLLEVDEWTGFTRHFAHLKS
GDPAKDKNLLLTTILADAINLGLTKMAESCPGTTYAKLAWLQAWHIRDETYGAALADLVN
AQFRHPFAEHWGDGTTSSSDGQNFRTGSKAESTGHINPKYGSSPGRTFYTHISDQYAPFH
TKVVNVGVRDSTYVLDGLLYHESDLRIEEHYTDTAGFTDHVFALMHLLGFRFAPRIRDLG
DTKLYIPKGDAAYDALKPMIGGTLNIKHVRAHWDEILRLATSIKQGTVTASLMLRKLGSY
PRQNGLAVALRELGRIERTLFILDWLQSVELRRRVHAGLNKGEARNALARAVFFNRLGEI
RDRSFEQQRYRASGLNLVTAAVVLWNTVYLERAAHALRGNGHAVDDALLQYLSPLGWEHI
NLTGDYLWRSSAKIGAGKFRPLRPLQPA
>gi|209552373|ref|YP_002284288.1| ABC transporter, CydDC cysteine exporter (CydDC-E) family, permease/ATP-binding protein CydD [Rhizobium leguminosarum bv. trifolii WSM2304]
MGTAFFDATDKQETRPLDGDAASPRGDGAKGGLRSAAMLQALAAAIWIPQAGLLAISVGR
IADGGGLHDVLWPAFGILLLGLARSCLDAAGGRLAFHAARAELSRRRQAAVAALCLSSPI
DRGRPASGKAASVIGEQAELIVPYLARFQPARMKASFVPFVILAFILPVSWIAALVLLFA
APLIPIFMALIGWRAQAASEKQLVATGGLNGFLLDRLRGLATIRALEAVDATALRLRREA
ESLRQRTMAVLKIAFLSSAVLELFAALGVAMIAVYVGFSLLGEIRFGTWTGQLDLTEGLF
ILLLAPAFFEPLRELSAVWHDRAAGEAALKALDALAAGALPIRGSAEALVPAGTEASTIR
LENLAFRYGDGEPLILDGFNLDIAAGEHLALLGASGSGKSTLLSLIAGLAPCTGGRIVIG
GVELADETAASLRGGMAWVGQRPHIFAGTIAGNISLGRPGIVSGDVTDALGVARLGKVVE
AYGGRPLGEGGIGLSGGEALRLAIARAACNPHLSIILADEPTAHLDAATAAEVTESLLSL
ARGRTLIVATHDPLLAARMHRSIRIDADIIVREAAE
>gi|146279355|ref|YP_001169513.1| hypothetical protein Rsph17025_3327 [Rhodobacter sphaeroides ATCC 17025]
MTVPLAARGIGAEVLHSTATILWIILPALAIYELQRRSGAIDRIRDLLTGLSKDRRILVL
LIAWFFGLFMEGAAGFGTPVALGAPLLVGLGIPPVRAVVLALLGHASGVSFGAAGTPLLT
QAAITGVPVGEIALFAALLHAATGGVLLLALLWLADGRALSRGDLGWGLAAAACFFIPSV
ALAALTGPELATLGGALLGCGAFVLLLRRLRPVAGAERPRRAHLADLAPYLLILALVLIT
RMIPTVQEPLSAAALRWTLPGGFSGSFQPLYHPGTMLAAGLIAGALLTGRGALLLPSVAA
ALRQLLPVALALVIMLALARVMVHSGMVVTLAAAAARTGEVWPMLAPAVGVLGTFVTGSA
TTSNILFSEFQLSTAAVLALPLPVMLAAQTFGAGIGNIVAPHNIIAGCATVGIKGQEGRI
LALTLAPCAVAVLTAGLLLIAAFALP
>gi|226349493|ref|YP_002776607.1| putative cadmium-transporting ATPase [Rhodococcus opacus B4]
MSDACCGPAATPNTDAAAEPDHGQDRWWQVRELQVAAAAAVLLGAGWLLGRVGADTAGTA
VELLAAVVAASTFVPGALRNLLRHRRIGVGTLMTIAAIGAIALGQIPEAAMLGILFSIAE
GLEHYAVTRTRRGLRALLSLVPPTATILCGGTESSVSPDELALGDRMLVRPGERAATDGI
IRTGRTSLDLSAITGESVPVEAGPGDPLHAGAINGGGAIEVEVTARAADSSLARIVHIVE
EAQDRKGAGQRLADTIARPLVPAIMILAVLVAGIGAMLGDPLLWIERALVVLVAASPCAL
AIAVPLTVVAAIGASSRHGALIKGGAALEELGRIRAVALDKTGTLTRNTPQVIATVTAEG
IGESDALVAAAALEARSEHPLAQAILTAAGPGITPADDVTAVAGHGLHGTLGGTALRLGK
PGWIHPGPLTDQVARLQGEGATVVLLERNGTVIGAIAVRDELRTEAPEAVQRLRALGIDV
AMLTGDNERTAHSLAAEAGITTVHAELLPEDKAALLPTLANGRRIAMVGDGINDAPALAT
ADVGIAMGAMGTDVAIETADVALMGEDLRHLPQVLAHARRARTIMLQNIGLSLAIIGLLI
PLAATGVLGLATVVFIHELAEVLVIGNAIRAARTTTLPGLTAAPTTTRPVHVSVAPSAHV
LGDACCPPAPPRGAEIPLIGSVGSARPAPTLLPLTSPTAADGTSQGTDEDCDCCQSSTAG
TDRPSNPPGQLTDHITDSNVPDERHSDTPR
>gi|170783569|ref|YP_001740086.1| signal transduction histidine kinase [Arthrobacter sp. Chr15]
MAIRIRLTAAFTLAMALVLSVVAVVTVLSTRASLDESIASGLEYRLRGLEAVAAADAPVL
PQAGKDTASQILSPGGQVLASTPETRGQPLLGASEVPVGGHDPTVAERQGIGSLPGPVRV
AAIAAPDGRFLVAAVSLADRDAAVGDLSGELAVSFPLVLVVAAAGAYLLAAGVLRPVERM
RARAAAITADDPDQLLPVPPARDEISRLGATFNELINRLHASLDRQRRFVADASHDLRTP
LSLLTTELELALRRPRSAEELVAALRSALEETERLSRLADSLLLLSSADQAPRAASATEL
GRALEAVAARYLALAGKEGLRVQCPVGLMAQINRDDLERAVGNLVDNALVHGKPPITIVG
RTAAESQGRAMVAVEVRDSGAGIDPGFLPHIFDRFTRADSARSVGGAGLGLAITSALAHR
NRGQAVAGNHPGGGAVLTLLLPVADAPVLPAGRP
>gi|257372968|ref|YP_003175742.1| serine/threonine protein kinase [Halomicrobium mukohataei DSM 12286]
MSDTDEDEVQLDEARAFLATLPDDPAAYTEADRWRIEELLLSDNHGVVHVTAQLVREATA
RDAEAMAPLVQPLIDAVVHTDGLRRPELVAAIAEFDRTRVAAADPQFDRTPVARADPVGQ
YHRTLADTENEELVRSKRAAALAAIYDLFPQEVRDTVPTLLDCLEPAEDDVGLLCEAAGK
ALGTIAGKDDQVRARVIERFERELDRGSLPNKGVVYGVGNLVTCRSDAGLTLVEPLVEAT
NRAGVDSAAHEAERWHVVSALETIAEERPALLDHHTDRLTLLLTDDETMVRKQAIGLFET
LGETEPAVLDRVADDLVAAADDPDPKIRRAVVSALAPLESRLAEAAEPAARAHLAALESA
ADFRKSTVLGELGRLAEHCPDLVVGGLVEIVAHLDHQSWGVRSSAASALGRLGSERPDAV
RPLVERDASGLIASTGSTPLLGLLDDEQDSVRADAVHALGRIGAADRELADVVFPAVLGA
VDDGDSHVEQRALRAFGRIGAAHPDAVTDDHVSTLVTSVGHVSETVRAAAAEAIGALAAS
GLDLRVARDPLVDLLDDYYPRPRVEACESLAALGAEPAAARIAPLRTHYDDDVREAAQAA
LAALDYDPDGSPESDSKSSADAGSGSERPAGARSEATGRRVRDDRSETTSEAASTAIPTG
QPTQAPSLSLDYGDVETGRVVGRGGNAVVREGTVEIDGESRTVAVKEPVTEGTQTADDIA
AFEREARQWDRLSDRAHVVGVVDWDVDPLPWIALEYMDGGSLAARVGECDYRQTLWICER
VANAVRHDQTGMAHLDLKPANILFESTPDGVWDVPKVADWGIARLLNEHGATAGGMTATY
AAPEQFDPDTYGTPDSRTDIYQLGVVLYELLVGEPPFTGSDVDVMQSVLSDEPALPGERV
DGLPDGIDDTVETALATDPERRFETIERMQSRLGAHLDEL
>gi|17548712|ref|NP_522052.1| cobalt-zinc-cadmium outer membrane resistance protein [Ralstonia solanacearum GMI1000]
MVTHPCIRAAVALSCALLVRSGLAAAPAGEAAAASDTAAPAAQSAPASVPGAAHERMTLQ
QAIDRALATHPALAAAGYAVRASEGAVDQASRLRNPEAAFLTEDVRRDRATMTAQLNIPL
ELGGKRAARTRAAELARDAAGQDAAVLAAELRADVTRAFFELSIAQERLRLAQASDALAA
QAEAAAVRRVQAGKVSPVEQTKAAVARAGAAIELRDAQADLLVAQRALSAFWGGAVAVPE
ADGSAETLPAVPPEAHRVLAAATAAEPVALASTPRALRARLEIEHRQALVNVERSKRVPD
VTLSVGAKRDSGANANMAVVGIAVPLPLFDRNQGSLLEAQRLADKAAEDYRALRLEQAAA
LSQDVARLEAARQAVGALRQDVLPGAGRAYDAARIGFEAGKFNFLDVLDAQRTLFQARAQ
YLAALSRAHQAAAGIDRILGR
>gi|77404724|ref|YP_345297.1| H+ transporting ATPase, proton pump [Rhodobacter sphaeroides 2.4.1]
MNRPMLLTDPHSRPAEACLEALDVCPSGLTDAEAAARLARHGPNRLPEARTRGPVRRFLA
QFNNVLIHVLLVASVVTAALQHWVDTGVILAVVLANAVIGFIQEGKAESAMAAIRGMLAP
HAAVLRNGRRVSIDGAHLVPGDIVLLEAGDKAPADLRLIEARGLAAQEAILTGESVPVEK
ATYPVAADAPLGDRRSMLWSGTLVTQGAARGVVTATGAATEIGRIGGLLAGVEQLTTPLV
AQMDHFARWLSFLILLVAALLLLWGYFVGHMVFVDLFMTVVAIAVAAIPEGMPAVMTITL
AIGVQAMARRNAIVRRLPAIESIGSVSVICTDKTGTLTRNEMVVVAAETPQGAFRIAGEG
YAPSGEITPPGDLTRLARAAALCNDAALHDRSGVWSAEGDPMEGALLAFAGKAASGPAAT
RLDAIPFDSRHRFMAVLTEGSGGRMIHVKGAPERVLSMCRDADHAHWHDRAEAMARRGLR
VLALAEKPEDSAHIDAAVLEGGLSFLGLVGLIDPPRPEAVAAVAECRAAGIRVKMITGDH
AGTAAAIAAQIGLENPHRVLTGADLDRLDEAQLALEVQGVDVFARTSPEDKLRLVTALQA
NGLSVAMTGDGVNDAPALKRADAGIAMGLKGSEAAKEAADLVLADDNFATLAAAVREGRT
VYDNLKKVISWTLPTNAGEALVVITALVAGMALPMSAVQILWINLITGITLGLALAFEPT
ERGTMARPPRPREAPILSGELVWHVVLVAVLFLAAVFGMFTYALDKGYALPLAQTIALNT
LVVLEICHLFFIRNIHGTSLTWAAVRGTKVVWIVVIAITLAQFAVTYVPFLQRILGTEAV
PLADGLLVVAVGAIFLAIVEIEKQIRLGLRRTKGETKG
>gi|17549501|ref|NP_522841.1| multifunctional phosphocarrier protein HPr/phosphoenolpyruvate-protein phosphotransferase [Ralstonia solanacearum GMI1000]
MSSRQLQLRVLAPLSGRVVPIEDVPDPAFAQKMVGDGLSIDPATDVVLAPIDGRVIDFHD
ARHAIVIADASGVEIMVHVGLDTVMLAGQGFEALVGKGDTVRAGQPLLRFDAALVAAKAS
ALTEIVVVNGERVRQMDKAAGSVEAGRSVLLTLHLEAADVADVAGDAPGHAQEEALLQSP
PIVLPNPAGLHARPAARLASEARGFAARLTLWYGQQQADAKSAVAIMALATRCGDEVRLS
GSGSDAAQALAALADLLRSGCGESAGTAALPQAKAAAFALHERSPVFEPAPAAGSLRGVG
ASPGVAVGQIVRWSGIAPEFDETGGPFEQEHARLHAALQIAASQIKSLVTADTLPDTPQA
QIMDAHLAFLEDPMLIEAAEAGLRSGASAAGAWHLACQSVEQHLRLHANPQVRERAADVR
DVGVRVLTVLTGAAERPRSLPERSIIVADDLTPSDTITMDRSKVAGLCTVSGGPTSHVAI
LARSMGIPAVCGVPAQALSLRDGTPAVLDGTAGVLQADPDPALRAEVERRLAAARQQLQA
DRQTAHRPGRTRDGHRVEVVANVRDAAEAREAVAAGGEGVGLLRSEFLFEDRTAPPDEDE
QAAAYQAVAAALGPERPLIVRTLDIGGDKPLRYLPLPKEDNPFLGLRGIRVSLAYPELFR
SQLRAMLRAAPGGNLHIMFPMVSDLDEVLVAKRILREEQARYPIPVKIGVMIEVPAAVAI
VEALAQEVDFFSIGTNDLTQYTLAIDRGHAGLAARVDALHPAVLRMIALTVEGAHAHGKW
VGVCGALASDLAAVPVLVGLGVDELSVSVPAIASVKAALSRLDFEDCRALARRVLPLGSA
ARVREALAQG
>gi|226315627|ref|YP_002775597.1| borrelia lipoprotein [Borrelia burgdorferi 29805]
MKKRSNKIEKFMKKISSAIFMVAFFAFINCKSNVGESSNTKDPTNEFYQSVIKLGNGFLD
VFTSFGGLVADAFGLKADPKKSEVKTYFSSIAKKLEDTVNNLAKLPKDNGSSTNQTEKGN
TTSSSESAVDKAIEEISKKLKAIADAAKAAAAVDVGEDKIGNVANNNNAAADAGSVNGIA
KGMKGIVDAADGGKELKGGDGGGGGAANAGAGHLFAGAGNGASAAQAGKAAAAVNAVSGE
QILKAIVDAAKGEQQQEGQAANTANNPISAAIGAAQAGGNFGAAMNGNDKIAAAIVLRGM
AKDGKFAVQDANADEGVKSAVASGGAADKDSVNGIAKGMKGIVDAADGGKELKGGDAGGG
NANASAGHLFAGDGGGNGASAAQAGKAAAAVNAVSGEQILKAIVDAAGNEQQQEGQAAVD
VGEEKIGNVVTNNGGAADAGSVNGIAKGMKGIVDAADGEKELKGGDGGGGNANGDAGHLF
AGNAGNGASAAQAGKAAAAVNAVSGEQILKAIVDAAGGGKELKDAGDGGGGNGDAGHLFG
NAGATAEQAGKAAAAVNAVSGEQILKAIVDAAKGEQQVGAAAGQATNPISAAIGAAQAGA
NFGAAMNGNDKIAAAIVLRGMAKDGKFAVQAGAAGADGASVKSAVDKAIEEISKKLKAIA
EAAKAAAVAAVDGSEDKIGNVANNNNAAADKDSVNGIAKGMKGIVDAADGGKELKGGDAG
GAAANAGAGHLFAGNGGATAAQAGKAAAAVNAVSGEQILKAIVDAAEGEQQGAAANAATN
PISAAIGAAQAGGNFAAMNGNDKIAAAIVLRGMAKDGKFAVQDANGAQDSVKSAVASGGA
ADAGSVNGIAKGMKGIVDAADGGKELKGGDAGGGNGDAGHLFAGAGGGNGASAEQAGKAA
AAVNAVSGEQILKAIVDAAENEQQQVGAAAVDVGEEKIGNVAANNNAAADKDSVNGIAKG
MKGIVDAADGGKELKGGDAGDANANASAGHLFAGDGGNGADAAQAGKAAAAVNAVSGEQI
LKAIVDAAGGEQQQGQGAGAATNPISAAIGAAQAGAAAFGAMNRNDKIAAAIVLRGMAKN
GKFAVRAGANADSADGASVKSAVDKAIEEISKKLKAIADAAKAAAAVDVGEEKIGNVANN
GGAADKDSVNGIAKGMKGIVDAADGGKELKGGGDAGDANAGAGNLFGNGAGATAEQAGKA
AAAVNAVSGEQILKAIVDAAGDEQQQGQAAGAATNPISAAIGTAEAGANFGAAMNGNDKI
AAAIVLRGMAKNGKFAVQNGNGAQDSVKSAVEKAIEEISKKLKAIADAAKAAAAVDVGEE
KIGNVAANNNAAADKDSVNGIAKGMKGIVDAADGGKELKGGAGDGGAANANGDAGHLFAG
NGAGASAEQAGKAAAAVNAVSGEQILKAIVDAAEGEQQGAAANTANNPISAAIGTAGAGA
NFGAAMNGNDKIAAAIVLRGMAKNGKFAVQNANGAQDSVKSAVASGVSKTIMALTGLVQK
TVDSGLKAIAEAVKAAAAVDVGEDKIGNVVTNNGGAADAGSVNGIAKGMKGIVDAADGEK
ELKGGDAGGGDANASAGHLFAGNGAGASAAQAGKAAAAVNAVSGEQILKAIVDAAGNEQQ
QEGQGAGQANNPISAAIGTAQAGAAAFGAMNRNDKIAAAIVLRGMAKNGKFAVQAGANAD
EGVKSAVDKAIEEISKKLKAIADAAKAAAAVDVGEDKIGNVANNGGAADAGSVKGIAKGM
KGIVDAADGGKELKDAGDGGAAANASAGHLFAGDGDGASAEQAGKAAAAVNAVSGEQILK
AIVDAAGGEQQQGQAADAATNPISAAIGTAEAGGNFAAMNGNDKIAAAIVLRGMAKDGKF
AVQAGANGAQDSVKSAVAKAIEEISKKLKAIADAAKAAAAVDVGEDKIGNVANNGGAADK
DSVNGIAKGMKGIVDAADGGKELKGGAGDGGAGGNGDAGHLFAGAGNGGATAAQAGKAAA
AVNAVSGEQILKAIVDAAENEQQQVGAAANEATNPISAAIGTAGEGAAAFANGGMNGNDK
IAAAIVLRGMAKNGKFAVQAADGAQDSVKSAVDKAIEEISKKLKAIADAAKAAAVAAVDG
SEDKIGNVANNGGAAGTADAGSVNGIAKGMKGIVGAADGGKELKGGDGGDGAANVDAGHL
FAGNAGNGANADHAGKAAAAVNAVSGEQILKAIVDAAGNEQQQGAAANTANNPISAAIGA
AEAGANFADAGMNGNDKIAAAIVLRGMAKNGKFAVQAAANADSAEGVKSAVEKAIEEISK
KLKAIADAVKAAAVVDGGEDKIGNVANNGGAADAGSVNRIAKGMKGIVDAADGGKELKGG
DAGDAGGGANGDAGHLFAAAGGGASAAQAGKAAAADVNAVSGEQILKAIVDAAGNEQQQG
AAANEATNPISAAIGTAEAGAAAFGAGMNGNDKIAAAIVLRGMAKNGKFAVQNAANGAED
SVKSAIEKAIEEISKKLKAIADAAKAAAAVDVGEDKIGNVVNNNGGAADKDSVKGIAKGM
KGIVDASDGGKELKGAGAGGGGGANGDAGHLFAGDGNGASAAQAGKAAAAVNAVSGEQIL
KAIVDAAGGEQEGQGAGAATNPISAAIGAAGEGGNFGANGGMNRNDKIAAAIVLRGMAKD
GKFAVQNGDAGADGASVKSAIEKAIEEISKKLKAIADAAKAAAAVDVGGEDKIGNVVNNG
DAAGTADAGSVKGIAKGMKKIVDAADGGKELKGGDGGGGAANAGAGHLFAGDGNGASAEQ
AGKAAAAVNAVSGEQILKAIVDAAKGEQQQGQGAGAATNPISAAIGAAGAAADFAGGMNG
NDKIAAAIVLRGMAKDGKFAVQDANGAEGVKSAVDKAIEEISKKLKAIADAAKAAAAVDV
GGGEDKIGNVVDANNAAAAADAGSVNGIAKGMKGIVDAADGGKELKGGAGDAGAAANASA
EHLFAGNGADAEQAGKAAAAVNAVSGEQILKAIVDAAGGEQQQVGAAANEATNPISAAIG
AAEAGANFGAAMNGNDKIAAAIVLRGMAKNGKFAVQDANGAQDSVKSAVEKAIEEISKKL
KAIADAAKAAAAVDVGGDDKIGNVVNNGDAAGTADAGSVKGIAKGMKKIVDASDGGKELK
GGDGGGGDANAGAGHLFAGNAGNANAEQAGKAAAAVNAVSGEQILKAIVDAAGNAQQQGQ
AAGAATNPISAAIGTAEAAADFANAGMNRNDKIAAAIVLRGMAKNGKFAVQDGAAINAVS
GE
>gi|222481421|ref|YP_002567657.1| phosphate ABC transporter, inner membrane subunit PstA [Halorubrum lacusprofundi ATCC 49239]
MSRATQTALIQDDRTVYEAAAGTAVGLSGVTFAVGLAALLGLVAIDAPVAGLELSVVFGA
LLLALGTSVAGFGAASRFGYVDAAPQPSAGIVAAAAFTGIWFIVGAIVSGAVGLGTGGRL
GVGIVLGGIAFATTALPREDIGSTVPAGAVAGLCGLSLITGVVGPGWKQVLVGYNATLFG
DTVVPLVVLFASLVSGWSAAKAYGGFGARGRNVGAYVLIYLVVCSILAVLIGLVAFVTVK
GLPGLFNGFGVGGATLVSWPFLTNGAGLLADIAGVFPALVGTVWLVIGAVLFAVPTGVGA
AVFLSEYAEQGRFTGAVEVATNGLWSTPSIVFGLFGAAFLIPRFGNQKSLIAGMLTLGFM
LLPLVLITSREAILSVPDDYRDASAALGVSKWQTIRSVVLPAAIPGVTTGVILGVGRIAG
ETAPILLTMGGGVLPAKSAAPNVLGSFQLSGSPPFVSNPALLEATSALPYQLYALITAGL
SGNIQNPQEYAWGLALTLLLVVLIFYAIGITTRYYFRRKLHQ
>gi|240141771|ref|YP_002966250.1| conjugal transfer protein TraA [Methylobacterium extorquens AM1]
MAIYHFSAKLISRSAGRSAVAAAAYRSASELHDERAEQRHDFRAKGGVVHSEILLPQGAP
ERLSDRATLWNAVEASEKRKDAQLAREVEFALPRELSRAEGIALARDFVQATFVSRGMVA
DLNLHWDQAADGSYKPHAHVLLTLRAVGPEGFGAKERSWNAREELVGWRERWAGHVNTRL
AELGHDVRIDHRSLADQGLALEPQHKIGPAGARREARDEDAERADEHRAIAARNGDRIAA
DPTIALTALTQQSSTFTRQDLARLIHRHSDGEAQFTPLMAKVEASPELVRLGQDARGQER
FTTRMMLGIEARMEQAAERLSRAEGHAIGSSLQEAALRARSLGAEQDAAFRSVTGGADLA
LVTGYAGTGKSTMLAAARVAWEAAGYTVRGAALSGIAAENLEAGSGILSRTLASLEHAWG
QGRDALTSRDVLVIDEAGMVGSRQMERVLSAAQTAGAKIVLVGDPEQLQAIEAGAAFRAL
LERHGAAEITQVRRQEEAWQRAATRELATGRTGEALARYVAAGRVQAQATRLEAQAALVA
AWDAERQAAPEKSRMILASTRVDVAELNRLARARMRAAGALGVEAPVETERGTRAFAPGD
RLMFLRNERSLGVKNGSLGWVERVESGGMSVRLDGPEGRVIGFELKDYAHVEHGYAATVH
KAQGVTVDRIHLLASPLMDRHSAYVGLTRHREAVTLHYGQDDFGDIQALARGASRERAQE
TTLDYAAGFAERRGIVPASTIVVERPAEPELRPEPPAPRLGRFAGLKLGRAPARPMLNAT
SVEADPAAFLSRAVDGYVAAFADAARMRRADLPVLPHQDKALAEAAARLDALDPETGRDL
RAALARRPELAARAAEGRAALLEAVAEERRLRHSPELRAQRYAARWAQLEQVSAAARQGP
EAVAARAALQALAGEIRRDGQAAAVLKRQARDLGLQPGSGLARALDGRSARAVERSGPSP
GFSR
>gi|241258213|ref|YP_002978479.1| integrase family protein [Ralstonia pickettii 12D]
MKNSNQAIDVTRAQYAAIRAWLQGVAAVDVADRWLSADPDIEWTESLALRALRAIRATLA
QLALRHEQEALASLLATGPRSTTALNQVLAGLRRLEELGTPAPATKHDVRLWFAAPLARR
LQAAGVATLGELMTLANDLGRAWWRRVPRIGPAAAATIVRTLATAEATLGRLGAHVTGVS
LPAALPSPELVPHAGRAVPLEAIRLPAALDGRAGINRGDINRCRIDALNDYQAIQTWLSL
WPAGGHTWRAYRKEAERCLAWAILERGKAFSDLLTDDCLAYRAFLAQKDFGPRWSGPQVA
RTLPGWRPFQGPLSTRSRAYAEQVLAALCEWLVGRRYLDSNPWDGMPALRVAALDIDIER
AVPPAVWQALQPWLDAQAADDVRWRTIRAAVLLLHDSGMRVFEAAGAERSGLRPAGGDGP
LWGELRIVGKRTKTRMVPISRRAHDALVAHWRDLGDEHAAEGPLLAPAEPCTSPRALAKA
ADGRRGYSDRGLRHLVTRAGEAFRAHLEQTDPDLRAQAIHLHPHAFRHAFGTAGAEAGVP
LDVRQSYLGHASPATSAIYDKAGARRRQREVAKLFSV
>gi|146280050|ref|YP_001170207.1| hypothetical protein Rsph17025_4050 [Rhodobacter sphaeroides ATCC 17025]
MADHFLTKSQIDLSQCLPWGGGLALEAHGALRAALAARISQRAADLFAEPLINRGNDAAP
ASISWYSAHAGEGRPLSELDEAEQARVAAQLSDLLRPVRELLADSEDGTLIGAALHLAGS
ARGDVWVVDGQPVLINWGMLPAGAERSQASRSAHYNRTLGRFLPLSKAPPLTEDERRQRA
DAAGPSPLAGAAVGAGAGIGAAAAGGDAPPPEPPAPVPPPDEAPPPRRLRAWEWAPLLVL
LLLVGGAVIWLLIPGNRLFPPRMAAVVEDARAAEIAAEINAALEARRAALQAALDGAQCR
ADGTLIMPGGRTIEGLLPPVPGSPADRPGQRAEADPTPVLPPDPARVQVPDLDPGDPGST
AVADASLLEVIESRTVMVVARGPDGVATGSGFFVAPDLVMTNFHVVSGAASHSIFVTNRS
LGTLRPTQLLRADGPFEPTGSDFALLRVPGVSARHFTLLRPAGSLKLQSVIAAGYPGDVL
ATDTAFAALTSGDISAVPDLTVTDGTVNTEQAVSAAIRAVVHSAPISQGNSGGPLVDMCG
RVVGMNTFVRQGALRNLNFALSAPDVIGFLRAAGASPSITGTDCRPEVLRPGVPAEQVTP
VEAGPEPGAAPGGDAPRLPDFGALPPRAD
>gi|46255117|ref|YP_006029.1| hypothetical protein TT_P0046 [Thermus thermophilus HB27]
MKRLLALSLALLPALGQEYRALPGADTGRPDLDRSYALVYPAPRPKALLLLVPGLLEGST
NFALLAERLRAMAPGLEVWAWERRANGLEDRRGFLREDPVAYYRALALPDLTPLRAWGLE
VHLKDLDLAVEAARARAPVVLAGHSLGAALAGLYALLHGEKLSGLVLLDGAPGVVLLAEE
AFYEGADLPFGRLVGYRAFLRGEGSPVLELLGLGPKALALAEAEAFLAAKRPEETLPFGP
YRATREALALLRVDDDYSLFPVFSVSAGRAWAREGFSLLGLLQGRLVRTVRGPRAGPIAW
RDTGEATDPRAFLRAFALPETGFSEWYFPYRLLLEVGGYPYVLRGLKPRALPYPVLALGA
GRGLYPRAEDFRLGELFPGTEARAQVLPGLTHLDLLTEREGRTAGLLLRYLQDLGLLGPG
GPP
>gi|288962303|ref|YP_003452598.1| ABC transporter [Azospirillum sp. B510]
MNHIAPHGAVKGTAKPAPAEAEALTLMLGDRVLLDRASFRVERGQVLAITGGGGSGKTAL
LAALAGQPPAGVDVAGSARVDGPLLIAQGGRLAPRRPLALQVAEVVGHHLGLDLRSALRR
MADALDRMGVPPAARRFDLPPEQLPDSLRWSCLFAMAVAVGPAVLLADAPAAGLDPTVRL
RLLHRLADWARSDGVALILAGRPEDGLAGPADGVLTLRRGRLLPPVPPRGGPLEPLEPPG
AARLHARGVGMSYPLAPGPKGEARSLAVLHGIDLDLRMGETLALLGETGSAKATLARSLL
CLPPPTAGAVVWMGRDLTATAAPPAMGDDPDRGGLRRARRDLQPLFPDPAASFDPAMTIG
AQFALLLENLRPDIPAERRDHHIDEALEEVGLRPEAALRWPAALGVAEAVHAGLARAILA
EPRVLIADEPAGPLSAEERERFLDTLMTVRDRRRLSLILATDHYDEGLRDAHRGIVMLAG
RVVESADAGTLRTAPLHPYSRAMLAAAHGGRPALDGDAPSAFSLPAGCPLRRRCPLAREF
CAQAVPVLEEVAPGHHVACHYWDTPAAA
>gi|121582767|ref|YP_973209.1| outer membrane efflux protein [Polaromonas naphthalenivorans CJ2]
MNRSIKIRGLLPLAALAAALLAGNAAAESLQQAWDIALTVDRGLKASRESTAAASSLLDA
AKSARLPNLALEAGYTALDKAPAARVDFFGQSLQMPLAQKDSAAYRAMATLPLYTGGRIE
RGIDAATAGMDAARLGETADAQNLKLRVADAYVNVLRASRMLKVTESHVASLQAHARDVG
NLHEQGMVAKSDLLSVQVALADARQRHLQVANGLDLARAAYNRLLGRPLDQPVALDDLSP
ETAQEPLPALSERALARRSELAALARQIEAMRHQAAAVRGETAPQVALSGGYGYQENRYQ
VHQGQWMVTLGVKWSLFDGGVVSHRANAVERQAAALTEQRDELASIIALQVRQTWLDVQE
TRKRLIVTQSAIAQAEENLRVARDRYANGLSTHTEVLDAETLRTGSEGNHANALSDAALA
GLRLKRATGEL
>gi|46562248|ref|YP_009188.1| major facilitator superfamily protein [Desulfovibrio vulgaris str. Hildenborough]
MPHMTVNPARTLRFKVMAWGLLALLCAQMFYGVLVVSSLYRQYRGPMLTVQAIAGDDLAR
RLGRMARLGKPLDRISHLDAMLAPFRDTTSATALYVTDAAGAVLAAWDADTVLPRLEPPA
QTSPVGVTGAQEFRRDEATWLVSPILGKDGDLVGRVLLRTDPQRLQAALRDAASYLPLFA
SVAGGSALLLVVLCLTLLPASGGAGQTGHAGQTGQARQTGQAVLAGQAGRAPREGRSEPA
GHTLDARQWGRRARVALVAPLLVGQLCCSAALYAPLKGLHQRQSADIAAQLAEQLGRDLT
SIVHKGVALGDIPGIDLHLRSLQQALPQVAAMGVTDTAGRLLAGATASTTLTPEAWLRLS
DDGPTGRFDVPPPPGAGRAAPPSPADGNAQGADAGTGDTVTGGAAAGEAVPENTATGNAA
AGDTISGGAGAGGGEVRVLMSGAAIRTGLREALLDTATVAVVAMLLLMELASMLLMHAHR
ALDGMGDAAHAPTREDGANAPDAPGINDINGISGITHTPGSTGGTATASLTDSPRLADTA
KLMGTEDRATTDNLTDTPPRAHAAGRATAHANLLAETPGFMRPVIFFCMFAIDMGVSFIP
LRLAELDATLFGLPRDVVMGLPVSAEMFMVAVAILLGGAAGERFGWRPLLLCGVLLAALG
NLVSGTAASALGYIAARGIAGAGYGCINLAAQLHVMNHSDESNRAGNLAHMFAGLFAGAM
CGSATGGLVADRLGYGPVFFVAAGMLLAVLGVLALCPARPHAPALGSRPAPHPGQTPEAT
SLDTAHDADGNAAGVLAFLRDRRMVGLLVCNIMPVAFVTVCLFQFFIPVYLSEGGASPAD
IGRVSMLFCLVVVFLGPLCGRLIDATPRKDRMLVVAGIAGALAIAALLMGGGIAEAVLAV
VMLGVSNAIAASAQGTYALSLPVALRMGRARTMGVYNITERVGQVIGPVTFAVLLSLLGR
EGGLLAMAAGVAALTLLFMWLSGGDTARTAADATAVTTTGRHPNT
>gi|187729618|ref|YP_001874899.1| transposase [Providencia rettgeri]
MPRRVTLTDRQKDALLRLPTSQTDLLKHYTLSDEDFGHIRLRRRAHNRFGFALQLCVLRY
PGRVLAPGELIPAEVIEFIGAQLGLGADDLVDYAAREETRHEHLAELRGLYGFRTFSGRG
ASELKEWLFREAEMAVSNEDIARRFVAECRRTRTVLPATSTIERLCAAALVDAERRIETR
IASRLPMSIREQLLALLEETADDRVTRFVWLRQFEPGSNSSSANRLLDRLEYLQRVDLPE
DLLAGVPAHRVTRLRRQGERYYADGMRDLPEDRRLAILAVCVSEWQAMLADAVVETHDRI
VGRLYRASERICHAKVADEAGVVRDTLKSFAEIGGALVDAQDDGQPLGDVIASGSGWDGL
KTLVAMATRLTATMADDPLNHVLDGYHRFRRYAPRMLRLLDLRAAPVALPLLEAVTALRT
GLNDAAMTSFLRPSSKWHRHLRAQRAGDARLWEIAVLFHLRDAFRSGDVWLTRSRRYGDL
KHALVPAQAIAEGGRLAVPLRPEEWLADRQARLDMRLRELGRAARAGTIPGGSIENGVLH
IEKLEAAAPTGAEDLVLDLYKQIPPTRITDLLLEVDAATGFTEAFTHLRTGAPCADRIGL
MNVILAEGINLGLRKMADATNTHTFWELIRIGRWHVEGEAYDRALAMVVEAQAALPMARF
WGMGTSASSDGQFFVATEQGEAMNLVNAKYGNTPGLKAYSHVSDQYAPFATQVIPATASE
APYILDGLLMNDAGRHIREQFTDTGGFTDHVFAACAILGYRFAPRIRDLPSKRLYAFNPS
AAPAHLRALIGGKVNQAMIERNWPDILRIAATIAAGTVAPSQILRKLASYPRQNELATAL
REVGRVERTLFMIDWILDAELQRRAQIGLNKGEAHHALKRAISFHRRGEIRDRSAEGQHY
RIAGMNLLAAIIIFWNTMKLGEVVANQKRDGKLLSPDLLAHVSPLGWEHINLTGEYRWPK
P
>gi|121582766|ref|YP_973208.1| acriflavin resistance protein [Polaromonas naphthalenivorans CJ2]
MSQHKLNSAGRLANLFVTSKLTILFMLACILLGLLAVTLTPREENPQIVVPGAQVWVTLP
GASAEEVEELVIRPLEGIVKQIAGVDHTYATAMNSMGVLMVQFKVGEDKEKSLVKLYDRV
LGQRERLPAGAGEPLIRSVDVDDVPIVTVTLASEIYDDYALKRLADRLMEGLRSLDKVSA
ISVKGGRDRELRIELDPQRLQAFGVTLDQVHATLRASNVAAPLGTVVQQGQNRQVFLDGF
LSSAQDLKRVIVGSHAGRPIYLGDVAQVVDGPPQERTHLSRLAFGPADARFGKTQQAEMP
AVTLAVAKKAGSNAVFVANDVLERIDRMKAQFVPAGVELVVTRNDGEKADAAVSGLIEHL
GIAVLAVFLVTAAFLGLKEALIVGVTVPLILALTLGAAYLFGLSINRVSLFALILSLGLL
VDGAIVVIENIHRNYSRLGKQDKRLVTVQATNEIGNPTNLATLAVMLVFGSLLVVSGMPG
QYFYPVAFNVPVAMAASLLVAYAVVPWAANRWLKPGEGHDLEDHDTQDRLHRFYRHVMSP
LVDRSRSRWLAFLLAGLAIAVSLLQPAWQFVRPSGLGGPQSWFGVELAMMPKDDKNTFNI
TLDMPATAPVEATDRFAREVGALLRENAYVRNYQSWIGEAGVIDFNGLLRGSGNKQGAHV
AEIRVNLLNKADRSKTSIAIVRELRPTLQAMAARYPGSTVQLVEDPPGPPVRATVLAEIY
GKDLQQLRTLSAQVKAAFQQTRDMVEVTDSEAQDVHQYRLTVDREKAALSGLSVAEVAVA
LRRLIDGEEMGRARIAGEKNPVPIRLQIPRRHQIDPALLARVSVTNRQGQRVPLSEVVQV
VPGSVDRAISHKDGERVTYVGGELESTAPVYAVLDLDRRLDGLLLADGSRLTTGNLRLNP
VAPDTLEGPRLLWDGELRMTLDTYRDMLGALGLALTFIFLVLVAYYRSFSLPLVAMAAIP
LGLAGIFPGHWLMGPPFTATSMIGIIALAGVVVRNSLLIIDFVLDYRRQGMDLREAILEA
GAVRLRPILLTALAIVLGSAVMLSDPVFGGLAISLIFGTLASTVLTLIVVPLLLYLLLRY
KDQNEASLKKGTP
>gi|190894515|ref|YP_001984808.1| putative cytochrome bc biosynthesis ABC transporter ATP-binding protein [Rhizobium etli CIAT 652]
MGTAFFDATDKPETQPPDSDAVSPRSVAAKGRLRRAAMLQALAGSIWIPQAGLLAISVGR
IADGGGLHDVLWPAFGTLTLGLARSCLDAAGSRLAFQAARAELSRKRQAAVAALSLSSPI
DRGRPASGKAASVVGEQAELIVPYLARFQPARMKASLVPLVILAFILPVSWIAALVLLFA
APLIPIFMALIGWRAQAASEKQLVATGGLNGFLLDRLRGLATIRALDAVDATALRLRGEA
ESLRLRTMAVLKIAFLSSAVLELFAALGVAMIAVYVGFSLLGEIRFGTWAGRLDLTEGLF
ILLLAPAFFEPLRELSAVWHDRAAGEAALKALDALAAGGLPIRGSNEAAAPASVGAPAVR
LENLAFRYGAGEPLIVDGFNLDVAAGEHLALLGASGSGKSTLLSLIAGLAPCTGGRIVIG
GVALADATAASLRGAMAWIGQKPHIFGGTIAGNIALGRPGIARVDITDALGVARLGKVTE
AYGDRPLGEGGIGLSGGEALRLAIARAACNPHLRLILADEPTAHLDAATAAEVTESLLSL
ARGRTLVVATHDPLLAARMHRSVRIDADSFLREAAE
>gi|219586131|ref|YP_002456225.1| conjugal transfer nickase/helicase TraI [Escherichia coli]
MLSFSVVKSAGSAGNYYTDKDNYYVLGSMGERWAGQGAEQLGLQGSVDKDVFTRLLEGRL
PDGADLSRMQDGSNKHRPGYDLTFSAPKSVSMMAMLGGDKRLIDAHNQAVDFAVRQVEAL
ASTRVMTDGQSETVLTGNLVMALFNHDTSRDQDPQLHTHVVVANVTQHNGEWKTLSSDKV
GKTGFSENVLANRIAFGKIYQSELRQRVEALGYETEVVGKHGMWEMPGVPVEAFSSRSQA
IREAVGEDASLKSRDVAALDTRKSKQHVDPEVRMAEWMQTLKETGFDIRAYRDAADQRAE
IRTQAPGPASQDGPDVQQAVTQAIAGLSERKVQFTYTDVLARTVGILPPENGVIERARAG
IDEAISREQLIPLDREKGLFTSGIHVLDELSVRALSRDIMKQNRVTVHPEKSVPRTAGYS
DAVSVLAQDRPSLAIVSGQGGAAGQRERVAELVMMAREQGREVQIIAADRRSQMNLKQDE
RLSGELITGRRQLQEGMVFTPGSTVIVDQGEKLSLKETLTLLDGAARHNVQVLITDSGQR
TGTGSALMAMKDAGVNTYRWQGGEQRPATIISEPDRNVRYDRLAGDFAASVKAGEESVAQ
VSGVREQAILTQAIRSELKTQGVLGHPEVTMTALSPVWLDSRSRYLRDMYRPGMVMEQWN
PETRSHDRYVIDRVTAQSHSLTLRDAQGETQVVRISSLDSSWSLFRPEKMPVADGERLRV
TGKIPGLRVSGGDRLQVASVSEDAMTVVVPGRAEPATLPVADSPFTALKLENGWVETPGH
SVSDSATVFASVTQMAMDNATLNGLARSGRDVRLYSSLDETRTAEKLARHPSFTVVSEQI
KARAGETSLETAISLQKTGLHTPAQQAIHLALPVLESKNLAFSMVDLLTEAKSFAAEGTG
FTELGGEINAQIKRGDLLYVDVAKGYGTGLLVSRASYEAEKSILRHILEGKEAVTPLMER
VPGELMETLTSGQRAATRMILETSDRFTVVQGYAGVGKTTQFRAVMSAVNMLPASERPRV
VGLGPTHRAVGEMRSAGVDAQTLASFLHDTQLQQRSGETPDFSNTLFLLDESSMVGNTDM
ARAYALIAAGGGRAVASGDTDQLQAIAPGQPFRLQQTRSAADVVIMKEIVRQTPELREAV
YSLINRDVERALSGLESVKPSQVPRQEGAWAPEHSVTEFSHSQEAKLAEAQQKAMLKGET
FPDVPMTLYEAIVRDYTGRTPEAREQTLIVTHLNEDRRVLNSMIHDAREKAGELGKEQVM
VPVLNTANIRDGELRRLSTWENNPDALALVDSVYHRIAGISKDDGLITLEDAEGNTRLIS
PREAVAEGVTLYTPDKIRVGTGDRMRFTKSDRERGYVANSVWTVTAVSGDSVTLSDGQQT
RVIRPGQERAEQHIDLAYAITAHGAQGASETFAIALEGTEGNRKLMAGFESAYVALSRMK
QHVQVYTDNRQGWTDAINNAVQKGTAHDVLEPKPDREVMNAQRLFSTARELRDVAAGRAV
LRQAGLAGGDSPARFIAPGRKYPQPYVALPAFDRNGKSAGIWLNPLTTDDGNGLRGFSGE
GRVKGSGDAQFVALQGSRNGESLLADNMQDGVRIARDNPDSGVVVRIAGEGRPWNPGAIT
GGRVWGDIPDSSVQPGAGNGEPVTAEVLAQRQAEEAIRRETERRADEIVRKMAENKPDLP
DGKTEQAVREIAGQERDRADITEREAALPESVLRESQREQEAVREVARENLLQERLQQIE
RDMVRDLQKEKTLGGD
>gi|283826915|ref|YP_003377786.1| conjugal transfer nickase/helicase [Shigella sonnei]
MLSFSVVKSAGSAGNYYTDKDNYYVLGSMGERWAGQGAEQLGLQGSVDKDVFTRLLEGRL
PDGADLSRMQDGSNKHRPGYDLTFSAPKSVSMMAMLGGDKRLIDAHNQAVDFAVRQVEAL
ASTRVMTDGQSETVLTGNLVMALFNHDTSRDQDPQLHTHVVVANVTQHNGEWKTLSSDKV
GKTGFSENVLANRIAFGKIYQSELRQRVEALGYETEVVGKHGMWEMPGVPVEAFSSRSQA
IREAVGEDASLKSRDVAALDTRKSKQHVDPEVRMAEWMQTLKETGFDIRAYRDAADQRAE
IRTQAPGPASQDGPDVQQAVTQAIAGLSERKVQFTYTDVLARTVGILPPENGVIERARAG
IDEAISREQLIPLDREKGLFTSGIHVLDELSVRALSRDIMKQNRVTVHPEKSVPRTAGYS
DAVSVLAQDRPSLAIVSGQGGAAGQRERVAELVMMAREQGREVQIIAADRRSQMNLKQDE
RLSGELITGRRQLQEGMVFTPGSTVIVDQGEKLSLKETLTLLDGAARHNVQVLITDSGQR
TGTGSALMAMKDAGVNTYRWQGGEQRPATIISEPDRNVRYDRLAGDFAASVKAGEESVAQ
VSGVREQAILTQAIRSELKTQGVLGHPEVTMTALSPVWLDSRSRYLRDMYRPGMVMEQWN
PETRSHDRYVIDRVTAQSHSLTLRDAQGETQVVRISSLDSSWSLFRPEKMPVADGERLRV
TGKIPGLRVSGGDRLQVASVSEDAMTVVVPGRAEPATLPVADSPFTALKLENGWVETPGH
SVSDSATVFASVTQMAMDNATLNGLARSGRDVRLYSSLDETRTAEKLARHPSFTVVSEQI
KARAGETSLETAISLQKTGLHTPAQQAIHLALPVLESKNLAFSMVDLLTEAKSFAAEGTG
FTELGGEINAQIKRGDLLYVDVAKGYGTGLLVSRASYEAEKSILRHILEGKEAVTPLMER
VPGELMETLTSGQRAATRMILETSDRFTVVQGYAGVGKTTQFRAVMSAVNMLPASERPRV
VGLGPTHRAVGEMRSAGVDAQTLASFLHDTQLQQRSGETPDFSNTLFLLDESSMVGNTDM
ARAYALIAAGGGRAVASGDTDQLQAIAPGQPFRLQQTRSAADVVIMKEIVRQTPELREAV
YSLINRDVERALSGLESVKPSQVPRQEGAWAPEHSVTEFSHSQEAKLAEAQQKAMLKGET
FPDVPMTLYEAIVRDYTGRTPEAREQTLIVTHLNEDRRVLNSMIHDAREKAGELGKEQVM
VPVLNTANIRDGELRRLSTWENNPDALALVDSVYHRIAGISKDDGLITLEDAEGNTRLIS
PREAVAEGVTLYTPDKIRVGTGDRMRFTKSDRERGYVANSVWTVTAVSGDSVTLSDGQQT
RVIRPGQERAEQHIDLAYAITAHGAQGASETFAIALEGTEGNRKLMAGFESAYVALSRMK
QHVQVYTDNRQGWTDAINNAVQKGTAHDVLEPKPDREVMNAQRLFSTARELRDVAAGRAV
LRQAGLAGGDSPARFIAPGRKYPQPYVALPAFDRNGKSAGIWLNPLTTDDGNGLRGFSGE
GRVKGSGDAQFVALQGSRNGESLLADNMQDGVRIARDNPDSGVVVRIAGEGRPWNPGAIT
GGRVWGDIPDSSVQPGAGNGEPVTAEVLAQRQAEEAIRRETERRADEIVRKMAENKPDLP
DGKTEQAVREIAGQERDRADITEREAALPESVLRESQREQEAVREVARENLLQERLQQIE
RDMVRDLQKEKTLGGD
>gi|133756545|ref|YP_001096501.1| conjugal transfer nickase/helicase TraI [Escherichia coli]
MLSFSVVKSAGSAGNYYTDKDNYYVLGSMGERWAGQGAEQLGLQGSVDKDVFTRLLEGRL
PDGADLSRMQDGSNKHRPGYDLTFSAPKSVSMMAMLGGDKRLIDAHNQAVDFAVRQVEAL
ASTRVMTDGQSETVLTGNLVMALFNHDTSRDQDPQLHTHVVVANVTQHNGEWKTLSSDKV
GKTGFSENVLANRIAFGKIYQSELRQRVEALGYETEVVGKHGMWEMPGVPVEAFSSRSQA
IREAVGEDASLKSRDVAALDTRKSKQHVDPEVRMAEWMQTLKETGFDIRAYRDAADQRAE
IRTQAPGPASQDGPDVQQAVTQAIAGLSERKVQFTYTDVLARTVGILPPENGVIERARAG
IDEAISREQLIPLDREKGLFTSGIHVLDELSVRALSRDIMKQNRVTVHPEKSVPRTAGYS
DAVSVLAQDRPSLAIVSGQGGAAGQRERVAELVMMAREQGREVQIIAADRRSQMNLKQDE
RLSGELITGRRQLQEGMVFTPGSTVIVDQGEKLSLKETLTLLDGAARHNVQVLITDSGQR
TGTGSALMAMKDAGVNTYRWQGGEQRPATIISEPDRNVRYDRLAGDFAASVKAGEESVAQ
VSGVREQAILTQAIRSELKTQGVLGHPEVTMTALSPVWLDSRSRYLRDMYRPGMVMEQWN
PETRSHDRYVIDRVTAQSHSLTLRDAQGETQVVRISSLDSSWSLFRPEKMPVADGERLRV
TGKIPGLRVSGGDRLQVASVSEDAMTVVVPGRAEPATLPVADSPFTALKLENGWVETPGH
SVSDSATVFASVTQMAMDNATLNGLARSGRDVRLYSSLDETRTAEKLARHPSFTVVSEQI
KARAGETSLETAISLQKTGLHTPAQQAIHLALPVLESKNLAFSMVDLLTEAKSFAAEGTG
FTELGGEINAQIKRGDLLYVDVAKGYGTGLLVSRASYEAEKSILRHILEGKEAVTPLMER
VPGELMETLTSGQRAATRMILETSDRFTVVQGYAGVGKTTQFRAVMSAVNMLPASERPRV
VGLGPTHRAVGEMRSAGVDAQTLASFLHDTQLQQRSGETPDFSNTLFLLDESSMVGNTDM
ARAYALIAAGGGRAVASGDTDQLQAIAPGQPFRLQQTRSAADVVIMKEIVRQTPELREAV
YSLINRDVERALSGLESVKPSQVPRQEGAWAPEHSVTEFSHSQEAKLAEAQQKAMLKGET
FPDVPMTLYEAIVRDYTGRTPEAREQTLIVTHLNEDRRVLNSMIHDAREKAGELGKEQVM
VPVLNTANIRDGELRRLSTWENNPDALALVDSVYHRIAGISKDDGLITLEDAEGNTRLIS
PREAVAEGVTLYTPDKIRVGTGDRMRFTKSDRERGYVANSVWTVTAVSGDSVTLSDGQQT
RVIRPGQERAEQHIDLAYAITAHGAQGASETFAIALEGTEGNRKLMAGFESAYVALSRMK
QHVQVYTDNRQGWTDAINNAVQKGTAHDVLEPKPDREVMNAQRLFSTARELRDVAAGRAV
LRQAGLAGGDSPARFIAPGRKYPQPYVALPAFDRNGKSAGIWLNPLTTDDGNGLRGFSGE
GRVKGSGDAQFVALQGSRNGESLLADNMQDGVRIARDNPDSGVVVRIAGEGRPWNPGAIT
GGRVWGDIPDSSVQPGAGNGEPVTAEVLAQRQAEEAIRRETERRADEIVRKMAENKPDLP
DGKTEQAVREIAGQERDRADITEREAALPESVLRESQREQEAVREVARENLLQERLQQIE
RDMVRDLQKEKTLGGD
>gi|41057012|ref|NP_957632.1| conjugal transfer nickase/helicase TraI [Escherichia coli]
MLSFSVVKSAGSAGNYYTDKDNYYVLGSMGERWAGQGAEQLGLQGSVDKDVFTRLLEGRL
PDGADLSRMQDGSNKHRPGYDLTFSAPKSVSMMAMLGGDKRLIDAHNQAVDFAVRQVEAL
ASTRVMTDGQSETVLTGNLVMALFNHDTSRDQDPQLHTHVVVANVTQHNGEWKTLSSDKV
GKTGFSENVLANRIAFGKIYQSELRQRVEALGYETEVVGKHGMWEMPGVPVEAFSSRSQA
IREAVGEDASLKSRDVAALDTRKSKQHVDPEVRMAEWMQTLKETGFDIRAYRDAADQRAE
IRTQAPGPASQDGPDVQQAVTQAIAGLSERKVQFTYTDVLARTVGILPPENGVIERARAG
IDEAISREQLIPLDREKGLFTSGIHVLDELSVRALSRDIMKQNRVTVHPEKSVPRTAGYS
DAVSVLAQDRPSLAIVSGQGGAAGQRERVAELVMMAREQGREVQIIAADRRSQMNLKQDE
RLSGELITGRRQLQEGMVFTPGSTVIVDQGEKLSLKETLTLLDGAARHNVQVLITDSGQR
TGTGSALMAMKDAGVNTYRWQGGEQRPATIISEPDRNVRYDRLAGDFAASVKAGEESVAQ
VSGVREQAILTQAIRSELKTQGVLGHPEVTMTALSPVWLDSRSRYLRDMYRPGMVMEQWN
PETRSHDRYVIDRVTAQSHSLTLRDAQGETQVVRISSLDSSWSLFRPEKMPVADGERLRV
TGKIPGLRVSGGDRLQVASVSEDAMTVVVPGRAEPATLPVADSPFTALKLENGWVETPGH
SVSDSATVFASVTQMAMDNATLNGLARSGRDVRLYSSLDETRTAEKLARHPSFTVVSEQI
KARAGETSLETAISLQKTGLHTPAQQAIHLALPVLESKNLAFSMVDLLTEAKSFAAEGTG
FTELGGEINAQIKRGDLLYVDVAKGYGTGLLVSRASYEAEKSILRHILEGKEAVTPLMER
VPGELMETLTSGQRAATRMILETSDRFTVVQGYAGVGKTTQFRAVMSAVNMLPASERPRV
VGLGPTHRAVGEMRSAGVDAQTLASFLHDTQLQQRSGETPDFSNTLFLLDESSMVGNTDM
ARAYALIAAGGGRAVASGDTDQLQAIAPGQPFRLQQTRSAADVVIMKEIVRQTPELREAV
YSLINRDVERALSGLESVKPSQVPRQEGAWAPEHSVTEFSHSQEAKLAEAQQKAMLKGET
FPDVPMTLYEAIVRDYTGRTPEAREQTLIVTHLNEDRRVLNSMIHDAREKAGELGKEQVM
VPVLNTANIRDGELRRLSTWENNPDALALVDSVYHRIAGISKDDGLITLEDAEGNTRLIS
PREAVAEGVTLYTPDKIRVGTGDRMRFTKSDRERGYVANSVWTVTAVSGDSVTLSDGQQT
RVIRPGQERAEQHIDLAYAITAHGAQGASETFAIALEGTEGNRKLMAGFESAYVALSRMK
QHVQVYTDNRQGWTDAINNAVQKGTAHDVLEPKPDREVMNAQRLFSTARELRDVAAGRAV
LRQAGLAGGDSPARFIAPGRKYPQPYVALPAFDRNGKSAGIWLNPLTTDDGNGLRGFSGE
GRVKGSGDAQFVALQGSRNGESLLADNMQDGVRIARDNPDSGVVVRIAGEGRPWNPGAIT
GGRVWGDIPDSSVQPGAGNGEPVTAEVLAQRQAEEAIRRETERRADEIVRKMAENKPDLP
DGKTEQAVREIAGQERDRADITEREAALPESVLRESQREQEAVREVARENLLQERLQQIE
RDMVRDLQKEKTLGGD
>gi|91206383|ref|YP_538737.1| DNA helicase I [Escherichia coli UTI89]
MLSFSVVKSAGSAGNYYTDKDNYYVLGSMGERWAGQGAEQLGLQGSVDKDVFTRLLEGRL
PDGADLSRMQDGSNKHRPGYDLTFSAPKSVSMMAMLGGDKRLIDAHNQAVDFAVRQVEAL
ASTRVMTDGQSETVLTGNLVMALFNHDTSRDQDPQLHTHVVVANVTQHNGEWKTLSSDKV
GKTGFSENVLANRIAFGKIYQSELRQRVEALGYETEVVGKHGMWEMPGVPVEAFSSRSQA
IREAVGEDASLKSRDVAALDTRKSKQHVDPEIRMAEWMQTLKETGFDIRAYRDAADQRAE
IRTQAPGPASQDGPDVQQAVTQAIAGLSERKVQFTYTDVLARTVGILPPENGVIERARAG
IDEAISREQLIPLDREKGLFTSGIHVLDELSVRALSRDIMKQNRVTVHPEKSVPRTAGYS
DAVSVLAQDRPSLAIVSGQGGAAGQRERVAELVMMAREQGREVQIIAADRRSQMNLKQDE
RLSGELITGRRQLQEGMVFTPGSTVIVDQGEKLSLKETLTLLDGAARHNVQVLITDSGQR
TGTGSALMAMKDAGVNTYRWQGGEQRPATIISEPDRNVRYDRLAGDFAASVKAGEESVAQ
VSGVREQAILTQAIRSELKTQGVLGHPEVTMTALSPVWLDSRSRYLRDMYRPGMVMEQWN
PETRSHDRYVIDRVTAQSHSLTLRDAQGETQVVRISSLDSSWSLFRPEKMPVADGERLRV
TGKIPGLRVSGGDRLQVASVSEDAMTVVVPGRAEPATLPVADSPFTALKLENGWVETPGH
SVSDSATVFASVTQMAMDNATLNGLARSGRDVRLYSSLDETRTAEKLARHPSFTVVSEQI
KARAGETSLETAISLQKTGLHTPAQQAIHLALPVLESKNLAFSMVDLLTEAKSFAAEGTG
FTELGGEINAQIKRGDLLYVDVAKGYGTGLLVSRASYEAEKSILRHILEGKEAVTPLMER
VPGELMETLTSGQRAATRMILETSDRFTVVQGYAGVGKTTQFRAVMSAVNMLPASERPRV
VGLGPTHRAVGEMRSAGVDAQTLASFLHDTQLQQRSGETPDFSNTLFLLDESSMVGNTDM
ARAYALIAAGGGRAVASGDTDQLQAIAPGQPFRLQQTRSAADVVIMKEIVRQTPELREAV
YSLINRDVERALSGLESVKPSQVPRQEGAWAPEHSVTEFSHSQEAKLAEAQQKAMLKGET
FPDVPMTLYEAIVRDYTGRTPEAREQTLIVTHLNEDRRVLNSMIHDAREKAGELGKEQVM
VPVLNTANIRDGELRRLSTWENNPDALALVDSVYHRIAGISKDDGLITLEDAEGNTRLIS
PREAVAEGVTLYTPDKIRVGTGDRMRFTKSDRERGYVANSVWTVTAVSGDSVTLSDGQQT
RVIRPGQERAEQHIDLAYAITAHGAQGASETFAIALEGTEGNRKLMAGFESAYVALSRMK
QHVQVYTDNRQGWTDAINNAVQKGTAHDVLEPKPDREVMNAQRLFSTARELRDVAAGRAV
LRQAGLAGGDSPARFIAPGRKYPQPYVALPAFDRNGKSAGIWLNPLTTDDGNGLRGFSGE
GRVKGSGDAQFVALQGSRNGESLLADNMQDGVRIARDNPDSGVVVRIAGEGRPWNPGAIT
GGRVWGDIPDNSVQPGAGNGEPVTAEVLAQRQAEEAIRRETERRADEIVRKMAENKPDLP
DGKTELAVRDIAGQERDRSAISERETALPESVLRESQREREAVREVARENLLQERLQQME
RDMVRDLQKEKTLGGD
>gi|256855362|ref|YP_003162606.1| conjugal transfer nickase/helicase TraI [Escherichia coli]
MLSFSVVKSAGSAGNYYTDKDNYYVLGSMGERWAGQGAEQLGLQGSVDKDVFTRLLEGRL
PDGADLSRMQDGSNKHRPGYDLTFSAPKSVSMMAMLGGDKRLIDAHNQAVDFAVRQVEAL
ASTRVMTDGQSETVLTGNLVMALFNHDTSRDQDPQLHTHVVVANVTQHNGEWKTLSSDKV
GKTGFSENVLANRIAFGKIYQSELRQRVEALGYETEVVGKHGMWEMPGVPVEAFSSRSQA
IREAVGEDASLKSRDVAALDTRKSKQHVDPEIRMAEWMQTLKETGFDIRAYRDAADQRAE
IRTQAPGPASQDGPDVQQAVTQAIAGLSERKVQFTYTDVLARTVGILPPENGVIERARAG
IDEAISREQLIPLDREKGLFTSGIHVLDELSVRALSRDIMKQNRVTVHPEKSVPRTAGYS
DAVSVLAQDRPSLAIVSGQGGAAGQRERVAELVMMAREQGREVQIIAADRRSQMNLKQDE
RLSGELITGRRQLQEGMVFTPGSTVIVDQGEKLSLKETLTLLDGAARHNVQVLITDSGQR
TGTGSALMAMKDAGVNTYRWQGGEQRPATIISEPDRNVRYDRLAGDFAASVKAGEESVAQ
VSGVREQAILTQAIRSELKTQGVLGHPEVTMTALSPVWLDSRSRYLRDMYRPGMVMEQWN
PETRSHDRYVIDRVTAQSHSLTLRDAQGETQVVRISSLDSSWSLFRPEKMPVADGERLRV
TGKIPGLRVSGGDRLQVASVSEDAMTVVVPGRAEPATLPVADSPFTALKLENGWVETPGH
SVSDSATVFASVTQMAMDNATLNGLARSGRDVRLYSSLDETRTAEKLARHPSFTVVSEQI
KARAGETSLETAISLQKTGLHTPAQQAIHLALPVLESKNLAFSMVDLLTEAKSFAAEGTG
FTELGGEINAQIKRGDLLYVDVAKGYGTGLLVSRASYEAEKSILRHILEGKEAVTPLMER
VPGELMETLTSGQRAATRMILETSDRFTVVQGYAGVGKTTQFRAVMSAVNMLPASERPRV
VGLGPTHRAVGEMRSAGVDAQTLASFLHDTQLQQRSGETPDFSNTLFLLDESSMVGNTDM
ARAYALIAAGGGRAVASGDTDQLQAIAPGQPFRLQQTRSAADVVIMKEIVRQTPELREAV
YSLINRDVERALSGLESVKPSQVPRQEGAWAPEHSVTEFSHSQEAKLAEAQQKAMLKGET
FPDVPMTLYEAIVRDYTGRTPEAREQTLIVTHLNEDRRVLNSMIHDAREKAGELGKEQVM
VPVLNTANIRDGELRRLSTWENNPDALALVDSVYHRIAGISKDDGLITLEDAEGNTRLIS
PREAVAEGVTLYTPDKIRVGTGDRMRFTKSDRERGYVANSVWTVTAVSGDSVTLSDGQQT
RVIRPGQERAEQHIDLAYAITAHGAQGASETFAIALEGTEGNRKLMAGFESAYVALSRMK
QHVQVYTDNRQGWTDAINNAVQKGTAHDVLEPKPDREVMNAQRLFSTARELRDVAAGRAV
LRQAGLAGGDSPARFIAPGRKYPQPYVALPAFDRNGKSAGIWLNPLTTDDGNGLRGFSGE
GRVKGSGDAQFVALQGSRNGESLLADNMQDGVRIARDNPDSGVVVRIAGEGRPWNPGAIT
GGRVWGDIPDNSVQPGAGNGEPVTAEVLAQRQAEEAIRRETERRADEIVRKMAENKPDLP
DGKTELAVRDIAGQERDRSAISERETALPESVLRESQREREAVREVARENLLQERLQQME
RDMVRDLQKEKTLGGD
>gi|218692864|ref|YP_002405976.1| conjugal transfer nickase/helicase TraI [Escherichia coli UMN026]
MLSFSVVKSAGSAGNYYTDKDNYYVLGSMGERWAGQGAEQLGLQGSVDKDVFTRLLEGRL
PDGADLSRMQDGSNKHRPGYDLTFSAPKSVSMMAMLGGDKRLIDAHNQAVDFAVRQVEAL
ASTRVMTDGQSETVLTGNLVMALFNHDTSRDQDPQLHTHVVVANVTQHNGEWKTLSSDKV
GKTGFSENVLANRIAFGKIYQSELRQRVEALGYETEVVGKHGMWEMPGVPVEAFSSRSQA
IREAVGEDASLKSRDVAALDTRKSKQHVDPEIRMAEWMQTLKETGFDIRAYRDAADQRAE
IRTQAPGPASQDGPDVQQAVTQAIAGLSERKVQFTYTDVLARTVGILPPENGVIERARAG
IDEAISREQLIPLDREKGLFTSGIHVLDELSVRALSRDIMKQNRVTVHPEKSVPRTAGYS
DAVSVLAQDRPSLAIVSGQGGAAGQRERVAELVMMAREQGREVQIIAADRRSQMNLKQDE
RLSGELITGRRQLQEGMVFTPGSTVIVDQGEKLSLKETLTLLDGAARHNVQVLITDSGQR
TGTGSALMAMKDAGVNTYRWQGGEQRPATIISEPDRNVRYDRLAGDFAASVKAGEESVAQ
VSGVREQAILTQAIRSELKTQGVLGHPEVTMTALSPVWLDSRSRYLRDMYRPGMVMEQWN
PETRSHDRYVIDRVTAQSHSLTLRDAQGETQVVRISSLDSSWSLFRPEKMPVADGERLRV
TGKIPGLRVSGGDRLQVASVSEDAMTVVVPGRAEPATLPVADSPFTALKLENGWVETPGH
SVSDSATVFASVTQMAMDNATLNGLARSGRDVRLYSSLDETRTAEKLARHPSFTVVSEQI
KARAGETSLETAISLQKTGLHTPAQQAIHLALPVLESKNLAFSMVDLLTEAKSFAAEGTG
FTELGGEINAQIKRGDLLYVDVAKGYGTGLLVSRASYEAEKSILRHILEGKEAVTPLMER
VPGELMETLTSGQRAATRMILETSDRFTVVQGYAGVGKTTQFRAVMSAVNMLPASERPRV
VGLGPTHRAVGEMRSAGVDAQTLASFLHDTQLQQRSGETPDFSNTLFLLDESSMVGNTDM
ARAYALIAAGGGRAVASGDTDQLQAIAPGQPFRLQQTRSAADVVIMKEIVRQTPELREAV
YSLINRDVERALSGLESVKPSQVPRQEGAWAPEHSVTEFSHSQEAKLAEAQQKAMLKGET
FPDVPMTLYEAIVRDYTGRTPEAREQTLIVTHLNEDRRVLNSMIHDAREKAGELGKEQVM
EPVLNTANIRDGELRRLSTWENNPDALALVDSVYHRIAGISKDDGLITLEDAEGNTRLIS
PREAVAEGVTLYTPDKIRVGTGDRMRFTKSDRERGYVANSVWTVTAVSGDSVTLSDGQQT
RVIRPGQERAEQHIDLAYAITAHGAQGASETFAIALEGTEGNRKLMAGFESAYVALSRMK
QHVQVYTDNRQGWTDAINNAVQKGTAHDVLEPKPDREVMNAQRLFSTARELRDVAAGRAV
LRQAGLAGGDSPARFIAPGRKYPQPYVALPAFDRNGKSAGIWLNPLTTDDGNGLRGFSGE
GRVKGSGDAQFVALQGSRNGESLLADNMQDGVRIARDNPDSGVVVRIAGEGRPWNPGAIT
GGRVWGDIPDNSVQPGAGNGEPVTAEVLAQRQAEEAIRRETERRADEIVRKMAENKPDLP
DGKTELAVRDIAGQERDRSAISERETALPESVLRESQREREAVREVARENLLQERLQQME
RDMVRDLQKEKTLGGD
>gi|270208421|ref|YP_003329195.1| TraI [Klebsiella pneumoniae]
MLSFSVVKSAGSAGNYYTDKDNYYVLGSMGERWAGQGAEQLGLQGSVDKDVFTRLLEGRL
PDGADLSRMQDGSNKHRPGYDLTFSAPKSVSMMAMLGGDKRLIDAHNQAVDFAVRQVEAL
ASTRVMTDGQSETVLTGNLVMALFNHDTSRDQDPQLHTHVVVANVTQHNGEWKTLSSDKV
GKTGFSENVLANRIAFGKIYQSELRQRVEALGYETEVVGKHGMWEMPGVPVEAFSSRSQA
IREAVGEDASLKSRDVAALDTRKSKQHVDPEIRMAEWMQTLKETGFDIRAYRDAADQRAE
IRTQAPGPASQDGPDVQQAVTQAIAGLSERKVQFTYTDVLARTVGILPPENGVIERARAG
IDEAISREQLIPLDREKGLFTSGIHVLDELSVRALSRDIMKQNRVTVHPEKSVPRTAGYS
DAVSVLAQDRPSLAIVSGQGGAAGQRERVAELVMMAREQGREVQIIAADRRSQMNLKQDE
RLSGELITGRRQLQEGMVFTPGSTVIVDQGEKLSLKETLTLLDGAARHNVQVLITDSGQR
TGTGSALMAMKDAGVNTYRWQGGEQRPATIISEPDRNVRYDRLAGDFAASVKAGEESVAQ
VSGVREQAILTQAIRSELKTQGVLGHPEVTMTALSPVWLDSRSRYLRDMYRPGMVMEQWN
PETRSHDRYVIDRVTAQSHSLTLRDAQGETQVVRISSLDSSWSLFRPEKMPVADGERLRV
TGKIPGLRVSGGDRLQVASVSEDAMTVVVPGRAEPATLPVADSPFTALKLENGWVETPGH
SVSDSATVFASVTQMAMDNATLNGLARSGRDVRLYSSLDETRTAEKLARHPSFTVVSEQI
KARAGETSLETAISLQKTGLHTPAQQAIHLALPVLESKNLAFSMVDLLTEAKSFAAEGTG
FTELGGEINAQIKRGDLLYVDVAKGYGTGLLVSRASYEAEKSILRHILEGKEAVTPLMER
VPGELMETLTSGQRAATRMILETSDRFTVVQGYAGVGKTTQFRAVMSAVNMLPASERPRV
VGLGPTHRAVGEMRSAGVDAQTLASFLHDTQLQQRSGETPDFSNTLFLLDESSMVGNTDM
ARAYALIAAGGGRAVASGDTDQLQAIAPGQPFRLQQTRSAADVVIMKEIVRQTPELREAV
YSLINRDVERALSGLESVKPSQVPRQEGAWAPEHSVTEFSHSQEAKLAEAQQKAMLKGET
FPDVPRTLYEAIVRDYTGRTPEAREQTLIVTHLNEDRRVLNSMIHDAREKAGELGKEQVM
VPVLNTANIRDGELRRLSTWENNPDALALVDSVYHRIAGISKDDGLITLEDAEGNTRLIS
PREAVAEGVTLYTPDKIRVGTGDRMRFTKSDRERGYVANSVWTVTAVSGDSVTLSDGQQT
RVIRPGQERAEQHIDLAYAITAHGAQGASETFAIALEGTEGNRKLMAGFESAYVALSRMK
QHVQVYTDNRQGWTDAINNAVQKGTAHDVLEPKPDREVMNAQRLFSTARELRDVAAGRAV
LRQAGLAGGDSPARFIAPGRKYPQPYVALPAFDRNGKSAGIWLNPLTTDDGNGLRGFSGE
GRVKGSGDAQFVALQGSRNGESLLADNMQDGVRIARDNPDSGVVVRIAGEGRPWNPGAIT
GGRVWGDIPDNSVQPGAGNGEPVTAEVLAQRQAEEAIRRETERRADEIVRKMAENKPDLP
DGKTELAVRDIAGQERDRSAISERETALPESVLRESQREREAVREVARENLLQERLQQME
RDMVRDLQKEKTLGGD
>gi|288963154|ref|YP_003453433.1| hypothetical protein AZL_f01290 [Azospirillum sp. B510]
MMGIRGWAFTTGGRTHSRKRDANLSGSARPSIAAFALEPRFMFDAAGAATATDHADQQAA
AHAVDGKTDGADGQEHAMALADAAKALQAAAPKAPDYQVLAAADPAANGGRKEVAFIDTG
VADWRTLANGIRPGVEVVLLDGSKDGLAQMAEWAQGKTGYDAVHVLSHGSEGEVRLGSLT
LDSAAVSTRAGDLAALGGALTADGDLLLYGCEVASDGGDRFMNAVAEATGADVAASDDLT
GAAQLGGNWVLERTHGSIETGVVATPALQNDYSHVLAGPGPFIFDFDPNTAGTVITPSGK
ELTYYLQNADATLRVTTTTQDAALSPNNTNFAEALEIGQGDNDQAQDLSETKARFDFTQE
ETFNINSIDFASFQTTAVGQNDNVVITTSKGSASITIPAGASSFSTLNLATQQDPTLFQN
ISWFELTTTDGHFAVAVDNINISNIILPTGPRLDLNGAAAGADNAISFTEDGAGVAIAPA
ATLTHRDPTGTLTTVVVTLDNPVAGEQLSLTGTSGSTYGAVTFTGSGSASITLTRNGASE
TELQDALRAIKYENTSQAPVSRSISVVASEDVGGTTKSATKTVAVTATAVNDAPTIASGQ
TVTLPSITEDNTAMTGVSVATILGTSGLNHSDPDGGSVASGIAVTAKTGSSGGSAGWKYS
TDSGSNWYDFGDLSSSALLLDSTALVRFVPNQQTGEIATLTFRAWDETSGTASSGATRGT
ATIAGTGGTTAYSSNTATVSLAVSDVNDAPVNTVPGAQSTNEDTSLVFSSGNSNLISIAD
VDAGSNSVQVTLGVLHGTLTLSGTTGLSFTTGTGTANASMVFTGTISAINTALAGLSYAP
TANYHGSDTLTITTNDRGNTGADPGTTGDGSSEQDQDTVAITVNPVADTPSVTGATTVPG
TQTSSGLVISRNAADGTEVPYFKITNIVNGTLYQNDGTTQITTGSFITFAQANAGLKFTP
SGSNNGSFNVQASTSNADGGLGGSTATATIIVSNAPTVRSIVRTGTQTTNATSVDFTVTF
SESVSGVDATDFALATTSTATGTIGTPSTSDGGTTWTVSVTGVGGDGTLGLNLVDDDSII
SSGSMTELGGFGTGNGNYTGQTYTIDNTAPAAPSAADMTAGTDSGPSNSDNVTSNTRPTF
NGTAEAGTTVTLYDTDGATVLGTAVTNGMGRWSITPGSALSAGSHTLTVKAADTAGNQSS
ASNGLTVTIDATAPTVTIGNGTAHPYTENGAAAAIAGDATVTETGSPGSSVLSVQITANN
EATDRLSLPTGTATGINVSGTDLRSGTTVIGTVTTDNVTNGAAWTITFASTATADDIRDV
IRAIRYDSTSENPGTANRTVSFTLTDGAGNTATAATRTVAVTAVNDAPTDIALTASSVSK
FDSSNATVGTLSATDVDDSSWTFTIVSITDPSSATTSGPGIFTIFGTTLKAATPSTLAVG
SYTVRVQADDGHGSNSTYQKDLTITVSNDLTVTVANIDSSAPTGTYATDLSDGNGLDLRE
ALYYANNAINNHSASAVTIKFDTGLSGTITLGGTYAVASGVTLAVNSGGGGQAITIASQS
LSLDGALGISVATGDTLAINSSLADDGVVTSSLTKTGAGTLTLGGTNVSYSNGGIPSGTS
LNDVTVSAGTLSVTNDRNLGGGMVTLSGGGTLTFTSGSGTVDILNAFTLGSGGGTIDYGV
TGAGNGINLAGQISGSGKLTKTGAGVLGLTVGYVTSGGTTNSTWSGDLEVAAGTLSLTNQ
SWNYGNSQAGTITFDDGTKLLINGDYGSMTIGNAITMNGAVTIDMDGTSNTLTLSGALTG
ASTPSLAISNGGTVVLSGSNSFDGSVTVGGANSTSKLVLSSATAISDTTSVTLNANGELQ
NTVDKTIGTLTSSVATSKVWIDKTKTLTVSQSGNSTFAGAIKDGSGASGTGSLTKAGSGT
LTLSGTNTYGGATTVSEGTLTASGGSAIADSSAVTVNTGATFRVASGDETVGSIAGAGQI
AFGSRILTVGGNGNSTTFSGTIIAGNNAILTKTGTGTLTLTGNSSTAGFKTTVSAGTLSI
GSGGGLASGTLTLAGSSTLDFATAATVSNDVTLSGNATIALHANNVTLSGNITGGTNTLT
KTGSGTLTLSSGTSNGSAWNLSVGNGTVSVDDAARLGTGSVTLAADTTLEVTGATTLVNA
TTMTGSATISNSAAVSLSGAISGNGYTLTKAGAGTLTLSSTANGGSTFATTVSAGGLSIG
AATNIGTGAITLASSTTLYLTGAATYTNAVALTGNATVAATANATLSGNITGSYALSVAA
NSSTATLSGNNSFSSLYVTSGTLSAASGGTAGSTNLGSGQVSLNGGSLTLTGSGVTVSNA
IAVNSDATITNANAVTLSGVVSGSATLTKAGTGILTLSGNNSHSGATTVSAGTLRASGGS
AIGDGSAVTVAYGAFLTLSASETIGSLAGAGTVTLGAYTLTTGGNNTNTIFSGGIDGTGG
LTKTGSGMLTLSGSNSYSGATTISAGTVALQGGSSIGDTSAVTVSAGATLLFDDSVSETI
GSLAGDGTVTLNNGTLTMGENDASTLFSGVIREDQAGNILKMGSGTLTLSGSNTYTGTTT
VRGGTLSVAGDANLGGGTVTLNGGTLTVTAAGTIDNVFDIGNFGATIDTAVAVTLSGGIG
GNSGGNDGLTKIGTGTLTLSGTGTYSGSTTVSAGTLLVTGALTGTSGMSVASGATLGGTG
SIFASNSSNTLTVASGATLAPGVAGTNNGVGTLTVNGSLAMSGTLAVEIAGTAAGGYDQV
IVSGGVTLSSGSSAVTVTRVNGFTAVNAATYRVIDQTGAGTVSSTLSGLAQGATLSSNGD
LYTVDYAGGTGNDLVLTALVNPTVSSVSASSADGTYKAGSTVTVTVTFSRAVTVSGTPTL
ALNTGRDASYSGGSGTNTLTFTYIVQDGDNATDLDYASINALTLNGGGIADSSTSLDAIL
TLAAPGGAGSMGANKAIVIDTAAPTVSSVSAVNGTYRAGEAIDVTVTFSEAVSVTGTPTL
AITLDDGTVVQAAYLSGSGGSALTFRYIVGSNLTDADGIGIGASISDGGIADLIGNSAIR
TLNNVASTAAVRVDSLPPTVTNVTASTANGLYTTGDTITIQVTFSEAVSVSGTPTLALNA
GRGASYSGGSGTNTLTFTYTVQAGDTAADLDAAGTAALAGSITDIAGNAGILRLATPGDA
GTLGANKDIVIDTTAPSIRTIVVPNDGLYGTGRTLSFFIQMSEAVIVNGAPTITLDIGGQ
TRQAVYNASASTGSILRFDYVVQAGDSDTDGIAVTGLNLNGGSITDRVRIALPATLSGMP
GLQNVLVDTVAPDTPSVPVLAPGQDTGASATDGLTSLNRPTLGGTAEPGSTVTVLVDGVA
VGTAIAGTDGSWSLTPATPLADGTHAVTSQATDRAGNSSGTSTALSLTIDTTPPLLSTPV
ISSPVIAGVDNTANVIPSPRPTLTGTADPNSTVTVIIDGVAAGTVTAGGDGRWSFAVTTP
LADGRHSVATTATDPAGNIGRSGTLSLTVDTQAPLLSTPVIAGVDNAANVISSPRPTLTG
TSEPNSTVTVIIDGVAAGTVTAGGDGRWSFAVTTPLADGSHSVATTATDPAGNIGRSGTL
SLTVDTRAPLSSTPVIAGVDNAANVISSPRPTLTGTAEPNSTVTVIIDGVAAGIVTAGGD
GRWSFAVTTPLADGSHSVATTATDPAGNIGRSGTLSLTVDTRAPLLSTSGATATLSAGGT
ATLGTAVSLSDASPLNRVTVTLTDARDGDELVIGSLPAGITATRAGAGIVLTGVASAADY
QAAVRAIGLRSSANDPSFAGTATSRSISIQARDLVGNGSTTATVTVAVARATTTTPTTTT
SPINTTNSPATTSTVTGSGNGPSLSGGSSTASSSNGPSSGSPSSGLGNSGSMPTLPSGGN
SAASSSGGLPGNSSSTDVGRSVTLSSVGGGSSSTDAGRSVTLSSVGGGSSSTDAGRSVTL
NSVGGGSSSSGSVSSGGAGTGLGGGIGGGFSGGLGSGLGGGISGGLGAGLGSGLGSGLGG
APGTGTGVGAGTGGAPRSNAGGQTGTPDSTSTNGQVQNQNRGTGFGTGQNTGQVRPPAAG
QPGSQGQPQQQTQPQTQEQPQTQPQGQPQGQRETQAPPQDGGSTPPGGEGHAGAERGTDD
RAVIMPASPGFARQVARAHGDAAGAAGLLAALASHVLPDSWAA
>gi|77404730|ref|YP_345303.1| acetyltransferase [Rhodobacter sphaeroides 2.4.1]
MMAERPQPVAAPEEDEIDLGQLLGQIWHGKLWIGSATLAAGMLGLAWLANTAPTYRADTL
LQLEEKASPLALPTALSELAGGEARSATEVEILRSRLVLGEAVAAFHLDWEAKPLRAPLV
GQAVASGVLPLPEVEGLIRYDRGDSRIRLDLLEVPPEWVEEPILLTAMGEGQFALLLPDG
REETGEVGRPLAVPDRGFGLRIGALEGVRGRQFVIRQLDETGAIGALRDRLTVAERGKQS
SILEVGLTGRDPAEVQRTLGGIAEAYLRQNMTRSAAEAESSLEFIEGQLPEAQKAVRAAE
DRLNAYRQAQQAIDLGFEGQSLLTQISAIETELRQLADQEEEIANRYTSNHPTYQRLLAM
RGRLEERLAALRKEVSNLPETQREVFNFTRDLEVAQEVYLQLLNRAQELRVVKASTIGNV
RIVDGARTAPEPVAPRRGRTLALALLLGALSGTGLVLGRAWLRRSVRGPEELDRLGLPVF
ATVLFAPAAVGNRKGRGLLPILALSDPNSATVEGIRSLRTSLHFGMLDAGSRSIALTSSA
PAAGKSFTSVNLAVVAAQAGQSVCLIDADLRRGHLRRYFAVAKGTPGLAEYLAGEAELDE
LLRPGPVEGLAFLSTGQLPPNPSELLMRPRLAELVAELDRRFDLSIFDAPPVLAVTDPVV
IGRAVGATIAVVRHDVTGLGEVEALIRQLQGAGVKPAGAVLNAYRPQRGSGRYGYGYGYR
YRYDTGYRPQSGD
>gi|186474371|ref|YP_001863342.1| filamentous haemagglutinin outer membrane protein [Burkholderia phymatum STM815]
MRIKKMNNRVYRLVYSKLRGMLVAVEETAAGAGKSNQGETTVQSTSAKTISLFALRHVAF
AVLTLAGAAPLLVDAQVVGGGAHAPGVIQTQNGLQQVNINAPSGGAGVSLNTYSQFDVPK
AGVVLNNSPTIVNTQQAGYINGNPNFAPGQSARIIVNQVNSSAASQLKGYVEVAGNRAEV
ILANPSGIVVDGGGFINTSRGILTTGTPLIDASGNLTGFNVSGGNITVQGAGFNASNVDQ
VDLIARAVQANAAIYANTLNVITGANRVDHDTLAATPITVSGAAPAVSIDVGQLGGMYSG
KIRLVGTENGVGVSLAGVVAAQAGDLTLTTQGKLLLAGQTNASGNMVLSAHDGVDNSGTT
YGQQSVSVNTSGSLTNSGTLAAQQNTTINAGSVASTGTLGAGVNGDGTIASAGDLTVSAS
GAVTATGRNEGGGNTAIQGTSVNLAGSNTSANGALALTASGGDLNLAGATTTAGGALNAN
AAGTLVNDGGRLSSGNAMQLAAANVSNAGGQIVSQSALDLNTAGAISNRQGVIQSAGRAA
LDGASLDNTAGRIVSLNGDGLSVTTTGALVNAGGTTATGDTGGVIGTNGALAVNAGTLAN
QGQLNAAGDATVRAQTIDNHAGSLTAGGALNASATGALSNTGGSMSGAATTVSAASIDNT
SGSIDGDTLAVSTSGDLVNRGGHLTQYSTASQSLSAGGTLDNTGGAIASNAANLSVAAQN
LVNDSGSVQHAGTGTLAVNTTGAISNRAGQIATNGALVAQAGSLDNSAGTLSAQGTAQVS
VTSGIVNQGGTLYGQNGLTATTQGAFDNTGGSVQTAGDLSVSADGVLTNAQGTVNANGAH
STASVSAASIDNTAGTLTNAGDGATTITALSGVTNTGGTLGGNGDVTVNAQTLANDAGAQ
LVAGGAANLNITQSVNNAGGTIFGGTALNLNQASAAVVNDGGAMLGGTDVSVNVASLSNA
GGAIRANRDITVSGAVSGDGEMTAGRNLSLSVAGDYTNDAANSLHADGDMSVSATGTLTN
TGTLAAAGALTASGANVVNAAGADINSATTTVNATGTLTNAGRIEGDAVTTTSATLANTG
AVIGNIVQVNATDVSNTGAAAVIAGAQSVNIYASNSVTNADGALIYSGGNLAIAKDGTRD
ATGMLADQMNTLTNSAADIEAAGDIDIAAHTVNNLRTGVVTQAGTPQTTGSTTLTFWSAG
IPISDLGYYESSVYPQWFMDAGAIGTAAVGALSHPITVTVPRSQVTNLDTGAQTFSLTTP
LTDTYVSASTPLVQVCNGAGHCHYANTSATRTITNNATQWYNSLTDNGDGTYSITFWPDF
NPNVNIRPDQVQVRYDLGTASHDYVEMSRTTTTTISTDQLVNAGTPAKIQAQGAIRINAD
GGSINNQSSTMAAGGDLVRRATGGSVNDTGTVLQQTIDDSTSSTFYWHQKTGGSNDTQTP
GAVVTTASSTVDALPAIATSNQSLQTDAASISIGSVNRVGQTVTGSGVTGGNATGTLPGS
VAGQVSRPQTLGSASGGIPNLALPVNGLFSYRTAPGATWLIATDPRFTSYSRFISSDYML
GQLGLNPQQIEKRIGDGYYEEQLILNQVTQLTGRTFLAGYADNLDEYTALMNNGVAYSKA
FSLTVGVGLTDAQMQQLTTDMVWLVSQDVTLPDGTHQTVLVPKLYLAQGDTVDLKDSGAL
VAGNAVTLNASGDVTNSGHIVSDVATTVLGNNIVNRGVIGSGGTTAVAAVQDVRNVSGRI
GGQDVDVTAGRDVVNETATVSVRGTASTTGLVGVAVTQEALATGTISAAGNAQVIADRDV
NLAGASIQAGNNAAIGAGRDINVGTVALTSTQDAWTRDRLNGGHDSVTQNVGSMITTGGS
LVTVSGRDTTLADATVKTGGDASLIAGNNLTVTAAKNTHSHNEQSLGSSRAQHTSSSYDE
TAQGSSLNAGGDLLLAAGQTQAATALLSPYHVSVAPATPNAPGGGNLSVLGSSVTTGTTT
ADGSLSGGAVKLAATGDVTVGAVSETHDAQSWSHVNHSGFLSSETTTDTKTSHQLLSVGS
TVAGDTVNANAGHDLTVAGSTLASTHDMALSADHDLTITTTQNTSDASHFHEDVKSGLGA
TGNGISYGNSDTKNTTHDSSVTQNGSLVGSTGGSVAMTAGNNLHVTGSDVIAAQNVTGTA
ANITLDAATGTSHHDETQETKTSGFTLGLGGSVGQAIEAAVQQTQAAGSSQDGRAKALHT
IAAAGNAASAVGSLAGGGTPDISVQLSWGTSQSKNTFTEDQTTQTRSSVKAGGTASFTAT
GGGDNAGTPGSGNITVAGSDVSANDVLLSAKNQVNLVNSTNTDSTRSTNESSSASVGVSY
GTKGWGVTASMSKAHGDANSDAATQNNTHVAGANSVSIVSGGDTNITGADVSGNRVSANV
GGNLNIASVQDTTVSSAHQDSSGGGFSISQGGGSASISSQHGSASGNYAGVNEQAGIQAG
AGGFDINVRGNTDLKGAVIASAAGASKNSLTTGTLTFSDIQNHSDYSASSSGFSAGTSGF
MPMLSQSDSGHSSATTKSGVSAGSITVTDAANQKQDIASLNRDTTGTNGTVSKLPDVNTL
LSNQADVMGAASAAGEAVAKDIGTYSDIREQAAKDGAKAANLLGETDQAAQYQQDAADWS
EGGTDRVALHVAGGALVAGIGGGSIGSALGGAAGAGVSATMAGKLNDISAEIQSADPTGN
ATANRILGNVLANAIAGTAGALVGGNAGAFTASNADMYNRQLNPNEKQKLAQLQAGETPE
EKQRLADAACALVQCAAQLSDNDPAKAAAQDSQNRGAGYLTEQKELRATGLFQYSLADAL
TDPVNRAGDWVLQQTRSAANGAANLGNQVGNKAKADAQAKISEAPASLMAQGAVNGVTAV
TGMRGGEPPAQSPGAVLVDSAGQALTGGTGSAAYQPDNATLATDPTSRPSGFRKQTVVDA
WDNAADGSTDGTKACPTCGKDVTVAPGQGARDWDVDHQPPWSQRDLTGMTRQEVINEYNS
GTRLECPSCNRSRGANPAGQ
>gi|268507236|ref|YP_003294036.1| conjugal transfer nickase/helicase [Escherichia coli ETEC H10407]
MLSFSVVKSAGSAGNYYTDKDNYYVLGSMGERWAGQGAEQLGLQGSVDKDIFTRLLEGRL
PDGADLSRMQDGSNKHRPGYDLTFSAPKSVSMMAMLGGDKRLIDAHNQAVDFAVRQVEAL
ASTRVMTDGQSETVLTGNLVMALFNHDTSRDQDPQLHTHVVVANVTQHNGEWKTLSSDKV
GKTGFSENVLANRIAFGKIYQSELRQRVEALGYETEVVGKHGMWEMPGVPVEAFSGRSQA
IREAVGEDASLKSRDVAALDTRKSKQHVDPEVRMAEWMQTLKETGFDIRAYRDAADQRAE
IRTQAPGSASQDGPDVQQAVTQAIAGLSERKVQFTYTDVLARTVGILPPENGVIERARAG
IDEAISREQLIPLDREKGLFTSGIHVLDELSVRALSRDIMKQNRVTVHPEKSVPRTAGYS
DAVSVLAQDRPSLAIVSGQGGAAGQRERVAELVMMAREQGREVQIIAADRRSQMNLKQDE
RLSGELITGRRQLQEGMIFTPGSTVIVDQGEKLSLKETLTLLDGAARHNVQVLITDSGQR
TGTGSALMAMKDAGVNTYRWQGGEQRPATIISEPDRNVRYARLAGDFAASVKAGEESVVQ
VSGVREQAILTQAIRSELKTQGVLGHPEVTMTALSPVWLDSRSRYLRDMYRPGMVMEQWN
PETRSHDRYVIDRVTAQSHSLTLRDAQGETQVVRISSLDSSWSLFRPEKMPVADGERLRV
TGKIPGLRVSGGDRLQVASVSEEAMTVVVPGRAEPATLPVADSPFTALKLENGWVETPGH
SVSDSAKVFASVTQMAMDNATLNGLARSGRDVRLYSSLDETRTAEKLARHPSFTVVSEQI
KARAGETSLETAISLQKAGLHTPAQQAIHLALPVLESKNLAFSMVDLLTEAKSFAAEGTG
FTELGGEINAQIKRGDLLYVDVAKGYGTGLLVSRASYEAEKSILRHILEGKEAVTPLMER
VPGELMETLTSGQRAATRMILETSDRFTVVQGYAGVGKTTQFRAVMSAVNMLPASERPRV
VGLGPTHRAVGEMRSAGVDAQTLASFLHDTQLQQRSGETPDFSNTLFLLDESSMVGNTDM
ARAYALIAAGGGRAVASGDTDQLQAIAPGQPFRLQQTRSAADVVIMKEIVRQTPELREAV
YSLINRDVERALSGLESVKPSQVPRLEGAWAPEHSVTEFSHSQEAKLAEAQQKAMLKGEA
FPDVPMTLYEAIVRDYTGRTPEAREQTLIVTHLNEDRRVLNSMIHDAREKAGELGKEQVM
VPVLNTANIRDGELRRLSTWETHRDALALVDNVYHRIAGIGKDDGLITLEDAEGNTRLIS
PREAVAEGVTLYTPDKIRVGTGDRMRFTKSDRERGYVANSVWTVTAVSGDSVTLSDGQQT
RVIRPGQERAEQHIDLAYAITAHGAQGASETFAIALEGTEGNRKLMAGFESAYVALSRMK
QHVQVYTDNRQGWTDAINNAVQKGTAHDVLEPKPDREVMNAERLFSTARELRDVAAGRAV
LRQAGLSGGDSPARFIAPGRKYPQPYVALPAFDRNGRSAGIWLNPLTTDDGNGLRGFSGE
GRVKGSEDAQFVALQGSRNGESLLADNMQDGVRIARDNPDSGVVVRIAGEGRPWNPGAIT
GGRVWGDIPDNSVQPGAGNGEPVTAEVLAQRQAEEAIRRETERRADEIVRKMAENKPDLP
DGKTEQAVREIAGQERDRADITEREAALPESVLRESQREQEAVREVARENLLQERLQQME
RDMVRDLQKEKTLGGD
>gi|215276222|ref|YP_002332185.1| conjugal transfer nickase/helicase TraI [Escherichia coli O127:H6 str. E2348/69]
MMSIAQVRSAGSAGNYYTDKDNYYVLGSMGERWAGRGAEQLGLQGSVDKDVFTRLLEGKL
PDGADLSRMQDGSNKHRPGYDLTFSAPKSVSVMAMLGGDKRLIDAHNQAVDFAVRQVEAL
ASTRVMTDGQSETVLTGNLVMALFNHDTSRDQEPQLHTHAVVANVTQHNGEWKTLSSDKV
GKTGFIENVYANQIAFGRLYREKLKEQVEALGYETEVVGKHGMWEMPGVPVEAFSGRSQA
IREAVGEDASLKSRDVAALDTRKSKQHVDPEVRMAEWMQTLKETGFDIRAYRDAADQRAE
TRTQTPGPASQDGPDVQQAVTQAIAGLSERKVQFTYTDVLARTVGILPPENGVIERARAG
IDEAISREQLIPLDREKGLFTSGIHVLDELSVRALSRDIMKQNRVTVHPEKSVPRTAGYS
DAVSVLAQDRPSLAIVSGQGGAAGQRERVAELVMMAREQGREVQIIAADRRSQMNLKQDE
RLSGELITGRRQLQEGMAFTPGNTVIVDQGEKLSLKETLTLLDGAARHNVQVLITDSGQR
TGTGSALMAMKDAGVNTYRWQGGEQRPATIISEPDRNVRYARLAGDFAASVKAGEESVAQ
VSGVREQAILTQAIRSELKTQGVLGRPEVTMTALSPVWLDSRSRYLRDMYRPGMVMEQWN
PETRSHDRYVIDRVTAQSNSLTLRDAQGETQVVRISSLDSSWSLFRPEKMPVADGERLRV
TGKIPGLRVSGGDRLQVASVSEDAMTVVVPGRAEPASLPVSDSPFMALKLENGWVETPGH
SVSDSAKVFASVTQMAMDNATLNGLARSGRDVRLYSSLDETRTAEKLARHPSFTVVSEQI
KARAGETLLETAISLQKTGLHTPAQQAIHLALPVVESKNLAFSMVDLLTEAKSFAAEGTS
FTELGGEINAQIKRGDLLYVDVAKGYGTGLLVSRASYEAEKSILRHILEGKEAVTPLMER
VPGELMEKLTSGQRAATRMILETSDRFTVVQGYAGVGKTTQFRAVMSAVNMLPESERPRV
VGLGPTHRAVGEMRSAGVDAQTLASFLHDTQLLQRSGETPNFSNTLFLLDESSMVGNTDM
ARAYALIAAGGGRAVASGDTDQLQAIAPGQPFRLQQTRSAADVAIMKEIVRQTPELREAV
YSLINRDVERALSGLESVKPSQVPRQEGAWVPEHSVTEFSHSQEAKLAEAQQKAMLKGEA
FPDIPMTLYEAIVRDYTGRTPEAREQTLIVTHLNEDRRVLNSMIHDAREKAGELGKEQVM
VPVLNTANIRDGELRRLSTWETHRDALALVDNVYHRIAGISKDDGLITLQDAEGNTRLIS
PREAVAEGVTLYTPDTIRVGTGDRMRFTKSDRERGYVANSVWTVTAVSGDSVTLSDGQQT
RVIRPGQERAEQHIDLAYAITAHGAQGASETFAIALEGTEGNRKQMAGFESAYVALSRMK
QHVQVYTDNRQGWTDAINNAVQKGTAHDVLEPKSDREVMNAERLFSTARELRDVVAGRAV
LRQAGLAGGDSPARFIAPGRKYPQPYVALPAFDRNGKSAGIWLNPLTTDDGNGLRGFSGE
GREKGSGDAQFVALQGSRNGESLLADNMQDGVRIARDNPDSGVVVRIAGEGRPWNPGTIT
GGRVWGDIPDNSVQPGAGNGEPVTAEVLAQRQAEEAIRRETERRADEIVRKMAENKPDLP
DGKTEQAVRDIAGLERDRSAISEREAALPESVLREPQRVREAVREVARENLLQERLQQME
RDMVRDLQKEKTLGGD
>gi|218534562|ref|YP_002401092.1| conjugal transfer nickase/helicase TraI [Escherichia coli S88]
MMSIAQVRSAGSAGNYYTDKDNYYVLGSMGERWAGRGAEQLGLQGSVDKDVFTRLLEGRL
PDGADLSRMQDGSNRHRPGYDLTFSAPKSVSMMAMLGGDKRLIDAHNQAVDFAVRQVEAL
ASTRVMTDGQSETVLTGNLVMALFNHDTSRDQEPQLHTHAVVANVTQHNGEWKTLSSDKV
GKTGFIENVYANQIAFGRLYREKLKEQVEALGYETEVVGKHGMWEMPGVPVEAFSGRSQA
IREAVGEDASLKSRDVAALDTRKSKQHVDPEVRMAEWMQTLKETGFDIRAYRDAADQRAE
TRTQAPGAVSQEGPDVQQAVTQAIAGLSERKVQFTYTDVLARTVGILPPENGVIERARAG
IDEAISREQLIPLDREKGLFTSGIHVLDELSVRALSRDIMKQNRVTVHPEKSVPRTAGYS
DAVSVLAQDRPSLAIVSGQGGAAGQRERVAELVMMAREQGREVQIIAADRRSQMNLKQDE
RLSGELITGRRQLLEGMAFTPGNTVIVDQGEKLSLKETLTLLDGAARHNVQVLITDSGQR
TGTGSALMAMKDAGVNTYRWQGGEQRPATIISEPDRNVRYARLAGDFAASVKAGEESVAQ
VSGVREQVILTQAIRSELKTQGVLGHPEVTMTALSPVWLDSRSRYLRDMYRPGMVMEQWN
PETRSHDRYVIDRVTAQSHSLTLRDAQGETQVVRISSLDSSWSLFRPEKMPVADGERLRV
TGKIPGLRVSGGDRLQVASVSEDAMTVVVPGRAEPASLPVADSPFTALKLESGWVETPGH
SVSDSAKVFASVTQMAMDNATLNGLARSGRDVRLYSSLDETRTAEKLARHPSFTVVSEQI
KARAGETLLETAISLQKAGLHTPAQQAIHLALPVLESKNLAFSMVDLLTEAKSFAAEGTS
FTDLGGEINAQIKRGDLLYVDVAKGYGTGLLISRASYEAEKSILRHILEGKEAVTPLMER
VPGELMEKLTSGQRAATRMILETSDRFTVVQGYAGVGKTTQFRAVMSAVNMLPESGRPRV
VGLGPTHRAVGEMRSAGVDAQTLASFLHDTQLQQRSGETPDFSNTLFLLDESSMVGNTDM
ARAYALIAAGGGRAVASGDTDQLQAIAPGQPFRLQQTRSAADVAIMKEIVRQTPELREAV
YSLINRDVERALSGLESVKPSQVPRQEGAWAPEHSVTEFSHSQEAKLAEAQQKAMLKGEA
FPDVPMTLYEAIVRDYTGRTPEAREQTLIVTHLNEDRRVLNSMIHDAREKAGELGKEQVM
VPVLNTANIRDGELRRLSTWETHRDALVLVDNVYHRIAGISKDDGLITLQDAEGNTRLIS
PREAVAEGVTLYTPDTIRVGTGDRMRFTKSDRERGYVANSVWTVTAVSGDSVTLSGGQQT
RVIRPAQVRAEQHIDLAYAITAHGAQGASETFAIALEGTEGSRKLMAGFESAYVALSRMK
QHVQVYTDNRQGWTDAINNAVQKGTAHDVFEPKPDREVMNAERLFSTARELRDVAAGRAV
LRQAGLAGGDTPARFIAPGRKYPQPYVALPAFDRNGKSAGIWLNPLTTDDGNGLRGFSGE
GRVKGSGDAQFVALQGSRNGESLLADNMQDGVRIARDNPDSGVVVRIAGEGRPWNPGAIT
GGRVWGDIPDNSVQPGAGNGEPVTAEVLAQRQAEEAIRRETERRADEIVRKMAENKPDLP
DSKTEQAVREIAGQERDRSAISEREAALPESVLRESQREREAVREVARENLLQERLQQME
QDMVRDLQKEKTLGGD
>gi|116006908|ref|YP_788091.1| conjugal transfer nickase/helicase TraI [Escherichia coli]
MLSFSVVKSAGSAGNYYTDKDNYYVLGSMGERWAGQGAEQLGLQGSVDKDVFTRLLEGRL
PDGADLSRMQDGSNKHRPGYDLTFSAPKSVSMMAMLGGDKRLIDAHNQAVDFAVRQVEAL
ASTRVMTDGQSETVLTGNLVMALFNHDTSRDQDPQLHTHVVVANVTQHNGEWKTLSSDKV
GKTGFSENVLANRIAFGKIYQSELRQRVEALGYETEVVGKHGMWEMPGVPVEAFSSRSQA
IREAVGEGASLKSRDVAALDTRKSKQHVDPEIRMAEWMQTLKETGFDIRAYRDAADQRAE
IRTQAPGPASQDGPDVQQAVTQAIAGLSERKVQFTYTDVLARTVGILPPENGVIERARVG
IDEAISREQLIPLDREKGLFTSGIHVLDELSVRALSRDIMKQNRVTVHPEKSVPRTAGYS
DAVSVLAQDRPSLAIVSGQGGAAGQRERVAELVMMAREQGREVQIIAADRRSQMNLKQDE
RLSGELITGRRQLQDGMTFTPGSTVIVDQGEKLSLKETLTLLDGAARHNVQILITDSGQR
TGTGSALMSMKEAGVNTYRWQGGEQRPATIISEPDRNVRYARLAGDFAASVKAGEESVAQ
VSGVREQAILTQSIRSELKTQGVLGHPEVTMTALSPVWLDSRSRYLRDMYRPGMVMEQWN
PETRSHDRYVIDRVTAQSHSLTLRNAQGETQVVRISSLDSSWSLFRPEKMPVADGERLRV
TGKIPGLRVSGGDRLQVASVSEDAMTVVVPGRAEPATLPVADSPFTALKLENGWVETPGH
SVSDSATVFASVTQMAMDNATLNGLARSGRDVRLYSSLDETRTAEKLARHPSFTVVSEQI
KARAGETSLETAISLQKAGLHTPAQQAIHLALPVLESKNLAFNMVDLLTEAKSFAAEGTG
CTELGGEINAQIKRGDLLYVDVAKGYGTGLLVSRASYEAEKSILRHILEGKEAVTPLMER
VPGELMETLTSGQRAATRMILETSDRFTVVQGYAGVGKTTQFRAVMSAVNMLPASERPRV
VGLGPTHRAVGEMRSAGVDAQTLASFLHDTQLQQRSGETPDFSNTLFLLDESSMVGNTDM
ARAYALIAAGGGRAVASGDTDQLQAIAPGQPFRLQQTRSAADVVIMKEIVRQTPELREAV
YSLINRDVERALSGLESVKPSQVPRQEGAWAPEHSVTEFSHSQEAKLAEAQQKAMLKGET
FPDVPMTLYEAIVRDYTGRTPEAREQTLIVTHLNEDRRVLNSMIHDAREKAGELGKEQVM
VPVLNTANIRDGELRRLSTWENNPDALALVDNVYHRIAGISKDDGLITLEDAEGNTRLIS
PREAVAEGVTLYTPDKIRVGTGDRMRFTKSDRERGYVANSVWTVTAVSGDSVTLSDGQQT
RVIRPGQERAEQHIDLAYAITAHGAQGASETFAIALEGTEGNRKLMAGFESAYVALSRMK
QHVQVYTDNRQGWTDAINNAVQKGTAHDVFEPKPDREVMNAERLFSTARELRDVAAGRAV
LRQAGLAGGDSPARFIAPGRKYPQPYVALPAFDCNGRSAGIWLNPLTTDDGNGLRGFSGE
GRVKGSGDAQFVALQGSRNGESLLADNMQDGVRIARDNPDSGVVVRIAGEGRPWNPGAIT
GGRVWGDIPDSSVQPGAGNGEPVTAEVLAQRQAEEAIRRETERRADEIVRKMAENKPDLP
DGKTEQAVREIAGQERDRADITEREAALPESVLRESQREQEAVREVARENLLQERLQQME
RDMVHDLQKEKTLGGD
>gi|169546472|ref|YP_001711935.1| conjugal transfer nickase/helicase TraI [Escherichia coli]
MMSIAQVRSAGSAGNYYTDKDNYYVLGSMGERWAGRGAEQLGLQGSVDKDVFTRLLEGRL
PDGADLSRMQDGSNRHRPGYDLTFSAPKSVSMMAMLGGDKRLIDAHNQAVDFAVRQVEAL
ASTRVMTDGQSETVLTGNLVMALFNHDTSRDQEPQLHTHAVVANVTQHNGEWKTLSSDKV
GKTGFIENVYANQIAFGRLYREKLKEQVEALGYETEVVGKHGMWEMPGVPVEAFSGRSQA
IREAVGEDASLKSRDVAALDTRKSKQHVDPEVRMAEWMQTLKETGFDIRAYRDAADQRAE
TRTQAPGAVSQEGPDVQQAVTQAIAGLSERKVQFTYTDVLARTVGILPPENGVIERARAG
IDEAISREQLIPLDREKGLFTSGIHVLDELSVRALSRDIMKQNRVTVHPEKSVPRTAGYS
DAVSVLAQDRSSLAIVSGQGGAAGQRERVAELVMMAREQGREVQIIAADRRSQMNLKQDE
RLSGELITGRRQLLEGMAFTPGSTVIVDQGEKLSLKETLTLLDGAARHNVQILITDSGQR
TGTGSALMAMKDAGVNIYRWQGGEQRPATIISEPDRNVRYARLAGDFAASVKAGEESVAQ
VSGVREQAILTQAIRSELKTQGVLGHPEVTMTALSPVWLDSRSRYLRDMYRPGMVMEQWN
PETRSYDRYVIDRVTAQSNSLTLRDAQGETQVVRISSLDSSWSLFRPEKMPVADGERLRV
TGKIPGLRVSGGDRLQVASVSEDAMTVVVPGRAEPASLPVSDSPFMALKLENGWVETPGH
SVSDSAKVFASVTQMAMDNATLNGLARSGRDVRLYSSLDETRTAEKLARHPSFTVVSEQI
KTRAGETSLETAISHQKSALHTPAQQAIHLALPVVESKNLAFSQVDLLTEAKSFAAEGTS
FTDLGGEINAQIKRGDLLYVDVAKGYGTDLLVSRASYEAEKSILRHILEGKEAVTPLMER
VPGELMEKLTSGQRAATRMILETSDRFTVVQGYAGVGKTTQFRAVMSAVNMLPESERPRV
VGLGPTHRAVGEMRSAGVDAQTLASFLHDTQMQQRSGETPDFSNTLFLLDESSMVGNTDM
ARAYALIAAGGGRAVASGDTDQLQAIAPGQPFRLQQTRSAADVVIMKEIVRQTPELREAV
YSLINRDVERALSGLESVKPSQVPRLEGAWAPEHSVTEFSHSQEAKLAEAQQKAMLKGEA
FPDIPMTLYEAIVRDYTGRTPEAREQTLIVTHLNEDRRVLNSMIHDAREKAGELGKEQVM
VPVLNTANIRDGELRRLSTWETHRDALALVDNVYHRIAGISKDDGLITLQDAEGNTRLIS
PREAVAEGVTLYTPDTIRVGTGDRMRFTKSDRERGYVANSVWTVTAVSGDSVTLSDGQQT
RVIRPGQERAEQHIGLAYAITAHGAQGASETFAIALEGTEGNRKQMAGFESAYVALSRMK
QHVQVYTDNRQGWTDAINNAVQKGTAHDVLEPKSDREVMNAERLFSTARELRDVVAGRAV
LRQAGLAGGDSPARFIAPGRKYPQPYVALPAFDRNGKSAGIWLNPLTTDDGNGLRGFSGE
GRVKGSGDAQFVALQGSRNGESLLADNMQDGVRIARDNPDSGVVVRIAGEGRPWNPRTIT
GGRVWGDIPDNSVQPGAGNGEPVTAEVLAQRQAEEAIRRETERRADEIVRKMAENKPDLP
DGKTEQAVRDIAGLERDRSAISEREAALPESVLREPQRVREAVREVARENLLQERLQQME
RDMVRDLQKEKTLGGD
>gi|194446840|ref|YP_002038894.1| conjugal transfer nickase/helicase TraI [Salmonella enterica subsp. enterica serovar Kentucky str. CVM29188]
MMSIAQVRSAGSAGNYYTDKDNYYVLGSMGERWAGRGAEQLGLQGSVDKDVFTRLLEGRL
PDGADLSRMQDGSNRHRPGYDLTFSAPKSVSMMAMLGGDKRLIDAHNQAVDFAVRQVEAL
ASTRIMTDGQSETVLTGNLVMALFNHDTSRDQEPQLHTHAVVANVTQHNGEWKTLSSDKV
GKTGFIENVYANQIAFGRLYREKLKEQVEALGYETEVVGKHGMWEMPGVPVEAFSGRSQA
IREAVGEDASLKSRDVAALDTRKSKQHVDPEVRMAEWMQTLKETGFDIRAYRDAADQRAE
TRTQAPGPASQDGPDVQQAVTQAIAGLSERKVQFTYTDVLARTVGILPPENGVIERARAG
IDEAISREQLIPLDREKGLFTSGIHVLDELSVRALSRDIMKQNRVTVHPEKSVPRTAGYS
DAVSVLAQDRPSLAIVSGQGGAAGQRERVAELVMMAREQGREVQIIAADRRSQMNLKQDE
RLSGELITGRRQLLEGMAFTPGSTVIVDQGEKLSLKETLTLLDGAARHNVQVLITDSGQR
TGTGSALMAMKDAGVNTYRWQGGEQRPATIISEPDRNVRYARLAGDFVASVKAGEESVAQ
VSGVREQAILTQAIRSELKTQGVLGHPEVTMTALSPVWLDSRSRYLRDMYRPGMVMEQWN
PETRSHDRYVIDRVTAQSHSLTLRDAQGETQVVRISSLDSSWSLFRPEKMPVADGERLRV
TGKIPGLRVSGGDRLQVASVSEDVMTVVVPGRAEPATLPVADSPFTALKLENGWVETPGH
SVSDSATVFASVTQMAMDNATLNGLARSGRDVRLYSSLDETRTAEKLARHPSFTVVSEQI
KARAGETLLESAISHQKSALHTPAQQAIHLALPVLESKNLAFSMVDLLTEAKSFAAEGTG
FTELGGEINAQIKRGDLLYVDVAKGYGTGLLVSRASYEAEKSILRHILEGKEAVTPLMER
VPGELMETLTSGQRAATRMILETSDRFTVVQGYAGVGKTTQFRAVMSAVNMLPASERPRV
VGLGPTHRAVGEMRSAGVDAQTLASFLHDTQLQQRSGETPDFSNTLFLLDESSMVGNTDM
ARAYALIAAGGGRAVASGDTDQLQAIAPGQPFRLQQTRSAADVAIMKEIVRQTPELREAV
YSLINRDVERALSGLESVKPSQVPRQEGAWAPEHSVTEFSHSQEAKLAEAQQKAMLKGET
FPDVPMTLYEAIVRDYTGRTPEAREQTLIVTHLNEDRRVLNSMIHDAREKAGELGKEQVM
VPVLNTANIRDGELRRLSTWENNPDALALVDNVYHRIAGISRDDGLITLEDAEGNTRLIS
PREAVAEGVTLYTPDKIRVGTGDRMRFTKSDRERGYVANSVWTVTAVSGDSVTLSDGQQT
RVIRPGQEQAEQHIDLAYAITAHGAQGASETFAIALEGTEGNRKLMAGFESAYVALSRMK
QHVQVYTDNRQGWTDAINNAVQKGTAHDVFEPKPDREVMNAERLFSTARELRDVAAGRAV
LRQAGLAGGDSPARFIAPGRKYPQPYVALPAFDRNGKSAGIWLNPLTTDDGNGLRGFSGE
GRVKGSGDAQFVALQGSRNGESLLADNMQDGVRIARDNPDSGVVVRIAGEGRPWNPGAIT
GGRVWGDIPDNSVQPGAGNGEPVTAEVLAQRQAEEAIRRETERRADEIVRKMAENKPDLP
DGKTELAVRDIAGQERDRADITEREAALPESVLRESQREQEAVREVARENLLQERLQQME
RDMVRDLQKEKTLGGD
>gi|55978274|ref|YP_145330.1| hypothetical protein TTHB091 [Thermus thermophilus HB8]
MRGVKRLLALSLALLPALGQEYRALPGADTGRPDLDRSYALVYPAPRPKALLLLVPGLLG
GSTNFALLAERLRAMAPGLEVWAWERRANGLEDRRGFLREDPVAYYRALALPDLTPLRAW
GLEVHLKDLDLAVEAARARAPVVLAGHSLGAALAGLYALLHGEKLSGLVLLDGAPGVVPL
AEEAFYEGADLPFGRLVGYRAFLRGEGSPAVELLGLGPKALALAEAEAFLAAKRPEEDLP
FGPYRATREALALLRVDDDYSLFPVFSVSAGRAWAREGFSLLGLLQGRLVRTVRGPRAGP
IAWRDTGEATDPRAFLRAFALPETGFSEWYFPYRLLLEVGGYPYVLRGLKPRALPYPVLA
LGAGRGLYPRAEDFRLGELFPGTEARAQVLPGLTHLDLLTEREGRTAGLLLRYLQDLGLL
GPGGPP
>gi|91791358|ref|YP_552308.1| outer membrane efflux protein [Polaromonas sp. JS666]
MNRSIKVRRLLPLAALAAALLAGNAAAESLQQAWDTALTVDRGLKASRESSAAAASLLEA
AKSARLPNVALEAGYTALGETPAAKVDFFGQSLQMPLAQKGSAAYRAMATLPLYTGGRIT
RGIDAATASLDAARLGESADTQNLKLRVADAYVNVLRASRMLKVTESHVASLQAHARDVG
NLHEQGMVAKSDLLSVQVALADARQRHLQVANGLDLARAAYNRLLGRPLEQPVALDDLSP
EATQEPLPALSERALAQRSELAALAQQIEAMRHQAAAVRGETAPQVALSGGYGYQENRYQ
VHPGQWMITLGAKWNLFDGGVVGHRANAVERQAAALTEQRDELASVIALQVRQTWLDVQE
TRKRLIVTQSAIAQAEENLLVARDRYANGLSTHTEVLDAETLRTGSEGNHANALSDAALA
GLRLKRATGEL
>gi|226357853|ref|YP_002787593.1| major facilitator superfamily; membrane family [Deinococcus deserti VCD115]
MTAGNRLIQRSTLIASSLAVVVVMLNVAAVNPALPSLQQAFQTSTTDLQWVVNVYNIVFA
ALLLVGGLLGARLGFRRVLLGGLALGAFGAVLTALAPSYAVVLLGRGITGVGASLVQPAT
LVLLTLAFSDPAARARAIGLWAGVSGLGIAVGPVLGGVLVDAFGWTAVFWTLVLAGAVTW
AASLWGTRESPRFAARRVDLPGLLLVVLTLGSLIYGLTQGNGLGWGSPLVLGCLLGAGVL
FALFLWVEGREQHPLVDLGLFRNLTFTASNLGGLLIFFGPFSLLVFFTLLLQGVMRYSAT
RAGLIIVFFPLGAALGSVLGGHLTARRGTRLTATLGLGLIGLATLVLVRVSLRTTGWDLW
WNFAVMGLGVGLSLGALTTAAMASAPRDQMSQASSLLSALRQVGAALGIALLGAVIALHP
GEDEAAFLGGLRDALWLAGGVLLLSAPAVWWAMGRPEGEGRPAGGTLTAPVQDAASQEG
>gi|84060754|ref|YP_443956.1| conjugal transfer nickase/helicase TraI [Escherichia coli]
MMSIAQVRSAGSAGNYYTDKDNYYVLGSMGERWAGRGAEQLRLQGSVDKDVFTRLLEGRL
PDGADLSRMQDGSNKHRPGYDLTFSAPKSVSMMAMLGGDKRLIDAHNQAVDFAVRQVEAL
ASTRVMTDGQSETVLTGNLVMALFNHDTSRDQEPQLHTHAVVANVTQHNGEWKTLSSDKV
GKTGFIENVYANQIAFGRLYREKLKEQVEALGYETEVVGKHGMWEMPGVPVEAFSGRSQA
IREAVGEDASLKSRDVAALDTRKSKQHVDPEVRMAEWMQTLKETGFDIRAYRDAADQRAE
TRTQAPGAVSQEGPDVQQAVTQAIAGLSERKVQFTYTDVLARTVGILPPENGVIERARAG
IDEAISREQLIPLDREKGLFTSGINVLDELSVRALSRDIMKQNRVTVHPEKSVPRTAGYS
DAVSVLAQDRPSLAIVSGQGGAAGQSERVPGLVMMAREQGREVQIIAADRRSQMNLKQDE
RLSGELITGRRQLLEGMAFTPGSTVIVDQGEKLSLKETLTLLDGAARHNVQVLITDSGQR
TGTGSALMAMKDAGVNTYRWQGGEQRPATIISEPDRNVRYARLAGDFAASVKAGEESVAQ
VSGVREQAILTQAIRSELKTQGVLGHPEVTMTALSPVWLDSRSRYLRDMYRPGMVMEQWN
PETRSHDRYVIDRVTAQSHSLTLRDAQGETQVVRISSLDSSWSLFRPEKMPVADGERLRV
TGKIPGLRVSGGDRLQVTSVSEDAMTVVVPGRAEPASLPVADSPFTALKLENGWVETPGH
SVSDSAKVFASVTQMAMDNATLNGLARSGRDVRLYSSLDETRTAEKLARHPSFTVVSEQI
KARAGETLLETAISLQKTGLHTPAQQAIHLALPVVESKNLAFSMVDLLTEAKSFAAEGTS
FTELGGEINAQIKRGDLLYVDVAKGYGTGLLVSRASYEAEKSILRHILEGKEAVTPLMER
VPGELMEKLTSGQRAATRMILETSDRFTVVQGYAGVGKTTQFRAVMSAVNMLSASERPRV
VGLGPTHRAVGEMRSAGVDAQTLASFLHDTQLQQRSGETPDFSNTLFLLDESSMVGNTDM
ARAYALIAAGGGRAVASGDTDQLQAIAPGQPFRLQQTRSAADVAIMKEIVRQTPELREAV
YSLINRDVERALSGLESVKPSQVPRLEGAWAPEHSVTEFSHSQEAKLAEAQQKAMLKGEA
FPDVPMTLYEAIVRDYTGRTPEAREQTLIVTHLNEDRRVLNSMIHDAREKAGELGKEQVM
VPVLNTANIRDGELRRLSTWETHRDALALVDNVYHRIAGISRDDGLITLQDAEGNTRLIS
PREAVAEGVTLYTPDTIRVGTGDRMRFTKSDRERGYVANSVWTVTAVSGDSVTLSDGQQT
RVIRPGQERAEQHIDLAYAITAHGAQGASETFAIALEGTEGNRKLMAGFESAYVALSRMK
QHVQVYTDNRQGWTDAINNAVQKGTAHDVFEPKPDREVMNAERLFSTARELRDVAAGRAV
LRQAGLAGGDSPARFIAPGRKYPQPYVALPAFDRNGKSAGIWLNPLTTDDGNGLRGFSGE
GRVKGSGDAQFVALQGSRNGESLLADNMQDGVRIARDNPDSGVVVRIAGEGRPWNPGAIT
GGRVWGDIPDNSVQPGAGNGEPVTAEVLAQRQAEEAIRRETERRADEIVRKMAENKPDLP
DGKTEQAVRDIAGLERDRSAISEREAALPESVLREPQRVREAVREVARENLLQERLQQME
RDMVRDLQKEKTLGGD
>gi|238025595|ref|YP_002909827.1| Phage integrase family protein [Burkholderia glumae BGR1]
MRPALSHKLLRLTTGHFALYRAYLEGFEEQRLHAHYGAPGTDVRVTRRTLATLRETLTIA
ARRAGDIDAAHLLRLKPGSLPAEAHAGAGQGQAPAATVPPTLDAFRDQVDPDHFYSEREL
LGLYLEQFPPASSPAIDRKVARNRRLRERQDAALARMEAALVEAPRPDHTLEGWFDAAVV
ARLAAVGITTFDALLGLIRRRRQRWYTAVPRLGATGARRITDFLDQHAGTLGSLSRLALV
PRRQLAPGDAALRPLARAGADVVPLEALRVPAALDGSAGLNRAPVPAHQAEMNTDLQAVN
AWIAIRGARSAQTQRAYRREAERLLLWAIVAKGKPLSSLNTLDVAEYLEQFLANPQPAER
WIGRGGVERFDPAWRPFAGPLSARSRDTARRILTAMGAWLVRQQYLRVNPFEGLAAAAPV
PIDTAGRTLTHAQWRYVLQTVWQPERALGAEPDRSDAARADRIRRQRDAFVLLLAYATGL
RRAELAAATTGDLSRKALDGALEDAYVLRVDGKGRRRREVPMPARLMDLLRAELRARAEP
LSLETAPADTPLVAHLVTGAALHPNTIGALFKGIFARAAERLAPSYPGAAADLQRASTHW
LRHTFANHGLDAGADIRDMQALLGHASLATTTHYAKGDAARQYQTVDAFFNAALEGAGAA
PATVREADRDLDVGSADRPPSRAVRVDLTLRIAPKRPGGRGETAAKRVYERIERELLARY
RRTPARDGQTALQVEFESADLFDREVDDLVAAIALVAERHHCVSESDARAVVDGETWHW
>gi|148240935|ref|YP_001220436.1| hypothetical protein BBta_p0077 [Bradyrhizobium sp. BTAi1]
MTALDIKLFRDVRRLWAQVLAVALVVGGGVATLVLAVGSHRSLEETRIAYYERYGFGDVF
AQAKRAPKALAGRIGEIPGVAAVDTRIAKLALLDIPGFSEPASAQFVSLPDSGEPHLNRL
YIRSGRLPEPGRTEEVVVNEPFARAHGFSEGARFSAILNGKKRELVIVGTALSPEFVYTV
GPGDLMPDDRRYAIVWMSEKALAGVYDLDGAFSAVSVKLQPGASEREVIARLDALLDPYG
GQAAHGRKDQTSHAWLDHELDMLNNMSRTLPPIFLLVAAFLVNLTLTRLVALEREQIGLL
KALGYSDGSIVLHYFKFVALIVVIGITLGGIVGTWLGLRVTALFGDFFHFPFLVFAKAPD
LYVTAGALSAAAAAIGALRALREVVKLPPAVAMQPPAPPVYRRLLPASIQLDQFVSQPTL
MMIRNIARHPVRAAFTTLGMALATAILVVSLFTRDTMEQLIDVTYFLADRQDATIGFSEK
RIENVVEQVSRLPGVLAAEPFREVPVRIRHGNVERRITISGRPADADLRRIIDADLRPVV
LPETGLAISSMLGHILGVGAGDTVELDLLEGARRTVTMPIVATVEDYFGIRGMMDIEALR
KLMREAPVVNSLNLSLDENRKEDFYAAVKSMPTVGGVALQRVSLANFRKTVALLITTMAS
IYTALAAVIAFGVVYNNARISLSERARELASLRVLGFTRGEVLRILLLELAILTLIAQPP
GWLMGYGLAWVMKTNLAGELMRVRLVVEHSTYVIATSVVVLAAVASAAVIRERIDKLDLV
AVLKTRD
>gi|157149342|ref|YP_001451393.1| plasmid partition protein B [Escherichia coli E24377A]
MSVTEFKVKAGRKSSSKPSKVQETALSALLAQTEEVSVSLASLIKSPLNVRTVPYSAESV
SELAESIKGVGLLQNLVVHALPGDRHGVAAGGRRLAALNMLAERGILPADWPVRVKVIPQ
ELATAASMTENGHRRDMHPAEQIAGFRAMAQEGKTPAQIGDLLGYSPRHVQRMLKLADLA
PVILDALAEDRITTEHCQALALENDTARQVQVFEAACQSGWGGKPEVQTIRRLVTESEVA
VAGNSKFRFVGADAFSPDELRTDLFSDDEGGYVDCVALDAALLEKLQAVAEHLREAEGWG
WCAGRMEPVGECREDAGTYRCLPEPEAVLTEAEEERRNELMTRYDALENQCEESDLLEAE
MKLMRCMAKVRAWTPEMRAGGGVVVSWRYGNVCVQRGVQLRSEDDVADDADRTEQVQEKA
SVEEISLPLLTKMSSERTLAVQAALMQQPDKSLALLAWTLCLNVFGSGAYSKPAQISLEC
KHYSLTSDAPSGKDGAAFMALMAEKARLAALLPEGWSRDMTTFLSLSQEVLLSLLSFCTA
SSIHGVQAREYGHTSRSPLDSLESAIGFHMRDWWQPTKANFFGHLKKPQIIDALNDAGLS
GAARDAEKMKKGDAAEHAEFHMKDNRWVPGWMCTPRPQAETETMEYRDNQADAA
>gi|260751896|ref|YP_003237810.1| nickase [Escherichia coli O111:H- str. 11128]
MMSIAQVRSAGSAGNYYTDKDNYYVLGSMGERWAGRGAEQLGLQGSVDKDVFTRLLEGRL
PDGADLSRMQDGSNKHRPGYDLTFSAPKSVSMMAMLGGDKRLIEAHNQAVDFAVRQVEAL
ASTRVMTDGQSETVLTGNLVMALFNHDTSRDQEPQLHTHAVVANVTQHNGEWKTLSSDKV
GKTGFIENVYANQIAFGRLYREKLKEQVEALGYETEVVGKHGMWEMPGVPVEAFSGRSQT
IREAVGEDASLKSRDVAALDTRKSKQHVDPEVRMAEWMQTLKETGFDIRAYRDAADQRAE
TRTQAPGAVSQEGPDVQQAVTQAIAGLSERKVQFTYTDVLARTVGILPPENGVIERARAG
IDEAISREQLIPLDREKGLFTSGIHVLDELSVRALSRDIMKQNRVTVHPEKSVPRTAGYS
DAVSVLAQDRPSLAIVSGQGGAAGQRERVAELVMMAREQGREVQIIAADRRSQMNLKQDE
RLSGELITGRRQLLEGMAFTPGSTVIVDQGEKLSLKETLTLLDGAARHNVQVLITDSGQR
TGTGSALMAMKDAGVNTYRWQGGEQRPATIISEPDRNVRYARLAGDFAASVKAGEESVAQ
VSGVREQAILTQAIRSELKTQGVLGHQEVTMTALSPVWLDSRSRYLRDMYRPGMVMEQWN
PETRSHDRYVIDRVTAQSHSLTLRDAQGETQVVRISSLDSSWSLFRPEKMPVADGERLRV
TGKIPGLRVSGGDRLQVASVSEDAMTVVVPGRAEPATLPVADSTFTALKLENGWVETPGH
SVSDSAKVFASVTQMAMDNATLNGLARSGRDVRLYSSLDETRTAEKLARHPSFTVVSEQI
KARAGETSLETAISHQKSALHTPAQQAIHLALPVVESKNLAFSHVDLLTEAKSFAAEGTS
FTELGREIDAQIKRGDLLHVDVAKGYGTDLLVSRASYEAEKSILRHILEGKEAVTPLMER
VPGELMETLTSGQRAATRMILETSDRFTVVQGYAGVGKTTQFRAVMSAVNMLSASERPRV
VGLGPTHRAVGEMRSAGVDAQTLASFLHDTQLQQRSGETPDFSNTLFLLDESSMVGNTDM
ARAYALIAAGGGRAVASGDTDQLQAIAPGQPFRLQQTRSAADVAIMKEIVRQTPELREAV
YSLINRDVERALSGLESVKPSQVPRLEGAWAPEHSVTEFSHSQEAKLAEAQQKAMLKGEA
FPDVPMTLYEAIVRDYTGRTPEAREQTLIVTHLNEDRRVLNSMIHDAREKAGELGKEQVM
VPVLNTANIRDGELRRLSTWENNPDALALVDNVYHRIVGISKDDGLITLQDAEGNTRLIS
PREAVAEGVTLYTPDTIRVGTGDRMRFTKSDRERGYVANSVWTVTAVSGDSVTLSDGQQT
RVIRPGQEQAEQHIDLAYAITAHGAQGASETFAIALEGTEGNRKQMAGFESAYVALSRMK
QHVQVYTDNRQGWTDAINNAVQKGTAHDVFEPKPDREVMNAQRLFSTARELRDVAAGRAV
LRQAGLAGGDSPARFIAPGRKYPQPYVALPAFDRNGRSAGIWLNPLTTDDGNGLRGFSGE
GRVKGSGDAQFVALQGSRNGESLLADNMQEGVRIARDNPDSGVVVRIAGEGRPWNPGAIT
GGRVWGDIPDNSVQPGAGNGEPVTAEVLAQRQAEEAIRRETERRADEIVRKMAENKPDLP
DGRTEQAVREIAGQERDRAAITEREAALPESVLRESQREREAVREVARENLLQERLQQME
RDMVRDLQKEKTLGGD
>gi|159901617|ref|YP_001547863.1| hypothetical protein Haur_5107 [Herpetosiphon aurantiacus ATCC 23779]
MHGRLIMTVYGRTLAGIGVVLLVLARLLSPWLLGHLTSPRLAPLATLVTRIHAISGWLLV
GYGLWVLVTLVAWLRLRRRPAVTGQWYLLRIPKPMTTDPHSATAAQLGQREAAMAGEIVR
VLQAIVAHAPADRRIALELWYTAQGIAWSLWLSHPDLYAPVFSAMQGFVPGGDLLAQPDP
VATAAPALEWTQHSLAQPAIYPLRRADAMVGDPLDALIGGLRPQQGVTAIGLSLTLGAVP
DGWQRQNRALADWLALDAKEQQASASKETAVAMLAKLQSPCVTIALRTVVLAESAALATA
QHQILLGALDTYTMQHDSMRQAWTHGRIHTTITPAVRDRHTVRWLAMPLPPLVPTPTLPV
LSLPEVTALWHLPTGRHLTVAIWRNNRFAPPSPALMVSPIGEPPPAFAATTPLKDRIVRI
TGGVAADGQPVYLGFPLKSYTFHQQITASTGAGKSHAAKVQLGELLRIGAGFGVIDFKGD
LVNDLLTMIPDDRLDDVIVFDPLDPDHCLGLNLLDPTYLNKDTEPDFLVELLEALVASTD
SHWGDSAGMQEALRYGALTLMEGEPTPTIAHLYLLFSSSAYRATVLERVTDPDLVLFWTY
QFPKLSDTQKSSMTALQRRLSQFLINRTVRITCNQTRTTIPFRQVMDQRKIVLAKLPVEL
IGATAGGILANVLINLVLAAAFSRLDTPEDEREPWVLVVDEFQEAMRRGDPANYQKILER
LRSFGIGLVLMHQGTSQLPAEMLATTLEIVQTRLILSAFGPDAAVWQRQYPDARLTMQDW
AGIPLRDEGYAAISINGFRQPICTITPLPLWPALPQGRTTRTLTTLASPPRDPLDERLRA
LAQFDRATRLRLLRDAPPALWEAILARMEQDRADRHAQLLAPTCPLPRAARVLALSHAKA
ATPRDLALAALTRLTLSIPRDTVDDEPPAKGKRGRSGAAESPSEAAPAGSPVATPAVVVN
PRKVGVATVMQAEATATNLMHLLAENPDAGL
>gi|186471223|ref|YP_001862541.1| hypothetical protein Bphy_6465 [Burkholderia phymatum STM815]
MDAVIEAAARALAAGDPLSALNRVALRDDAPALALRGIAMAQLGDLPRAKALVRGAARAF
GAREAVARARCIVAEAEIALASRDLGWPAKSLDAARKTLEAHGDRLNAAHARQLAVRRLL
LIGHADEAERLLDGFDPAPLPPASSAAHELIVAGIAMRRLHTKAARAALARAGQAARHAG
IAGLTAEVESAQRLLNAPAARLLSRGEEKLLLLDDVEAWMTSDALVVDACRHAVCKADSV
IPLASRPVLFSLARTLAQAWPADVTRDTLIERAFRMKHADESHRARLRVEIGRLRSMLAA
LADISATKRGFVLMPHDAAEVVVLARPVDEEHATLLALLADGEAWSSSALALALGASQRT
VQRALDSLASAGKVQSFGQGRARRWTTPPMPGFATALLLPTPLPID
>gi|46562211|ref|YP_009076.1| TPR domain-containing protein [Desulfovibrio vulgaris str. Hildenborough]
MDAPGPKPLRVARYWLYTGEHPARTTEVPVWNKLCLSVCCAILVLTASSCGADKSSDFLT
EGRKLMDAGNAAGAVVLFRNALEKTPADYTLHLELGRAYIALGKLDLAEGELQKCLRQQP
DDPPLNLALGELYVARNEPAKALPHLARYEQGAGETAVSRELAGLAHAQARSPEEARAAL
ERSIALDAKRVTPRLALARLFLYRGDLKRAVATVDEALAVAPEDRLALTLRGDLLLRQGD
APGALVVFRKVASLAPGDDYARYMSGLLALQTGDEAGAAAVAASMNKDFKDNSLTLMLDG
ALAAQRKDYTLAASLFQRSVAMRPSLEGYYKLGMALYGKGDLETALSQFNRVLEATPEYD
AARRMTVTILLAQRRVAEARQEAQKLVERNPSDAAAHFMLASAQMAAGDRAGAERSFEAG
LALQPAHVPALLQLSRLKQADGRPDEALEDLKAAVVAAPDDLAVRNALFAYHLGRGDTGK
GVQVVLEGLRGTPQDAILYTMLVPVYVNMGDEAKGLDAVAQAHRADPDFPDAYLAGLRLH
AGAGRAEQALAESEAYLARKPDAPGFLLASGALLDLLGRTAEADARFDKALAANDPRVSF
AVAERAVASGQDEKARRVLEEALRQHDQTTLRDALAIQLARMGKPDDALALYTAIETQRP
REALLGRYRLLTHLDRHQEAADTARELGRRESASPLPVLLEAAAFERMGQRPQGVALLEA
AHRKSGDPELLLAMGGMLERNGDEARAETCYRDALKARPDHVPTLLAYAGLDMRRKEYAK
ATALYEKAVSIAPDDVVALNNLAMAYLEKASRDATPQKALRLALQAYTRAPDNPAVLDTL
GVCMMANGRADDAARAFGRAVVAVPGNPSLRYRHAEALFKAGRKDMAAEELRAALQTPDF
PEAAKARDLLRKTGN
>gi|73853298|ref|YP_308794.1| hemolysin A [Escherichia coli]
MTVNKIKNIFNNATSTTKSAFNTASSSVRSAGKKLILLIPDNYEAQGVGINELVKAADEL
GIEIHRTERDDTAIANQFFGTAEKVVGLTERGVAIFAPQLDKLLQKYQKVGSKIGGTAEN
VGNNLGKAGTVLSALQNFTGIALSGMALDELLRKQREGEDISQNDIAKSSIELINQLVDT
VSSINSTVDSFSEQLNQLGSFLSSKPRLSSVGGKLQNLPDLGPLGDGLDVVSGILSAVSA
SFILGNSDAHTGTKAAAGIELTTQVLGNVGKAVSQYILAQRMAQGLSTTAASAGLITSAV
MLAISPLSFLAIADKFERAKQLESYSERFKKFNYEGDALLAAFHKESGAIDAALTTINTV
LSSVSAGVSAASSASLIGAPISMLVSALTGTISGILEASKQAMFEHVADKFAARINEWEK
EHGKNYFENGYDARHAAFLEDSLSLLADFSRQHAVERAVAITQQHWDEKIGELAGITRNA
DRSQSGKAYINYLENGGLLEAQPKEFTQQVFDPQKGTIDLSTGNVSSVLTFVTPTFTPGE
EVRERKQSGKYEYMTSLIVNGKDTWSVKGIKNHKGVYDYSNLIQFVEKDNKHYQARIISE
LGDKDDIVYSGAGSSEVFAGEGHDTVSYNKTDVGKLTIDATGASKPGEYIVSKNMYGDVK
VLQEVVKEQEVSVGKRTEKIQYRDFEFRTGGIPYDVIDNLHSVEELIGGKHDDEFKGGKF
NDIFHGADGNDYIEGNYGNDRLYGDDGDDYISGGQGDDQLFGGSGNDKLSGGDGNNYLTG
GRGNDELQAHGAYNILSGGTGDDKLYGGGGIDLLDGGEGNDYLNGGFGNDIYVYRQNYGH
HTIADEGGKGDRLHLSDISFDDIAFKKVGNDLIMNKAINGALSFNESNDVNGITFKNWFA
KDASGEDNHLVEVITDKDGREIKADKISHNNNEQSGYIKASNIASEKNMVNITSVANDIN
KIISSVSGFDSGDERLASLYNLSLHQNNTHSTTLTTTV
>gi|146280071|ref|YP_001170228.1| hypothetical protein Rsph17025_4071 [Rhodobacter sphaeroides ATCC 17025]
MRDRILMLGGGGLMALFAVLALRPAETVRLEGELGSMTPEAAMARLEAMAGRVELTDNLR
LVQADLALRAGHPAAAERALAGDRPQEAGAGAEAVLADRRAEIARMAGDLEAAVRHLRRA
QELKPDAGRRHRLGYWLRLLGDEPAELELLAGVPTVQLQPWEAGRLAQLLVRAGRTEEVE
WLLRAAAEGPDPLAGAMRPRLLDVLLETGRRDEVVPLALAWCAAAGNTDPLEAALPVLIN
RGALAEAYALARSALEREPAAAHRLLPLFARGGHRAMTFDLQARWIAETPEMDARGWRTL
LTVTEITGDLRGLRGALERSGPGLEPEITGRALLQFLRFQGPSALLPWQDRMTPDLVRAE
PLVGAAFMGLQGRPEEVHRLLALAAARPLSEWDRTLWLSLAGSLRGTAGHADLMARPGAN
PDLPAALLATWRSPVSGLPGP
>gi|17548332|ref|NP_521672.1| hypothetical protein RS03011 [Ralstonia solanacearum GMI1000]
MNAAFGSARALTHREHGRLIALLALVLAPLLRSLPLVTCSVFGVLLLWRTGLWVRRAPLP
NKWLLGVTGAAVLGITLVLALRTGGNIGRDLSVAVLGAFLVLKLMESHTVRNGILVTQLC
CFLLLSQTLFDQPPWMAATLLASVGLLLHHWMVLLHPQAPARLSVAGVLLRLVMTGLPCA
AVLFLLFPRLDHPLWRLPQGADVATSGLTDRMAPGSIGQLILSDDLAFRADFNGVPPPSG
ARYWRGIVLWRFDGQAWTASSFRQRAEPASVPNSAGVSDSAGVPDSANARPGAGRLVDYS
ITLEPTRQRWLFALDRGVSIDARDGLRRSIDAEFLSAHPLDERIRYHARSRLPGPGTGDE
EALDPLTQQLALALPPGNPQARALAAQWAGLAPAERVASALKLFRDAPFAYTLEPEPLRG
EQIDDFLFRTRRGFCEHYAGSFVFLMRAAGVPARVVVGYQGGEDNAVSGDLIVRQSDAHA
WAEVWLRGRGWVRVDPTAAVAPQRVERGLAGAVPASEFRSRRVQEPAWLRSVRWGLDGLI
SGWNRWVLGYDRARQARLFAWLGLEAADPRAVLWGVSALFLLAALPLLWQQRRPRPDPVQ
AQWQRVCDRLARHGCVRGAAEGPMAYAERAAARFPQAADALRRVAAGYVALRYGRDDGDA
QARAQRLAQWRKDIAALRVPG
>gi|187930827|ref|YP_001901313.1| integrase family protein [Ralstonia pickettii 12J]
MKNSNQAIDVTRAQYAAMRAWLQGVAAVDVADRWLSSDPDIEWTESLALRALRAIRATLA
QLALRHEQEALASLLATGPRSTTALNQVLAGLRRLEELGTPAPATKHDVRLWFAAPLARR
LQAAGVATLGELMTLANDLGRAWWRRVPRIGPAAAATIVRTLAAAEATLGRLGAHVTGVS
LPAALPSPELVPHAGRAVPLEAIRLPAALDGRAGINRGDTNRCRIDALNDYQAIQTWLSL
WPAGGHTWRAYRKEAERCLAWAILERGKAFSDLLTDDCLAYRAFLAQKDFGPRWSGPQVA
RTLPGWRPFQGPLSTRSRAYAEQVLAALCEWLVGRRYLDSNPWDGMPALRVAALDIDIER
AVPPAVWQALQPWLDAQAADDVRWRTIRAAVLLLHDSGMRVFEAAGAERSGLRPAGGDGP
LWGELRIVGKRTKTRMVPISRRAHDALVAHWRDLGDEHAAEGPLLAPAEPCTSPRALAKA
ADGRRGYSDRGLRHLVTRAAEAFRAHLEQADPDLRAQAIHLHPHAFRHAFGTAGAEAGVP
LDVRQSYLGHASPATSAIYDKAGARRRQREVAKLFSV
>gi|289937599|ref|YP_003482201.1| protein of unknown function DUF1508 [Natrialba magadii ATCC 43099]
MSLVRKRGFRTGGGGLGLLLIGISADASAPAWWPAQSPDLQSGVLATALLLIVGLVALGI
TAGSKYRTDDELEPSAAPVLPSGDDSPRTELAVRQDETGGWQWHVVQISPLATGDVGADT
QSAATTRTEQLQTAIETAGVTELPRAMVRVTESRDGEWRWSLVRADGTAVSTSNQLFEDR
DAALSAVSQLQEHGSTADLVEVEGAAITYSEEPDGWHWRLVDDERTVLATSERGFTSQDE
AADAARTFAERVTEAPLLDIETAGVELYDREDGWAWRIVDESDEIIADAAATFETRRAAE
AAAESVLPAFDSAAITVAGEPTYEHYRDESGWRWRLVDATDRVLARAPDGYSEPERTDRM
TETFSAAVPDADVVAVDDAIYECYPGAESENWSRTGSGGDTEAIDGEDAGAETQPDATTD
AWHWRLVTADREAIAASTVPYTDAAAAADAIERIREQAREAELIEFETAAFQVYEAGDGT
WRWRLLDEDGSVLADSNTDHASRSEAAEAMLTLKEQAPDADVLEIETAAFELFGTEDAEW
GWRLIDRTGTCLAAGTTTYPTRDDARRAMERLLEHVTADVQTMDQPAFQLSASHDWRWRL
VHPTGDTIAVGDDPFPTRDALADELETVRETAAAAQDVTLGEVTVQLYDSGDWHWRLLDR
DREVLAASTVSYPEREAAVGAVETLQQGIADARVFTIDDAALRLDDADGWRWELITRERD
VRAHSSEVVDTRADLVAALENVRRLAPLADSIGIGEPSFDLVETESGRWRWRLLAADGTP
VASGANTHESDSAARDTLSAVQELLDEATVREHDNVTFELCATADGWGWQLVDADGEILL
ESTQPYATRAGVREALTELKAQVVDSEFPVAE
>gi|55978355|ref|YP_145411.1| reverse gyrase [Thermus thermophilus HB8]
MIPARYAAYCPNCGGEVESERLAAGLACARCQPDPAKPPLAGALARFFAQEEALADWARF
FAAHVGAPPWPLQRAWAARVVQGRSFAMLAPTGIGKTTFGLLTALWLAREGRRSYLVFPT
RLLVAQAAERLRALGAPFVAYTGKPKEKEALLEGERPIGLFTVAFLYKNHARLPRPVDFL
FVDDVDSLLKSARNVDRVLELLGFTPEDLEKGLSLIRLRRKNPEEAERMAEGLRRKARGV
LAVASATARPRSPRVHLFRELLGFEVGTPSFALRKVADLYEEAFGLSQEALWARGAEWAR
RLGGGGLLFLPGDLPKEAALDLARFLRAQGLRAKAYLEPEALEAFRRGEADHLVGFASWR
NPLARGLDLPGRVRYALFLGVPKLRFALGEDLAPGELVRLGLALLPLLEDPGLKALVRSL
ARRPGLQEKEVAPLRQALLERLADPAFRARVAESPEVGLTFLGEKPVLVFADVTGYLQAS
GRTSRLTPAGLTQGLALLLAEDRKAFTALMRRLGYLLEAPPRPVAEVDLEALLKRVDEDR
DRLARGERGGLALPERVVVVESPNKARTLAGFFGRPMRRYLPGLVVYEALSEEGYLVVTA
TRGHVTDLALRGGLYGVETAPAYRPRYHPLRACPEGSVPDPFCPDGRASRPDRDRALEAL
RSLALEAQDFLLATDPDTEGEKIAWDVLLALRAFGKEVARGEFHAVTPRAFLEALRRPRE
VKEDLVEAQMVRRIADRWIGFALSEDLQKLLRRRSLSAGRVQTPVLGWVIAREREARTRL
PFTEVALRGLTLRFPGEVKAKTLLLEVLEEGEREQNPLPPYITDALLADASKEGFRVPEA
MALAQDLFEAGLITYHRTDATRVAPEGMALARRLIEARFGPEHARPRPWGEGGAHEAIRP
TRLLWPEDLEEAGLLAALPLSEAHGRLYSLIFRRFLASQMAPARVREKRLRACLGEACQE
LTLRVALLFPGFARVWPLGLDPDLEAGPYAVAPKTVRLPKAARYTEGELVAEMKRRGLGR
PSTYAATVERLLERRYVVRRGPFLVPTRLGERVYALLTERPPLAPVARRFVGEAFTREVE
AWMDRVEAGEDPVPLLRELHRATLALLEALEDEGHS
>gi|169546538|ref|YP_001711977.1| hypothetical protein pVM01_p128 [Escherichia coli]
MSVTESKVKTERKSSRKPAKTQETVLSALLAETAEVSVPLASLIKSPLNVRTVPYSAESV
SELAESIKGVGLLQNLVVHALPGDRYGVAAGGRRLAALNMLAERNILPADWPVRVKVIPQ
ELATAASMTENGHRRDMHPAEQIAGFRAMAQEGKTPAQIGDLLGYSPRHVQRMLKLADLA
PVILDALAEDRITTEHCQALALENDTERQVQVFEAACQSGWGGKPEVQTIRRLVTESEVA
VAGNSKFRFVGADAFSPDELRTDLFSDDEGGYVDCVALDAALLEKLQAVAEHLREAEGWG
WCAGRMEAVGECREDARAYRNLPQPEAVLTEAEEERLNELMARYDALENQCEESDLLEAE
MKLMRCMAKVRAWTPEMRAGSGVVVSWRYGNVCVQRGVQLRSEDDVADDADRTEQMQEKA
SVEEISLPLLTKMSSERTLAVQAALMQQPDKSLALLAWTLCLNVFGSGAYSKPAQISLEC
KHYSLTSDAPSGKEGAAFMALMAEKARLAALLPEGWTRDMTTFLSLSQEVLLSLLSFCTA
CSLNGVQTRECGHTSRSPLDSLETAIGFHMRDWWQPTKANFFGHLKKPQIIAALNEAGLS
GAARDAEKMKKGDAAEHAEHHMKDNRWVPGWMCAPHPQTDTTERTDNLADAA
>gi|17549401|ref|NP_522741.1| putative hemagglutinin/hemolysin-related protein [Ralstonia solanacearum GMI1000]
MVSPSVLSNHTDIPVTSTTTFVTAPNGPANFLVAAHKDDVANYARSGNDLVVEFKDGHAL
RLQGFFANGTDFHNLVFQQEDGRMLAVFDGALTAEGDGIVDSAVTLEAIAESSSTATLLG
ILGAVGLGAGIAAAGGGGGGGSTAAVGAGTGSGSVAPPASVSVDSVDGRTAGSGVVTTNA
SPAVTGSGAVPNAQVTVSVDGQSTGTVTADANGNWSYALTSLSDGSHQVTAIQTDSSGTS
SAPTAVAFTVDTVAPASPVVASVTDDVDPVTGAIVSGSSTNDATPTLAGTAEAGSTITVY
DNGTAIGTATADASGNWTFTPATALADGSHSITVTATDAAGNVSPATSAITLTVDTAAPT
APTLNPSDGTTLSGTAEAGSTVSLDLNGDGTPDATVTADASGNWTYTPTTPLADGTVVSA
TATDPAGNVSPAATVTVAPTGTTLAAPVISTVTDDVAPVTGAITAGSSTNDATPTLTGTA
EASSTVSVFDGTTLLGTTTADASGNWTFTPTTALTDGSHSLTATATDTAGNVSTASSAFA
LTVDTAAPATPVVASVTDDVAPVTGALTSGGSTNDATPTLAGTADPNSTISIFDGTTLLG
TTTADASGNWTFTPTTALTDGSHSLTATATDPAGNVSTATSAFTLTVDTAAPATPVVASV
TDNVAPVTGTLTSGGSTNDTTPTLAGTAEASSTVSVFDGTTLLGTTTADASGNWTFTPTT
ALTDGSHSLTATATDTAGNVSTASSAFALTVDTAAPATPVVASVTDDVAPVTGALTSGGS
TNDATPTLAGTADPNSTISIFDGTTLLGTTTADASGNWTFTPTTALTDGSHSLSAAATDA
AGNVGAASSAFTLTIDTAAPAIPVISTVTDNVAPVTGDITAGGSTNDTTPTLAGTAEANS
TVSIFDGTTLLGTTTADASGNWTFTPTTALADGSHSLTATATDATGSVSPATTAFTLTVD
TAAPATPVISSVTDDVAPVTGAITSGSSTNDATPTLAGTAEANSTVSIFDGTTLLGTTTS
DASGSWTFTPTAALTDGSHSLTATANDAAGNVSTASSAFTLTVDTATPATPVISTVTDNV
APVTGAITAGSSTNDPTPTLAGTAEANSTVSVFDGTTLLGTTTADASGNWTFTPTTALAD
GSHSLTATATDATGSVSPATTAFTLTVDTAAPATPVIGTVTDDVAPVTGAITAGSSTNDA
TPTLTGTAEADTTISIFDGTTLLGTTTADALGNWTFTPTTALTDGSHSLTATATDAAGNV
SAATSAFILTVDTATPATPVISTVTDNVAPVTGDITAGGSTNDAMPVLTGTAEANSTISI
FDGTTLLGTTTADASGNWTYTPTTALADGSHSLTATATDAAGNVSTATSAFTLTVDTAAP
ATPVISAVTDAVAPVTGTLTSGGSTNDPTPTLAGTAEANSTISILDGTTLLGTTTADASG
NWSFTPTTALADGNHSLTATATDAAGNVSTATSAFTLTVDVSVPLAPVLVSVTDDVSPVT
GTLTSGGSTNDATPTLAGTAEADTTVSIFDGTTLLGTTTADALGNWTFTPTTALTDGSHS
LTATATDATGSVSPATAAFTLTVDTAAPATPVIGTVTDDVAPVTGAITAGSSTNDATPTL
TGTAEANSTINVFDGTTLLGTTTSDASGNWTYTPTAALTDGSHSLSATATDATGSVSPAT
AAFTLTVDTAAPATPIIGTVTDDVAPVTGAITAGGSTNDATPTLTGTAEANSTVSIFDGT
TLLGTTTADASGNWSYTPTTALTDGSHSLTATATDAAGNVSPATSAFTLTVDTAAPATPV
ISAVTDAVAPVTGTITSGGSTNDAAPTLTGTAEANSTINVFDGTTLLGTTTADALGSWTF
TPTTALIDGSHSLTATATDAAGNVSTASSAFTLTVDTAAPATPVIGTVTDAVAPVTGTIT
AGGSTNDANPTLTGIAEGNSTVSIFDGTTLLGTTTADASGNWSYTPTTALTDGSHSLTAT
ATDAAGNVSSASSAFTLTVDTAAPAAPVIGTVTDDVAPITGTVAAGGSTNDTTPTLAGTA
EANSTINVFDGTTLLGTTTADASGNWTFTPSTPLTDGSHSFTATATDAAGNVGTASSAFT
LTVDTDAPTIPVISTVTDSVAPVTGAITAGGSTNDAMPVLTGTAEANSTISVFDGTTLLG
TTTADASGNWTFTPTTALTDGSHSLTATATDPAGNVSTTSSAFALTVDTTAPAAPVITTV
TDAVSPVTGAITAGGSTNDAAPALTGTAEAYSTISVFDGTTLLGTTTADASGNWTFTPTT
ALTDGSHSLSATATDATGNVSTASSAFTLTVDTDAPATPVISTVTDDVAPVTGAITAGGS
TNDATPTLAGTAEANSTVSIFDGTTLLGTTTADASGSWTFTPTTALTDGSHSLTATVTDA
AGNVSTASTAFTLTVDTAAPAAPVLNPTTGTTLSGTAEANSTISVSDGTTLLGTTTADAS
GTWTYTPTTPLASGTVVSATATDPAGNVSPAATVTVTAVNTAPAAPVISTVTDDVAPITG
AITAGGSTNDATPTLTGTAEADSTISVFDGTTLLGTTTADASGNWTFTPTTALTDGSHSL
TATATNATGDVSPASSAFTLTVATAAPATPVITTVTDDVAPVTGAIAAAGSTNDATPTLA
GTAVANSTVSVFDGTTLLGTTTADASGNWTFTPTTALTDGSHSFTATATDAAGNVSAASS
AFTLTVDTAAPATPVVGTVTDSVAPVTGAITAGGTTNDATPTLTGTAEANSTISIFDGIT
LVGTTTADASGNWTFSPTTALADGSHSLTATATDAAGNVSTASSAFALTVDTAAPAAPVL
VSVTDNVAPLTGTIAAGGATNDATPTLTGTAEANSTISVFDGTTLLGTTTADASGNWTFT
PTTSLADGSRSLTATTTDTAGNVSTASTAFTLTVDTDAPPTPVITTVTDNVAPVTGAVTA
GGSTNDATPTLTGTAEAHNMISIFDGATLIGATVADASGNWTFTPIQPLADGNHSLTATA
TDPAGNVGTASSTFTLTVDTAAPAAPVISTVTDNVAPVTGAITAGGSTNDAMPVLTGTAE
ANSTVSILDGTTLLGTTTADASGNWTFTPTTALTDGSHSITATATDAAGNVSTASSAFAM
TVDTAAPATPVITTVTDDVAPVTGAITAGGSTNDATPTLTGTAEANSTISIFDGSTLLGT
VTADASGNWTYTPTTALADGSHSFTATATDAAGNVSTATSAFTLTVDTAAPATPALVSVT
DDVAPVTGVLTSGGSTNDATPTLTGTAEANSTVSILDGTTLLGTTTADASGNWTFTPTTP
LADGSHSLTATATDAAGNVSTATSAFTLTVDTAAPATPVLASVTDDVAPVTGALTSGGST
NDATPTLAGTAEANSTISILDGTTLLGTTTADASGNWTFTPTTALADGSHSLTATATDAA
GNVSTATSAFTLTVDTAAPATPVLVSVTDDVAPVTGVLTSGGSTNDATPTLTGTAEANST
ISVFDGTTLLGTTTADASGNWTFTPTTGLTDGSHSLTATATDAAGNVSPATSAFTQTVDT
AAPATPALVSVTDDVAPVTGVLTSGGSTNDATPTLAGTAEANSTISILDGTTLLGTTTAD
ASGSWTFTPTTGLTDGSHSLTATATDAAGNVSTATTAFTLTVDTVAPTTTATLTTLTADT
GTTGDWITGDTAPTLSGTVSAALGTGETVQVSLDGGTTWSDAVVSGTSWSWYPVAQFAAG
GYTAMTRVVDAAGNAGAASSQAFTIQTTAAPVVSVQQSAGLLGIAGANLFDLIDFSQQQL
FAATDYNNNIQSVVLHYGGVASLLSTSQYSANSALASELGLQFSVVNNNGILGIAASSTM
TITATDGGTIDNLRLNEFLGSVTLSGGGLLGINASLLSSVTIQATDSTSLSSTANAGQLL
NVSLLGTTQPSAIIEGTSGNNTLTGTSGNDRLYGYAGDDTLNAGAGNDLLRGGAGNDVLN
GGDGNDILIGGAGNDTLTGGAGGDIFLWEVNAADNTGGNGADTITDFTLASGPDDATADR
IDVSALLVGYTADADGAAHYVNGVATIDSGDTIGQYLTATSDGAGNTVITIDRDGAGTTY
SATTLVTLTNVTTNLETLLANHQILV
>gi|149930845|ref|YP_001294759.1| conjugal transfer nickase/helicase TraI [Escherichia coli]
MMSIAQVRSAGSAGNYYTDKDNYYVLGSMGERWAGQGAEQLGLQGSVDKDVFTRLLEGRL
PDGADLSRMQDGRNRHRPGYDLTFSAPKSVSMMAMLGGDKRLIEAHNQAVDFAVRQVEAL
ASTRVMTDGQSETVLTGNLVMALFNHDTSRDQEPQLHTHAVVANVTQHNGEWKTLSSDKV
GKTGFIENVYANQIAFGRLYREKLKEQVEALGYETEVVGKHGMWEMPGVPVEAFSGRSQT
IREAVGEDASLKSRDVAALDTRKSKQHVDPEVRMAEWMQTLKETGFDIRAYRDAADQRAE
TRTQAPGAVSQEGPDVQQAVTQAIAGLSERKVQFTYTDVLARTVGILPPENGVIERARAG
IDEAISREQLIPLDREKGLFTSGIHVLDELSVRALSRDIMKQNRVTVHPEKSVPRTAGYS
DAVSVLAQDRPSLAIVSGQGGAAGQRERVAELVMMAREQGREVQIIAADRRSQMNLKQDE
RLSGELITGRRQLLEGMAFTPGSTVIVDQGEKLSLKETLTLLDGAARHNVQVLITDSGQR
TGTGSALMAMKDAGVNTYRWQGGEQRPATIISEPDRNVRYARLAGDFAASVKAGEESVAQ
VSGVREQAILTQAIRSELKTQGVLGHQEVTMTALSPVWLDSRSRYLRDMYRPGMVMEQWN
PETRSHDRYVIDRVTAQSHSLTLRDAQGETQVVRISSLDSSWSLFRPEKMPVADGERLRV
TGKIPGLRVSGGDRLQVASVSEDAMTVVVPGRAEPATLPVADSPFTALKLENGWVETPGH
SVSDSAKVFASVTQMAMDNATLNGLARSGRDVRLYSSLDETRTAEKLARHPSFTVVSEQI
KARAGETLLETAISLQKAGLHTPAQQAIHLALPVVESKNLAFSMVDLLTEAKSFAAEGTS
FTELGGEINAQIKRGDLLYVDVAKGYGTGLLVSRASYEAEKSILRHILEGKEAVTPLMER
VPGELMEKLTSGQRAATRMILETSDRFTVVQGYAGVGKTTQFRAVMSAVNMLPESERPRV
VGLGPTHRAVGEMRSAGVDAQTLASFLHDTQLLQRSGETPNFSNTLFLLDESSMVGNTDM
ARAYALIAAGGGRAVARGDTDQLQAIAPGQPFRLQQTRSAADVAIMKEIVRQTPELREAV
YSLINRDVERALSGLESVKPSQVPRQEGAWVPEHSVTEFSHSQEAKLAEAQQKAMLKGEA
FPDIPMTLYEAIVRDYTGRTPEAREQTLIVTHLNEDRRVLNSMIHDAREKAGELGKEQVM
VPVLNTANIRDGELRRLSTWETHRDALALVDNVYHRIAGISKDDGLITLQDAEGNTRLIS
PREAVAEGVTLYTPDTIRVGTGDRMRFTKSDRERGYVANSVWTVTAVSGDSVTLSDGQQT
RVIRSGQERAEQHIDLAYAITAHGAQGASETFAIALEGTEGNRKQMAGFESAYVALSRMK
QHVQVYTDNRQGWTDAINNAVQKGTAHDVLEPKSDREVMNAERLFSTARELRDVAAGRAV
LRQAGLAGGDSPARFIAPGRKYPQPYVALPAFDRNGKSAGIWLNPLTTDDGNGLRGFSGE
GRVKGSGDAQFVALQGSRNGESLLTDNMQDGVRIARDNPDSGVVVRIAGEGRPWNPGTIT
GGRVWGDIPDNSVQPGAGNGEPVTAEVLAQRQAEEAIRRETERRADEIVRKMAENKPDLP
DGKTEQAVRDIAGLERDRSAISEREAALPESVLREPQRVREAVREVARENLLQERLQQME
RDMVRDLQKEKTLGGD
>gi|169544165|ref|YP_001692940.1| transposase [Yersinia enterocolitica]
MARRQILSLSERESLLALPDDELTLTRMAYFSEHDLALISAHRKPASRFGFAVLLCYLKN
VGFAPDKKIPPSDALLKHIASRLKLTGDLWPAYLSGRDTTRREHLTELYRYLGVKAFTGK
IQQDGITHLLSMATRTDKGILLAEELLVWLRQNNVIIPAIDVVERTCAEAMAGGDKIVFQ
TLNAPLTPAHRDALDRLLESSDNQPSRLTWLLQPPGKINGKNVLQHLDRLSSIESLALPE
GIDRTIHQNRLLKLAREGRKMSSRDLTRFSAARRHAILVCVLEEARATLTDEVIELHERM
LNSLFNKAKRTQAERLQQTGKLIQSKLRQYIDVGQALSDARDSGGDPWLAIENILPWPEF
VASLEETRHLARKNNFDPLHIITEKYSTLRKYAPRMLSALQLVATPAAQPLADALVVIKD
MYRKQSRKVPATAPLEFVPESWRKVVITPAGIDRQYYEFCALSELKGALRSGDIWVKGSR
RYKNFDDYLIPEKDFDKLTPALPLPVSADYHEYIASRMTLLQSRLEEVNAMAALGELPDV
EISDKGVKVSPLDNCVPAQVSPLAELVYSMLPRPKITEILDEVNCWTTFTRHFSHIKNDI
TRPDTRQLLTTILADGINLGLTKMAEACPGSTKSSLEDIQAWYTRDETYSAALAELVNAQ
GKRPLAAFWGDGTTSSSDGQNFRTGSSGRYAGQVNPKYGQEPGRQFYTHISDQYSPFYTC
IISRVRDSTHVLDGLLYHESDLEIREHYTDTAGFTDHVFALMHLLGFAFCPRIRDLHDKK
LFIKGKADQYPALQSLISTTSLNLKEIEIHWREVLRLATSIKQGTVTASLMLKKLASYPK
QNGLAKALREIGRIERTLFMLDWFRDPALRRRVQAGLNKGEARNALARAVFLHRLGEIRD
RKPENQSYRASGLTLLTAAISLWNTIYMERAVDALKRKGMKINERLLSHLSPLGWEHINL
TDRKPENQSYRASGLTLLTAAISLWNTIYMERAVDALKRKGMKINERLLSHLSPLGWEHI
NLTGDYIWKSNRIPASGKFRRLRPAKVGRSKNDLNEWKGLPLDMRLISSCAIMG
>gi|187736875|ref|YP_001816613.1| QepA [Escherichia coli 1520]
MSATLHDTAADRRKATRREWIGLAVVALPCLVYAMDLTVLNLALPVLSRELQPSSAQLLW
ILDIYGFFVAGFLITMGTLGDRIGRRRLLLIGAAFFAFASVLAALADTAALLIAARALLG
LAGATIAPSTMALVRNMFHDPRQRQFAIGVWIAAFSLGSAIGPLVGGVLLEFFHWGAVFW
LNVPVMLLTLALGPRFLPEYRDPDAGHLDLASVLLSLAAVLLTIYGLKQLAEHGAGLASM
AALLAGLAVGALFLRRQGHIAYPLLDLRLFAHAPFRAALAAYALAALAMFGVYIFMTQYL
QLVLGLSPLQAGLATLPWSLCFVIGSLLSPQLAARWPAARILVVGLSAAAFGFAVLGLGQ
GLWWLVPATIVMGLGLAPVFTIGNEIIITSAPSERAGAASALSETVSEFSGALGIALFGS
VGLVVYRQALTSAALPGLPADALQAAGASLGGAVHLADTLPAWQGAALLAAARAGFTDAL
QATAWAGAVLVLVAAGLVARLLRKRPALASG
>gi|32470011|ref|NP_862951.1| conjugal transfer nickase/helicase TraI [Escherichia coli]
MMSIAQVRSAGSAGNYYTDKDNYYVLGSMGERWAGRGAEQLGLQGSVDKDVFTRLLEGRL
PDGADLSRMQDGSNRHRPGYDLTFSAPKSVSMMAMLGGDKRLIDAHNQAVDFAVRQVEAL
ASTRVMTDGQSETVLTGNLVMALFNHDTSRDQEPQLHTHAVVANVTQHNGEWKTLSSDKV
GKTGFIENVYANQIAFGRLYREKLKEQVEALGYETEVVGKHGMWEMPGVPVEAFSGRSQT
IREAVGEDASLKSRDVAALDTRKSKQHVDPEIKMVEWMQTLKETGFDIRAYRDAADQRAD
LRTLTPGPASQDGPDVQQAVTQAIAGLSERKVQFTYTDVLARTVGILPPENGVIERARAG
IDEAISREQLIPLDREKGLFTSGIHVLDELSVRALSRDIMKQNRVTVHPEKSVPRTAGYS
DAVSVLAQDRPSLAIVSGQGGAAGQRERVAELVMMAREQGREVQIIAADRRSQMNMKQDE
RLSGELITGRRQLLEGMTFTPGSTVIVDQGEKLSLKETLTLLDGAARHNVQVLIIDSGQR
TGTGSALMAMKDAGVNTYRWQGGEQRPATIISEPDRNVRYARLAGDFAVSVKAGEESVAQ
VSGVREQAMLTQTIRSELKTQGVLGHPEVTMTALSPVWLDSRSRYLRDMYRPGMVMEQWN
PETRSHDRYVIDRVTAQSHSLTLRDAQGETQVVRISSLDSSWSLFRPEKMPVADGERLRV
TGKIPGLRVSGGDRLQVSSVSEDAMTVVVPGRAEPATLPVSDSPFTALKLENGWVETPGH
SVSDSATVFASVTQMAMDNATLNGLARSGRDVRLYSSLDETRTAEKLARHPSFTVVSEQI
KTRAGETSLETAISHQKSALHTPAQQAIHLALPVVESKKLAFSMVDLLTEAKSFAAEGTG
FTELGGEINAQIKRGDLLYVDVAKGYGTGLLVSRASYEAEKSILRHILEGKEAVMPLMER
VPGELMEKLTSGQRAATRMILETSDRFTVVQGYAGVGKTTQFRAVMSAVNMLPESERPRV
VGLGPTHRAVGEMRSAGVDAQTLASFLHDTQLQQRSGETPDFSNTLFLLDESSMVGNTDM
ARAYALIAAGGGRAVASGDTDQLQAIAPGQPFRLQQTRSAADVAIMKEIVRQTPELREAV
YSLINRDVERALSGLESVKPSQVPRQEGAWAPEHSVTEFSHSQEAKLAEAQQKAMLKGEA
FPDVPMTLYEAIVRDYTGRTPEAREQTLIVTHLNEDRRVLNSMIHDVREKAGELGKEQVM
VPVLNTANIRDGELRRLSTWETHRDALVLVDNVYHRIAGISKDDGLITLQDAEGNTRLIS
PREAVAEGVTLYTPDTIRVGTGDRMRFTKSDRERGYVANSVWTVTAVSGDSVTLSDGQQT
REIRPGQEQAEQHIDLAYAITAHGAQGASETFAIALEGTEGNRKLMAGFESAYVALSRMK
QHVQVYTDNRQGWTDAINNAVQKGTAHDVFEPKPDREVMNAERLFSTARELRDVAAGRAV
LRQAGLAGGDSPARFIAPGRKYPQPYVALPAFDRNGKSAGIWLNPLTTDDGNGLRGFSGE
GRVKGSGDAQFVALQGSRNGESLLADNMQDGVRIARDNPDSGVVVRIAGEGRPWNPGAIT
GGRVWGDIPDNSVQPGAGNGEPVTAEVLAQRQAEEAIRRETERRADEIVRKMAENKPDLP
DGKTEQAVREIAGQERDRAAITEREAALPEGVLREPQRVREAVREIARENLLQERLQQME
RDMVRDLQKEKTLGGD
>gi|253801021|ref|YP_003034022.1| plasmid partitioning protein ParB [Escherichia coli Vir68]
MSVTESKTKTERKSSRKPSKEQETALSALLAQTAEVSVPLASLIKSPLNVRTVPYSAESV
SELAESIKGVGLLQNLVVHALPGDRHGVAAGGRRLAALNMLAERGIIPADWPVRVKVIPQ
ELAMAASLTENGQRRDMHPAEQIAGFRAMAQEGKTPAQIGDLLGYSPRHVQRMLKLADLA
PVILDALAEDRITTEHCQALALENDTARQVQVFEAACQSGWGGKPEVQTIRRLVTESEVA
VAGNSKFRFVGADAFSPDELRTDLFSDDEGGYVDCVALDAALLEKLQAVAEHLRESEGWE
WCAGRMEPVGFCREDAGTYRCLPEPEAVLTEAEEERLNELMARYDALENHCEESDLLEAE
MKLIDCMAKVMAWTPEMRAGSGVVVSWRYGNVCVQRGVQLRSEDDAAADADRTEQVQEKA
SVEEISLPLLTKMSSERTLAVQAALMQQPDKSLALLAWTLCLNVFGSGAYSKPAQISLEC
KHYSLTSDAPSGKEGAAFMAMMAEKARLAALLPEGWSRNMTTFLSLSQEVLLSLLSFCTA
CSIHGVQTREYGHTSRSPLDSLETAIGFHMRDWWQPTKANFFGHLKKPQIITALNDAGLS
GAARDVEKMKKGDVAEHAEFHMKDNRWVPGWMGSPRPQTDATERADNLADAA
>gi|188574158|ref|YP_001919160.1| type IV secretion-like conjugative transfer relaxase protein TraI [Escherichia coli 53638]
MMSIAQVRSAGSAGNYYTDKDNYYVLGSMGERWAGQGAEQLGLQGSVDKDVFTRLLEGRL
PDGADLSRMQDGSNKHRPGYDLTFSAPKSVSMMAMLGGDKRLIDAHNQAVDFAVRQVEAL
ASTRVMTDGQSETVLTGNLVMALFNHDTSRDQEPQLHTHAVVANVTQHNGEWKTLSSDKV
GKTGFIENVYANQIAFGRLYREKLKEQVEALGYETEVVGKHGMWEMPGVPVEAFSGRSQT
IREAVGEDASLKSRDVAALDTRKSKQHVDPEVRMAEWMQTLKETGFDIRAYRDAADQRAE
IRTQAPGPASQDGPDVQQAVAQAIAGLSERKVQFTYTDVLARTVGILPPENGVIERARAG
IDEAISREQLIPLDREKGLFTSGIHVLDELSVRALSRDIMKQNRVTVHPEKSVPRTAGYS
DAVSVLAQDRPSLAIVSGQGGAAGQRERVAELVMMAREQGREVQIIAADRRSQMNLKQDE
RLSGELITGRRQLLEGMAFTPGSTVIVDQGEKLSLKETLTLLDGAARHNVQVLITDSGQR
TGTGSALMAMKDAGVNTYRWQGGEQRPATIISEPDRNVRYARLAGDFAASVKAGEESVAQ
VSGVREQAILTQAIRSELKTQGVLGHPEVTMTALSPVWLDSRSRYLRDMYRPGMVMEQWN
PETRSHDRYVTERVTAQSHSLTLRNAQGETQVVRISSLDSSWSLFRPEKMPVADGERLRV
TGKIPGLRVSGGDRLQVASVSEDAMTVVVPGRAEPATLPVSDSPFTALKLENGWVETPGH
SVSDSATVFASVTQMAMDNATLNGLARSGRDVRLYSSLDETRTAEKLARHPSFTVVSEQI
KARAGETLLETAISLQKAGLHTPAQQAIHLALPVLESKNLAFSMVDLLTEAKSFAAEGTG
FTELGGEINAQIKRGDLLYVDVAKGYGTGLLVSRASYEAEKSILRHILEGKEAVTPLMER
VPGELMEKLTSGQRAATRMILETSDRFTVVQGYAGVGKTTQFRAVMSAVNMLPASERPRV
VGLGPTHRAVGEMRSAGVDAQTLASFLHDTQLQQRSGETPDFSNTLFLLDESSMVGNTDM
ARAYALIAAGGGRAVASGDTDQLQAIAPGQPFRLQQTRSAADVVIMKEIVRQTPELREAV
YSLINRDVERALSGLERVKPSQVPRLEGAWAPEHSVTEFSHSQEAKLAEAQQKAMLKGEA
FPDVPMTLYEAIVRDYTGRTPEAREQTLIVTHLNEDRRVLNSMIHDAREKAGELGQVQVM
VPVLNTANIRDGELRRLSTWENNPDALALVDNVYHRIAGISRDDGLITLQDAEGNTRLIS
PREAVAEGVTLYTPDTIRVGTGDRIRFTKSDRERGYVANSVWTVTAVSGDSVTLSDGQQT
RVIRPGQERAEQHIDLAYAITAHGAQGASETFAIALEGTEGNRKLMAGFESAYVALSRMK
QHVQVYTDNRQGWTDAINNAVQKGTAHDVFEPKPDREVMNAERLFSTARELRDVAAGRAV
LRQAGLAGGDSPARFIAPGRKYPQPYVALPAFDRNGKSAGIWLNPLTTDDGNGLRGFSGE
GRVKGSEDAQFVALQGSRNGESLLADNMQDGVRIARDNPDSGVVVRIAGEGRPWNPGAIT
GGRVWGDIPDNSVQPGAGNGEPVTAEVLAQRQAEEAIRRETERRADEIVRKMAENKPDLP
DGKTEQAVREIAGQERDRAAITEREAALPESVLREPQRVREAVREVARENLLQERLQQME
RDMVRDLQKEKTPGGD
>gi|77454713|ref|YP_345581.1| putative cadmium-transporting ATPase [Rhodococcus erythropolis PR4]
MSDACGCGHDEPRAEGEEEHEIEKWWQVTEIRAAAAAGVLLIAALTVRLAGGPDALGIGF
EAGALIIAGYTFVPSTLTRLAKGKIGVGTLMTIAAVGAVLLGEVGEAAMLAFLFAISEGL
EEYAVTRTRRGLRALLSLVPDTATVLRGGREETVPPSELELGEVMIVKPGERIATDGIIR
SGRTALDTSAITGESMPVEAGPGDEVFAGSINGTGVLEVEVTADAQDNSLAKIVRIVEAE
QSRKGEAQRLADKIAKPLVPGVMIVAAAIAAVGSMLGDPLVWIERALVVLVAASPCALAI
AIPVTVVAAIGAASKLGVLVKGGAALEALGRIRTVALDKTGTLTRNQPAVIDVATANGAD
RGDVLAVAAALEARSEHPLARAILAAVEDYVPADDVDAVTGAGLTGYIDGIPVRLGRPGW
IDPGPLAGDIERMQHAGATAVLIERAGTVIGAVAVRDELRPEAREVVAGLRRGGYTVAML
TGDNERTAQALAADVGIDDVHADLRPEDKARIVETLRARRPTAMVGDGVNDAPALATADL
GIAMGAMGSDVAIETADVALMGEDLRHLPQALAHARRSRTIMLQNVGLSLAIITVLMPLA
LFGVLGLAAVVLVHEVAEIVVIANGVRAGRAQAFPTGSVPAPAGKVEART
>gi|168998667|ref|YP_001687935.1| transposase Tn3 family protein [Klebsiella pneumoniae NTUH-K2044]
MPRRSILSATERESLLALPDAKDELIRHYTFNETDLSVIRQRRGAANRLGFAVQLCYLRF
PGIFLGIDEPPFPPLLRMVAAQLKVPVESWNDYGQREQTRREHLVELQTVFGFKPFTMSH
YRQAVHTLTELALQTDKGIVLASTLVENLRRQSIILPAMNAIERASAEAITRANRRIYAA
LTDSLLSLHRQRLDELLKRKDGSKLTWLAWLRQSPVKPNSRHMLEHIERLKAWQALDLPA
GIERQVHQNRLLKIAREGGQMTPADLAKFEMQRRYATLVSLAIEGMATVTDEIIDLHDRI
IGKLFNAAKNKHQQQFQASGKAINDKVRMYGRIGQALLEAKQSGGDPFAAIEAVMPWDTF
AASVTEAQKLAQPESFDFLHRIGESYATLRRYAPQFLDVLKLRAAPAAKGVLDAIEVLRG
MNSDNARKVPADAPTAFIKPRWAKLVLTDDGIDRRYYELCALSELKNALRSGDVWVQGSR
QFKDFDEYLVPAEKFATLKLANELSLAVATDCDQYLHDRLALLEQQLATVNRMAAANDLP
DAIITESGLKITPLDAAVPETAQALIDQSAMLLPHVKITELLMEVDEWTGFTRHFTHLKT
GDTAKDKTLLLTTILADGINLGLTKMAESCPGTTYAKLSWLQAWHIRDETYSTALAELVN
AQFRQSFAGNWGDGTTSSSDGQNFRTGSKAESTGHINPKYGSSPGRTFYTHISDQYAPFS
TKVVNVGVRDSTYVLDGLLYHESDLRIEEHYTDTAGFTDHVFGLMHLLGFRFAPRIRDLG
DTKLFIPKGDAAYDALKPMISSDRLNIKQIRAHWDEILRFATSIKQGTVTASLMLRKLGS
YPRQNGLAVALRELGRIERTLFILDWLQSVELRRRVQAGLNKGEARNALARAVFFNRLGE
IRDRSFEQQRYRASGLNLVTAAIVLWNTAYLERATNALNGHGKPVDETLFQYLSPLGWEH
INLTGDYLWRSSTKVGAGKFRPLRPLPPA
>gi|38639697|ref|NP_943466.1| TnpA transposase [Klebsiella pneumoniae]
MPRRSILSATERESLLALPDAKDELIRHYTFNETDLSVIRQRRGAANRLGFAVQLCYLRF
PGIFLGIDEPPFPPLLRMVAAQLKVPVESWNDYGQREQTRREHLVELQTVFGFKPFTMSH
YRQAVHTLTELALQTDKGIVLASTLVENLRRQSIILPAMNAIERASAEAITRANRRIYAA
LTDSLLSLHRQRLDELLKRKDGSKLTWLAWLRQSPVKPNSRHMLEHIERLKAWQALDLPA
GIERQVHQNRLLKIAREGGQMTPADLAKFEMQRRYATLVSLAIEGMATVTDEIIDLHDRI
IGKLFNAAKNKHQQQFQASGKAINDKVRMYGRIGQALLEAKQSGGDPFAAIEAVMPWDTF
AASVTEAQKLAQPESFDFLHRIGESYATLRRYAPQFLDVLKLRAAPAAKGVLDAIEVLRG
MNSDNARKVPADAPTAFIKPRWAKLVLTDDGIDRRYYELCALSELKNALRSGDVWVQGSR
QFKDFDEYLVPAEKFATLKLANELSLAVATDCDQYLHDRLALLEQQLATVNRMAAANDLP
DAIITESGLKITPLDAAVPETAQALIDQSAMLLPHVKITELLMEVDEWTGFTRHFTHLKT
GDTAKDKTLLLTTILADGINLGLTKMAESCPGTTYAKLSWLQAWHIRDETYSTALAELVN
AQFRQSFAGNWGDGTTSSSDGQNFRTGSKAESTGHINPKYGSSPGRTFYTHISDQYAPFS
TKVVNVGVRDSTYVLDGLLYHESDLRIEEHYTDTAGFTDHVFGLMHLLGFRFAPRIRDLG
DTKLFIPKGDAAYDALKPMISSDRLNIKQIRAHWDEILRFATSIKQGTVTASLMLRKLGS
YPRQNGLAVALRELGRIERTLFILDWLQSVELRRRVQAGLNKGEARNALARAVFFNRLGE
IRDRSFEQQRYRASGLNLVTAAIVLWNTAYLERATNALNGHGKPVDETLFQYLSPLGWEH
INLTGDYLWRSSTKVGAGKFRPLRPLPPA
>gi|17548616|ref|NP_521956.1| flagellar hook-length control protein [Ralstonia solanacearum GMI1000]
MSATPNTAATDLGAMLSSAGTAADKSQAASSGADTFGNLLSDRLNQEAARRQTDAQSAGS
RAAARRADATKKDAAKASAAGNDQDARQADRNADAAPATAAASATQDAQASKAASSDDTQ
DKTAAAQAGVDPAAQLAAQIEAARQAMQQAAAPVSQPGTQVATADDAAAQLAAGKAGAAT
TDAAALAALSAANAAAGKLTDPAATVAQPQAAQADALKAAAGKEAQAAKPTPLPDASTVA
QALARTRGTTDNTPPAVRHLGSASSSAQGAGSERGSAAHRTEAGQGTQAQAATAATAETG
RNADTSGNPNTQADAQGAGAKFDGVLTRANGDAVATAPTFTVGGAGTAGSAASAAVTPAQ
AHTLPTFGDAAWPHTMASQLAYMQVHRQSSAELQLSPAELGGLHVKLEIDNGAVNASFVC
QHQAVAELVQDAMPRLRDAMQQGGMELAQTSVSTGDFSQQGASQGSSAQGNGSGGGNGGG
SGGNRFAGTQGQAGTGTVAVSAPRVSSHAGAIDTFA
>gi|188574226|ref|YP_001919349.1| type IV secretion-like conjugative transfer relaxase protein TraI [Escherichia coli 53638]
MMSIAQVRSAGSAGNYYTDKDNYYVLGSMGERWAGQGAEQLGLQGSVDKDVFTRLLEGRL
PDGADLSRMQDGSNRHRPGYDLTFSAPKSVSMMAMLGGDKRLIEAHNQAVDFAVRQVEAL
ASTRVMTDGQSETVLTGNLVMALFNHDTSRDQEPQLHTHAVVTNVTQHNGEWKTLSSDKV
GKTGFIENVYANQIAFGRLYREKLKEQVEALGYETEVVGKHGMWEMPGVPVEAFSGRSQT
IREAVGEDASLKSRDVAALDTRKSKQHVDPEVRMAEWMQTLKETGFDIRAYRDAADQRAE
IRTQAPGPASQDGPDVQQAVAQAIAGLSERKVQFTYTDVLARTVGILPPENGVIERARAG
IDEAISREQLIPLDREKGLFTSGIHVLDELSVRALSRDIMKQNRVTVHPEKSVPRTAGYS
DAVSVLAQDRPSLAIVSGQGGAAGQRERVAELVMMAREQGREVQIIAADRRSQMNLKQDE
RLSGELITGRRQLLEGMAFTPGSTVIVDQGEKLSLKETLTLLDGAARHNVQVLITDSGQR
TGTGSALMAMKDAGVNTYRWQGGEQRPATIISEPDRNVRYARLAGDFAASVKAGEESVAQ
VSGVREQAILTQAIRSELKTQGVLGHPEVTMTALSPVWLDSRSRYLRDMYRPGMVMEQWN
PETRSHDRYVTERVTAQSHSLTLRNAQGETQVVRISSLDSSWSLFRPEKMPVADGERLRV
TGKIPGLRVSGGDRLQVASVSEDAMTVVVPGRAEPATLPVSDSPFTALKLENGWVETPGH
SVSDSATVFASVTQMAMDNATLNGLARSGRDVRLYSSLDETRTAEKLARHPSFTVVSEQI
KARAGETLLETAISLQKAGLHTPAQQAIHLALPVLESKNLAFSMVDLLTEAKSFAAEGTG
FADLGGEINAQIKRGDLLYVDVAKGYGTGLLVSRASYEAEKSILRHILEGKEAVTPLMER
VPGELMEKLTSGQRAATRMILETSDRFTVVQGYAGVGKTTQFRAVMSAVNMLPESERPRV
VGLGPTHRAVGEMRSAGVDAQTLASFLHDTQLQQRSGETPDFSNTLFLLDESSMVGNTDM
ARAYALIAVGGGRAVASGDTDQLQAIAPGQPFRLQQTRSAADVAIMKEIVRQTPELREAV
YSLINRDVERALSGLESVKPSQVPRLEGAWAPEHSVTEFSHSQEAKLAEAQQKAMQKGEA
FPDVPMTLYEAIVRDYTGRTPEAREQTLIVTHLNEDRRVLNSMIHDAREKAGELGQVQVM
VPVLNTANIRDGELRRLSTWETHRDALALVDNVYHRIAGISKDDGLITLEDAEGNTRLIS
PREAVAEGVTLYTPDTIRVGSGDRMRFTKSDRECGYVANSVWTVTAVSGDSVTLSDGQQT
RVIRPGQEQAEQHIDLAYAITAHGAQGASETFAIALEGTEGNRKLMAGFESAYVALSRMK
QHVQVYTDNRQGWTDAINNAVQKGTAHDVFEPKPDREVMNAERLFSTARELRDVAAGRAV
LRQAGLAGGDSPARFIAPGRKYPQPYVALPAFDRNGKSAGIWLNPLTTDDGNGLRGFSGE
GRVKGSGDAQFVALQGSRNGESLLADNMQDGVRIARDNPDSGVVVRIAGEGRPWNPGAIT
GGRVWGDIPDNSVQPGAGNGEPVTAEVLAQRQAEEAIRRETERRADEIVRKMAENKPDLP
DGKTELAVRDIAGQERDRTATSERETALPESVLRESQREREAVREVARENLLQERLQQME
RDMVRDLQKEKTPGGD
>gi|170745176|ref|YP_001766633.1| integral membrane sensor signal transduction histidine kinase [Methylobacterium radiotolerans JCM 2831]
MSLPAHLGLRLLAVAILCLAGAVAWTGCAAQASLRREAAISADRIAAQLARQPGLGSAGP
VAMAAAPPQPAPAILTLLPGICADIQLGVEPPRRVCGDWDGLDAAPAWFRAALAADAALE
PTIRAVVYRERAIGSVTSWPDPTAAAARVWQRVRLAGGLALALTAATLLLNWLAVTRLVA
PARQIVHGLANVDAARARSPLPRFAAAEFDRIARACDDLADRLVRAEAARAELMQRLVTV
QEEERQALARDLHDAFGQCLAAAGARAAAIELAAPHDREDLRADARGIEAVIASMRESLR
GALARLELPDLAETGLEDALRGLVADWRGQLRSGPALHLDVAGDLADMPVTVAASLYRVA
QELLTNALRHGRPSRIFLRVVRAETGARPVTLTLDDDGRGDVSRTASGTGRGLVGIRARL
AALGGTLALTGTGNGIRACATVPTAG
>gi|170650784|ref|YP_001739898.1| type IV secretion-like conjugative transfer relaxase protein TraI [Escherichia coli SMS-3-5]
MMSIAQVRSAGSAGNYYTDKDNYYVLGSMGERWAGRGAEQLGLQGSVDKDVFTRLLEGRL
PDGADLSRMQDGSNKHRPGYDLTFSAPKSVSMMAMLGGDKRLIDAHNQAVDFAVRQVEAL
ASTRVMTDGQSETVLTGNLVMALFNHDTSRDQEPQLHTHAVVANVTQHNGEWKTLSSDKV
GKTGFIENVYANQIAFGRLYREKLKEQVEALGYETEVVGKHGMWEMPGVPVEAFSGRSQT
IREAVGEDASLKSRDVAALDTRKSKQHVDPEIKMTEWMQTLKETGFDIRAYRDAAEQRAY
TRTQTPGPASQDGPDVQQAVTQAIAGLSERKVQFTYTDVLARTVGILPPEAGVIERARAG
IDEAISREQLIPLDREKGLFTSGIHVLDELSVRALSRDIMKQNRVTVHPEKSVPRTAGYS
DAVSVLAQDRPSLAIVSGQGGAAGQRERVAELVMMAREQGREVQIIAADRRSQMNLKQDE
RLSGELITGRRQLLEGMAFTPGSTVIVDQGEKLSLKETLTLLDGAARHNVQVLITDSGQR
TGTGSALMAMKDAGVNTYRWQGGEQRPATIISEPDRNVRYARLAGDFAASVKAGEESVAQ
VSGVREQAILTQAIRSELKTQGVLGHQEVTMTALSPVWLDSRSRYLRDMYRPGMVMEQWN
PETRSHDRYVIDRVTAQSHSLTLRDAQGETQVVRISSLDSSWSLFRPEKMPVADGERLRV
TGKIPGLRVSGGDRLQVASVSEDAMTVVVPGRAEPASLPVADSPFTALKLENGWVETPGH
SVSDSAKVFAAVTQMAMDNATLNGLARSGRDVRLYSSLDETRTAEKLARHPSFTVVSEQI
KAHAGETSLETSISLQKAGLHTPAQQAIHLALPVLESKKLAFSMVDLLTEAKSFAAEGTG
FTELGGEINAQIKRGDLLYVDVAKGYGTGLLVSRASYEAEKSILRHILEGKEAVTPLMER
VPGELMEKLTSGQRAATRMILETSDRFTVVQGYAGVGKTTQFRAVMSAVNMLPESMRPRV
VGLGPTHRAVGEMRSAGVDAQTLASFLHDTQLQQRSGETPDFSNTLFLLDESSMVGNTDM
ARAYALIAAGGGRAVASGDTDQLQAIAPGQPFRLQQTRSAADVAIMKEIVRQTPELREAV
YNLINRDVERALSGLERVKPSQVPRLEGAWAPEHSVMEFSHSQEAKLAEAQQKAMLKGEA
FPDVPMTLYEAIVRDYTGRTPEAREQTLIVTHLNEDRRVLNSMIHDAREKAGELGKEQVM
VPVLNTANIRDGELRRLSTWETHRDALVLVDNVYHRIAGISKDDGLITLEDAEGNTRLIS
PREAVAEGVTLYTPDTIRVGTGDRMRFTKSDRERGYVANSVWTVTAVSGDSVTLSDGQQT
RVIRPGQERAEQHIDLAYAITAHGAQGASETFAIALEGTEGNRKQMAGFESAYVALSRMK
QHVQVYTDNRQGWTDAINNAVQKGTAHDVFEPKPDREVMNAERLFSTARELRDVAAGRAV
LRQAGLAGGDSPARFIAPGRKYPQPYVALPAFDRNGKSAGIWLNPLTTDDGNGLRGFSGE
GRVKGSGDAQFVALQGSRNGESLLADNMQEGVRIARDNPDSGVVVRIAGEGRPWNPGAIT
GGRVWGDIPDNSVQPGAGNGEPVTAEVLAQRQAEEAIRRETERRADEIVRKMAENKPDLP
DGKTEQAVREIAGQERDRAAITEREAALPESVLRESQREREAVREVARENLLQERLQQME
RDMVRDLQKEKTLGGD
>gi|121583266|ref|YP_973702.1| DNA polymerase III, alpha subunit [Polaromonas naphthalenivorans CJ2]
MATAAALPALSALPDYAELRCISNFTFLNGASRPEELVLRARELGYRALALTDECSLAGI
VRAHGAAREAGLALLVGAQFLVADDAPFTLTVLVCNLNGYGNLCQYITRLRRSSEKGHYR
LARDSIQGADLVDCVVLVSPGRTSSAEQLLQLGRWSLLHFTGRCWFGVELLRRLGDAMWL
HRMREVSAATAIALVAVGDVCMHVRSRKPLQDVLTATRLGKRLTDCGFELQSNAERHLRS
RLRLAQTYPAALLAETLKVASHCNFSLDELKYQYPQEVVPPDETPAAYLRRMTYEGAGRR
WPHGIEAQVQQQIEHELALIGELRYEPYFLTVYDIVAFARSRHILCQGRGSAANSVVCYC
LGVTEVDPARMSVLFERFISRERNEPPDIDIDFEHERREEVIQYLYQKYGRDRAALTATV
MTYRPRSAIRDVGKALGFDLATLDLLAKSHQWWDGGQVDAERLTALGLFPDDLAVQQLML
LTTQLMGFPRHLSQHTGGFVLTRGLLSRMVPIENASMPGRTVIQWDKDDLDATGLLKVDV
LALGMLTALRKALEFVGARRGHSFEMQDIPPEDPATYEMMCQADTVGVFQIESRAQQGML
PRLQPRCFYDLVIEVAIVRPGPIQGGMVHPYLARRQGREAVSYPSEALREALGRTLGVPV
FQEQVMQLAILAAGFTPGEADGLRRAMAAWKRKGGLAQYYDRIVGGMTARGYEKEFAVAI
FEQIKGFSEYGFPESHAASFALLVYASAWLKRAEPAAFLAALLNAQPLGFYAPSQLVQDA
RRHGVEVRPIDVMASDIDATLEDLPQVPAVRLGLRLVAGLGRLAAARIVAARMDCPFESA
EDLSMRADLALHEMKLLAASDALASLSGHRRQQVWDASALHAAPALLRAAPVDEELLELP
EAPEGEAIGWDYAATGLTLRRHPMALLRARLVKHRFLSSGELREHPDGQMVRTCGMVTLR
QQPPAANGTVFVSLEDEDGAIQVIVFKRLREKQREVLLDSRLLGVYGQWQRDGGVRNLVA
HRLVDLSRWLGMLEVSSRGFK
>gi|121583417|ref|YP_973848.1| phage integrase family protein [Polaromonas naphthalenivorans CJ2]
MSNTPSSTLLNTRFVRRLGPHHFAHLRACAEGLAIADCARRYLGVEHGHEAITAHRQAVD
AVRAVARRRGESAWRLVGLTIRTQAGSARPDLDEFAAAQGLEAFSESEVVKLYAEAFAAD
RKTARSQRLRERQLALLRRLEGLAAETPQPGDLVAGWFDGVLAAKLVTAGILTLGDLNAR
VSAGGRWFASLPAVGVAKARGIERHLATLLPRDVQPPRLLFALSRAPALFDAPSPSGASG
ARAASPSGERVLDDRSQAALARSLLDAGSDLEAVQRWIQARAGSLATATLYRREAHRLLL
WLQYERGENGRGATLAQMGVAECSAFMAFLQHIPPRWISRVRAAPGQPGWAPFRGQLSHR
SCRQSITIIASLFAWLQSARYLAANPWVLVNQATGDDPGHKMLDTKALSEAAMAEVLRFI
DAQAPSPSRARMRFIVRFVEAVGLRSAELLSARLGDLRMEPEGWVMQVHGKGAKNRIAAV
PGQALHALEDYLLARGLGSIQAAAPSAPLLAATQDAMAPIGYQALYEHVRGWLAKAVRAS
SLPANERDRLAGATTHWLRHTFGTRAIARQVPLDVIQAQMGHASIQTTTAIYGRAPIRRR
VDELGKAFG
>gi|241666822|ref|YP_002984906.1| phenylalanine/histidine ammonia-lyase [Rhizobium leguminosarum bv. trifolii WSM1325]
MTVTIDAGLTWREVARVAAGEELALSPAAFARVEQASRIVARIVETGARAYGINTGVGAL
ADTVVDRASQSLLSRSIVLSHACGVGPLLAAREVRAIIAAGIANFAHGHSGVRREIVEHL
AALLEHDCIPDVPSKGSAGYLVHNAHIALVLIGEGSAQLDGRRMSGRETLAAIGLEPLVL
GAKEGLSLVNGTACATGLTTVALSRAERLLDWADAIAALTLEAAGCQIGAFDEVVLALRP
SAGIENVGASLRARLQGSGLVAAAFGRRTQDALSLRSVPHAHGAARDVFDNSARVVDQEL
ASVTDNPAVSGTPEQPIVSSEAHAVAPALGQAADSLAIALAQIGAISERRLDRLVNPLVS
GLPPFLASDAGSHSGFMIAQYTAAALSNENRRLAAPAAMDGGLTSGLQEDFLAHPTAAAG
KLLAVIDNAEYILAVELMAAAQAHDFLATTAPRAAGTDLVYQAVRERVSHYGDERPLNGD
IEAVRSLIRETAPPL
>gi|288960522|ref|YP_003450862.1| iron(III) transport system permease protein [Azospirillum sp. B510]
MRLANDCGAHAEHGKGEGWSKNPSASGSLNHPSPSPRLWRGSPPSPATGEGLYLLLGLLV
LLPVLRLLWEAGDATVLARVLNSPATWRATTNSLAIAAGATLAAALIGGPFALLVGLTNL
RARTAMSFALILPLMIPPQIVAMAWTHLAGSGSPILKPLGLAPPVGTANPAQSSAGMILV
MGIEHAPLVFLALRAALRAIPGDVLEAARASGAGPWRAVRGVVLPLCLPGLVAGLAMAFV
AALGNFGVPALLGVPAGIPMLPTLIYRRLAGFGPSALPEVAVLAAVIGLVACLGIALQTI
LQARIASRLPGGARPLAAVPLGPARAPVELLAWGVLALMVAAPLAALLATSLVSVYGLPI
GLGTLTLAHYREVLALDQVGRAFSNSMLLSGAAAALLALLAVPLAHAMALTGKTGRIALA
VGVLVELPHAVPGVVLGIGCILLFLKPLPGLGIGLYGTLWIILAAYLVRFLPLALRPVQA
ACAALDPMVEEAARALGAGPLRRLATVVAPLVAPAAAAGGLLVFLTCFNELTVSILLWSQ
GRETLGVVVYALEEGGSPTLGAALGVVAILVVLAAMLAAGLLGRRLPPGVLPWRG
>gi|190895405|ref|YP_001985697.1| histidine ammonia-lyase protein [Rhizobium etli CIAT 652]
MTITIDRVLTWRDVARVGAGEALALSPAAWARVEQASRIVASIVETGVRAYGVNTGVGAL
ADTVVDRASQSLLSRSIVLSHACGVGPLLGSREVRAIIAAQIANFAHGHSGVRREIVEHL
TALLEHDCIPDVPSKGSAGYLTHNAHTALVLIGEGSATVAGRRMSGREALAAIGLQPLVL
GAKEGLSLVNGTACATGLIAAALLRAERLLDWADAIAALTLEAAGCQIAAFDAAVLALRP
SAGIEKVGASLRARLQGSGLVAAAFGRRTQDALSLRSVPHAHGAARDVFDNSARIADQEL
ASVTDNPAVSGTPEQPIVSSEAHAVAPALGQAADSLTIALAQIGAISERRMDRLVNPLVS
GLPPFLASDAGSHSGFMIAQYTAAALSNENRRLAAPAAMDGGLTSGLQEDFLAHPTAAAG
KLLAVIDNAEYILAIELMAAAQAHDFLAASAPRAAGTDILYRAVRQRISHYGDERPLNGD
IEAVRSLIRETAPPAV
>gi|256367644|ref|YP_003108211.1| transposase for transposon Tn21 [Escherichia coli]
MPRRSILSAAERESLLALPDSKDDLIRHYTFNDTDLSIIRQRRGPANRLGFAVQLCYLRF
PGVILGVDELPFPPLLKLVADQLKVGVESWNEYGQREQTRREHLSELQTVFGFRPFTMSH
YRQAVQMLTELAMQTDKGIVLASALIGHLRRQSVILPALNAVERASAEAITRANRRIYDA
LAEPLADAHRRRLDDLLKRRDNGKTTWLAWLRQSPAKPNSRHMLEHIERLKAWQALDLPT
GIERLVHQNRLLKIAREGGQMTPADLAKFEPQRRYATLVALATEGMATVTDEIIDLHDRI
LGKLFNAAKNKHQQQFQASGKAINAKVRLYGRIGQALIDAKQSGRDAFAAIEAVMSWDSF
AESVTEAQKLAQPDDFDFLHRIGESYATLRRYAPEFLAVLKLRAAPAAKNVLDAIEVLRG
MNTDNARKLPADAPTGFIKPRWQKLVMTDAGIDRRYYELCALSELKNSLRSGDIWVQGSR
QFKDFEDYLVPPEKFTSLKQSSELPLAVATDCEQYLHERLTLLEAQLATVNRMAAANDLP
DAIITESGLKITPLDAAVPDTAQALIDQTAMVLPHVKITELLLEVDEWTGFTRHFTHLKS
GDLAKDKNLLLTTILADAINLGLTKMAESCPGTTYAKLAWLQAWHTRDETYSTALAELVN
AQFRHPFAGHWGDGTTSSSDGQNFRTASKAKSTGHINPKYGSSPGRTFYTHISDQYAPFH
TKVVNVGLRDSTYVLDGLLYHESDLRIEEHYTDTAGFTDHVFALMHLLGFRFAPRIRDLG
DTKLYIPKGDAAYDALKPMIGGTLNIKHVRAHWDEILRLATSIKGSDAQWNENSR
>gi|86360359|ref|YP_472247.1| histidine ammonia-lyase protein [Rhizobium etli CFN 42]
MTVIIDQMLTWRDVARAGAGEALALSPAAWARVEQASRIVERIVETGVRAYGVNTGVGAL
ADTVVDRASQSLLSRSIVLSHACGVGPLLAAREVRAIIAAQIANFAHGHSGVRREIVAHL
AALLEHDCIPDVPSKGSAGYLTHNAHTALVLIGEGSATLAGLRMSGREALAAIGLQPLVL
GAKEGLSLVNGTACATGLTALALSRAERLLDWADAIAALTLEAAGCQIAAFDEAVLALRP
SPGIEKVGAALRARLAGSGLVAAALGRRTQDALSLRSVPHAHGAARDVFDNSARITDQEL
ASVTDNPAVSGTPEQPVVSSEAHAVAPALGQAADSLAIAVAQIGAISERRMDRLVNPLVS
GLPPFLASDAGSHSGFMIAQYSAAALSNENRRLAAPAALDGGLTSGLQEDFLAHPTAAAG
KLLTVIDNAEYILAIELMAAAQAHDFLAATAARAVGTDLVHQAVREHVSHYGDERPLNGD
IEVVRSLIRETAPPPVR
>gi|284167486|ref|YP_003405764.1| PAS/PAC sensor protein [Haloterrigena turkmenica DSM 5511]
MTSRSLTEALRETLALFDEAGIPRTTTELADDLELGRRSTYERLERLVERGELETKRVGA
SARVWWRPPSARTDRPLGSGDWPVEAESLLAAALDRTDIGVFVLDESFNVAWLNETAERY
FDLDRERVLGRNKRRLVETDIASAVDDATAFVDTVLATYDDNTYAERFECRVTAEEEREP
RWLEHRSEPIETGAYAGGRIELYHDVTDRKQRASRERELEQYERLVETVPDGVYAVDEDA
RFVAVNDGFCELTGYDRDELLGAHATTVHDAEITTRAESLAEEIATGERGSATIELDLQT
DGGATVPCESRLAPFPLGETDGRCGVVRDVSDRIERERTLRRRIRQQEVVADLGQRALES
RDLDELLADAADLLTTTLETDYSKALVLDRTADELRLRQGSGWDPNVVGTTTVSAIEDES
QAAYTLASGDPVLVDDLDSESRFSGPDLLTDHDVTSGISVIIGSSEDPWGVLGVHDTDHR
AFSEHDVAFVQSVANVLATAIDRNDRERELKRQHEQLAALDSLNGVVRDIIDEAIDRSTR
EEIERSVCEHLAATDSYLFAWIGDVDAADQTVNVRTEAGGVAEYLEGIAISVDPDDERSG
GATGRAVRKREIQTTQDIRDDSRYEPWRGHLEEYEIRSSAAIPIVHEETIYGVLSVYADR
PNAFDGRERAVLGQLGDVIGHAIASTERKRALMSDDVVELDFRIRDLLDELDLDVPSAGR
ITLDHTVPIEDDEFLVYGSATPDAIDGLEAIVETLPHWKAVTYRGGDAATRFELRLSEPP
VLSTVASLGGSVESAVIEGGDYRMTIHVASGAKVRQVVNVVQDAYPTAELLKHRQLERRQ
DTTDRARHALTAVLTDRQRSALEAAYHAGYYEWPRDASGEEVAESLEIAPPTFNQHLRKA
QRKVFDSLLSRSGQNRSTE
>gi|190894187|ref|YP_001984481.1| hypothetical protein RHECIAT_PB0000220 [Rhizobium etli CIAT 652]
MGASTGDLVNRAAFRTVSAQDQARLDEIARQTPRQSRQSKGAWADALKAAHPNLSAADAA
VIVGVVKRVIARRAAYRTVSAQDRARLDEIKAATPQLSGQSKGAWADALKAAHPDLSAAD
AAITVGSFKDDIARRTAFRTVSAQDQARLDEIARQTPQLPGQSKGAWADALKAAHPDLSA
ADAAIIVGAVKQDIAKRAAFQTVSAQDQARLDEIAAVTPRLPGQSKGAWADALKAAHPDL
SAADAAIIVNAVKQDIAKRTAFQTVSAQDHARLDEIARQTPQLQGQSKGAWADALKAAHP
DLSAADAAAIVGAVKRVIARRAAFQTVSAQDQARLDEIARQTPRLPGQSKGAWADALKAA
HPDLSASDAAIIVGSVKHNIVKRAAFRTVSAQDQARLDEIARQTPRQSRQSKGAWADALK
AAHPDLSVADAATIVGALKDDIAVRAAFRTVSAQDQARLDEIAAVTPRQGRSNAAWADAL
KAAHPDLSAADAATIVGAAKDEIARRAAFRTVSAQDQARLDELARQTPQLPGQSNAAWAD
ALKAAHPDLSAADAAVIVGAIKQDIAKRAAFRTVSAQDQARLDEIAAATPRQGGSNAAWA
DALKAAHPDLSAADAAIVVGAVRRDIARRAAFRTVSAQDQARLDEIKAATPQLPGQSKGA
WADALKAAHPDLSAADAAIVVGAVRRDIAVRTAFQTVSAQDQARLDEIARQTPQLPGQSK
GAWADALKAAHPDLSAADAAIIVGASKKRIARRAAFKVI
>gi|187736811|ref|YP_001816549.1| conjugal transfer nickase/helicase TraI [Escherichia coli 1520]
MMSIAQVRSAGSAGNYYTDKDNYYVLGSMGERWAGRGAEQLGLQGSVDKDVFTRLLEGRL
PDGADLSRMQDGSNKHRPGYDLTFSAPKSVSMMAMLGGDKRLIDAHNQAVDFAVRQVEAL
ASTRVMTDGQSETVLTGNLVMALFNHDTSRDQEPQLHTHAVVANVTQHNGEWKTLSSDKV
GKTGFIENVYANQIAFGRLYREKLKEQVEALGYETEVVGKHGMWEMPGVPVEAFSGRSQT
IRETVGEDASLKSRDVAALDTRKSKQHVDPEIKMTEWMQTLKETGFDIRAYRDAAEQRAY
TRTQTPGPASQDGPDVQQAVTQAIAGLSERKVQFTYTDVLARTVGILPPEAGVIERARAG
IDEAISREQLIPLDREKGLFTSGIHVLDELSVRALSRDIMKQNRVTVHPEKSVPRTAGYS
DAVSVLAQDRPSLAIVSGQGGAAGQRERVAELVMMAREQGREVQIIAADRRSQMNLKQDE
RLSGELITGRRQLLEGMAFTPGSTVIVDQGEKLSLKETLTLLDGAARHNVQVLITDSGQR
TGTGSALMAMKDAGVNTYRWQGGEQRPATIISEPDRNVRYARLAGDFAASVKAGEESVAQ
VSGVREQAILTQAIRSELKTQGVLGHPEVTMTALSPVWLDSRSRYLRDMYRPGMVMEQWN
PETRSHDRYVIDRVTAQSHSLTLRDAQGETQVVRISSLDSSWSLFRPEKMPVADGERLRV
TGKIPGLRVSGGDRLQVTSVSEDAMTVVVPGRAEPATLPVSDSPFTALKLENGWVETPGH
SVSDSATVFASVTQMAMDNATLNGLARSGRDVRLYSSLDETRTAEKLARHPSFTVVSEQI
KARAGETSLETAISHQKSALHTPAQQAIHLALPVVESKNLAFSHVDLLTEAKSFAAEGTS
FTELGREIDAQIKRGDLLHVDVAKGYGTDLLVSRASYEAEKSILRHILEGKEAVTPLMER
VPGELMEKLTSGQRAATRMILETSDRFTVVQGYAGVGKTTQFRAVMSAVNMLPESERPRV
VGLGPTHRAVGEMRSAGVDAQTLASFLHDTQLQQRSGETPDFSNTLFLLDESSMVGNTDM
ARAYALIAAGGGRAVASGDTDQLQAIAPGQPFRLQQTRSAADVAIMKEIVRQTPELREAV
YSLINRDVEKALSGLESVKPSQVPRLEGAWAPEHSVTEFSHSQEAKLAEAQQKAMLKGEA
FPDIPMTLYEAIVRDYTGRTPEAREQTLIVTHLNEDQRVLNSMIHDAREKAGELGKEQVM
VPVLNTANIRDGELRRLSTWETHRDALALVDNVYHRIAGISKDDGLITLQDAEGNTRLIS
PREAVAEGVTLYTPDKIRVGTGDRMRFTKSDRERGYVANSVWTVTAVSGDSVTLSDGQQT
RVIRPGQERAEQHIDLAYAITAHGAQGASETFAIALEGTEGNRKQMAGFESAYVALSRMK
QHVQVYTDNRQGWTDAINNAVQKGTAHDVLEPKPDREVMNAQRLFSTARELRDVAAGRAV
LRQAGLAGGDSPARFIAPGRKYPQPYVALPAFDRNGRSAGIWLNPLTTDDGNGLRGFSGE
GRVKGSGDAQFVALQGSRNGESLLADNMQDGVRIARDNPDSGVVVRIAGEGRPWNPGAIT
GGRVWGDIPDNSVQPGAGNGESVTAEVLAQRQAEEAIRRETERRADEIVRKMVENKPDLP
DDKTELAVRDIAGQERDRTATSERETALPESVLRESQREREAVREVARENLLQRLLQQME
RDMVRDLQKEKTLGGD
>gi|226357498|ref|YP_002787238.1| hypothetical protein Deide_1p00790 [Deinococcus deserti VCD115]
MTATPCITALQDTVRTLQAQIAAAEDGPEALALLHRDAAYAALDVGDTAAAMTHALSCLD
LARAVGEASLKAKAHVALALVQAEVYDDMGASQHFAQADALVREAGDDRGVALVAVNAAH
YEMEREQSLAAVTRLQALLDSPQARGVDLGPTEDLKQVLHINYLVSAAGAQLGGEVLPGA
VTRQVGTSRALLETWLMNRQHLGQPLRVLEILEALTLVALMDGQHERAAHLADERVRLAV
QADGPLLVGRALLDRVRVHEAAGAWGAVEADARQAAIAFTSAGHELFATRARERLAEALA
RQGQFQAAFNVQREATRQVYALYHGFYQQRALVGQIEQQARDAEVRATAFAEAALRDSLT
GAPNRAHAMQVLAGLHAQARQGRGSAVVLMDLDHFKRVNDTYGHAAGDDVLTRVVQVLGA
EVRGMDCVARFGGEEFIIILPGVSLNAAEQVCLRLSQVLAELEWPAIDPDLRVTGSFGVA
CLRDGATLTETLREADVALYRAKAAGRHTVRVLGP
>gi|288961340|ref|YP_003451679.1| NADH dehydrogenase [Azospirillum sp. B510]
MDIVLIPLFLAIALGVALYARAIPQGNGGWWRCAAATVALAVAARLAGHGWAAVLLASAA
EFLAVGMVWSGGTAEARAAARKYLTAVLLATLCGWAALALTHLGAVRPAAPWDRLAVAFL
LVGVALKLGLVPVYFWLPAVARASSAMTTALIVAVVDVGSFRELLALRDAAPWIFLEFAP
LWIGLAVLSLLGAALLALAQRALKPMLAFSSIDDMGYLLLGLVAGGADGMAGAWFGILGH
ALGKIVLFGAVGAAEWHLGRAATLDDRGLSTPLPVASAAFILGALGFIGIPPTLGFIGHW
RLYLAGAELGGPLLLLVLYASSAMALLCYVRAIHRVWLGPAASPAAASPAIGRPLPHLAA
AVLLAFAVAPVLFGLMPDRLRPAAEPPHPHVAALSAPELPVELAGGVK
>gi|58000349|ref|YP_190157.1| hypothetical protein O2R_60 [Escherichia coli]
MSVTESKVKTERKSSRKPAKTQETVLSALLAQTEEVSVPLASLIKSPLNVRTVPYSAESV
SELAESIKGVGLLQNLVVHALPGDRYGVAAGGRRLAALNMLAERNILPADWPVRVKVIPQ
ELATAASMTENGHRRDMHPAEQIAGFRAMAQEGKTPAQIGDLLGYSPRHVQRMLKLADLA
PVILDALAEDRITTEHCQALALENDTERQVQVFEAACQSGWGGKPEVQTIRRLVTESEVA
VAGNSKFRFVGADAFSPDELRTDLFSDDEGGYVDCVALDAALLEKLQAVAEHLREAEGWG
WCAGRMEAVGECREDAGTYRSLPEPEAVLTEAEEERLNELMARYDALENQCEESDLLEAE
MKLMRCMAKVRAWTPEMRAGSGVVVSWRYGNVCVQRGVQLRSEDDVADDADRTEQMQEKA
SVEEISLPLLTKMSSERTLAVQAALMQQPDKSLALLAWTLCLNVFGSGAYSKPAQISLEC
KHYSLTSDAPSGKEGAAFMAMMAEKARLAALLPEGWSRDMTTFLSLSQEVLLSLLSFCTA
CSIHGVQTRECGHTSRSPLDTLESAIGFHMRDWWQPTKANFFGHLKKPQIIAALNEAGLS
GAARDAEKMKKGDAAEHAEFHMKDNRWVPGWMCAPRPQTDATERTDNLADAA
>gi|108793826|ref|YP_636673.1| DNA-binding protein [Yersinia pestis Nepal516]
MSVTDVKAKAPKKASSKKITKAQEEALKAALEAAVIEYVPLSSLAKSPLNVRTIPYSVDS
VRGLADSIEALGLLQNLIVHTLADGQSGVAAGGRRLTALNLLAQEDRLAADHTVMVKRVS
DDIAALASVAENEQRAAMHPAEQIAGFRTLAEQGKTPAQIGDALGFGSRHVQRMLKLANL
APSLMEKLAQDELTVEQCQALCLEDDPARQVEVFENVKASWSNAPAHLIKRAITETEMRT
DNAKFRFIGRDAYEAAGGYVREDLFSQDEGDGTADSVLVERLVQEKLERIAQDIQQREGW
AWSRGRAARIWYHGEDGKEFVQPVEPDPVYTPEQQQRLDALREQYDTYDSVCDESDAIEA
DILAIQEAAEASAWTDDMKSGAGVMVSLYEGQVYVQRGVRLKADMPEETVTSSVTVPFTS
RQPDAAEGISVPLLTKMTSERTLAVQAALMQQPEKAVALMVWRMCTCVFSGCLTTTHPFR
ISLTVSHGSLTENAPSGKDGAAFEMLMTERARLKALLPEGWEKDFTTFFALDGGVLMSLM
AFCTACSVDGVQTRDMGHTSRSPLDTVEAAIGFHLRDWWQPTKDNYFGSLKHPQIVASLK
EAGLTGAAGDAEKMKKGDAAAHAEHFMQHTRWVPAWLKGPEPAAESGADDAVSDTDSTDN
DTTNTAHAA
>gi|149192732|ref|YP_001293963.1| putative DNA-binding protein [Yersinia pestis CA88-4125]
MSVTDVKAKAPKKASSKKITKAQEEALKAALEAAVIEYVPLSSLAKSPLNVRTIPYSVDS
VRGLADSIEALGLLQNLIVHTLADGQSGVAAGGRRLTALNLLAQEDRLAADHTVMVKRVS
DDIAALASVAENEQRAAMHPAEQIAGFRTLAEQGKTPAQIGDALGFGSRHVQRMLKLANL
APSLMEKLAQDELTVEQCQALCLEDDPARQVEVFENVKASWSNAPAHLIKRAITETEMRT
DNAKFRFIGRDAYEAAGGYVREDLFSQDEGDGTADSVLVERLVQEKLERIAQDIQQREGW
AWSRGRAARIWYHGEDGKEFVQPVEPDPVYTPEQQQRLDALREQYDTYDSVCDESDAIEA
DILAIQEAAEASAWTDDMKSGAGVMVSLYEGQVYVQRGVRLKADMPEETVTSSVTVPFTS
RQPDAAEGISVPLLTKMTSERTLAVQAALMQQPEKAVALMVWRMCTCVFSGCLTTTHPFR
ISLTVSHGSLTENAPSGKDGAAFEMLMTERARLKALLPEGWEKDFTTFFALDGGVLMSLM
AFCTACSVDGVQTRDMGHTSRSPLDTVEAAIGFHLRDWWQPTKDNYFGSLKHPQIVASLK
EAGLTGAAGDAEKMKKGDAAAHAEHFMQHTRWVPAWLKGPEPAAESGADDAVSDTDSTDN
DTTNTAHAA
>gi|16082849|ref|NP_395403.1| putative DNA-binding protein [Yersinia pestis CO92]
MSVTDVKAKAPKKASSKKITKAQEEALKAALEAAVIEYVPLSSLAKSPLNVRTIPYSVDS
VRGLADSIEALGLLQNLIVHTLADGQSGVAAGGRRLTALNLLAQEDRLAADHTVMVKRVS
DDIAALASVAENEQRAAMHPAEQIAGFRTLAEQGKTPAQIGDALGFGSRHVQRMLKLANL
APSLMEKLAQDELTVEQCQALCLEDDPARQVEVFENVKASWSNAPAHLIKRAITETEMRT
DNAKFRFIGRDAYEAAGGYVREDLFSQDEGDGTADSVLVERLVQEKLERIAQDIQQREGW
AWSRGRAARIWYHGEDGKEFVQPVEPDPVYTPEQQQRLDALREQYDTYDSVCDESDAIEA
DILAIQEAAEASAWTDDMKSGAGVMVSLYEGQVYVQRGVRLKADMPEETVTSSVTVPFTS
RQPDAAEGISVPLLTKMTSERTLAVQAALMQQPEKAVALMVWRMCTCVFSGCLTTTHPFR
ISLTVSHGSLTENAPSGKDGAAFEMLMTERARLKALLPEGWEKDFTTFFALDGGVLMSLM
AFCTACSVDGVQTRDMGHTSRSPLDTVEAAIGFHLRDWWQPTKDNYFGSLKHPQIVASLK
EAGLTGAAGDAEKMKKGDAAAHAEHFMQHTRWVPAWLKGPEPAAESGADDAVSDTDSTDN
DTTNTAHAA
>gi|145597313|ref|YP_001154786.1| DNA-binding protein [Yersinia pestis Pestoides F]
MSVTDVKAKAPKKASSKKITKAQEEALKAALEAAVIEYVPLSSLAKSPLNVRTIPYSVDS
VRGLADSIEALGLLQNLIVHTLADGQSGVAAGGRRLTALNLLAQEDRLAADHTVMVKRVS
DDIAALASVAENEQRAAMHPAEQIAGFRTLAEQGKTPAQIGDALGFGSRHVQRMLKLANL
APSLMEKLAQDELTVEQCQALCLEDDPARQVEVFENVKASWSNAPAHLIKRAITETEMRT
DNAKFRFIGRDAYEAAGGYVREDLFSQDEGDGTADSVLVERLVQEKLERIAQDIQQREGW
AWSRGRAARIWYHGEDGKEFVQPVEPDPVYTPEQQQRLDALREQYDTYDSVCDESDAIEA
DILAIQEAAEASAWTDDMKSGAGVMVSLYEGQVYVQRGVRLKADMPEETVTSSVTVPFTS
RQPDAAEGISVPLLTKMTSERTLAVQAALMQQPEKAVALMVWRMCTCVFSGCLTTTHPFR
ISLTVSHGSLTENAPSGKDGAAFEMLMTERARLKALLPEGWEKDFTTFFALDGGVLMSLM
AFCTACSVDGVQTRDMGHTSRSPLDTVEAAIGFHLRDWWQPTKDNYFGSLKHPQIVASLK
EAGLTGAAGDAEKMKKGDAAAHAEHFMQHTRWVPAWLKGPEPAAESGADDAVSDTDSTDN
DTTNTAHAA
>gi|52788196|ref|YP_094024.1| hypothetical protein pG8786_145 [Yersinia pestis]
MSVTDVKAKAPKKASSKKITKAQEEALKAALEAAVIEYVPLSSLAKSPLNVRTIPYSVDS
VRGLADSIEALGLLQNLIVHTLADGQSGVAAGGRRLTALNLLAQEDRLAADHTVMVKRVS
DDIAALASVAENEQRAAMHPAEQIAGFRTLAEQGKTPAQIGDALGFGSRHVQRMLKLANL
APSLMEKLAQDELTVEQCQALCLEDDPARQVEVFENVKASWSNAPAHLIKRAITETEMRT
DNAKFRFIGRDAYEAAGGYVREDLFSQDEGDGTADSVLVERLVQEKLERIAQDIQQREGW
AWSRGRAARIWYHGEDGKEFVQPVEPDPVYTPEQQQRLDALREQYDTYDSVCDESDAIEA
DILAIQEAAEASAWTDDMKSGAGVMVSLYEGQVYVQRGVRLKADMPEETVTSSVTVPFTS
RQPDAAEGISVPLLTKMTSERTLAVQAALMQQPEKAVALMVWRMCTCVFSGCLTTTHPFR
ISLTVSHGSLTENAPSGKDGAAFEMLMTERARLKALLPEGWEKDFTTFFALDGGVLMSLM
AFCTACSVDGVQTRDMGHTSRSPLDTVEAAIGFHLRDWWQPTKDNYFGSLKHPQIVASLK
EAGLTGAAGDAEKMKKGDAAAHAEHFMQHTRWVPAWLKGPEPAAESGADDAVSDTDSTDN
DTTNTAHAA
>gi|108793622|ref|YP_636781.1| DNA-binding protein [Yersinia pestis Antiqua]
MSVTDVKAKAPKKASSKKITKAQEEALKAALEAAVIEYVPLSSLAKSPLNVRTIPYSVDS
VRGLADSIEALGLLQNLIVHTLADGQSGVAAGGRRLTALNLLAQEDRLAADHTVMVKRVS
DDIAALASVAENEQRAAMHPAEQIAGFRTLAEQGKTPAQIGDALGFGSRHVQRMLKLANL
APSLMEKLAQDELTVEQCQALCLEDDPARQVEVFENVKASWSNAPAHLIKRAITETEMRT
DNAKFRFIGRDAYEAAGGYVREDLFSQDEGDGTADSVLVERLVQEKLERIAQDIQQREGW
AWSRGRAARIWYHGEDGKEFVQPVEPDPVYTPEQQQRLDALREQYDTYDSVCDESDAIEA
DILAIQEAAEASAWTDDMKSGAGVMVSLYEGQVYVQRGVRLKADMPEETVTSSVTVPFTS
RQPDAAEGISVPLLTKMTSERTLAVQAALMQQPEKAVALMVWRMCTCVFSGCLTTTHPFR
ISLTVSHGSLTENAPSGKDGAAFEMLMTERARLKALLPEGWEKDFTTFFALDGGVLMSLM
AFCTACSVDGVQTRDMGHTSRSPLDTVEAAIGFHLRDWWQPTKDNYFGSLKHPQIVASLK
EAGLTGAAGDAEKMKKGDAAAHAEHFMQHTRWVPAWLKGPEPAAESGADDAVSDTDSTDN
DTTNTAHAA
>gi|45478681|ref|NP_995537.1| putative DNA-binding protein [Yersinia pestis biovar Microtus str. 91001]
MSVTDVKAKAPKKASSKKITKAQEEALKAALEAAVIEYVPLSSLAKSPLNVRTIPYSVDS
VRGLADSIEALGLLQNLIVHTLADGQSGVAAGGRRLTALNLLAQEDRLAADHTVMVKRVS
DDIAALASVAENEQRAAMHPAEQIAGFRTLAEQGKTPAQIGDALGFGSRHVQRMLKLANL
APSLMEKLAQDELTVEQCQALCLEDDPARQVEVFENVKASWSNAPAHLIKRAITETEMRT
DNAKFRFIGRDAYEAAGGYVREDLFSQDEGDGTADSVLVERLVQEKLERIAQDIQQREGW
AWSRGRAARIWYHGEDGKEFVQPVEPDPVYTPEQQQRLDALREQYDTYDSVCDESDAIEA
DILAIQEAAEASAWTDDMKSGAGVMVSLYEGQVYVQRGVRLKADMPEETVTSSVTVPFTS
RQPDAAEGISVPLLTKMTSERTLAVQAALMQQPEKAVALMVWRMCTCVFSGCLTTTHPFR
ISLTVSHGSLTENAPSGKDGAAFEMLMTERARLKALLPEGWEKDFTTFFALDGGVLMSLM
AFCTACSVDGVQTRDMGHTSRSPLDTVEAAIGFHLRDWWQPTKDNYFGSLKHPQIVASLK
EAGLTGAAGDAEKMKKGDAAAHAEHFMQHTRWVPAWLKGPEPAAESGADDAVSDTDSTDN
DTTNTAHAA
>gi|31795260|ref|NP_857715.1| hypothetical protein YPKMT102 [Yersinia pestis KIM]
MSVTDVKAKAPKKASSKKITKAQEEALKAALEAAVIEYVPLSSLAKSPLNVRTIPYSVDS
VRGLADSIEALGLLQNLIVHTLADGQSGVAAGGRRLTALNLLAQEDRLAADHTVMVKRVS
DDIAALASVAENEQRAAMHPAEQIAGFRTLAEQGKTPAQIGDALGFGSRHVQRMLKLANL
APSLMEKLAQDELTVEQCQALCLEDDPARQVEVFENVKASWSNAPAHLIKRAITETEMRT
DNAKFRFIGRDAYEAAGGYVREDLFSQDEGDGTADSVLVERLVQEKLERIAQDIQQREGW
AWSRGRAARIWYHGEDGKEFVQPVEPDPVYTPEQQQRLDALREQYDTYDSVCDESDAIEA
DILAIQEAAEASAWTDDMKSGAGVMVSLYEGQVYVQRGVRLKADMPEETVTSSVTVPFTS
RQPDAAEGISVPLLTKMTSERTLAVQAALMQQPEKAVALMVWRMCTCVFSGCLTTTHPFR
ISLTVSHGSLTENAPSGKDGAAFEMLMTERARLKALLPEGWEKDFTTFFALDGGVLMSLM
AFCTACSVDGVQTRDMGHTSRSPLDTVEAAIGFHLRDWWQPTKDNYFGSLKHPQIVASLK
EAGLTGAAGDAEKMKKGDAAAHAEHFMQHTRWVPAWLKGPEPAAESGADDAVSDTDSTDN
DTTNTAHAA
>gi|31795420|ref|NP_857873.1| hypothetical protein Y1092 [Yersinia pestis KIM]
MSVTDVKAKAPKKASSKKITKAQEEALKAALEAAVIEYVPLSSLAKSPLNVRTIPYSVDS
VRGLADSIEALGLLQNLIVHTLADGQSGVAAGGRRLTALNLLAQEDRLAADHTVMVKRVS
DDIAALASVAENEQRAAMHPAEQIAGFRTLAEQGKTPAQIGDALGFGSRHVQRMLKLANL
APSLMEKLAQDELTVEQCQALCLEDDPARQVEVFENVKASWSNAPAHLIKRAITETEMRT
DNAKFRFIGRDAYEAAGGYVREDLFSQDEGDGTADSVLVERLVQEKLERIAQDIQQREGW
AWSRGRAARIWYHGEDGKEFVQPVEPDPVYTPEQQQRLDALREQYDTYDSVCDESDAIEA
DILAIQEAAEASAWTDDMKSGAGVMVSLYEGQVYVQRGVRLKADMPEETVTSSVTVPFTS
RQPDAAEGISVPLLTKMTSERTLAVQAALMQQPEKAVALMVWRMCTCVFSGCLTTTHPFR
ISLTVSHGSLTENAPSGKDGAAFEMLMTERARLKALLPEGWEKDFTTFFALDGGVLMSLM
AFCTACSVDGVQTRDMGHTSRSPLDTVEAAIGFHLRDWWQPTKDNYFGSLKHPQIVASLK
EAGLTGAAGDAEKMKKGDAAAHAEHFMQHTRWVPAWLKGPEPAAESGADDAVSDTDSTDN
DTTNTAHAA
>gi|162417859|ref|YP_001604644.1| ParB domain-containing protein [Yersinia pestis Angola]
MSVTDVKAKAPKKASSKKITKAQEEALKAALEAAVIEYVPLSSLAKSPLNVRTIPYSVDS
VRGLADSIEALGLLQNLIVHTLADGQSGVAAGGRRLTALNLLAQEDRLAADHTVMVKRVS
DDIAALASVAENEQRAAMHPAEQIAGFRTLAEQGKTPAQIGDALGFGSRHVQRMLKLANL
APSLMEKLAQDELTVEQCQALCLEDDPARQVEVFENVKASWSNAPAHLIKRAITETEMRT
DNAKFRFIGRDAYEAAGGYVREDLFSQDEGDGTADSVLVERLVQEKLERIAQDIQQREGW
AWSRGRAARIWYHGEDGKEFVQPVEPDPVYTPEQQQRLDALREQYDTYDSVCDESDAIEA
DILAIQEAAEASAWTDDMKSGAGVMVSLYEGQVYVQRGVRLKADMPEETVTSSVTVPFTS
RQPDAAEGINVPLLTKMTSERTLAVQAALMQQPEKAVALMVWRMCTCVFSGCLTTTHPFR
ISLTVSHGSLTENAPSGKDGAAFEMLMTERARLKALLPEGWEKDFTTFFALDGGVLMSLM
AFCTACSVDGVQTRDMGHTSRSPLDTVEAAIGFHLRDWWQPTKDNYFGSLKHPQIVASLK
EAGLTGAAGDAEKMKKGDAAAHAEHFMQHTRWVPAWLKGPEPAAESGADDAVSDTDSTDN
DTTNTAHAA
>gi|92109473|ref|YP_571761.1| carboxysome shell protein CsoS2 [Nitrobacter hamburgensis X14]
MTNATPGHATATLSGRELALQRRQAMARHGKGRVIQAAQTDKRSAAGRLQLNAAQIASAH
HGGVPAASAVASAARTASTLAPVASKSAARSRRQALSTTGRAALQNAGHGTATRPAAHLR
PGRAVPAEVRGSDGGCGCGGQCGCSTGGAQRKEAAQIGAPAVERAALNVQEVATGRALAK
MRRAALNQDGKTGLKRVAQATRIAASMPGQDWQSAMLKGATGRQVAMQRRLVQALAGRVD
KTSGASTRPTGRVRARNVVEAPAKVEQGHTLSGQTVTGTQVERISKVTGNESGSCRAITG
TEYIGFEQFQTLCGTRPEPAAPKVAVSNTLREQRITGTALGRSTKTTGDEHGACRPVTGT
EYLSSERFEQFCSTRPSAPLGKVALTRTDKGQTVTGALVDRPRRVTGVEHGADRAITGTR
YSQAEPDDAPPKVAVTHTAAGKPVTGTVVGRSERQTGDEAGSCRPITGTEYHTVEQFRDF
CRTAPPGGPRKVSVMSTRDEQTVSGTAVDRSGKVTGNEVGSCRSITGSQYYTTADFAGLC
KRPGPQKVAEMQTLRGRTVTGSEVAPSPKSSGDESYGCEPVTGTDYIGTRQLAAVCPTAP
SVSPVSKVVIDTTLNGQTVTGIAAGRADHVTGNEAGACSPISGTPYIGQGQYAAFCEAPQ
RQQQAARVRDSAVIPATIVTGDRPGAGGAQVTGDERGACEPVSGTPYLGLDNIASGQCAM
SDRFRTRDTDRRPPAPRDFSISIPARQAREERQADVITGSGMSSSRITGPINKADGLITG
TPEFRHGDQSRRPRENEQSLPAARRLSGEGSQQGRRVSGDAWDGNSRVTGTEGSSSLARN
PSMRGQPRGTGVSAMAFRSIERPEVPDSVITGSAGNARGGAMVTVSGGARG
>gi|288962450|ref|YP_003452745.1| two-component sensor histidine kinase [Azospirillum sp. B510]
MPVNRSRLLSLLLAALVYLALKALLYRVAGLFDVAPNASAWYPPIGLMLAFALHSGWAAI
PFLFVPSDLLAYGVINSFSLLIIPQAIIVGATGLVLRRWFASDVFSTSKGVGTFITVALI
SVSALFVISTATVQVITARHISITDNINFAYWLGDMSGVLLCTPVFLALFHLFNRQPTWK
STSWLPLTASTLMRSAGLAAAALLIWFLLRNLLSSPASSFFLLILPIAVAGFLWGFGAST
LTAFLVNLGLVLLVRGVLDTRDVVDLQVFMLAAGATGLLLGALGSTRMELLGRNAHLVRA
IEEAPLGIALLQHQPAKLNVVFANPIFLRFIPDATTILQRLQQIHEFEGDVPTSERMLHW
TIKPASASPQGETLIAIVRDVTEQRRREHAEQHQRRMVAIGEIAGGMAHELNNLLHPIIN
LSQQARKDAIAKPERLGKALSIIEESARGSAQLVRQVLSFARNDEEIGGGTELVAALRDS
IALLTSTLPPTFTITLTHDVPSALVNLTRTEISQIVTNLVVNALDATDQRGRLTIHVGQL
VDGSVTATFEDNGPGISAEDAERIMEPFFTTKPHGRGTGLGLAVVRDLLLRRNGSIKLVT
QAPQGACFVLSIQSTAE
>gi|150378218|ref|YP_001314813.1| hypothetical protein Smed_6282 [Sinorhizobium medicae WSM419]
MPGATLSPWTMSYFAAACLFLIAGESAMVGGYGYPFAAVEAPATLALVHVVAIGWLGLLM
TGALLQFVPVLVAAPLRAGRLALPALALLIPGLLLLVGGFTALGGAQGVSTAMLPSGALL
LAMGFGLAIIMLAATLLTVRPLPLPARFVAVGLGALIAAVLVGGAFTLVLSGTVTNYAAI
ALLLKGVPLHAALGLAGWLTFSAIGVSYRLLPMFMLAPDDTRPTNRAVLWTGAAALAIVV
AGIVSIAVDSDGMEEAGSVAALLAVFAALLYSADVLRLFRERRRKIVELNIRASYAAFAA
LFASVVMFALPATRAAAGEGAAALVYLFVFGWLTGLGLAQLYKIVPFLTWLECYGPVLGR
TAVPSIQDLVEDKRASLWFFVYYLAVIAATFSLFAECPGAFRVATLAQLCATVGLMVELV
RARTLSSVAAPLRLPAGASRPHLFLPISRPQE
>gi|209916872|ref|YP_002291192.1| hypothetical protein ECSE_P2-0043 [Escherichia coli SE11]
MSVTEFKAKTGRKSSRKPSKEQETALSALLAQTEEVSVPLASLIKSPLNVRTVPYSAESV
SELAESIKGVGLLQNLVVHTLPGDRYGVAAGGRRLAALNMLAERNILTADWPVRVKVIPQ
ELATAASMTENGHRRDMHPAEQIAGFRAMAQEGKTPAQIGDLLGYSPRHVQRMLKLADLA
PVILDALAEDRITTEHCQALALENDTVRQVQVFEAACQSGWGGKPDVRVIRNLITESEVA
VAGNTKFRFVGADAFSPDELRTDLFSDDEGGYVDRVALDAALLEKLQAVAEYLREAEGWG
WCAGRMEPVGECREDAGTYRSLPEPEAVLTEAEEERLNELMARYDALENQREESDLLEAE
MKLMRCMAKVRAWTPEMRAGSGVVVSWRYGNVCVQRGVQLRSEDDAADDADRTEQVQEKA
SVEEISLPLLTKMSSERTLAVQAALMQQPDKSLALLAWTLCLNMFGSGAYSKPAQISLEC
KHYSLTSDAPSGKDGAAFMALMAEKARLAALLPEGWARDMTTFLSLSQEVLLSLLSFCTA
CSIHGVQTREYGRTSRSPLDSLENAIGFHMRDWWQPTRGNYFGALKKQQIIAALNDAGLS
GAARDAEKMNKGDAAEHAEFHMKDNRWVPDWMCAPRPQAETEATEYRDNQADAA
>gi|283826867|ref|YP_003377738.1| ParB-like partition protein [Shigella sonnei]
MSVTESKTKTERKSSRKPAKTQETVLSALLAQTEEVSVSLASLIKSPLNVRTVPYSAESV
SELAESIKGVGLLQNLVVHTLPGDRYGVAAGGRRLAALNMLAERGIIPADWPVRVKVIPQ
ELATAASMTENGHRRDMHPAEQIAGFRAMAQEGKTPAQIGDLLGYSPRHVQRMLKLADLA
PVILDALAEDRITTEHCQALALENDTARQVQVFEAACQSGWGGKPDVRVIRNLITESEVA
VAGNSKFRFVGADAFSPDELRTDLFSDDEGGYVDCVALDAALLEKLQAVAEFLREAEGWE
WCAGRMEPVGECREDAGTYRCLPEPEAVLTEAEEERLNELMARYDALENQCEESDLLEAE
MKLMRCMAKVRAWTPEMRAGGGVVVSWRYGNVCVQRGVQLRSEDDAADDADRTEQVQEKA
SVEEISLPLLTKMSSERTLAVQAALMQQPDKSLTLLAWTLCLNVFGSGAYSKPAQISLEC
KHYSLTSDAPSGKEGAAFMALMAEKARLAALLPEGWSRDMTTFLSLSQEVLLSLLSFCTA
CSLNGVQTRECGHTSRSPLDTLETAIGFHMRDWWQPTKANFFGHLKKPQIIAALNDAGLS
GAARDAERMKKGDAAEHAEHHMKDNRWVPGWMCAPHPQTDTTERTDNLADAA
>gi|270208473|ref|YP_003329247.1| transcriptional regulator [Klebsiella pneumoniae]
MSVTESKTKTERKSSRKPAKTQETVLSALLAQTEEVSVSLASLIKSPLNVRTVPYSAESV
SELAESIKGVGLLQNLVVHTLPGDRYGVAAGGRRLAALNMLAERGIIPADWPVRVKVIPQ
ELATAASMTENGHRRDMHPAEQIAGFRAMAQEGKTPAQIGDLLGYSPRHVQRMLKLADLA
PVILDALAEDRITTEHCQALALENDTARQVQVFEAACQSGWGGKPDVRVIRNLITESEVA
VAGNSKFRFVGADAFSPDELRTDLFSDDEGGYVDCVALDAALLEKLQAVAEFLREAEGWE
WCAGRMEPVGECREDAGTYRCLPEPEAVLTEAEEERLNELMARYDALENQCEESDLLEAE
MKLMRCMAKVRAWTPEMRAGGGVVVSWRYGNVCVQRGVQLRSEDDAADDADRTEQVQEKA
SVEEISLPLLTKMSSERTLAVQAALMQQPDKSLTLLAWTLCLNVFGSGAYSKPAQISLEC
KHYSLTSDAPSGKEGAAFMALMAEKARLAALLPEGWSRDMTTFLSLSQEVLLSLLSFCTA
CSLNGVQTRECGHTSRSPLDTLETAIGFHMRDWWQPTKANFFGHLKKPQIIAALNDAGLS
GAARDAERMKKGDAAEHAEHHMKDNRWVPGWMCAPHPQTDTTERTDNLADAA
>gi|21492899|ref|NP_659974.1| type III secretory system protein [Rhizobium etli CFN 42]
MKVRSSAIAMLAQRTDMLLAVFFASVVTMLVLPLPTIVLDVLIAFNLSFAFVVLITTTYL
KSVLEISTFPAVILIGTLFRLALTISSTRLVLADADAGEIIMAFGDFVVAGNVVVGLIIF
LIVALVQFIVVTKGAERIAEVGARFTLDAMPGKQLAIDSDLRNGHITTEAAQKRRSRLEQ
ESQFFGAMDGAMRFVKGDAVAGLVIVAVNLIGGLAIGIFQKGLSFAEAAHLYTLLSIGDG
LVSQIPSILMAVSAGIVVTRVSDDGNGSLGSDIGRELFREPRALAIAAALTICAGFVPGF
PTGVLGAIGLCLAGLAFMVHRRRAGPAAAASANAVESANSYPLDRTKYGDPVIATVAVET
LARLEAMRLGEMLDGRIRMAARAVGVSVTVPTFNADPRMAEDLIHLQVENVPAGLVSCGP
ERTAEQIADGIVRIVRRHIGALFSVDDAAQWLGSLEPRLGKLAIDVATQVPLMLTVAVVR
RLLDSGVTLSQPRGLLEVMLHAGTDHAPDALAEMARAALVKQIAFGLLDRRGLLPALVLP
TEWDHFIRSYDAAGATEKIEIAERLRLLAEKARQALEDANERGYDPIIIVPGEWRLLTQT
LMIHHNCRIPVLAAEEIDRDITIETIGEIGQIRNAAGSKQRPG
>gi|121582762|ref|YP_973204.1| glycosyltransferase family 28 protein [Polaromonas naphthalenivorans CJ2]
MSGSQTAQGFGADPLIALALAAAFTLLVALAWLALVRQRSRARHPASDVPAASDVGAAPP
RKIVIFYSSIGHGHISAAQAIQEEIGRLAPGARVILQDIREFMHPLWRWVDERLYWFIAG
NLPESFDALFHALQARGNRVPSLAWLSNDYPEDQVRAFLEAQAPDAILATHYGSAQVLGT
LRERGLLAQVNIGWLHTDFFEGYFPRISKRIDRTFLAHPELEARWLAAGVAPDKVTTSGM
PVRVAAADGRTREMALTALGLAPDAPTVLITSGKEGVGDYALVVESLARHHQGPLQIIAV
CGANARQQALLNVLRMALQKRLPEPVALKVCGLVPHADLLAWMRAADLLITKAGGMTPAE
AFAVGTPTILLDVVSGHERENAALFVRLGVAELADTLAQAGELAAAVLADPQRQAAMRHA
QHAFHDSADLGRIARFALDPALPAPGMTPDFGAEHGSAVTDIDAALARLQAEAPCDIELL
LSYSTAQTPQRVVLENPFGHIAIRVDNTVYSANYVAVPGHDPNLLQHVTLADYLYGVQPP
SPSQVHTNTYGMAYGRETLGLRVAGVAAERKAAMVAEAHRIEDEFGQGRLLWDRSEFNCA
DVVVRILRAGGYDRSPPLGRRWLPVMPLDIFEEARQTCEEDASLYMELVAYRQIPGANAA
YRFSRFPLSLGQPLRSVARALREAPQEPLEAAATKQLTGYFGDHQLYFEDLRGHGAGALA
DDPAHFSRVQRSLADALATDLRRLLAAQARRPLREIGRLGELDGAQDIRRLLERSLALAR
IATERADEVLQDRGARRMRALFTELVDGYGRIGAWHLRRQEIEAYLKRFQVFEAAVGREF
PARHGARLARATTLRRSLRYGIRRLCRRVGGRHRPTGHGPDKGASQ
>gi|172064601|ref|YP_001812251.1| integrase family protein [Burkholderia ambifaria MC40-6]
MPINEPDVLDVEFRELPATPRRAPTPAARRKSRSRQARRDAAAQRRIGLQHLAFFRGYLE
GLDLAELADQYLEFGRDARKAAATRTWLVTAFVAAARKRQDFATARLLAIRPAALAATPA
SDAGVPAAPSLEDFAAEHDPDGFYTEKELLDLFAARHAGADTDAGATLRRQQRNTRLRAR
QMAALEALARLVVEDPRPEHHVLGWFDTAVALRLADVGLTTIGKLVETINTLGYRWYRRV
PRLGEIGARRITAWLAHYGDVAGLQLAAGVQVHPSERTLPGPPLTAAGPVTAIVPLERFL
LPPELDGSRGAHRNLVKNNSRANNDREAIDFWLADYENPHTRQRYRTEAERLLLWAIFVK
RKALSSLDTDDARDYINGFLIDPQPASQWVMTGTAHRGDLGWRPFRGPLSVKSRQDALSA
LKKFFGELVDAQYLDHNAFAKVRVFTGSTHDAAGNERRVAAKSRLRIERGLTADAWRFAM
RVLDAMPDTAAATRMRFVLGFAYSTGLRRAELCGAFTDDVQERYAGPELGTIRLLRVVGK
RAKERFVPLVPAVLTLMGDYLESRGLPRDPLACPAATPLIPALLSNAEIGKIQRAAKASK
IDPVPELAARARQTGPIHPVQLYKAIKQFFATATAAALREDSPHARAFSAASPHWLRHTF
VSHALANGMSLESARNFAGHDSLDTTSIYATAELGRQYLEAEAFLKRALI
>gi|92109462|ref|YP_571750.1| NADH/ubiquinone/plastoquinone (complex I) [Nitrobacter hamburgensis X14]
MDQWVSWCLVVLPALPALSAIVAPLAGAGRPARAGRVSVAMLIATCAVALALLVAVLRAP
QTEVALAQFGPAALLLDHLAVAMAVLVAAISLVVHVYSVRYMADEPGYARFFALLDLMTA
VILLMVTAADLLTLLVAWFLIGVLLFFLLGFDTSRKASGRYAFWTFLTCRVGDLPLVGAA
LLLWHGYGTAQLPELFARISADPGVQLGGMAVVPLAALLLALAAFARSAQFLLHTWLPYT
MDGPTPVSALMHAGIVNAGGFLFNRFAPVFIHAPDVLHLAFVVGVVTALIGSALMLTQND
VKKSLGYSTMGQMGFMIMECGLGAFSLAVYHLIAHGLFKATLFLNSGNVIGDTRRDDGVP
PDDIYTFVVERRPLRAVKVPWLLAALITVLVPALVLGLSHWLVAADFFHKQGAVLLLFFG
WVTGAQVFFSIHKLPSENPWRSLTMILLSFFIVVVGYTLIAHAFETFLYPDPVLRDAIYA
AAGINVLAFDMLVVFLTVVLAGAWLVTFYAQSLELEGKPGTLWNAIYLNLYTLFSREFYV
SDVYTQLGRGVLTAAKRVNIWLRWV
>gi|190894064|ref|YP_001984358.1| type III secretory system protein [Rhizobium etli CIAT 652]
MKVRSSAIAMLAQRTDMLLAVFFASVVTMLVLPLPTIVLDVLIAFNLSFAFVVLITTTYL
KSVLEISTFPAVILIGTLFRLALTISSTRLVLADADAGEIIMAFGDFVVAGNVVVGLIIF
LIVALVQFIVVTKGAERIAEVGARFTLDAMPGKQLAIDSDLRNGHITTEAAQKRRSRLEQ
ESQFFGAMDGAMRFVKGDAVAGLVIVAVNLIGGLAIGIFQKGLSFAEAAHLYTLLSIGDG
LVSQIPSILMAVSAGIVVTRVSDDGNGSLGSDIGRELFREPRALAIAAALTICAGFVPGF
PTGVLGAIGLCLAGLAFMVHRRRAGPAAAGSANAVESANSYPLDRTKYGDPVIATVAVET
LARLEAMRLGEMLDGRIRMAARAVGVSVTVPTFNADPRMAEDLIHLQVENVPAGLVSCGP
ERTAEQIADDIVRIVRRHIGALFSVDDAAQWLGSLEPRLGKLAIDVATQVPLMLTVAVVR
RLLDSGVTLSQPRGLLEVMLHAGTDHAPDALAEMARAALVKQIAFGLLDRRGLLPALVLP
AEWDHFIRSYDAAGATEKIEIAERLRLLAEKARQALEDANERGYDPIIIVPGEWRLLTQT
LMIHHNCRIPVLAAEEIDRDITIETIGEIGQIRNAAGSKQRPG
>gi|92109466|ref|YP_571754.1| NADH/ubiquinone/plastoquinone (complex I) [Nitrobacter hamburgensis X14]
MDQWVSWCLVVLPALPALSAIVAPLAGAGRPARAGRVSVAMLIATCAVALALLVAVLRAP
QTEVALAQFGPAALLLDHLAVAMAVLVAAISLVVHVYSVRYMADEPGYARFFALLDLMTA
VILLMVTAADLLTLLVAWFLIGVLLFFLLGFDTSRKASGRYAFWTFLTCRVGDLPLVGAA
LLLWHGYGTAQLPELFARISADPGVQLGGMAVVPLAALLLALAAFARSAQFLLHTWLPYT
MDGPTPVSALMHAGIVNAGGFLFNRFAPVFIHAPDVLHLAFVVGVVTALIGSALMLTQND
VKKSLGYSTMGQMGFMIMECGLGAFSLAVYHLIAHGLFKATLFLNSGNVIGDTRRDDGVP
PDDIYTFVVERRPLRAVKVPWLLAALITVLVPALVLGLSHWLVAADFFHKQGAVLLLFFG
WVTGAQVFFSIHKLPSENPWRSLTMILLSFFIVVVGYTLIAHAFETFLYPDPVLRDAIYA
AAGINVLAFDMLVVFLTVVLAGVWLVTFYAQSLELEGKPGTLWNAIYLNLYTLFSREFYV
SDVYTQLGRGVLTAAKRVNIWLRWV
>gi|189348885|ref|YP_001942080.1| tyrosine recombinase [Burkholderia multivorans ATCC 17616]
MRASPARATLRLTPGHFALYRAYLEGLDEATLHAHYGVPGTDVRVTRRTIATLRDTLTIA
ARRARDVDAAHLLRLKPGSLPRDAHAGAAAGREVPTLEEFRAEVDPDAFYSERELVALYI
ETYPPASSPALDSKTARNRRLRDRQDAALARMEASLVEAPRPDHTLDGWFDSRVVARLAA
AGITTFAELLALMRTRRQRWYRAIPRLGAIGAQRITDFIAQHPDTLGYLSPLAVTPRRHF
APGHPALQPLPGAAADVAPLEALRVPAALDGSAGLNRAPVPAHQAELNTDLQAVHAWIAT
RGARSEATRRAYRREAERLLLWAIVAKGKPLSSLNTMDCAEYLDVFLRDPQPAARWIGRS
RVERFDPAWRPFVGPLSERSRDTARRILNAMGEWLVAQQYLRVNPFAGLPAAPSVPIDAT
GRSLTRAQWQYVLQTVLRPTSAFDGGDSQLANRSANQAANARDAFLLLFAYVTGLRRAEI
AAATTGALTRTALDGALDDAWSLKVMGKGRRARTVPMPRRLIDALRAQLRARPIPLTLET
APADTPLIANLVTGEALHPDVVGRLYKGIFARAADQLAATYPNAAADLRRASTHWLRHTF
ANHGLDAGADIRDMQELLGHASLGTTTLYTKADAVRQFQSVEALFNAALDRADPPAAMGV
PVASPPARADTGAAAQLVAVHVKLRVEPKRPGGRGRARVLERVEREVLAGFGRTPIRDGV
TVLQVPFDNQDAFDRRVDDLLVQIAMTAEQHRCASESEAWAEVAGERWTW
>gi|161506594|ref|YP_001573715.1| integrase family protein [Burkholderia multivorans ATCC 17616]
MRASPARATLRLTPGHFALYRAYLEGLDEATLHAHYGVPGTDVRVTRRTIATLRDTLTIA
ARRARDVDAAHLLRLKPGSLPRDAHAGAAAGREVPTLEEFRAEVDPDAFYSERELVALYI
ETYPPASSPALDSKTARNRRLRDRQDAALARMEASLVEAPRPDHTLDGWFDSRVVARLAA
AGITTFAELLALMRTRRQRWYRAIPRLGAIGAQRITDFIAQHPDTLGYLSPLAVTPRRHF
APGHPALQPLPGAAADVAPLEALRVPAALDGSAGLNRAPVPAHQAELNTDLQAVHAWIAT
RGARSEATRRAYRREAERLLLWAIVAKGKPLSSLNTMDCAEYLDVFLRDPQPAARWIGRS
RVERFDPAWRPFVGPLSERSRDTARRILNAMGEWLVAQQYLRVNPFAGLPAAPSVPIDAT
GRSLTRAQWQYVLQTVLRPTSAFDGGDSQLANRSANQAANARDAFLLLFAYVTGLRRAEI
AAATTGALTRTALDGALDDAWSLKVMGKGRRARTVPMPRRLIDALRAQLRARPIPLTLET
APADTPLIANLVTGEALHPDVVGRLYKGIFARAADQLAATYPNAAADLRRASTHWLRHTF
ANHGLDAGADIRDMQELLGHASLGTTTLYTKADAVRQFQSVEALFNAALDRADPPAAMGV
PVASPPARADTGAAAQLVAVHVKLRVEPKRPGGRGRARVLERVEREVLAGFGRTPIRDGV
TVLQVPFDNQDAFDRRVDDLLVQIAMTAEQHRCASESEAWAEVAGERWTW
>gi|73853252|ref|YP_308748.1| transcriptional regulator [Escherichia coli]
MSVTKFEPKSTRKASRKPAKTQETVLTALLAQTEEVSVPLASLIKSPLNVRTVPYSAESV
SELAESIKGVGLLQNLVVHTLPGDRYGVAAGGRRLAALNMLAERGILPADWPVRVKVIPQ
ELATAASMTENGQRRDMHPAEQIAGFRAMAQEGKTPAQIGDLLGYSPRHVQRMLKLADLA
PVILDALAEDLITTEHCQALALENDTARQVQVFEAACQSGWGGKPEVQTIRRLVTESEVA
VAGNSKFRFVGADAFSPDELRTDLFSDDEGGYVDCVALDAALLEKLQAVAEHLREAEGWG
WCAGRMEPVGECREDAGTYRCLPEPEAVLTEAEEERLNELMTRYDALENQCEESDLLEAE
MKLMRCMAKVRAWTPEMRAGGGVVVSWRYGNVCVQRGVQLRSEDDATDDADRTEQVQEKA
PVEEISLPLLTKMSSERTLAVQAALMQQPDKSLALLAWTLCLNVFSSGAYSKPAQISLEC
KHYSLTSDAPSGKEGAAFMAMMAEKARLAALLPEGWSRDMTTFLSLSQEVLLSLLSFCTA
CSIHGVQTRECGHTSRSPLDTLESAIGFHMRDWWQPTKANFFGHLKKPQIIAALNEAGLS
GAARDAEKMKKGDAAEHAEFHMKDNRWVPGWMCTPRPQMDATEHTTNLADAA
>gi|209922010|ref|YP_002296083.1| hypothetical protein ECSE_P1-0058 [Escherichia coli SE11]
MSVVKSEPDTTRKASRKSAKTQETVLSALLAQTEEVSVPLASLIKSPLNVRTVPYSAESV
SELADSIKGVGLLQNLVVHALPGDRYGVAAGGRRLAALNMLAERNILTADWPVRVKVIPQ
ELATAASMTENGHRRDMHPAEQIAGFRAMTQEGKTPAQIGDLLGYSPRHVQRMLKLADLA
PVILDALAEDRITTEHCQALALENDTARQVQVFEAACQSGWGGKPDVRVIRNLITESEVA
VAGNSKFRFVGADAFSPDELRTDLFSDDGDGYVDRVALDAALLEKLQAVAEHLREAEGWE
WCAGRMEPVGECREDAGTYRCLPEPEVVLTEAEDERLNELMTRYDALENQCEESDLLEAE
MKLMRCMAKVRAWTPEIRAGSGVVVSWRYGNVCVQRGVQLRSEDDATDDADRTEQVQEKA
SVEEISLPLLTKMSSERTLAVQAALMQQPDKSLALLAWTLCLNVFGSGAYSKPAQISLEC
EHYSLTSDAPSGKEGAAFMALMAEKSRLAALLPEGWSRDMTTFLSLSQEVLLSLLSFCTA
CSLNGVQTRECGHTSRSPLDSLESAIGFHMRDWWQPTKANFFGHLKKPQIIAALNEAGLS
GAARDAEKMKKGDAAEHAEHHMKDNRWVPGWMCAPHPQTDATERTDNLADAA
>gi|254667509|ref|YP_003082195.1| hypothetical protein ECSP_6061 [Escherichia coli O157:H7 str. TW14359]
MSVTESKAKTERKSSRKPAKTQETVLSALLAQTEEVSVPLASLIKSPLNVRTVPYSAESV
SELADSIKGVGLLQNLVVHALPGDRYGVAAGGRRLAALNMLAERDIIPADWPVRVKVIPQ
ELATAASMTENGHRRDMHPAEQIAGFRAMAQEGKTPAQIGDLLGYSPRHVQRMLKLADLA
PVILDALAEDRITTEHCQALALENDTARQVQVFEAACQSGWGGKPEVQTIRRLVTESEVA
VAGNSKFRFVGADTFSPDELRTDLFSDDEGGYVDCVALDAALLEKLQAVAEHLREAEGWE
WCAGRMEPVGFCREDAGTYRSLPEPEAVLTEAEEERLNELMARYDALENQCEESDLLEAE
MKLMRCMAKVRAWTPEMRAGSGVVVSWRYGNVCVQRGVQLRSEDDVADNDYRTEQVQEKA
SVEEISLPLLTKMSSERTLAVQAALMQQSDKSLALLAWTLCLNVFGSGAYSNPARIRLEC
EHYSLTSDAPSGKEGAAFMAMMAEKARLAALLPDGWARDMTTFLSLSQEVLLSLLSFCTA
CSIHGVQTREYGHTSRSPLDTLESAIGFHMRDWWQPTKANFFGHLKKPQIIAALNEAGLS
GAARDAEKMKKGDAAEHAEHHMKDNRWVPGWMCAPRPQTDATERTDNLADAA
>gi|209395612|ref|YP_002268448.1| plasmid partition protein B [Escherichia coli O157:H7 str. EC4115]
MSVTESKAKTERKSSRKPAKTQETVLSALLAQTEEVSVPLASLIKSPLNVRTVPYSAESV
SELADSIKGVGLLQNLVVHALPGDRYGVAAGGRRLAALNMLAERDIIPADWPVRVKVIPQ
ELATAASMTENGHRRDMHPAEQIAGFRAMAQEGKTPAQIGDLLGYSPRHVQRMLKLADLA
PVILDALAEDRITTEHCQALALENDTARQVQVFEAACQSGWGGKPEVQTIRRLVTESEVA
VAGNSKFRFVGADTFSPDELRTDLFSDDEGGYVDCVALDAALLEKLQAVAEHLREAEGWE
WCAGRMEPVGFCREDAGTYRSLPEPEAVLTEAEEERLNELMARYDALENQCEESDLLEAE
MKLMRCMAKVRAWTPEMRAGSGVVVSWRYGNVCVQRGVQLRSEDDVADNDYRTEQVQEKA
SVEEISLPLLTKMSSERTLAVQAALMQQSDKSLALLAWTLCLNVFGSGAYSNPARIRLEC
EHYSLTSDAPSGKEGAAFMAMMAEKARLAALLPDGWARDMTTFLSLSQEVLLSLLSFCTA
CSIHGVQTREYGHTSRSPLDTLESAIGFHMRDWWQPTKANFFGHLKKPQIIAALNEAGLS
GAARDAEKMKKGDAAEHAEHHMKDNRWVPGWMCAPRPQTDATERTDNLADAA
>gi|161367665|ref|YP_325646.2| hypothetical protein L7086 [Escherichia coli O157:H7 EDL933]
MSVTESKAKTERKSSRKPAKTQETVLSALLAQTEEVSVPLASLIKSPLNVRTVPYSAESV
SELADSIKGVGLLQNLVVHALPGDRYGVAAGGRRLAALNMLAERDIIPADWPVRVKVIPQ
ELATAASMTENGHRRDMHPAEQIAGFRAMAQEGKTPAQIGDLLGYSPRHVQRMLKLADLA
PVILDALAEDRITTEHCQALALENDTARQVQVFEAACQSGWGGKPEVQTIRRLVTESEVA
VAGNSKFRFVGADTFSPDELRTDLFSDDEGGYVDCVALDAALLEKLQAVAEHLREAEGWE
WCAGRMEPVGFCREDAGTYRSLPEPEAVLTEAEEERLNELMARYDALENQCEESDLLEAE
MKLMRCMAKVRAWTPEMRAGSGVVVSWRYGNVCVQRGVQLRSEDDVADNDYRTEQVQEKA
SVEEISLPLLTKMSSERTLAVQAALMQQSDKSLALLAWTLCLNVFGSGAYSNPARIRLEC
EHYSLTSDAPSGKEGAAFMAMMAEKARLAALLPDGWARDMTTFLSLSQEVLLSLLSFCTA
CSIHGVQTREYGHTSRSPLDTLESAIGFHMRDWWQPTKANFFGHLKKPQIIAALNEAGLS
GAARDAEKMKKGDAAEHAEHHMKDNRWVPGWMCAPRPQTDATERTDNLADAA
>gi|10955316|ref|NP_052657.1| hypothetical protein pO157p50 [Escherichia coli O157:H7 str. Sakai]
MSVTESKAKTERKSSRKPAKTQETVLSALLAQTEEVSVPLASLIKSPLNVRTVPYSAESV
SELADSIKGVGLLQNLVVHALPGDRYGVAAGGRRLAALNMLAERDIIPADWPVRVKVIPQ
ELATAASMTENGHRRDMHPAEQIAGFRAMAQEGKTPAQIGDLLGYSPRHVQRMLKLADLA
PVILDALAEDRITTEHCQALALENDTARQVQVFEAACQSGWGGKPEVQTIRRLVTESEVA
VAGNSKFRFVGADTFSPDELRTDLFSDDEGGYVDCVALDAALLEKLQAVAEHLREAEGWE
WCAGRMEPVGFCREDAGTYRSLPEPEAVLTEAEEERLNELMARYDALENQCEESDLLEAE
MKLMRCMAKVRAWTPEMRAGSGVVVSWRYGNVCVQRGVQLRSEDDVADNDYRTEQVQEKA
SVEEISLPLLTKMSSERTLAVQAALMQQSDKSLALLAWTLCLNVFGSGAYSNPARIRLEC
EHYSLTSDAPSGKEGAAFMAMMAEKARLAALLPDGWARDMTTFLSLSQEVLLSLLSFCTA
CSIHGVQTREYGHTSRSPLDTLESAIGFHMRDWWQPTKANFFGHLKKPQIIAALNEAGLS
GAARDAEKMKKGDAAEHAEHHMKDNRWVPGWMCAPRPQTDATERTDNLADAA
>gi|149930803|ref|YP_001294728.1| w0064 [Escherichia coli]
MSVTESKAKTERKSSRKPAKTQETVLSALLAQTEEVSVPLASLIKSPLNVRTVPYSAESV
SELADSIKGVGLLQNLVVHALPGDRYGVAAGGRRLAALNMLAERDIIPADWPVRVKVIPQ
ELATAASMTENGHRRDMHPAEQIAGFRAMAQEGKTPAQIGDLLGYSPRHVQRMLKLADLA
PVILDALAEDRITTEHCQALALENDTARQVQVFEAACQSGWGGKPEVQTIRRLVTESEVA
VAGNSKFRFVGADTFSPDELRTDLFSDDEGGYVDCVALDAALLEKLQAVAEHLREAEGWE
WCAGRMEPVGFCREDAGTYRSLPEPEAVLTEAEEERLNELMARYDALENQCEESDLLEAE
MKLMRCMAKVRAWTPEMRAGSGVVVSWRYGNVCVQRGVQLRSEDDVADNDYRTEQVQEKA
SVEEISLPLLTKMSSERTLAVQAALMQQSDKSLALLAWTLCLNVFGSGAYSNPARIRLEC
EHYSLTSDAPSGKEGAAFMAMMAEKARLAALLPDGWARDMTTFLSLSQEVLLSLLSFCTA
CSIHGVQTREYGHTSRSPLDTLESAIGFHMRDWWQPTKANFFGHLKKPQIIAALNEAGLS
GAARDAEKMKKGDAAEHAEHHMKDNRWVPGWMCAPRPQTDATERTDNLADAA
>gi|154243745|ref|YP_001409318.1| argininosuccinate lyase [Xanthobacter autotrophicus Py2]
MTRLSDRSAGAVLEIGNRLSAAPSPRMVAVAFAEEVSGQVPLSPHLVLVDLAHVITLAER
DVIPRGPARDLVGALLDLHDEGGAEALAELGDLYTNHEARIAARTAAAGWLGTARARREA
LTTAYHLLLRERLLVLGTALTRLGRRLAAAALAHADQVMPDYTYLQAAQPTSLGHYLLGF
AWPVLRDLGRLEALYVRTDLCPAGCGSMNGSVAFQDRAALSRRLGFSSPLAHGRDAMWQA
DLAIEAMALSVTASVGLDRLAEDLMIFATAEFGLVRLADKHSRASKILPQKRNPYALAFI
RGLANRLIGAQAGVAASARTPTGQMDNRMLAYGAVPEALGSCAEATDLMAEIIGALSFDG
ARAEALLADGACFASDLAERLCLALGLDFRRAHGLVGRLVTRLEGEERALSTLTQDELSA
ACHAFDAALPPVPDGLLAAAFDPKTCLEARRDVGGAAPQEVRRQARELDDTFRHRAEDLA
ATARRNAMALGSLVGEARSCSGRAP
>gi|240142784|ref|YP_002967297.1| putative type II DNA modification enzyme [Methylobacterium extorquens AM1]
MARQPRPAARTRRAKRTPAIAFDAITLEGGLIAPAMLTQIARIEADEQTPADYGVARGLI
LRDEIARAYRIAQAHYEDLTAHTEPSLAATQRFTNALLRDVLGFRDLDPVGRHDRDGDIY
PVTFEGLNGRVPVVVVPPSDGIDRVSASLTAAGRRGSAASVVQDWLNAEDAALWGVACCG
TRLRLLRDNPSLTRPAYIEADLDAIFTNEGRVDFAVLWLLLHETRFGKPTDAVTDCTLER
WRLAGLKEGEVARDRLRDGVEEALLALGTGFLSHPANGELRKFVGSGVIPAQAYFEQCLH
LVYRLIFLFVAEDRDLLHPRQTAAIKRQRYAQGYSVSALRQASIRRSGYDGYSDRWEALK
IVFEALAEGQDELGLPPLAGLFVSQHMDDLEQNALSNRDLLKAIYRLAWLKTDDGVMPVN
WRDMQTEELGSVYESLLELTPRITADGREMLFAEGLETRGNARKTTGSYYTPDSLVQVLL
DTTIDPVMDQAVAGAADPVRALLGLRVIDPACGSGHFLLAAARRLAARVARARNDGVASA
EQYRDAVRDVVRQCIHGVDRNPMAVDLTKVALWIESIEPGKPLGFLDGNIVCGDALLGTF
GYGEKLDAVLDAGIPEEAYKPLTGDDRDACRRFVLAERDDRSGALNLFDRKGWKPLEKHT
AELISTFKAMSEDTPGQIKERQDLWIKAMSDPGLIAKKRAADLYLGAFLTRKSADDDPYK
QTLVPRTADIFHALHQGSVNAEMLHACQKRMEAARVLHWGLTFGDVFERGGFDVVIGNPP
WERIKLSEQEFFASLDPEVAEAPTADAREKLIAGLGKAVSGTRKREIYEAYETAKRISEA
ASLYMRLPAAKLGRFRLTGRGDVNTYALFAELFTQLLSPRGRSGIIVPTGIATETTTAPY
FNDIITHKRLAVLFDFENKEGLFPAVDSRFKFSLLSIAARVDIPRYAFYLTNPTQITVSE
RVFSLSADDIARINPGTKTAPVFRTKTDAEIVSKIYRNAPVFIGEKQAHDVDTWKVRVHT
RLWHMTEDSSWFRDAKQLDAAGYRPEDNAWVHAEGEDAAASRYIPLYEAKMIHQFDHRWS
SYAAASEPDAGIKANPGYEPMPRFWVPEHEVEVRLAGQKWSRGWLMGWRDITNSTNERTC
IFGIIPRTAVGNTCPLIFCDMPVRHCAVLYANMNALVFDFVARTKVGGTHLALSHLRQLP
VLSPTSYRTEDLNFIAARVLELVYTSHAMKPFAIDLEYEGEPYGWDEPRRAQLRAELDAW
YAHAYGLTRSELEYILDPQEAKGTDYPSETFRVLKNNELTRLQSYRTRDLVLAAFDKIAE
GGYDFVAAA
>gi|238028993|ref|YP_002913218.1| Zeta toxin family protein [Burkholderia glumae BGR1]
MDTIPDLVLQRAYARVEREALDASREQAAPRAVLLGGQPGTGKTALARQAVAEFAGRGGA
VLIDADRMRENLPQYSQLLRDDPQHAAGLTDATAGAWAGRLTDAASREGRHLVVDGTMRH
PESVRNLARRLVDRGYVVEVRGIAMPKEVSLARAELQTEREIAATGVGRFVNPAQHDQAY
AGMVETIALLEREKAVHRIQILDPRHREVYRNELRQGEWQLAPAAAETVRAERERPLSRE
DAGEVVQMLGDIMALRIARGAPAQDVREVGLRRELAVEARHALQPDGEWLGLAQGQPAAA
PQRSGAKRDIGERAPAPLNLRATLLSMTREVPNLGGTFPDPVAREIASSPSLAALEARLQ
AHGIGRLEPLGAGASSVVLAADDGKQVVRLGVGDLAARPRIPEVLQPTQSGTEGALRYEI
LPRADTRSVTSLHVEQIAAILQNHGYQWRDQGVDNLGVVDGRVVVTDAGGVEPLRADREL
SAAAGHEPQSANQALLAKMRQSPTLGTTDAARAEPDVSVERAPRRPDVDHARDRERGEAF
DTLGRDQALARFPELDAAYHQLAERTALSTELSAELARADLSAQIRRGDLPRDVVPDELS
RHAIGLAGARENLILREAGELERPYRGEVIAQSSNHALLKIGQTIGVVYPRERLSRDLEV
GERVAIQYSADSALHQVKAPDQHVEHVGHAHEQQHSIER
>gi|240142897|ref|YP_002967410.1| chromosome segregation-like (SMC) protein [Methylobacterium extorquens AM1]
MRINGLVIDGFKSFADRVKLPIEAGTTGVVGPNGCGKSNLLEAIRWAMGEHRVAEFRGSG
MEDVIFAGTQRRSERSICEVGIEHEDPARDGGRLMVRRRIERGEGSSYWFAERKVRLSDV
VLHYKDLGSGPTSAALVSQSQITRLVDKATPADRRPLLEAAAGIAGLKPRRDAAAKSLRE
SLQNLHDNERDLERMRAEVERLTAEAEQARRRMEIDGLVRRAEATLLHVRHRTADDRLSA
ATAKHDGAEREIADAMAALAAGERARLAAADAVPPVRERRLAAESALTRATVHAEQIAND
AERRRREREDLVRRVADVDADVAREAEAEAEAADSLGRLAEERAVIVEAQADESAEIEEA
SERFEVAGETAEASGEEVERLVALQAQSDARRLDARRRVDEAGVRARAAAQRLLTVRDAL
TALLARAEELDPAAAEENAASRGAEAEAASEALEAAEAETGRLREAEEEARTAVAETADV
LARLRGEAEGVALALAALGSDPDAVASRIDVDSGYEKALAGALGPDLAVGTDPASPAVWT
GAAVRGPGHPEGSEPLSARVRGVPQLAERLASVGVVATAGEADAMAAGLVPGQRVVSADG
YMRRWDGFRSTLGDDASARRLSLEARRRVLEVDLQAASRASASAAQGLEGVRGRTVHARA
ALEAARRADAAAKTALEAARRAALDAVRLRGEVDARIAAARDEAVRFEQEDRAGRAEHEE
ALRILSEFPPAEILRADLEKARAAQQAARRTADEAKRLLDGLMAAQRGRRERGLAIVREV
DAFNRRIAAARERRSDLSVRRAAAVEALALVDQGPAPAGAVEEAQEAVEVAREAAAAVQR
DLEEVERRNAEAERLVRETAALVDRLKEDRAGRIAEIATARQQLADALERVRERFEGRVD
ELASIAGIEPGAALPSIGAAESRLSKLVQERDGLGAVNMLAAQQLQEAQAARSTVDKARA
EVAQSVQKLELEVAALDKEGRARMEAAFAEIDGRFRDLFVRLFRGGQAFLKLVDNPDPFA
VGIEVYAAPPGKKMQMLSLYSGGEKSLIALCLIFASFLVKPGPICVLDEVDAAMDDANVE
RMCGLIEELAREGRTRFVVVTHKAMTMSRMDRLYGVTMAEQGVSRIAGIDLNRAVEFARS
EEPKRA
>gi|260424491|ref|YP_003212692.1| hypothetical protein Ctu_1p01160 [Cronobacter turicensis z3032]
MDTRQPPVRFSARLLSYLIISLLVWQPVAPAFAAAMTPTGPTAMDKAGNGVPVVNIAKPN
AAGISHNQFKDYNVGQEGVILNNATGQLNKTQLGGLIQNNPNLKAGLEARGIINEVTGGS
RSQLNGYTEVAGKAANVMVANPYGITCNGCGFINTPNVTLTTGKPVLDAAGNLSALEVTR
GTITVEGKGLDASQSDALSIISRATEVNAAIHARDLNVTAGANRVNADGSRTAMAGEGNA
PLVAVDTGALGGMYANRIRLVSGDKGVGVNLGNLNARQGDITLDASGKLTVKNSLASGNL
TAKGDNVTLMGEHKTGGTLAVSSRGNVALDHAALASDSAMTLAADGTLSASASTLTSGQS
QALNGKAVTLDNNSRLDAKRDVTLTGGALASQAQINAGGNAQIAGDSLTNSGQIAATGRL
DTRTTRLNNRGTLQGNGVTVDSDAVTNSGVLQSASALTLKGKTLDQQGTVSARGDATLNF
TDSLRNGTNGKILTEGTLAANTGELEQNGTLSGTKRLDIQAQQVTSGKGALTTSQGDIRL
DAVGKADLNGQTIAAGNLTLTGDAVTTQQDAQLQSGRDLAISAHDATLDGTHAAKGALNV
TAQRLSHGGKSDSVATTFQGDESLNNSGTLTGDALTLRGKQITNRGLLKGSGALNLSTDR
LDNLAGGTLYSPASLNLAVPTLNNQGQITTDGDLTLRGAQLTNGGLLQSHRALDMAYDSF
DNLSGGTLYSARNLHLTLPAFTNQGLISTDGDLSLRGQSLVNSGEINGVNLSGDIASLNN
TGRLLADNALTLNTGTLSSGGTLAAEQVTIAADQLQNQGLVQGNRALNVTAGDTDNQGAL
RTGGTLALDGGTLTNGGELSATALLLSLAKHADNRGKLVATDALHLTTPAFTNTGTLAAA
TLDLDSAAVTNSGALQATGDVSAHGKKFDNQQGGVVLAGGALALDQDTLSNAGLLQGDTL
AVAAQDWRNEGNALGQNGVTAQIDGTLTNQGNVLSQQALDIRAGNTDNRGALMAKVLALH
GDLQNSGLLQGSDALNWDGATLTNAAGGKVTGGNTLALNGTTLDNQGQMQGRALSVTGDN
LRNGGTLQATDSLNATLSQTLENNGALLSQNQADVSAAQLTNDGTLAARALTVQAPGITN
RGTLAGNDSLSLTTRNLYNGAHGQLATGGGLTLDLDRLENQGQLSVNDGLTLRGNTLING
GDINAAALDASLNGALDNAGRLMADGRAQLTAGTMTNSGTLAADDVTLGAGILHNSGLIQ
GAQHAQATAQTLTNDASGTWLSGGALTLNGNQLTNAGQVQGDTLTLTAGSLDNRGVINGI
QGLTGTVQGALTNDGQMVSRGDAALNADSLTGSGRMVADTLTLQANRLTNNGLWQGAKGL
TATGDTLTTGANARTLSGGDLSLNAGTLNTGGTLQGQQVNVDADNWTHGGTLISLGGLGA
QTRGTLTNNGSLLSQGAATVTAGELANNGSLLSQGALTLDGQRLTNRGALQGDTLSAYQN
QINNQGTLTGVQGLTLTARPQPRMARMLLAVPARELINGANGALLTGGTLRIDSGAVTNA
GRWQGQNILLNAQRLDHSGAIQSADGLNITLSGDLTSLAGSKITALGTAALNALAMTNQG
EWAAKNLTLTGNSLRNDGAITGVNGLTATVNNDLTQTSGGKLLTGGALTLNAGAVNNQGA
VQGGTLDVTTGDLTNSGRLQGDNGVTLTARGSLTNNAGGQIVSRQDLAVTTPVLLNYGLM
QGGGATRVEATTSARNDGKLLSGGQLTLTTPQFTGAGWLQATNLILNAANATNSGTWLAD
QGTLTGTSFTNQGTTQGGALTVNYGTLNNNGTLLGNNQLTVNASQVNQQAAGKFFSGGDL
WIDSAGLDAAGQLVALGNLTLKLTNAFTNNNALAAGKTLTVTSNGAIDNRGVLQGQAVNV
SAGGALTNNGQITTGSGASTLGGSSVALNGAGTLQGGGDVTIASRGNITVDGFTGTRGSL
TLTAPGNIVNTALLYAANNLALYANSITNQRGDILAGNSLWMQKDAAGNANAEVVNTSGN
IETQNGDITIKTASLRNERAGLQLTMQTQSSGSTYAWMGQPNVNIPVADLGIDTLVQDSY
IALSNETSGSCSGVPCFRYAYNIIYYHPLKEYETRKFILEKTQQQISAEGSGARISSGRN
LMISAGVLNNQASNITANNNINLEGKSLNNQSYQAGTHIKYAVYNYSGPKPGSRNVDTTG
YTMNGTRYLRDVAYKFENYVTETENGELYRAVIQAGGNVTANFADNISNTSTTANAGKVS
NTINTPPLNTLSHQSIGGSVQKQGLAGGAAVAVNSPEWKDQLQGALQQISGGGALENSAG
GSALANLSATKAGKANLGNTSGLASAGVTAASAANITGGALANTPGKPVDTSAYPLPSGN
NGFFVVSDNPKSPYLINVNPKLDGLGELDPALFGDLNKLLGVQPGAAPRETRTSFTNEKQ
FLGSSYMLGRLNLNPEYDYRFLGDAAFDTRYVSNTLLNQTGNRYLNGVGSDLQQMQYLMD
SAAAQQKSLGLKFGVALTRDQIASLDKSILWWESATVNGETVMIPKLYLSPKDVTVNNGS
VIAGNNVSLKGGDITNSGSTLLARQDLKLDSQNSISNLNDGLMKAGGGLSLSAIGDINNI
SSAISGKTVALESADGSINNITLAEQTSIDARGKYGSVMLKDTTLGSTATISAQDSLALQ
AGKNITLTGANLTSGGDLLMNAWGDIAVNANQVNDAYGQSGLRNNTNTSRSSVTYQGSTL
SAGGNLGIKAGDNLSVAAGDIKAGGNAALAAGGDLNLDALQTSKNSQNGKKETHSTGLDR
TTVSAGDNLTLSAGRDINAHAAALAAEDNIGVQAGRDVNLNAEATTSGDSYRSKKKTTIN
ESVRQQGTELASGGNTVIVAGRDMNADAAQATAKGDIGVTAGRDINLATATESDYHYKEE
TKTKKGFLKKTTTHTVSEQSATREAGTLLSGDNVTLKAGEDLLVKGSAVAGDGNVALSAG
KNVEIAAATNTDSNWQLKEKKKSGLMGSGGIGFTIGSSKTRHELKEKGTTQSQSVSTVGS
TGGNVTVTAGEQARVSGADLVAGKNLTLTGDSVVIEPGHDKRTTDQKFEQKSSGLTVALT
GAVVDAVNNAVTAAKDATKQSDSRLAALQATKSVLSGYQAVQGKEMADTTGEPNAGIRVS
VSLTTQKSKSEQHQVSDQVTGSTLNAGNNLSINATGKNHGANSGDIVVAGSSMKAGGDAS
LNAARDILLTGAANTQKTTGSNSSSGGGVGVSFGVGQGSAGLSVFANVNAAKGKEKGDGT
DWTETTLDSGGKVSLHSGQDASLIGAQVSGSQVTADIGRNLTITSLQDSNHYDSKQSSVS
AGGSFTFGSMTGSGYVNFSQDKMHSTFKSVAEQSGIFAGKDGFDVTVGSHTQLNGGAIGS
AATADKNSLDTGTLGYSNLTNKADYKVSHSGGGFSSSGSFGPQGALSAASTLMSAVGSSG
HAQGTTQAAVSEGTITVRDTAHSQDAGGLQRDVTQANDAISPIFNKEKEQNRLQAVQMVS
DTGNQVADIVRTQSDLDGLKAAIAQTGTSLQGLPEKERLAKQAALRDTAVYKKVTENTGT
GSDVQRAITVATAAVSGLAGGNLNAGLAGAAAPYIASEIGKNITDQNTTAGIMAHTEGW
>gi|288961212|ref|YP_003451551.1| major facilitator superfamily [Azospirillum sp. B510]
MSSIQEAHEGPVVLAPARESGISRPLVFLLATGAGLAAAALYYSQPMLGVLGAEIGAADR
TVGWVPTLTQLGYAFGLLLLAPLGDRFDRRRIILAKVAVLAAALLGAGIAPSIGGLLAAS
LVIGLSATLAQDIVPAAATLAPAEHRGRVVGTVMTGLLLGILLSRVVSGAIAEQFGWRAV
FIAAAGSIALLGAALWRGLPRFAPTTDLGYGQLLGSLVTLFARHPGLRRAAVAQGLLSLG
FSAFWSTLAVMLHANFQLGAAAAGAFGLAGAAGALAAPLAGGIADRHGPALVTRLGAGLA
ALSFAAMALSPLLPEGGRLWLLVASAIGFDLGVQASLIAHQTIIYAIDPPARSRLNAVLM
VGMFIGMSAGATLGSQALAAWGWNGVVAVATAASAAALLLRLRTRIDR
>gi|24376247|ref|NP_720355.1| ISSod9, transposase [Shewanella oneidensis MR-1]
MPRRSILSAAERDSLLVLPDTQDELIRHYTFSEPDLSLIRQRRGDANRLGIAVQLCLLRF
PGQGLLPDATVPMPLLQWIGQQLQLDPVCWPQYAEREETRREHLLELRVYLGMEPFSQVH
HRQAVHTTTELALQTDKGIVLANSVVETLRHKHIILPTLDVVERVCAEALTRANRRIYDT
LTEPLSGSHRHRLDDLLKLRDNNKTTTLAWLRLSPVKPNSRHMLEHIERLKVWQALDLPI
GVDRLIHQNRLLKIAREGGQMTPADLAKFEPQRRYATLVALAIEGMATVTDEIIDLHDRI
MGKLFNDAKKRHQKQFQASGKAINAKVRLFGRIGQVLIDAKQAGDDPFAAIEGVISWEAF
AKSVTEAQSLAQPEEFDFLYRLGESYATLRRYAPTFLTALKLRAAPAAKGVLEAIEVLRS
MNNDNARKVPADAPIDFIKPRWQKLVITDTGIDRRYYELCALSEMRNALRSGDIWVQGSR
QFKDFEDYLVPPAKFVSLKQTNQLPLAVATDCEQYLNERLTQLETQLATVNSMAQANELP
DAIITASGLKITPLDAVVPDTAQRLIDQAARILPHVKITELLLEVDEWTGFTRHFAHLKS
GVLAKDKNLLLTTILADAINLGLTKMAESCPGTTYAKLAWLQAWHIRDETYGAALSELVN
AQYRHPFAEHWGDGSTSSSDGQNFRTGNKAESTGHINPKYGSSPGRTFYTHISDQYAPFH
TKVVNVGVRDSTYVLDGLLYHESDLRIEEHYTDTAGFTDHVFALMHLLGFRFAPRIRDLG
ETKLYIPKRDVTYEGLKSMIGGTLNIKLIRTHWDEILRLATSIKQGTVTASLMLRKLGSY
PRQNGLAVALRELGRIERTLFILDWLQSVELRRRVHAGLNKGEARNALARAVFFNRLGEI
RDRSFEQQRYRASGLNLVTAAIVLWNTVYLERVAHGLRAKGHAVDEELLQYLSPLGWEHI
NLTGDYLWRSSAKIGSGKFRPLRPLSPA
>gi|24376373|ref|NP_720481.1| ISSod9, transposase [Shewanella oneidensis MR-1]
MPRRSILSAAERDSLLVLPDTQDELIRHYTFSEPDLSLIRQRRGDANRLGIAVQLCLLRF
PGQGLLPDATVPMPLLQWIGQQLQLDPVCWPQYAEREETRREHLLELRVYLGMEPFSQVH
HRQAVHTTTELALQTDKGIVLANSVVETLRHKHIILPTLDVVERVCAEALTRANRRIYDT
LTEPLSGSHRHRLDDLLKLRDNNKTTTLAWLRLSPVKPNSRHMLEHIERLKVWQALDLPI
GVDRLIHQNRLLKIAREGGQMTPADLAKFEPQRRYATLVALAIEGMATVTDEIIDLHDRI
MGKLFNDAKKRHQKQFQASGKAINAKVRLFGRIGQVLIDAKQAGDDPFAAIEGVISWEAF
AKSVTEAQSLAQPEEFDFLYRLGESYATLRRYAPTFLTALKLRAAPAAKGVLEAIEVLRS
MNNDNARKVPADAPIDFIKPRWQKLVITDTGIDRRYYELCALSEMRNALRSGDIWVQGSR
QFKDFEDYLVPPAKFVSLKQTNQLPLAVATDCEQYLNERLTQLETQLATVNSMAQANELP
DAIITASGLKITPLDAVVPDTAQRLIDQAARILPHVKITELLLEVDEWTGFTRHFAHLKS
GVLAKDKNLLLTTILADAINLGLTKMAESCPGTTYAKLAWLQAWHIRDETYGAALSELVN
AQYRHPFAEHWGDGSTSSSDGQNFRTGNKAESTGHINPKYGSSPGRTFYTHISDQYAPFH
TKVVNVGVRDSTYVLDGLLYHESDLRIEEHYTDTAGFTDHVFALMHLLGFRFAPRIRDLG
ETKLYIPKRDVTYEGLKSMIGGTLNIKLIRTHWDEILRLATSIKQGTVTASLMLRKLGSY
PRQNGLAVALRELGRIERTLFILDWLQSVELRRRVHAGLNKGEARNALARAVFFNRLGEI
RDRSFEQQRYRASGLNLVTAAIVLWNTVYLERVAHGLRAKGHAVDEELLQYLSPLGWEHI
NLTGDYLWRSSAKIGSGKFRPLRPLSPA
>gi|197103378|ref|YP_002128756.1| metal ion efflux outer membrane factor protein family protein [Phenylobacterium zucineum HLK1]
MTLIMRGRLRYAAVSAAAILGAWASGRGAAAEPAPPYRDLLAQAQSSAPRLAEAEAGVRQ
AQGLARQAAARPNPTAAVEMENFNGSGPYRGTGAAETTFSVGLPIELGGKRGARIAAGRA
GVDAARARLAQARADYAFELAAAYAEAEAAERRVTLAQESLTLAEEDLRAARALVEAGKE
AELRSLQAQAGVTSARAALDAARTARASAFARLTALAGSPAPFTALAESLLPRPTPANLE
RTIDALSVPAVVAAQAEREAAARRVRVERTRAVPDVTVSAGVRRFSGDDSSAVVAGVSVP
IPVFDQNRGNVNAAQGELLAAEARLNAARLDAEAELRTALFQVEAAETRVAAAVETEATA
AEAYRLTRIAYEAGKSPLVELTNARRALAEARTQTIEAQLQRLRAEAGLARLQGRAPFGV
S
>gi|91791353|ref|YP_552303.1| UDP-N-acetylglucosamine:LPS N-acetylglucosamine transferase-like [Polaromonas sp. JS666]
MSGPQAFGLDPLVTLALAVAFTLFVVLAWLALRRGRARRRAAEAPAAGDAGAAQPRKIVI
FYSSIGHGHISAAQAIEQEIGQLEPGARVILQDIREFMHPLWRWVDERLYWFIAGNLPES
FDALFHALQARGKRVPSLAWLSNDYPQDKVRAFLEAQAPDAILATHYGSAQVLGTLRERG
LLAQVNIGWLHTDFFEGYFPRISKMIDRTFLAHPELEARWLAAGVAPDKVTTSGMPVRVA
AADCGTREMALTALGLAPDAPTVLITSGKEGVGDYAVVVESLARHHQGPLQIIAVCGANA
RQQALLTALQKRLPAPATLKVCGLVPHADLLAWMRMADLLITKAGGMTPAEAFAMGTPTI
LLDVVSGHERENAALFVRLGVAELADTLAQAGELAAAVLADPQRQAAMRHAQHAFHDSAD
LGRIARFALDPALPAPGMTPDFGAEHGSAVTDIDAALARLQAEAPCDIELLLSYSTAQTP
QRVVLENPFGHIAIRVDDTVYSANYVAVPGHDPNLLQHVTLADYLYGVQPPSQVHTNTYG
MAYGRETLGLRVAGVAAERKAAMVAEAHRIEDEFGQGRLLWDRSEFNCADVVVRLLRAGG
YDRSPPLGRRWLPVMPLDIFEEARQACEDDASLYMELVAYRQIPGANAAYRFSRFPLSLG
QPLRSMARALREAPQEPLEAAASKQLTGYFGDQQLYFEDLRGHGAGALADDPAHFSRAQR
RLADALATDLRRLLAAQARRPLREIGRLGELDGAQDIRRLLERSLALARIATERADEVLQ
DRGARRMRALFTELVDGYGRIDAWRLRRQEIETYLKRFQVFEAAVGREFPARHGARHARA
TTLQRSLRYGIRRLRRRVGGLHRPTGHGPDKGASQ
>gi|116255416|ref|YP_771249.1| putative histidine ammonia-lyase [Rhizobium leguminosarum bv. viciae 3841]
MTITIDAGLTWRDVARVGVGETLALSPAAWGRVEQASRIVARIVETGVRAYGVNTGVGAL
ADTVVDRASQSLLSRSIVLSHACGVGPLLAAREVRAIIAAGIANFAHGHSGVRREIVEHL
AALLEHDCIPDVPSKGSAGYLVHNAHIALVLIGEGSAHLAGRRMSGREALAAIGLEPLVL
GAKEGLSLVNGTACATGLTAVALSRAERLLDWADAIAALTLEAAGCQIAAFDAAVLALRP
SAGIEKVGATLRARLQGSGLVAAAFGRRTQDALSLRSVPHAHGAARDVFDNSARAVDQEL
ASVTDNPAVSGTLEQPIVSSEAHAVAPALGQAADSLAIALAQIGAISERRMDRLVNPLVS
GLPPFLASDAGSHSGFMIAQYTAAALSNENRRLAAPAAMDGGLTSGLQEDFLAHPTAAAG
KLLAVIDNAEYILAIELMAAAQAHDFLVATAPRAAGTELVYKAVREQVSHYGDERPLNGD
IEAVCSLIRETAPPL
>gi|220914810|ref|YP_002490118.1| MmgE/PrpD family protein [Methylobacterium nodulans ORS 2060]
MKARRDAGLRARTAEAARALAAWAAEAVRGDLPDAVRDRAALILADDLGAMVAAADEPPV
ARMRAVLARSSGVPEATVFAPGAPRLDRASAASANGLAATWCELDEGYRGAPCHAGAYVL
PALLAEAEARSETVSAVLAALAVSYEIAVRCARAFPFETMTVHPHAAFATIGAAAGIGLI
RGFDAERLLDAVSAAATMAFAGPYDHAIEGALVRNAWTSAGAWIGLRAADGAEAGIAGLP
ESFYDVFAGAFGTGCVPQALAEGLGTDWAVLGGYHKVFACCQYAHAAIEATLALRQRFAG
CRPEEIEEIVVETHPRGLTLTNVEPATVLAAKFSMPHAVAASAITGTGGQGAFDQRTLDD
PQIAALRRRVRLEALPEIGPPPHDRPSRVTWRLRDGAWLTELCESARGGADQPFDTGTML
EKLRETTRGFPRMASCLGAIVQGGRGAAPWRDCVAEMTSEVVR
>gi|288961983|ref|YP_003452293.1| hemolysin-type calcium-binding region [Azospirillum sp. B510]
MAEETVQGNVPAVDDRQILDDLTLLQQVDGTRLGGVIHESSSVQLQRPDDTLGYVQTDYR
GSEELIIGGGVQTGSVVGETVAVTNDQSVDALLLNGDALRTNGTRGSGQGGPEGSGLSDG
ERRQAAGDTVERAALLSNARTTTTFTQLAVQPPASPVLDSPAQVIDNGTVPNADPATVLQ
SAAPVAATITAATRNPVSDAPSLTVNGVSGNEDTAIALNISAALTGSSATEVLTVTLSGI
PGGSVLRDGSGTALTVVNGSIVLTSSQIPGLSLTPPPNSGDSFSLTVTATGVDGAAAPSS
VTATLPVTVNPVTDTPTLSVSAVTGDEDTAIPLTITPALTDTDGSETLTITLSGIPSGAS
LSNSAGDTLTIGNGSITLTPAQLAGLKITPPHNSDVDFTLTVTATAKDGVADPVSVSAPL
VVTVTPVTDTPTLSVSNVTGDEDTAIPLTITPALTDTDGSETLTITLSGIPSGASLSNSA
GDTLTIGNGSITLTPAQLAGLKITPPHNSDVDFTLTVTATAKDGVADPVSVSAPLVVTVN
PVSDTPTLSVSAVTGDEDTAIPLTITPALTDTDGSETLTITLSGIPSGASLSNSAGDTLT
IGNGSITLTPAQLAGLKITPPHNSDVDFTLTVTATAKDGVADPVSVSAPLVVTVNPVTDT
PTLSVSAVTGDEDTAIPLTITPALTDTDGSETLTITLSGIPSGASLSNSAGDTLTIGNGS
ITLTPAQLAGLKITPPHNSDVDFTLTVTATAKDGVADPVSVTQTLAVTVNPVTDTPTLSV
SAVTGDEDTAIPLTITPALTDTDGSETLTITLSGIPSGASLSNSAGDTLTIGNGSITLTP
AQLAGLKITPPHNSDVDFTLTVTATAKDGVADPVSVTQTLAVTVNPVSDTPTLSVSAVTG
DEDTAIPLTITPALTDTDGSETLTITLSGIPSGASLSNSAGDTLTIGNGSITLTPAQLAG
LKITPPHNSDVDFTLTVTATAKDGVADPVSVSAPLVVTVNPVTDTPTLSVSNVTGDEDTA
IPLTITPALTDTDGSETLTITLSGIPSGASLSNSAGDTLTIGNGSITLTPAQLAGLKITP
PHNSDVDFTLTVTATAKDGVADPVSVTQTLAVTVNPVSDTPTLSVSAVTGDEDTAIPLTI
TPALTDTDGSETLTITLSGIPSGASLSNSAGDTLTIGNGSITLTPAQLAGLKITPPHNSD
VDFTLTVTATAKDGVADPVSVSAPLVVTVNPVSDTPTLSVSAVTGDEDTAIPLTITPALT
DTDGSETLTITLSGIPSGASLSNSAGDTLTIGNGSITLTPAQLAGLKITPPHNSDVDFTL
TVTATAKDGVADPVSVSAPLVVTVNPVTDTPTLSVSAVTGDEDTAIPLTITPALTDTDGS
ETLTITLSGIPSGASLSNSAGDTLTIGNGSITLTPAQLAGLKITPPHNSDMDFTLTVTAT
AKDGVADPVSVTQTLAVTVNPVSDTPTLSVSAVTGDEDTAIPLTITPALTDTDGSETLTI
TLSGIPSGASLSNSAGDTLTIGNGSITLTPAQLAGLKITPPHNSDVDFTLTVTATAKDGV
ADPVSVTQTLAVTVNPVTDTPTLSVSAVTGDEDTAIPLTITPALTDTDGSETLTITLSGI
PSGASLSNSAGDTLTIGNGSITLTPAQLAGLKITPPHNSDVDFTLTVTATAKDGVADPVS
VSAPLVVTVNPVSDTPTLSVSAVTGDEDTAIPLTITPALTDTDGSETLTITLSGIPSGAS
LSNSAGDTLTIGNGSITLTPAQLAGLKITPPHNSDVDFTLTVTATAKDGVADPVSVSAPL
VVTVNPVTDTPTLSVSAVTGDEDTAIPLTITPALTDTDGSETLTITLSGIPSGASLSNSA
GDTLTIGNGSITLTPAQLAGLKITPPHNSDVDFTLTVTATAKDGVADPVSVSAPLVVTVN
PVTDTPTLSVSAVTGDEDTAIPLTITPALTDTDGSETLTITLSGIPSGASLSNSAGDTLT
IGNGSITLTPAQLAGLKITPPHNSDVDFTLTVTATAKDGVADPVSVTQTLAVTVNPVSDT
PTLSVSAVTGDEDTAIPLTITPALTDTDGSETLTITLSGIPSGASLSNSAGDTLTIGNGS
ITLTPAQLAGLKITPPHNSDVDFTLTVTATAKDGVADPVSVTQTLAVTVNPVTDTPTLSV
SAVTGDEDTAIPLTITPALTDTDGSETLTITLSGIPSGASLSNGAGDTLTIGNGSITLTP
AQLAGLKITPPHNSDVDFTLTVTATAKDGVADPVSVTQTLAVTVNPVSDTPTLSVSAVTG
DEDTAIPLTITPALTDTDGSETLTITLSGIPSGASLSNGAGDTLTIGNGSITLTPAQLAG
LKITPPHNSDVDFTLTVTATAKDGVADPVSVTQTLAVTVNPVSDTPTLSVSAVTGDEDTA
IPLTISPALTDTDGSETLTITLSGIPSGASLSNGAGDTLTIGNGSITLTPAQLAGLKITP
PHNSDVDFTLTVTATAKDGVADPVSVSAPLVVTVNPVTDTPTLSVSAVTGDEDTAIPLNI
SSALTDTDGSETLSIKISGVPAGAMLNAGTHVTETDGTTSWTLTAAQLTGLTITPKHDSD
VDFTLTVTATAKDGVAAAVSVQTTLAVTVVAVADTPTVSVSPVTYDLAVGQNDTLTGTAG
NDTLSGGAGNDTIFGGGGDDVIYGDGTGTFVTGLAITPSLSDIDGSEYISKVTITGVPTG
ASLSAGTQNADGSWTLDPAQLAGLALTAKEGDTSHPITLTVVATSTERENGSSADSPPKT
LTISFTNTPKGNDSLDGGDGNDTLYGGAGNDTLIGGLGDDSLDGGADNDLLAGGPGNDTI
DGGAGNDTVTYANSATAVNANLATGVGTGEGTDVLRNLENVTGSAFDDVITGDGGANILL
GGGGKDTITGGGGVDTIHGGDGDDLSIFTVGTDGGTSANPELQDGDAGIDTFRVMLTSAQ
LSNSAILADLRTLRNQIEAAAADPNAATKDTDVANAATLTALGIKVADFEKLELYVDGQP
VDVRTALNYAPTATAATTTTKEDTPVLNGKLKATDQDTVNGRTDEMMTFKGPGTNGQPTR
LQHGTLVVNADGTFTYTPDPDYSGTETFSFTVTDGYGGTSTATQTIKVTPQADAITLTTL
NARGDEDAGGGIPLAPTITLSDVDAASPEKVNSITLTMASSQQDVAGATLYLNGTLLTRS
GPDTSGNYSWTIPTSALAAVGGAAGTWTVQGLKVVTTHNSDADLTYKLTVGTIDSTSAGN
AYGSQTATGVITVDAVADAPTVTAAAAATDEDTSVALKITPALTDTDGSESIGYVTITGV
PDGAVLSVGSKLSTQSDGSTTWKVNATDLASLRLTPPHDFSGTITLNVVATSVERENGSS
ANSAPATLTITVTGVADDPIVTPQPATGNEDCAIPLAIDARLSDLTGETLDHITITGVPE
GATLSAGIHNADGSWTLTPGQLNGLTFTPPLNYSGTVTLKVSATSVEGATTATSVPQSLT
VTVTAVADTPVLSASDTVGREDTPIPLSVVAALTDRDGSESLSILVGGVPAGATLNHGHY
DSSLGKWVLTQADLSGLTITPPTNSNTAFNLTFTARATEGANGSFADAAPVTVHVDVQGV
ADVVTPSGPLSARGDEDTAINLRLGDLVMADNDGSERLSLVISNLPSGSWLSLGAGHDSG
LVYLGNGRWSVDAQYRNELTLTTKQDFSGTVALKVDVITTDSNGAPILTVNGVTSGGTLK
ETRDLTVTVDPKADEPVVSISASALEDAPGGIPLTISALTGDIDGSERISSIVISGLPSW
VTLSSTVAGALTDNHDGSWTVDPTKMGGLWLHVPPNNADDFTITVKVTAVDGTDSLTKTY
TPTVTVTAVADAPVSHGANGAIQAYHVDDQSVAGVPTAMALNLNAFLQDTDGSERLAVTI
TGVPKGTVLSFGRDHGDGTWTLTPDDYAAALADGGLKLTVKDTAAAGITHVAANGTDTAS
MTLTVKPYSIESEGDRNVTVSDSFVLSWTTPIPGGGSGGTGGGGTGGGTGGGGGSGTPCD
TGVGSDRPSGVTTNEDTAVALNLDSGLCNWTDVTAVTLSGIPGGAVLTDATGHVLAVTNG
SVSLDPAKLAGLKLTPPHDSDADFTLGITVISGTNHVRTNLTQAVTVTAVADAPLLTVQT
ASGSEDSAVALNISAALADTDGSEILASVIISGLPAGSTLSAGYLDSTNNRWVLTPSELN
GLKFTPPANASGTFQLTVTAVSREDSNADRAITTKALTVDLAPVSDAPGIAFTAGATLED
HAAHLSIGAVVTDLVGVPETIVALKVTVPAGFTLSGGTALGNGVYDLSGLSASDRASLTL
TPPANYSGTVTLKVEAASQDGTATPAWTTGNYSVTYTAVADAPTVTVHDATGAEDTPITL
NLSAGLVDTDGSETMAVILSGLPAGAILNQGFNNGDGSWTLKPSELSGLTVTPPRNYSGG
MDLTLTATSLENSNRDTASTTASIHVTVTPVTDAPTVIVANAAGREDTLIALNLTAALVD
TDGSETMTVVLSGMPAGAVLIDANGHSLTPSGGAVSLTAAQLTGLKLLPPLNSGTDFNLT
LTATSTETATGLSASTSQVFRVSVDPVADQPIVTWAPLSGTEDTAVPLNLAVALADTDGS
ERLGLLTIAGVPAGALLSAGTHNADGSWTLTPGQLNGLTLTPPANSDAPITLTVTAVSIE
SNGSTATTVVTVPITLAAVSDTPTLSVTAASGNEDTAIPLTITPALTDTDGSETLTVTIS
GIPNGASLTNNAHDSLIISGGSISLTPGQLAGLAITPPSNSDVDFTLTVTATSRDGTAAP
ASTSAQLAVTVAPVTDTPTLSVQPVTGDEDTPIALAISPALTDLDGSETLTITISGIPSG
ASLTNTAGDRLTISGGSITVNPAQLAGLAIKPPSNDDTDFTLTVTATAKDGVASPVSVTK
SLAVTVNPVSDTPTLTVTAAAGNEDTAIPLSITSALTDPSETLRITIAGIPGGARLTNSA
NGALTVTNGAVTLTAAQLAGLKITPPLNNHNDFALTVTATSTDGTAAPASIVAQLPVTVH
AVSDTPTLHVDPASVLEDGTVALSITTALTDPSETLSVTIANIPTGASLSNAAGDTLTIV
NGSIRLTSGQLNGLAITPPHDSGSSFTLSVTASSQDGTATPATVSGSLAVTVTPVADTPT
LSVPAVHGNEDTAIPLTITAASTDIDGSETLSVRITGMPAGASLNHGIHNSDGSWTLGTS
DLAGLTYTPPANANGTVTLSVTATAQDGASTASVTQSLTVTVDPVNDKPALAATHATTVF
AADATDHPVVAADATIADVDSSAMSGMSIRIASGSQSGDTLTLGGLTIATDPSTGRKTVS
GTGIEVNWDGNTHQLSLSGTAPTATYTDILHNLALTPNGAGTRTLEVTVSDDHGLSSDPL
AVQVLVSGSAALTGTTGSDILHASASTTSMSGGAGDDLFIFSPRAGNLTIDGGAGWTDVV
EVGAFVANAGNNWLQQLDGHAYTLDPSGHGLTFTQETTVTLEDQSHHLLVMQNIERLTF
>gi|238023408|ref|YP_002907641.1| Zeta toxin family protein [Burkholderia glumae BGR1]
MDTIPDLVLQRAYARVEREALDASREQAEPRAVLLGGQPGTGKTALARQAVAEFAGRGGA
VLIDADRMRENLPQYNQLLRDDPQHAAGLTDATAGAWAGRLTDAASREGRHLVVDGTMRH
PESVRNLARRLADRGYVVEVRGIAMPKEVSLARAELQTEREIAATGVGRFVNPAQHDQAY
AGMVETIALLEREKAVHRIQILDPRHREVYRNELRQGEWQLAPAGAETVRAERERPLSRE
DAGQLVQMLGDVMALRIARGAPAQDVREAGLRLELAVEARHALQPDGEWLGLAQGQPAAP
QRSGAKRDIGERAPAPLNLRATLLSMTREVPSLGGTFPDPVAREIASSPSLAALEARLQA
HGIGRLEPLGAGASSVVLAADDGKQVVRLGVGDLAARPRIPEVLQPTQSGTEGALRYEIL
PRADTRSVTPLHVEQIAAILQNHGYQWRDQGIDNLGVVDGRVVVTDPGGVEPLRADRELF
AAAGHESQSANQALLAKMRQSPTLGTTDAARAEPDVSVARAPRRPDVDHARDRERGEAFD
TLGRDQALARFPELDAAYHQLAERTALSTEPSAELARADLSAQIRRGDLPRDVVPDELSR
HAIGLAGARENLILREAGELERPYRGEVIAQSSNHALLKIGQTIGVVYPRERLSRDLEVG
ERVAIQYSADSALHQVKAPDQHVEHVGHAHEQQHSIER
>gi|194446863|ref|YP_002038887.1| transposase [Salmonella enterica subsp. enterica serovar Kentucky str. CVM29188]
MCIYLNLMILIKIIRGFISIRLRRRAHNRFGFALQLCVLRYPGRVLAPGELIPAEVIEFI
GAQLGLGADDLVDYAAREETRHEHLAELRGLYGFRTFSGRGASELKEWLFREAEMAVSNE
DIARRFVAECRRTRTVLPATSTIERLCAAALVDAERRIETRIASRLPMSIREQLLALLEE
TADDRVTRFVWLRQFEPGSNSSSANRLLDRLEYLQRIDLPEDLLAGVPAHRVTRLRRQGE
RYYADGMRDLPEDRRLAILAVCVSEWQAMLADAVVETHDRIVGRLYRASERICHAKVADE
AGVVRDTLKSFAEIGGALVDAQDDGQPLGDVIASGSGWDGLKTLVAMATRLTATMADDPL
NHVLDGYHRFRRYAPRMLRLLDLRAAPVALPLLEAVTALRTGLNDAAMTSFLRPSSKWHR
HLRAQRAGDARLWEIAVLFHLRDAFRSGDVWLTRSRRYGDLKHALVPAQSIAEGGRLAVP
LRPEEWLADRQARLDMRLRELGRAARAGTIPGGSIENGVLHIEKLEAAAPTGAEDLVLDL
YKQIPPTRITDLLLEVDAATGFTEAFTHLRTGAPCADRIGLMNVILAEGINLGLRKMADA
TNTHTFWELIRIGRWHVEGEAYDRALAMVVEAQAALPMARFWGMGTSASSDGQFFVATEQ
GEAMNLVNAKYGNTPGLKAYSHVSDQYAPFATQVIPATASEAPYILDGLLMNDAGRHIRE
QFTDTGGFTDHVFAACAILGYRFAPRIRDLPSKRLYAFNPSAAPAHLRALIGGKVNQAMI
ERNWPDILRIAATIAAGTVAPSQILRKLASYPRQNELATALREVGRVERTLFMIDWILDA
ELQRRAQIGLNKGEAHHALKRAISFHRRGEIRDRSAEGQHYRIAGMNLLAAIIIFWNTMK
LGEVVANQKRDGKLLSPDLLAHVSPLGWEHINLTGEYRWPKP
>gi|222481353|ref|YP_002567589.1| putative PAS/PAC sensor protein [Halorubrum lacusprofundi ATCC 49239]
MGDLTAALRETLDTFAPDGTPLTTSEVAEALDLGRRSTYDRLDRLVDADELRTKKVGASA
RVWWRNDTGDAALPDAKIADASTNGASTDAGAGAVENPPLVDVLESSPTGVAAFADDGTC
ATANEQFRTLFGLDGDVSLEALEAVPLTDHDGDVIGAADRPVRRVRRTNRPVVDEHVRVD
TDDGHRWVSMTVQESDDGVVVTASDVTGVVERSRRLRRERDAVAAELSEFASHAVDSRLK
LDEDGTVLSVDDRAAALLEPDVVELVGASTSEAFDALRGASAIVDAALESESKQTGDCRH
GDRDAWFEVEAVPTTSGASVLLREVTEQVEHERELQRYVGVVDALGEPVYELDSEGRFAF
VNDAITELSGYSREELLGEHVSLVIPDDAVDRIEPQISELLTEDAPDRVRSEYHVTTKRG
HAVPVENRLTVLTDEAGNVRGNAGFVSDITERKERERELERYERIVETVEDGIYVLDQED
RFVVVNDAFASMAGVDGEDIIGQKASIVFDETFAERVNDRNAALSADTLESAKFEETFAP
VDGDPLVVETRFTTFASKDGNTGRVGVVRDVGERVERERRIERQRARLEALNEVNAVVRD
VATGAIDGSTREEIETMVCKRLAASNAYEFAWIGEMTGVDGSLAVRTAAGLDDPDRASLS
GMLEGVRGRGAVSRAVRDRTAQTVQDASLLPTSDPWRALAARFGFRSAMAIPITHDGRMF
GVLNVHTDRESAFADEERRLVEHIGEVVGHAIAAVERKRALASEAVLELDYRVPRAFSSL
DVSESLSGTLTFDETVSTKGDEVLVYGTASPTAMESLASLVDEVPYWESVSVVDTDEAGN
SKFELHAKEPPVFSMVTARGGYVDEVVTVDGNSRFVLHVPPGQDVRAITEGVSAAYPSAE
LVAQRQISPSQPSMARLQDRIAEDLTDRQRAALYAAYHSGFFEWPRAATGEDVAESLGVA
PPTFNQHIRKAERKVFEALLGEGGEESSGWTDTE
>gi|125654622|ref|YP_001033816.1| O-linked acetylglucosamine transferase [Rhodobacter sphaeroides 2.4.1]
MTVQPAPILPIGSVSPPLTAEQLVGLAEAAPAAAIEIYRRWLALHPERPDAWIAWFNLAV
LLEAAGEPQGALGAAATALRQKPDLWQAALAAGQAAEAQGDRTQALAFLRQVLPPAEGRR
QLHRQLGRMLEAEGRLAEAAEELRASLLLDPRQPEVVQHLVHARQKMAAWPPARLAVPGL
TEAEAELQCGPLATLALHDDPLRQGEVAAAWIARHVPDPGIRLAPAGGYRHDRLRLGYLS
SDFCRHAMSFLIAELLERHDRSRFEVVGYCASPEDGSPERARVLAALDRHVPIGPLSDEA
AARRIRADEIDLLIDLNGLTRGARPGILRWKPAPVQATYLGYIGPVPLPELDWLICDRVT
VPEAEAAHYRPAPLRLEGCYQANDGQRPLLPAVDRPGEGLPEAAFVFACASHFYKITEPL
FAAWCRIVAAVPGSVLWLVADTPEGQAALAGRWQAAGLDPHRLIFAPRVDPARYRARLAL
ADLFLDTMPYNAGTIASDALRMGLPLLTLAGRTFSGRMAASLLTAVGLEDCIAPDLEAYV
ARAVAIATDPAAAPALTGPALAERWSLTLGDCRDFTRRFEAALLSVARRA
>gi|60115522|ref|YP_209313.1| transposase [Salmonella enterica subsp. enterica serovar Choleraesuis str. SC-B67]
MPRRSILSATERESLLALPDAKDELIRHYTFNETDLSVIRQRRGAANRLGFAVQLCYLRF
PGTFLGVDEPPFPPLLRMVAAQLKMPVESWSEYGQREQTRREHLVELQTVFGFKPFTMSH
YRQAVHTLTELALQTDKGIVLASALVENLRRQSIILPAMNAIERASAEAITRANRRIYAA
LTDSLLSPHRQRLDELLKRKDGSKVTWLAWLRQSPAKPNSRHMLEHIERLKSWQALDLPA
GIERQVHQNRLLKIAREGGQMTPADLAKFEVQRRYATLVALAIEGMATVTDEIIDLHDRI
IGKLFNAAKNKHQQQFQASGKAINDKVRMYGRIGQALIEAKQSGSDPFAAIEAVMPWDTF
AASVTEAQTLARPADFDFLHHIGESYATLRRYAPQFLGVLKLRAAPAAKGVLDAIDMLRG
MNSDSARKVPADAPTAFIKPRWAKLVLTDDGIDRRYYELCALSELKNALRSGDVWVQGSR
QFKDFDEYLVPVEKFATLKLASELPLAVATDCDQYLHDRLELLEAQLATVNRMAAANDLP
DAIITTASGLKITPLDAAVPDAAQAMIDQTAMLLPHLKITELLMEVDEWTGFTRHFTHLK
TSDTAKDKTLLLTTILADAINLGLTKMAESCPGTTYAKLSWLQAWHIRDETYSTALAELV
NAQFRQPFAGNWGDGTTSSSDGQNFRTGSKAESTGHINPKYGSSPGRTFYTHISDQYAPF
SAKVVNVGIRDSTYVLDGLLYHESDLRIEEHYTDTAGFTDHVFGLMHLLGFRFAPRIRDL
GETKLFIPKGDAAYDALKPMISSDRLNIKQIRAHWDEILRLATSIKQGTVTASLMLRKLG
SYPRQNGLAVALRELGRIERTLFILDWLQSVELRRRVHAGLNKGEARNALARAVFFYRLG
EIRDRSFEQQRYRASGLNLVTAAIVLWNTVYLERATSALRGNGTALDDTLLQYLSPLGWE
HINLTGDYLWRSSAKVGAGKFRPLRPLPPA
>gi|134047160|ref|YP_001102015.1| transposase TnpA for transposon Tn21 [Salmonella enterica subsp. enterica serovar Newport str. SL254]
MPRRSILSATERESLLALPDAKDELIRHYTFNETDLSVIRQRRGAANRLGFAVQLCYLRF
PGTFLGVDEPPFPPLLRMVAAQLKMPVESWSEYGQREQTRREHLVELQTVFGFKPFTMSH
YRQAVHTLTELALQTDKGIVLASALVENLRRQSIILPAMNAIERASAEAITRANRRIYAA
LTDSLLSPHRQRLDELLKRKDGSKVTWLAWLRQSPAKPNSRHMLEHIERLKSWQALDLPA
GIERQVHQNRLLKIAREGGQMTPADLAKFEVQRRYATLVALAIEGMATVTDEIIDLHDRI
IGKLFNAAKNKHQQQFQASGKAINDKVRMYGRIGQALIEAKQSGSDPFAAIEAVMPWDTF
AASVTEAQTLARPADFDFLHHIGESYATLRRYAPQFLGVLKLRAAPAAKGVLDAIDMLRG
MNSDSARKVPADAPTAFIKPRWAKLVLTDDGIDRRYYELCALSELKNALRSGDVWVQGSR
QFKDFDEYLVPVEKFATLKLASELPLAVATDCDQYLHDRLELLEAQLATVNRMAAANDLP
DAIITTASGLKITPLDAAVPDAAQAMIDQTAMLLPHLKITELLMEVDEWTGFTRHFTHLK
TSDTAKDKTLLLTTILADAINLGLTKMAESCPGTTYAKLSWLQAWHIRDETYSTALAELV
NAQFRQPFAGNWGDGTTSSSDGQNFRTGSKAESTGHINPKYGSSPGRTFYTHISDQYAPF
SAKVVNVGIRDSTYVLDGLLYHESDLRIEEHYTDTAGFTDHVFGLMHLLGFRFAPRIRDL
GETKLFIPKGDAAYDALKPMISSDRLNIKQIRAHWDEILRLATSIKQGTVTASLMLRKLG
SYPRQNGLAVALRELGRIERTLFILDWLQSVELRRRVHAGLNKGEARNALARAVFFYRLG
EIRDRSFEQQRYRASGLNLVTAAIVLWNTVYLERATSALRGNGTALDDTLLQYLSPLGWE
HINLTGDYLWRSSAKVGAGKFRPLRPLPPA
>gi|237640299|ref|YP_002891154.1| TnpA [Escherichia coli]
MPRRSILSATERESLLALPDAKDELIRHYTFNETDLSVIRQRRGAANRLGFAVQLCYLRF
PGTFLGVDEPPFPPLLRMVAAQLKMPVESWSEYGQREQTRREHLVELQTVFGFKPFTMSH
YRQAVHTLTELALQTDKGIVLASALVENLRRQSIILPAMNAIERASAEAITRANRRIYAA
LTDSLLSPHRQRLDELLKRKDGSKVTWLAWLRQSPAKPNSRHMLEHIERLKSWQALDLPA
GIERQVHQNRLLKIAREGGQMTPADLAKFEVQRRYATLVALAIEGMATVTDEIIDLHDRI
IGKLFNAAKNKHQQQFQASGKAINDKVRMYGRIGQALIEAKQSGSDPFAAIEAVMPWDTF
AASVTEAQTLARPADFDFLHHIGESYATLRRYAPQFLGVLKLRAAPAAKGVLDAIDMLRG
MNSDSARKVPADAPTAFIKPRWAKLVLTDDGIDRRYYELCALSELKNALRSGDVWVQGSR
QFKDFDEYLVPVEKFATLKLASELPLAVATDCDQYLHDRLELLEAQLATVNRMAAANDLP
DAIITTASGLKITPLDAAVPDAAQAMIDQTAMLLPHLKITELLMEVDEWTGFTRHFTHLK
TSDTAKDKTLLLTTILADAINLGLTKMAESCPGTTYAKLSWLQAWHIRDETYSTALAELV
NAQFRQPFAGNWGDGTTSSSDGQNFRTGSKAESTGHINPKYGSSPGRTFYTHISDQYAPF
SAKVVNVGIRDSTYVLDGLLYHESDLRIEEHYTDTAGFTDHVFGLMHLLGFRFAPRIRDL
GETKLFIPKGDAAYDALKPMISSDRLNIKQIRAHWDEILRLATSIKQGTVTASLMLRKLG
SYPRQNGLAVALRELGRIERTLFILDWLQSVELRRRVHAGLNKGEARNALARAVFFYRLG
EIRDRSFEQQRYRASGLNLVTAAIVLWNTVYLERATSALRGNGTALDDTLLQYLSPLGWE
HINLTGDYLWRSSAKVGAGKFRPLRPLPPA
>gi|18466566|ref|NP_569374.1| transposase [Salmonella enterica subsp. enterica serovar Typhi str. CT18]
MPRRSILSATERESLLALPDAKDELIRHYTFNETDLSVIRQRRGAANRLGFAVQLCYLRF
PGTFLGVDEPPFPPLLRMVAAQLKMPVESWSEYGQREQTRREHLVELQTVFGFKPFTMSH
YRQAVHTLTELALQTDKGIVLASALVENLRRQSIILPAMNAIERASAEAITRANRRIYAA
LTDSLLSPHRQRLDELLKRKDGSKVTWLAWLRQSPAKPNSRHMLEHIERLKSWQALDLPA
GIERQVHQNRLLKIAREGGQMTPADLAKFEVQRRYATLVALAIEGMATVTDEIIDLHDRI
IGKLFNAAKNKHQQQFQASGKAINDKVRMYGRIGQALIEAKQSGSDPFAAIEAVMPWDTF
AASVTEAQTLARPADFDFLHHIGESYATLRRYAPQFLGVLKLRAAPAAKGVLDAIDMLRG
MNSDSARKVPADAPTAFIKPRWAKLVLTDDGIDRRYYELCALSELKNALRSGDVWVQGSR
QFKDFDEYLVPVEKFATLKLASELPLAVATDCDQYLHDRLELLEAQLATVNRMAAANDLP
DAIITTASGLKITPLDAAVPDAAQAMIDQTAMLLPHLKITELLMEVDEWTGFTRHFTHLK
TSDTAKDKTLLLTTILADAINLGLTKMAESCPGTTYAKLSWLQAWHIRDETYSTALAELV
NAQFRQPFAGNWGDGTTSSSDGQNFRTGSKAESTGHINPKYGSSPGRTFYTHISDQYAPF
SAKVVNVGIRDSTYVLDGLLYHESDLRIEEHYTDTAGFTDHVFGLMHLLGFRFAPRIRDL
GETKLFIPKGDAAYDALKPMISSDRLNIKQIRAHWDEILRLATSIKQGTVTASLMLRKLG
SYPRQNGLAVALRELGRIERTLFILDWLQSVELRRRVHAGLNKGEARNALARAVFFYRLG
EIRDRSFEQQRYRASGLNLVTAAIVLWNTVYLERATSALRGNGTALDDTLLQYLSPLGWE
HINLTGDYLWRSSAKVGAGKFRPLRPLPPA
>gi|157412097|ref|YP_001481438.1| transposase [Escherichia coli APEC O1]
MPRRSILSATERESLLALPDAKDELIRHYTFNETDLSVIRQRRGAANRLGFAVQLCYLRF
PGTFLGVDEPPFPPLLRMVAAQLKMPVESWSEYGQREQTRREHLVELQTVFGFKPFTMSH
YRQAVHTLTELALQTDKGIVLASALVENLRRQSIILPAMNAIERASAEAITRANRRIYAA
LTDSLLSPHRQRLDELLKRKDGSKVTWLAWLRQSPAKPNSRHMLEHIERLKSWQALDLPA
GIERQVHQNRLLKIAREGGQMTPADLAKFEVQRRYATLVALAIEGMATVTDEIIDLHDRI
IGKLFNAAKNKHQQQFQASGKAINDKVRMYGRIGQALIEAKQSGSDPFAAIEAVMPWDTF
AASVTEAQTLARPADFDFLHHIGESYATLRRYAPQFLGVLKLRAAPAAKGVLDAIDMLRG
MNSDSARKVPADAPTAFIKPRWAKLVLTDDGIDRRYYELCALSELKNALRSGDVWVQGSR
QFKDFDEYLVPVEKFATLKLASELPLAVATDCDQYLHDRLELLEAQLATVNRMAAANDLP
DAIITTASGLKITPLDAAVPDAAQAMIDQTAMLLPHLKITELLMEVDEWTGFTRHFTHLK
TSDTAKDKTLLLTTILADAINLGLTKMAESCPGTTYAKLSWLQAWHIRDETYSTALAELV
NAQFRQPFAGNWGDGTTSSSDGQNFRTGSKAESTGHINPKYGSSPGRTFYTHISDQYAPF
SAKVVNVGIRDSTYVLDGLLYHESDLRIEEHYTDTAGFTDHVFGLMHLLGFRFAPRIRDL
GETKLFIPKGDAAYDALKPMISSDRLNIKQIRAHWDEILRLATSIKQGTVTASLMLRKLG
SYPRQNGLAVALRELGRIERTLFILDWLQSVELRRRVHAGLNKGEARNALARAVFFYRLG
EIRDRSFEQQRYRASGLNLVTAAIVLWNTVYLERATSALRGNGTALDDTLLQYLSPLGWE
HINLTGDYLWRSSAKVGAGKFRPLRPLPPA
>gi|114326584|ref|YP_743743.1| transposase Tn3 family protein [Nitrosomonas eutropha C91]
MPRRSILSATERESLLALPDAKDELIRHYTFNETDLSVIRQRRGAANRLGFAVQLCYLRF
PGTFLGVDEPPFPPLLRMVAAQLKMPVESWSEYGQREQTRREHLVELQTVFGFKPFTMSH
YRQAVHTLTELALQTDKGIVLASALVENLRRQSIILPAMNAIERASAEAITRANRRIYAA
LTDSLLSPHRQRLDELLKRKDGSKVTWLAWLRQSPAKPNSRHMLEHIERLKSWQALDLPA
GIERQVHQNRLLKIAREGGQMTPADLAKFEVQRRYATLVALAIEGMATVTDEIIDLHDRI
IGKLFNAAKNKHQQQFQASGKAINDKVRMYGRIGQALIEAKQSGSDPFAAIEAVMPWDTF
AASVTEAQTLARPADFDFLHHIGESYATLRRYAPQFLGVLKLRAAPAAKGVLDAIDMLRG
MNSDSARKVPADAPTAFIKPRWAKLVLTDDGIDRRYYELCALSELKNALRSGDVWVQGSR
QFKDFDEYLVPVEKFATLKLASELPLAVATDCDQYLHDRLELLEAQLATVNRMAAANDLP
DAIITTASGLKITPLDAAVPDAAQAMIDQTAMLLPHLKITELLMEVDEWTGFTRHFTHLK
TSDTAKDKTLLLTTILADAINLGLTKMAESCPGTTYAKLSWLQAWHIRDETYSTALAELV
NAQFRQPFAGNWGDGTTSSSDGQNFRTGSKAESTGHINPKYGSSPGRTFYTHISDQYAPF
SAKVVNVGIRDSTYVLDGLLYHESDLRIEEHYTDTAGFTDHVFGLMHLLGFRFAPRIRDL
GETKLFIPKGDAAYDALKPMISSDRLNIKQIRAHWDEILRLATSIKQGTVTASLMLRKLG
SYPRQNGLAVALRELGRIERTLFILDWLQSVELRRRVHAGLNKGEARNALARAVFFYRLG
EIRDRSFEQQRYRASGLNLVTAAIVLWNTVYLERATSALRGNGTALDDTLLQYLSPLGWE
HINLTGDYLWRSSAKVGAGKFRPLRPLPPA
>gi|148243771|ref|YP_001220011.1| diguanylate cyclase/phosphodiesterase [Acidiphilium cryptum JF-5]
MDQAETLDRAAVEALCEAMCGVVSGDLSVRLRTASADLTVQKLSLLANFMLETAQRAVER
SLAYAGALDNVQRIARLSAWQLVLPDQEVVPVGTAAGLPDAAAAPLQGTAWFLDRVGPGC
RAAMAALFQGDGGTLEWLAADGEAWFRTEVAALRDEGRLAGYLVITQDISERRRATERIR
YLAEHDPLTGLANRRRLHEQLEGELEAGRRQGTKFAVHVIDVDRFKTVNDLFGHAAGDRL
LVDLATCLRQEARESDMIARIGGDEFVVLQVGIGDARDAGALAGRLVGAVSARLAEPGAR
ALAATVSIGIALAPDDGTTAEALLSHADMALYQVKSTGRNGFAFFNTEINEAQLARRRME
AELRGACERGEMAVHYQPLFEIASDRVVGFEALVRWRRDGEDVSPAVFIPIAEESGSIIE
IGRFVLREACREAAGWPVKLRVAVNISALQIQDGGLPDLVATVLEETGLEAGRLELEVTE
SLLLANAEAATEVLARIRALGVTISLDDFGTGYSSLATLRMFPFDKIKLDRSFVNDLGRL
GEAEAIVMAVLGLGRALDVSVVAEGVETEEQAAMLRAAGCSLLQGYLIGRPAPIARFSAE
VGRDVTSRMTKTPIPADSPG
>gi|219873344|ref|YP_002477485.1| vls recombination cassette Vls5 [Borrelia garinii Far04]
MAKAAADAAKAADGGAEAVGNVIKAAAGTAAKGGDVASVNGIANGIKGIVEAAEKAGKEG
KLNTAGGAKEGNENAGKLFAKKNNANGGGGAEDAEKAAAAVSAVSGEQILKAIVDAAKGD
GEKKAVNDVKDAANPIAAAIGSSGEQNADGGEKGNEDAGKLFAKKNDGANGGGDATDAGK
AAAAVSAVSGEQILKAIVDAAKDGEKKAVADVKDAENPIAAAIGSSDAEQNADAFATLKK
DDQIAAAIVLRGMAKDGEFALTNAAHANAEKAVKNVVESEIKEISEWLEEMAKAAAEAAK
AADGGAAAVGNVIKAANNKAAKGGEEASVNGIANGIKGIVEADEKAGEEGKLNAAAGDDK
GNANAGKLFATKKNNQGGGAADAEKAAAAVSAVSGEQILKAIVDAAKDGGGKVAVANVKD
AKNPIEAAIGSSDEQQNAAAFDTLKKDDQIAAAIVLRGMAKDGEFALKNDAHDNAEKAVK
NVVESAVNKKLASG
>gi|13449244|ref|NP_085460.1| hypothetical protein pFQ12_p12 [Frankia sp. CpI1]
MTTPVQDPVAVPADPGPDPVTPPAAETLPCAWCSRPVEQRASGSGRRRRYCPDRDCQDQA
KRARASRRAAGGIGGDVAAAEDLLDRLETYIGRLGDGLAAELTPAGVQSAVSRAEAGAAA
RIAAAAAEAEASRRTAAEEVARAAAERDAALAEAQAARTTAAAADETAAAARAQADADRA
AAADAQRRADTAQAEREAAQDAARTAGADRDQARADAAAAAADRDTAVGRAEQAETERAA
ARDAEQAALARAEAADRARLAAELERTAAEQARDAATARADRADEGWRAAEQARVTAQAE
RDAAQRAEQAAVQARDAAVADAARAWEQAADADRARQAAEADAARAQADRDAARAAADAA
TSRAAASEQSWRDAVAEAARADAQRTAALETARNAEAARDTAQADAGRLAADLAELRVQH
ATEAARAARAEADRDRLTTEAAQLRQQAASRSAARKRTPRKPPADDTGTGA
>gi|126464807|ref|YP_001041783.1| TPR repeat-containing protein [Rhodobacter sphaeroides ATCC 17029]
MTVQPAPILPIGSVSPPLTAEQLVGLAEAAPAAAIEIYRRWLALHPERPDAWIAWFNLAV
LLEAAGEPQGALGAAATALRQKPDLWQAALAAGQAAEAQGDRTQALAFLRQVLPPAEGRR
QLHRQLGRMLEAEGRLAEAAEELRASLLLDPRQPEVVQHLVHASQKMAAWPPARLAVPGL
TEAEAELRCGPLATLALHDDPVRQGEVAAAWIARHVPDPGIRLAPAGGYRHDRLRLGYLS
SDFCRHAMSFLIAELLERHDRSRFEVVGYCASPEDGSPERARVLAALDRHVPIGPLSDEA
AARRIRADEIDLLIDLNGLTRGARPGILRWKPAPVQATYLGYIGPVPLPELDWLICDRVT
VPEAEAAHYRPAPLRLEGCYQANDGQRPLLPAVDRPGEGLPEAAFVFACASHFYKITEPL
FAAWCRIVAAVPGSVLWLVADTPEGQAALAGRWQAAGLDPHRLIFAPRVDPARYRARLAL
ADLFLDTMPYNAGTIASDALRMGLPVLTLAGRTFSGRMAASLLTAVGLEDCIAPDLEAYV
ARAVAIATDPAAAPALTGPALAERWSLTLGDCRDFTRRFEAALLSVARRA
>gi|226350031|ref|YP_002777144.1| electron transfer flavoprotein [Rhodococcus opacus B4]
MSASGSGRVLVCLKQVPAPGAVSFDERTKRIRRDSDAAITNPADLCALAHALSLRDALGW
EVVAVTMGPPAAQATLVDALRRGADRAVHLLDRRFAGADTLATARAITRVVEREAPDLVL
TGRWTLDGATAQVGPQVAELAGLPQLTQVVALHTGDDGRIRAEVETDVGTEDWAIELPGL
VSVGRGIEPPWVVDAADAAAIETVTADDLGGGPRDFGTRGSPTFVVEIRPGRSMRSTEHG
ADAPAAASMLAAAFAAAREDLRPATYAAGPASPPREIWAVAEPLPGGGLHPTSLEALACA
RSIAAELHSTTVAVLPGAHSSDAPRVLHAHGADRVIVLGDAGLEEYATEPFTSALSAAII
AGSPFAVIAPFSARGRDYAPRVAARLGLGLTGDFVALEVRGADSDDPDLLWLKPALAGNV
LAPVIAHTTPSMGTLRPGSFPVAAVRDEGDPQVDVLGPAAKAADDRCTPIERRVENPDAP
HLTAARVVIGLGPGLDAATRRAAERLAQATGGAVAATPAAVAAGDAPRQIEIGPLARTIA
PSIYLGLGRHDPGTLRAVSGAGQIVVVDPDAQLDELSGLADAVVTADIEPVLADLLELVA
AVH
>gi|227820361|ref|YP_002824332.1| drug resistance transporter EmrB/QacA family [Sinorhizobium fredii NGR234]
MSTVRPVAPNRATPLAATLLVAGIVLATLTEAIASTVLSLGRGDIIGDTYATPDEFAWLD
IGYTTLKLIGFIAAASLVDRIEPRRLIIGATLAMGLACGLAAMTARLELLVALRIIQGFS
GGVLLVGGQAILFLAYPRSRQPILQALFAMGSVVAPATIAPALQGWLLDSQSWTWIFFSV
VPLALVAAGLLLIADGPMPARMAPRPFDWIGFALISVTLFCATYVLSQGSRWDWFEEPRI
LWLTVIGLAALLTFLGQQVLARGRGLIDATLFGSEDFCFAFIVSFVAGAALFGSAFLIPA
FAVSVLAFTPTDAGQLLLPSGALFVGALLIAAFLVQVRRVAPFATVPFGILMIMAAMWML
SGSTSDSGADDMMAAILLRGFGLGFLFLSITLIAFGQLGRGNRAAGIGLFNTGRQLGGLI
GVAALQTLIDHGVVANGAVLGANLSAGQPAVIERLAATTAMLTAKGMDAAAAARAAAGLI
GRAVTGQSTVIAFDTAFNAVALLFVIAAPLLVAIKIGLARYAKARVARRLAKAS
>gi|197103394|ref|YP_002128772.1| metal ion efflux outer membrane factor protein family protein [Phenylobacterium zucineum HLK1]
MTLIMRGRLRYAAVSAAAILGAWASGRGAAAEPAPPYRDLLAQAQSSAPRLAEAEAGVRQ
AQGLARQAAARPNPTAAVEMENFSGTGPYRGTGAAETTFSVGLPIELGGKRGARVAAGRA
GVDAARARLVQARADYAFELAAAYAEAEAAERRVTLAQESLTLAEEDLRAARALVEAGKE
AELRSLQAQAGVTSARAALDAARTARASAFARLTALAGSPAPFTALSESLLPRPTPENLE
RTIDALSVPAVVAAQAEREAAARRVRVERTRAIPDVTVSAGVRRFSGDDSSAVVAGVSVP
IPVFDQNRGNVNAAQGELLAAEARLNAARLDAEAELRTALFQVEAAQTRVAAAVQTEATA
AEAYRLTRIAYEAGKSPLVELTNARRALAEARTQTIEAQLQRLRAEAGLARLQGRAPFGV
S
>gi|260751955|ref|YP_003232493.1| ParB-like nuclease [Escherichia coli O26:H11 str. 11368]
MSVTESKVKTERKSSRKPAKTQETVLSALLAQTEEVSVPLASLIKSPLNVRTVPYSAESV
SELADSIKGVGLLQNLVVHTLPGDRYGVAAGGRRLAALNMLAERNILTADWPVRVKVIPQ
ELATAASMTENGHRRDMHPAEQIAGFRAMAQEGKTPAQIGDLLGYSPRHVQRMLKLADLA
PVILDALAEDRITTEHCQALALENDTVRQVQVFEAACQSGWGGKPDVRVIRNLITESEVA
VKDNTKFRFVGADAFSPDELRTDLFSDDEGGYVDRVALDAALLEKLQAVAEHLREAEGWE
WCAGRMEPVGECREDAGTYRCLPEPEAVLTEAEEERLNELMTRYDAPENQCEESDLLEAE
MKLMRCMAKVRAWTPEMRAGSGVVVSWRYGNVCVQRGVQLRSEDDVADDADRTEQVQEKA
SVEEISLPLLTKMSSERTLAVQAALMQQPDKSLALLAWTLCLNVFGSGVYSKPAQISLEC
KHYALTSDAPSGKEGAAFMAMMAEHFRLAALLPDEWERDMTTFLSLSQEVLLSLLSFCTA
CSLYGVQTRNCGHTSRSPLDTLESAIGFHMRDWWQPTKANFFGHLKKPQIIAALNDAGLS
GAARDAEKMKKGDAAEHAEFHMKDNRWVPGWMGSPRPQTDATERADNLADAA
>gi|161506601|ref|YP_001573722.1| DNA polymerase III, alpha subunit [Burkholderia multivorans ATCC 17616]
MSAASYGALPAYAELQVASDFSFLHGASRAEEYVARAAQLGYSAIAITDECSLAGVVRAH
VEAKAAGLPLIIGSHFRLTAADGAPAIAFSALAMNRDGYGNLCELVSLGRMRGKKGSYRL
APRDLEQPDAPFTHLRGLPDCIAILSPDFPANEQRLDAQVEWFARVFGDRAWVALTLHAR
AMDDIHRGVVERVAARHGVPVVATSWPLMHVRSRKPLQDVLTSIRLGRPVSECGYELAPN
AERHLRSRLRLANLYPAGALEETVRVARRCTFSLDDLKYEYPDEVVPAGYDVATYLREQT
YIGAQRRFPAGIPVDVQAQIEHELQLIAELNYEAYFLTVYDIVQFARQNGILCQGRGSAA
NSAVCYCLGMTEVDPSRQSMLFERFMSKERNEPPDIDVDFEHQRREEVMQYIYRKYGRDR
AALTAAVSTYRPRSALREAGKALGVDPAIVDRVAKSHHWFDSRADLLQRFAEAGLDPEAP
LNQQWAAFAAQLLGYPRHLSQHSGGFVISRGKLTRLVPVENAAMEDRTIIQWDKDDIEAL
GILKIDVLALGMLSMVRRALDMISEKRGETFELQDIPAEDKATYDMLCDGDSMGVFQVES
RAQMSMLPRLRPQCFYDLVIEVAIVRPGPVQGGMVHPYLRRRQGLEPVTFPSDGMEKALK
RTLGVPIFQEQVMQVAMLAAGFSAGEADQLRRAMAAWKRKGGLEPYHDRLVSGMLERGYD
REFAEAIFAQIKGFGEYGFPESHAASFALLVYSSAWLRRHEPAVFLASLLNSQPMGFYTP
SQLLQDARRRGVEVLPVDVNVSTWDSVIEGPTTSAPVRLGFSLLRGMRADVAGRIELARA
VRPFVDVADLARRAQLDRHDLQVLARANALRSLAGGNRRAALWLAAAAIPDRDLLRGTER
DDAVPALPQASEGKEIVTDYRAMGFTLGRHPLALLRDRLTLDRLQSAEQLATLRSGQLAR
ACGLVTVRQRPGTANGVLFMTLEDETGQVNVILWPGLLEKFRKEALGAALLAVYGVWQAE
GKVRHLIASKLVDRSELLGSLPTTAREFC
>gi|189348876|ref|YP_001942071.1| DNA polymerase [Burkholderia multivorans ATCC 17616]
MSAASYGALPAYAELQVASDFSFLHGASRAEEYVARAAQLGYSAIAITDECSLAGVVRAH
VEAKAAGLPLIIGSHFRLTAADGAPAIAFSALAMNRDGYGNLCELVSLGRMRGKKGSYRL
APRDLEQPDAPFTHLRGLPDCIAILSPDFPANEQRLDAQVEWFARVFGDRAWVALTLHAR
AMDDIHRGVVERVAARHGVPVVATSWPLMHVRSRKPLQDVLTSIRLGRPVSECGYELAPN
AERHLRSRLRLANLYPAGALEETVRVARRCTFSLDDLKYEYPDEVVPAGYDVATYLREQT
YIGAQRRFPAGIPVDVQAQIEHELQLIAELNYEAYFLTVYDIVQFARQNGILCQGRGSAA
NSAVCYCLGMTEVDPSRQSMLFERFMSKERNEPPDIDVDFEHQRREEVMQYIYRKYGRDR
AALTAAVSTYRPRSALREAGKALGVDPAIVDRVAKSHHWFDSRADLLQRFAEAGLDPEAP
LNQQWAAFAAQLLGYPRHLSQHSGGFVISRGKLTRLVPVENAAMEDRTIIQWDKDDIEAL
GILKIDVLALGMLSMVRRALDMISEKRGETFELQDIPAEDKATYDMLCDGDSMGVFQVES
RAQMSMLPRLRPQCFYDLVIEVAIVRPGPVQGGMVHPYLRRRQGLEPVTFPSDGMEKALK
RTLGVPIFQEQVMQVAMLAAGFSAGEADQLRRAMAAWKRKGGLEPYHDRLVSGMLERGYD
REFAEAIFAQIKGFGEYGFPESHAASFALLVYSSAWLRRHEPAVFLASLLNSQPMGFYTP
SQLLQDARRRGVEVLPVDVNVSTWDSVIEGPTTSAPVRLGFSLLRGMRADVAGRIELARA
VRPFVDVADLARRAQLDRHDLQVLARANALRSLAGGNRRAALWLAAAAIPDRDLLRGTER
DDAVPALPQASEGKEIVTDYRAMGFTLGRHPLALLRDRLTLDRLQSAEQLATLRSGQLAR
ACGLVTVRQRPGTANGVLFMTLEDETGQVNVILWPGLLEKFRKEALGAALLAVYGVWQAE
GKVRHLIASKLVDRSELLGSLPTTAREFC
>gi|116326588|ref|YP_796509.1| lactocepin I [Lactococcus lactis subsp. cremoris SK11]
MQRKKKGLSILLAGTVALGALAVLPVGEIQAKAAISQQTKGSSLANTVTAATAKQAATDT
TAATTNQAIATQLAAKGIDYNKLNKVQQQDIYVDVIVQMSAAPASENGTLRTDYSSTAEI
QQETNKVIAAQASVKAAVEQVTQQTAGESYGYVVNGFSTKVRVVDIPKLKQIAGVKTVTL
AKVYYPTDAKANSMANVQAVWSNYKYKGEGTVVSVIDSGIDPTHKDMRLSDDKDVKLTKS
DVEKFTDTAKHGRYFNSKVPYGFNYADNNDTITDDTVDEQHGMHVAGIIGANGTGDDPAK
SVVGVAPEAQLLAMKVFTNSDTSATTGSATLVSAIEDSAKIGADVLNMSLGSDSGNQTLE
DPELAAVQNANESGTAAVISAGNSGTSGSATEGVNKDYYGLQDNEMVGSPGTSRGATTVA
SAENTDVITQAVTITDGTGLQLGPETIQLSSHDFTGSFDQKKFYIVKDASGNLSKGALAD
YTADAKGKIAIVKRGEFSFDDKQKYAQAAGAAGLIIVNTDGTATPMTSIALTTTFPTFGL
SSVTGQKLVDWVTAHPDDSLGVKITLAMLPNQKYTEDKMSDFTSYGPVSNLSFKPDITAP
GGNIWSTQNNNGYTNMSGTSMASPFIAGSQALLKQALNNKNNPFYAYYKQLKGTALTDFL
KTVEMNTAQPINDINYNNVIVSPRRQGAGLVDVKAAIDALEKNPSTVVAENGYPAVELKD
FTSTDKTFKLTFTNRTTHELTYQMDSNTDTNAVYTSATDPNSGVLYDKKIDGAAIKAGSN
ITVPAGKTAQIEFTLSLPKSFDQQQFVEGFLNFKGSDGSRLNLPYMGFFGDWNDGKIVDS
LNGITYSPAGGNFGTVPLLKNKNTGTQYYGGMVTDADGNKTVDDQAIAFSSDKNALYNEI
SMKYYLLRNISNVQVDILDGQGNKVTTLSSSTNRKKTYYNAHSQQYIYYNAPAWDGTYYD
QRDGNIKTADDGSYTYRISGVPEGGDKRQVFDVPFKLDSKAPTVRHVALSAKTENGKTQY
YLTAEAKDDLSGLDATKSVKTEINEVTNLDATFTDAGTTADGYTKIETPLSDEQAQALGN
GDNSAELYLTDNASNATDQDASVQKPGSTSFDLIVNGGGIPDKISSTTTGYEANTQGGGT
YTFSGTYPAAVDGTYTDAQGKKHDLNTTYDAATNSFTASMPVTNADYAAQVDLYADKAHT
QLLKHFDTKVRLTAPTFTDLKFNNGSDQTSEATIKVTGTVSADTKTVNVGDTVAALDAQH
HFSVDVPVNYGDNTIKVTATDEDGNTTTEQKTITSSYDPDMLKNSVTFDQGVTFGANEFN
ATSAKFYDPKTGIATITGKVKHPTTTLQVDGKQIPIKDDLTFSFTLDLGTLGQKPFGVVV
GDTTQNKTFQEALTFILDAVAPTLSLDSSTDAPVYTNDPNFQITGTATDNAQYLSLSING
SSVASQYVDININSGKPGHMAIDQPVKLLEGKNVLTVAVTDSEDNTTTKNITVYYEPKKT
LAAPTVTPSTTEPAKTVTLTANSAATGETVQYSADGGKTYQDVPAAGVTVTANGTFKFKS
TDLYGNESPAVDYVVTNIKADDPAQLQAAKQELTNLIASAKTLSASGKYDDATTTALAAA
TQKAQTALDQTNASVDSLTGANRDLQTAINQLAAKLPADKKTSLLNQLQSVKAALGTDLG
NQTDSSTGKTFTAALDDLVAQAQAGTQTDDQLQATLAKVLDAVLAKLAEGIKAATPAEVG
NAKDAATGKTWYADIADTLTSGQASADASDKLAHLQALQSLKTKVAAAVEAAKTVGKGDG
TTGTSDKGGGQGTPAPAPGDTGKDKGDEGSQPSSGGNIPTKPATTTSTTTDDTTDRNGQL
TSGTSDKGGGQGTPAPAPGDIGKDKGDEGSQPSSGGNIPTNPATTTSTTTDDTTDRNGQL
TSGKGALPKTGETTERPAFGFLGVIVVSLMGVLGLKRKQREE
>gi|13449237|ref|NP_085453.1| hypothetical protein pFQ12_p05 [Frankia sp. CpI1]
MSGSAAETQAPEQISGGWTPVVEETPAPPAPPVRRRGVPAGPVIIAAGEAGVMAGSSLYA
AAGVPGLIAAGAVAGTAAAARTVRVAQRRAASRASTSGGGAGRGRSGSGPVPAALRRLAG
AGRRRGAGGGPGTGKGAGTGTGTGRRRRGAGTGRRPGSGRAGGAAGRTAGGRRAGGGPLT
RAARGTGGQAARAARRSGAAAVRAARLRGAGMVRAARIGRSAAGRLAAAVRQARSPWAAA
RAARRGRYRMVAGQRRRRGGGLGRLVRTGLGLLAALAAVGWWLGHRGWRLTRAGWRRLRG
PRPGPDGRPGTDLIGPLAQLRTPPIGGPAAPVPPPAGGGAMDPQAILAGARAALAGVAFA
TFGRLPEMPEMPPIPGGPVASLMPGHDRGDAAMAARDRDGRSLAGGSGGVFLLPEQAETM
MQTAAAYAPPSGPQIGRDMAQVPQAVEHIAAAIAGLSRLAADELPVHETIRELLDSAAAQ
IVAAAGTLANLGPLFELVHQTDLHRLRQPRPGEGLWDSHHAGDA
>gi|158421519|ref|YP_001527746.1| histidine kinase [Deinococcus geothermalis DSM 11300]
MSLRARLTLFIALAVALALLAQGALGYLDFRTTVLHDVDRDARQEAERLARRLSPGSGDE
HPAPDDGSAPVPARVLRGGRVLRALGGPFPAGAQLGDWRLARVALTGWGEGAVLEVAVPM
REYQRGLRAYQQTVAVTTTALALLGAVVAWLLSRGALRPLEGLIGVTERVAASGDLRTRV
PEVGAGELARLGASFNAMLGRLEGFRRREAEFTRHASHELRTPLAAMKAQLDANRAGWVT
DAEALATARVQVERMTRLTGALLLLAREDRVEVQAFDLAGLVAATAAQHGAPYSGPAALP
FRGDPALLARALENLLENVGRYAPGAPVAVRLELESGQVALSVEDRGPGVPEDAAARLGE
AFYRVPGTRSAGSGLGLAVVRRVAQVHGGEARTRPAAPHGLTVTLVLPYPLPEA
>gi|159046693|ref|YP_001542361.1| glucosyltransferase MdoH [Dinoroseobacter shibae DFL 12]
MSLVEPISRAWRVDAGWPGPRAAGLGLALGLTLAIVAGFATSVTDWTPGALLALPLVMLG
AVWIAGGAATALLGLALRPDPEPPVPAGWRPASRTALLVTLCKEDPAPLAAHLVALRAGL
DRVGLDAGAHIFVLSDTSGAAAIAAEEAAFAPLIEAGTVTYRRRAENTGRKPGNIADWLA
VHGDRFEHMMVLDADSRMSPDRIRRMIHRMDRTPALGLLQAGLALVPGRTRFGRHQRTGV
RLLSRGFGRGFAAWTGDSGNYWGHNAIMRVAAFRSAAALPVLPGRAPFGGALLSHDFIEA
AWIRRAGWAVALDPDMTGSAEDAPQTLAAFHARDRRWCQGNLQHLRLLAAPGLDPVSRLH
LLMGVLSYLVAPVWLVLIALIALGLVPVAGALPLLVAALVLLIPKLCALVEGLCRSRSWA
RRAVILRAWVGELATSTLIAPLVMLRQAGAVLAVCLGRDCGWKTARRAGPTLPCGTVEAV
AGAALVTLAVATSGSAALWLAPVALPLCCAPLIVPVLDRAA
>gi|23578013|ref|NP_702960.1| putative cation-transporting atpase [Corynebacterium efficiens YS-314]
MPGRRLLRYGRRPAVMTSACGCEPSAPMTEEDEHTPWWRDRAILLPVASGLTLLLGLILE
WFIPGAGLMATTLFWVSLLLGASQFVPGALKGLFTSRRLGIGLLMTISATGAVLLGFIEE
AAALAFLYSIAEALEDKAMDKARSGLRALLTLIPSTATIVAAHGGARTVQVEDLVPGDIL
RLAAGERLATDGVVRSGHSSLDVSAITGESIPVEVGPGDAVLAGSINTSGALEVKATAAG
TDNSLTTVVKLVEQAQNDKGRRARIADRLARPLVPGVLILAILVAAIGSLLGDPGVWIER
ALVVLVAASPCALAISVPVTVVSAIGAASKFGVVIKSGAAFERLGGIRHLALDKTGTLTR
NRPTVTEVLTTGGVNRAEVLDWAAALEAHSTHPLAAAITAAALHPPVAQQVSEAAGQGIT
GVITGTRIAVGSPRWLSPGPLATEVESLEEQGMTVVIVHRDGQPVGAVGVRDELRPEAPE
VIQSLAAEGFGITMLTGDNTRTATALAVEAGIQDVRAQLRPEDKARAVADLHERGPVAMI
GDGINDAPALASADIGIAMGARGSDAAIESADVAFTGDDLRLIPRALHHARRGRAIINQN
IILSLAIIIVLLPLAITGVLGLAAVVLVHEVAEVIVIANGLRAARTRHPDLNPVKTATIT
ADEDAHGKTRVY
>gi|182676845|ref|YP_001830992.1| type I secretion system ATPase [Beijerinckia indica subsp. indica ATCC 9039]
MNSSAGDPASGTPLDSGLCALVAIAGFYRIAGDPSQLAHTLALDTRAADEEDLVRGAHCL
GLKARLLRQATPKRLAVLPRPAIARLRSGSFAILGHAMADGTHRLIDPLTRIERMMPLDD
LVAAIEPLVILVARRFNGVGTDPKTFGFRWFLPSLWRYRKPLGHVLLASLFVQLFALVTP
LFFQVVIDKVLPHKGYATLFVLIGGLVLVGLFDAVLNYLRTYALSHTTNRIDVELGQRLF
QHLLRLPLGYFESRSAGQTVARLRELEVIRSFLTGQGLFSVIDLLFTFIFIGVLLAYSWP
LTLVVLAAIPFYVLIAALVRPPLRDKIKERFDRGAESQQFLVETVVGMHTVKASAVEPLM
QAQWEEKLAASVKTAFSATLLGAGGQNAITYVSKLAHAALLLFGAKAVIDGDLSVGAFIA
FTMIAGQVTQPVLRLSQLWQDFQQVQISVERIGDILNAPPERFAATLVALPRPTGAIELR
NVSFSYRPGAPAIVKNLSLAIPSGAVVGIVGPSGSGKSTLTKLLQRMYMPDEGQILFDGL
DIAQCDPAWLRRHIGVVLQDSLLFNRTIHDNIAFSNPAMTRAQAIAMARLAGADAFIGRL
PQGYDTLIEERGANLSGGQRQRIAIARALASNPPILIFDEATSALDYESERIIQENMKKI
TKNRTVIIVAHRLAAVRQCDTILGMIEGRIVEAGTHDELLARKDGLYARLWRLQNDPVAA

>gi|240142873|ref|YP_002967386.1| putative signal transduction histidine kinase [Methylobacterium extorquens AM1]
MSLGLAMDGAPDTTGADARRPSAAAAQPRGNRLVFHIGGLCLGIAIPLLGIIGGAQWSYA
ARERQEVEAGAIARARDVAAAVDRELVGLTSALDVLGTAASLQRGDVPTFGEMVAGVSKR
TGVVPILRDVDGRQIINPFLPAGTTPPEPRIQEIDREALRTGEVQVSDLFDERSTGAPVF
ALELAVRRKELPAYLLGIAVPTERIRAGIAPQAMGDWSVSVVDGRGRLIYGTDIRARTGD
AVDPLPNSAAQLRQGLFVRDVDGAPRVVAFAKSQRSGWTVAVETSQDAYEAPMRRSLRFF
ALAAGAAILLSLVFAVLASRRLARSLGSLADRAQAVGRGEAVAAEVSTNVAEVDEVARAL
DVAAEEVRRRIEAEEKAAEAGRQVLSTFETIGDAVAVVGRDGAFGYLNDLARSTLAGGAD
VVGRPVQDVLPPSELPGLDALLAKAREEGTLQRGEIVHASADRWYEIAVVPSAGGSTVFF
RDVTERRRGIEAREMMVRELHHRVKNTLATVQAIAAASSRTATDLDEFRDSFADRIVSLS
RTHTLLREQSWEHVDLRQLVAGETAAYDEAGRVRIEGAELQLPSGLGMTLGMALHELTTN
AVKYGALSAASGCIAVSWNVTADADGETRLQLRWSESGGPPVTEPTWSGFGSQLLGKMLT
RQFGARVERDWAPTGLEVVIDTRLGA
>gi|257372988|ref|YP_003175762.1| ATP-dependent exoDNAse (exonuclease V) beta subunit-like protein (contains helicase and exonuclease domains) [Halomicrobium mukohataei DSM 12286]
MTDGVPPLEGAQDRIRDAFLAHDRGLFVLDCTAGFGKSTTVERVAAEALVEAGAQAAAPE
RGLCVVSFSREDAAGIVPGITAALAAFADDEQPTATTISPERSRRLQERVRHADHVGTID
SIFRTVFTEIHAEYGFEQMPTVGNDARLSSLREAALDALRGRESLTARFDRLDEAYGDET
ASDGRGADGRTLDTLLETARSAKRARRLSDEQFRDRLLGAIDEAFPDGRPATFDAVVRDV
ARFFDEETAAAFRRRHDDEAAVTAQSRACFDRWRARVEEFCSLVVAYETEYDRRCRERGV
LAHQDVAYWVADFFDESGDADDSFRERVRQRHAHALQTLVIDEAQDVSVAQHDALAPLVP
DDARVLLAGDTDQCIYAWRDARPALFTRAFDEGTYFGRSWTPHERADAARTYRMRPDVSA
AVDAVFETVFTDPARGAVHRTGDGYAPVETDREATSEPAVHVASYRARGSPGTTTWFEES
EAAPLSNYLHGALADDGFAGRDADGPVEVLFPTRTNMRSLAARLEAKGLSVADASELLFE
TPLVELVVGVVEWLVDPFDPERTRALFDGAVPAVTCDDGSTVREIAAAADYRLDEIGADD
RLPARVETFLDDLAELRGRLARRTADPGALVVATVVETLALGTDPFDQVDDPRRCLAVLD
TLVETVESWEGTDRYSLSELAGVLQRYRASPSHGPLVPVPDDSDYDVVFRTIHNAKGDEA
DIVCLADLSRPLGVHGPHRDSFVARGETLALAPPATAPSVPVDEPSAHGVESVPRLRWAT
NRWVGDEQPRLGGPPVFSELAAAHRADRWRTLYVAMTRARDHLVLSVPRDATSHGTPPQD
SWVTTIRRALALPDSLERGRIDTALQRPTGEYPLAIGCLDVAYDASVSQSSRPTPRTALA
PSPTRTGRTPRFVNGSTLYPLATGLDEHWLAHLKGAPLHSDRPAPDDGLPLAFDAVGPDD
LGTIAHDVLTTAVDRGVSTATLEDCAEPLAGRLDAAIDEQCRDVGGRERQQVASYVRETV
CPQFASTGVWERLQSSAVYVEEPLDAVLPVADHTIETRNHADIVSRAPDGTWYVDDIKLV
LADTDATRDRYALQTAFYAWLLERQLDDATVRGRITCVGERVDSTAGTAPVDDIESWLAR
FA
>gi|46255218|ref|YP_006130.1| hypothetical protein TT_P0147 [Thermus thermophilus HB27]
MVERLQHIYGMIAPALAVMDPPLAETLLVRVPLTWATSDDAIRRKQGLAVLIQSWELFFG
YEQQEILLQALPSVLAQAATWPEEAFEAILSFLANRVTFSSEAHLPDSLPEVFVERLRRH
QGNYAWRLPDILALDTTETGTDRLIAWAQSPPPLPPSLAAYRQRWREAFLAKLDGRQLTL
EQKRRVVALLSDPGLRDAVFRLVRTWRYRGEPLPPPPPESLPLLEEWAVREYCEEAVRLL
AAAGPEGLTRLFRVAMEDLRDRDAPIREPRPCEWDRWSALFAHAEAIADRIGAAYREGPT
PRLLRLLARAGRWEVVLEALSSPEAALRREAAFLLALAVAPEEDALARTGDAGQGQALVA
SWQKRPELHPRPREALRQALRDEDPNVQREALRALLSLGDETAWPVLLAALRVENEDRFQ
TFLSGSGFRPALTDSLAGALAEVAGGDPSEAVRRRAVVLLGRAEPGPWQAAVEPVLRGLL
RDPDQEVRRATAEYFAAVPAREVATTAALLEATRDASMYVRHAAAMALGLARGWTPELVD
RLEVRLREGDPDANVVRALEDAYPHALRRAPGAVDRLLAIVLERKGPARWRKALAEGPQA
DAAVAWELLERLEARPLKDWAPVPPGSGPGLLQRMVEFFVRAEEDPPPLGIIGRLVPREM
LDPFLVRRALEDPEASLGHRLWLIQQALEIPEDLQEDVWRLLMRALRAGEGGPMTLALLG
RWGFDGVRRLVEELWGEPETLRHVARHLRQQEGLGKLQMATGNVGGLRLPKPAAEDLPWV
EATLARLAPGARDPRLEPLVDLLGLWDLGNDSALRKAAFRYRIPQLLLRHLADPLECRAV
AEAVGSLFGRGVTPRCR
>gi|38637882|ref|NP_942856.1| cytochrome C-type biogenesis protein [Ralstonia eutropha H16]
MNAELGHFALIVALLVAIVQAALPLAGAAHGNIAWMAVARPAARVQCVLVALAFGSLTWA
FVSNDFSVRYVAANANTALPLTYRIAAVWGGHEGSMLLWTLMLGLWSTAVSFCSRQRPLA
VVARVLGVMGTISAGFLLFLLFASNPFLRLLPPAMEGRDLNPLLQDPGMVFHPPLLYMGY
VGFSVTFAFAVAALLAGRADAAWARWSRPWTTVAWALLTLGIMLGSAWAYYELGWGGWWF
WDPVENASFMPWLAGTALMHSLAVTEKRGAFRAWTVLLAIFTFSLSLLGTFLVRSGVLTS
VHAFAVDPKRGIFILALLGLVTGLSLTLYGWRAPRLARRVEFSVAARESLLLANNVLLAV
AAATVLLGTLYPLLLDVLGLGKISVGPAYFEQVFVPLMAPAVLLMGAAPLARWRHGGLPD
MARRLRWAAAASIVVGLGLLLVQRNASALAGLGLVLAAWCGLSAVASLSTRLRNQQGRRL
AALRQLPASYWGMLLSHAGVGVFIAGVTLVSSQESLRELPMRVGHNISVGGYSFRFDGVT
QAAGPNYDALRGTLSVSRHGKIVAVLAPERRIYRSQDMPTTEAAIDSGLTRDLYVALGEG
VGDGGWAVRIHVKPFVDWIWAGCILMALGGLLAVCDKRYRLRRRAPAPQAETVDAPKAPA
LALSTAEETRA
>gi|91791328|ref|YP_552278.1| phage integrase [Polaromonas sp. JS666]
MSVTAGSSDSDALPNAAALAALRAWYEGIDSRTAVARYLGERRVTDESSRGLLGRLRRQV
ADFARGRHRADLAALFERAHARGSKRAITIARALDTIASLPVPQPLIGDDLERWLRPRSA
AALRAAGIKTLADLTVRVPRRRRWWVTVPGLGATGARQIEAFFAAHPDLTQRARALVAAA
PPKDLSPWENLVVPEDVDGSRGTLRAPRSACAMRADNDYQAVQAWLSLHESPATQRKYRK
EAERLVLWAIVERGCALSSLATEDAVAYRAFLRRPTPRSRWVGPPRPRSSPEWRPFAGGL
SARSAAHGLSVLSAMFRWLIEQRYVLANPFSGIKVRGVQPAGMDTSRSFSDAEWALLRTV
ADGLEWSYGWQPAAAQRLRFVLDFAYATGLRASELVHATLGAIEVDHEERWLHVVGKGHR
AGRVTLPPLARSALDRYLVQRGLPTTPQKWSPDIPLIGNIGGEAGINRARLWVVMKRFFA
TVADILVEDNPTLAAKLRRATPHWMRHTHASHALQGGAELTAVRDNLRHSSIATTSIYLH
SDEVKRARQMDAAFAVR
>gi|288962424|ref|YP_003452719.1| chemotaxis CheW [Azospirillum sp. B510]
MAGDHGAMAGGAMAGTDDALAFVMVAVGELRLALPLSVVRAVIRPPELVRVPLGPPSLDG
LAHWHGEAVPVLDLAGALGASATGPAGTAPASREARVVLVGHRGETVGGQTVGGQTVGLR
VDAMAGILRSAPDRIDPVTPAEGGGIDPAMLAGLLRDGPLCGGPAGILRLEVLIDRQFGE
VAEAERRSAPASVGFAAPMSGDAGAGGGKGADRRALLVFGVAGQDFALPVDRVREVLPAP
RDIARMARAKAHLLGVMAVRDRLLPLVGLRALFGLEGGGEQAAGCRVVVVRSGDGQAPVG
LLVDEVREILRLDSALIDPVPPLLAREAEFEDLEGIARVGGGDAAVGGRLVSVLSAERLF
RHGIALGGDMGGDMGGDAGGEGEGMEPGQAAGGGGAGERFVVFRLAGTEYGLPVAAVREV
LRRPDGVTPLPNAPDFVAGLLTLRGEVLPLIDQRRLLGLCAAGAPAESAAGPERGRVVVV
GWDGLLVGLLVDGLSGLLTVPPERIGPAPAVSAAQRRLIRRVATLEPGTGDGSRLILLME
ADGLLDMDRLAALSLPTLPLPAVAP
>gi|194447190|ref|YP_002043890.1| ParB-like partition protein [Salmonella enterica subsp. enterica serovar Heidelberg str. SL476]
MPVTKCEPETTRKASRKSAKTQETALSALLAQTEEVSVPLASLIKSPLNVRTVPYSVESV
SELAGSIKGVGLLQNLVVHTLPGDRYGVAAGGRRLAALNMLAERNILPADWPVRVKVIPQ
ELATAASMTENGHRRDMHPAEQIAGFRALAQEGKTPAQTGDLLGYSPRHVQRMLKLADLA
PVILDALAEDRITTEHCQALALESDTARQVQVFEAACQSGWGGKPDVRVIRNLITESEVA
VKDNTKFRFVGADAFSPDELRTDLFSDDGDGYVDRVALDAALLEKLQAVAEFLREAEGWE
WCAGRMEPVGECREDAGTYRCLPEPEAVLTEAEDERLNELMTRYDALENQCEESDLLEAE
MKLMRCMAKVRAWTPEMRAGSGVVVSWRYGNVCVQRGVQLRSEDDAADDADRTEQVQEKA
SVEEISLPLLTKMSSERTLAVQAALMQQPDKSLALLAWTLCLNVFGSGAYSKPVQISLEC
KHYSLTSDAPSGKEGAAFLVLMAEKARLAALLPEGWSRDMTTFLSLSQEVLLSLLSFCTA
CSLNGVQTRECGHTSRSPLDSLESAIGFHMRDWWQPTKANFFGHLKKPQIIAALNDAGLS
GAARDAEKMKKGDAAEHAEHHMKDNRWVPGWMCAPHPQTDTTERTDNLADAA
>gi|161343811|ref|NP_863422.2| hypothetical protein R64_p067 [Salmonella enterica subsp. enterica serovar Typhimurium]
MPVTKCEPETTRKASRKSAKTQETALSALLAQTEEVSVPLASLIKSPLNVRTVPYSVESV
SELAGSIKGVGLLQNLVVHTLPGDRYGVAAGGRRLAALNMLAERNILPADWPVRVKVIPQ
ELATAASMTENGHRRDMHPAEQIAGFRALAQEGKTPAQTGDLLGYSPRHVQRMLKLADLA
PVILDALAEDRITTEHCQALALESDTARQVQVFEAACQSGWGGKPDVRVIRNLITESEVA
VKDNTKFRFVGADAFSPDELRTDLFSDDGDGYVDRVALDAALLEKLQAVAEFLREAEGWE
WCAGRMEPVGECREDAGTYRCLPEPEAVLTEAEDERLNELMTRYDALENQCEESDLLEAE
MKLMRCMAKVRAWTPEMRAGSGVVVSWRYGNVCVQRGVQLRSEDDAADDADRTEQVQEKA
SVEEISLPLLTKMSSERTLAVQAALMQQPDKSLALLAWTLCLNVFGSGAYSKPVQISLEC
KHYSLTSDAPSGKEGAAFLVLMAEKARLAALLPEGWSRDMTTFLSLSQEVLLSLLSFCTA
CSLNGVQTRECGHTSRSPLDSLESAIGFHMRDWWQPTKANFFGHLKKPQIIAALNDAGLS
GAARDAEKMKKGDAAEHAEHHMKDNRWVPGWMCAPHPQTDTTERTDNLADAA
>gi|228861739|ref|YP_788048.2| transcriptional regulators [Escherichia coli]
MPVTKCEPETTRKASRKSVKTQETALSALLAQTEEVSVPLASLIKSPLNVRTVPYSAESV
SELAESIKGVGLLQNLVVHTLPGDRYGVAAGGRRLAALNMLAERGILPADWPVRVKVIPQ
ELATAASMTENGHRRDMHPAEQIAGFRAMAQEGKTPAQIGDLLGYSPRHVQRMLKLADLA
PVILDALAEDRITTEHCQALALENDTARQVQVFEAACQSGWGGKPEVQTIRRLVTESEVA
VAGNSKFRFVGADAFSPDELRTDLFSDDGDGYVDRVALDAALLEKLQAVAEFLREAEGWG
WCAGRMEPVGECREDAGTYRCLPEPEAVLTEAEEERLNELMARYDALENQCEESDLLEAE
MKLMRCMAKVRAWTPEMRAGGGVVVSWRYGNVCVQRGVQLRSEDDAADDADRTEQVQEKA
SVEEISLPLLTKMSSERTLAVQAALMQQPDKSLTLLAWTLCLNVFGSKAHSSPARIRLEC
EHYALTSDAPSGKEGAAFMALMAEHSRFAALLPEGWERDMTTFLSLSQEVLLSLLSFCTA
CSLNGVQTRECGHTSRSPLDSLESAIGFHMRDWWQPTKANFFGHLKKPQIIAALNEAGLS
GAARDAEKMKKGDAAEHAEHNMKDNRWVPGWMCAPHPQTDATERTDNLADAA
>gi|288961367|ref|YP_003451706.1| phosphotransferase system, enzyme I [Azospirillum sp. B510]
MTAITLAAPLAGWAMPLTEVPDPAFAQGLVGTGMAIDPTVNELRSPCDGVVLSVHRARHA
CTVRAASGAEVLLHLGVDTVGLNGEGFTAHVRDGQPVKTGDRLISFDMDLVGSRALSLVS
MMVVVSDGYTVDGQSVNREIAVGEPAMTVHGGSGADAGPAPAPAPSSADSGETAERTVAL
RIANGLHARPAAALVAAAKAHPGTVTILCRDRSANAKSVVALMGLGTVLGDRLTIRAGGP
GAGSVVEGIAALIDSGLGDPVVAVGAETPAAPAPAAPIPVQRAAEEEIGPPFAPGEEVLV
KGTIAVPGQAVGSVVRRFRSAIRVVEQGAGPAIEEPRLRRALDDVIAGLARSAERMPEHA
AIFQAHRELLDDPELLDDALADIRDGKSAEWSWQRSAQLQADALAGLADPRMAERAADLR
DLQQQVLTALSGGQPEAGLADLPPGSIVLADEILPSDLAGVPAGRLAGIGMVHGGPTSHA
VILAAALGVPTVVALGRQAERVPDGAPVVIDGNRGELLVFPPEDMLASTRTAVAARAARR
EENRRSAGEDCRMADGTRIEVFANLGRVSDAPGAVVEGAEGCGLLRTEFLFLERQSAPTE
EEQYQQYQQIADALEGRPLVIRTLDVGGDKPLSYLPLPKEENPVLGLRGVRVGLREPELL
RAQIRAILRVRPVGACRVMVPMIASPSELLAVRAMVDEERVKLGRAEPIELGAMIEVPAA
ALIADRIGAVADFLSIGTNDLTQYVLAMDRGNPHVAAQLDALHPGVLRLIKLAVSGAKVH
DRTVAVCGGSASDPMAAPLLIGLGVTELSATPAVIADLKAFIRILRLEDCRRVAEAALAT
DSAEEVRRLVAAAWPAL
>gi|188591558|ref|YP_001796157.1| putative multi-sensor signal transduction histidine kinase [Cupriavidus taiwanensis]
MRVRAKFSLRSLNLHTKLMLSLVVLVAAVAGTSASMLVEHERNSRLLALGDRATRIADLF
SQSLVLPLWNVDLRAIENQLAALAPNPEVAEFTVTAAGYGTVATVKGSRHLNDGESVVRV
RAIEYDPPGNAPKEKIGEIRVVLTKAVAQEAINRARQAIFAIMAALLAVLYAASFLLLKR
MVRSPVNGLEKMVDKISGGDLDARCEVKSGDELGRLAVRINYMADQLRTSTLLLQKSERK
YRSIVENAVEGIFLLDQAGNLAEANPAMAQLLGYDNACDLTVSAESDGRPKSPFSLSLTA
TLFKTLNVDGEIRGLELQLSRLDGTPIWVQLNARGLMGSEGSLRYLEGLLTDVTARKHAL
EDLQLQRDRLELEVSERKWTELELLASRERLQQLHAHQEAIREEERKCIAMEIHDELGQL
LTALKMDLSLLSMQLPTGSGVIQKAEEMRELIEQTIRIVRNVVSHLRPTALNYGLASALE
WLAADFSRHTKIPCRFQSTHPEPNLPDPRATAIFRIVQESLTNVARHAKASQVDVTLANT
DAGIEVIIRDNGQGFNVVSARAGYSYGLHGMAERARLIGAQLEVHSKPDRGTLIRLRLLE
TFEKPQSH
>gi|49457777|ref|YP_031721.1| hypothetical protein pRH45II_p05 [Lactobacillus brevis]
MKKIKPAFLPAILILCLLIGSIGNLTSVLGVPALLVVVLLGAGLYFGAPRLDHLSTRQLR
WGIGLGLLAMLIAQVVVLHVMPNTVYHDPYRVLSQADQLAAGHMTWDITYFWRYANNVPL
AYLLSLWLRLTQLVGLSTNLSVHLLSILVLDSFIALALHTIWQLSQRASLLVVAFGFFAL
SPFAYTYYLQVFYSDLPTMLVLLIIIRSLLNWSQKTSRQRWFAGSGLVVAVMLGAMLKPN
LVVLLPALLIVGLILARQHLWRQAKLTLPILLIVLGFGLSLPATKVFDVAANYQPRTAFS
FPATHWILMGYNQHSNGGYSGKDVGRAIKQPSQADRQRYNLKTIPKRIKTLGVVGVIRLW
VVKLGIVLNVQGIQRWYNGGFRAAPSWYSNHAGFYQGLTVIGYVAATLLMWGALMLKLLR
WRPDLTDPHQILALLAVTTALGYLAFHTLLWEVEPRYGQAILPLLWVALAAIPRQASQSR
PRWANQASLLNGATASLVAFGAAGVLGAQLPQKQVIAAQRSQLSVQYHAKPKTVTPGTVL
AEVVDVNAPANYFSVQIHAGSQVQVTLTNLATGQHYRLTMAGSVARLHRQLAAGQYRITV
QNLTTRGQQVDVTHTYHYQLAAHPLTVNGQSQPTASLIYTCMQR
>gi|10957462|ref|NP_051609.1| PTS system, fructose-specific IIBC component [Deinococcus radiodurans R1]
MAKLVAVTACPTGIAHTFMAAEALRRAALAAGHDIRVETQGSVGTADALTPSEIAAADAV
ILATDVRVDEARFAGKPVVQTSTQDAIRNAAGLVAQATAALGAAAPAAAPVSDGKKYIVG
ITSCPTGIAHTFMAAEGLEGGAKSLGYDVKIETQGSVGAGNALSDDDVRRADVVVIAADT
NVDLSRFAGKRVYQTGTKPAIKDGAAVVRTALAEAPVYGSGSAASSGDYVADAAAAKAAK
NAGVPSFYKHLMTGVSHMLPFVVAGGLLIALGFAFGSFQFGDQGIFIYEDKYAGTIGNLL
FNIGANGAFKLFVPVLAGYIAFSIADRPGLAPGMVGGLIAANTGSGFLGGMVAGFIAGYF
VRWLNRALKLPRTLEGLKPTLLLPLLGTLVVGLLMLTVVGKPVAAALTAVTNWLQGLGQG
SAGLLGALLGGMMAFDMGGPINKAAYTFSTGLLTNKVYGPIAATMAAGMTPPLALFFATQ
LFKNRFTKDEQEAGKAAGVLGISFITEGAIPFAARDPLRVIPALMAGSAVAGFISMATGC
LLRAPHGGIFVLFIPNAVTNLPMYIVAIVAGTAVSTLLLGLLKKPLAVTPVPSGEGTL
>gi|83582750|ref|YP_425056.1| major facilitator transporter [Rhodospirillum rubrum ATCC 11170]
MSGVSTPRIPAADAPFASPDTPARRQAILAVMVGCAALVFGLGASLNLAVGRIATSPLHP
SATAVLWIVDTYLVVFGCLLIPAGAIGDRYGRKQAMLAGLTFLAVGSLLSAVAATVPVLL
AGRAVAGAGAALILPNSLALVVQVYPADQKSHAIAVWTGMTGLGGALGNILGGLVLQFAE
WQAIFTVAVPLALAGLALTAWLAPRQAGHEHPLDLVGAGILMLSIFALLTGLIEGQELGW
ASTEVIGALCAAAALLAVFLTTAARRKHPLVDPRIFRARGLCAGMLGITASFIAMYSLFY
LNGQYLMSVKGYPPALAGICTLPLVVVLFWLSPRSVQLARRFGARPVVAVGLAMLIVGLG
LLRLCGADTSYWFYAASIGVIGIGSALSNPVLSTAIIGALPPHQAGVGSGINSFTREIGG
ALGVALFGSLLGSSFPSRLPDTLAQAHGAVQRSVGAALAYAESLPGTAANQTVQVVRQAF
SGAMAQSLLTVMLVLAVAAVLAVLWYPASAGSAEK
>gi|168998588|ref|YP_001687856.1| hypothetical protein pK2044_00110 [Klebsiella pneumoniae NTUH-K2044]
MPATHSPTPARSWIVRLARVCWERKKLTIIVVVASVSTILLAALTPLLTRQAVNDALAGN
PTRLPRLACGLLLIAFFDFIGNYVRRGYAGELSLWVQHTLRGRAFDSIQKLDGAGQDALR
TGQVISRTNSDLQQVHTLLQMCPVPLAVFTYYIAGIAVMLWMSPAMTLIVVCVLACLAIT
ALRARRRVFAQTGLASDRLANLTEHMREVLAQISVVKSCVAELRETRWLDRQSRQIVHVR
IGAAISQAIPGATMLALPVLGQIVLLCYGGWSIIHGRINLGTFVAFASFLAMLTGPTRVL
ASFLVIAQRTQASVERVFALIDTRSQMEDGTEVVNGQVVGLELENMSFDYRGGRRILSDV
SFSLHAGETVAVVGASGSGKSTLLMLLARFYDPSAGDIWLNTSAGRHNLRALRLEALRRR
IGVVFEDAFLFAGTVAENIAYGHPQATADDIYRAATAAGASDFINALPKGFDTWLTERGT
NLSGGQRQRIALARALITAPEVLILDDTTSAVDAGTEAEINTALSRYADEEHMLLVIARR
RSTLQLASRIVMLDKGRVVDTGTQAELEARCPAFRALMTGDGDFLAPSHSENNELWPTGP
AAQDYAPETGDKGFVARMTRVPENAVQQALAGKGRKVTSLLKPVAWMFVIAALLIALDSA
AGVGVLILLQRGIDSGVAAGDMSTIGLCVLLALCLVAVSWSCYSLQTVFAARAAESVQHT
VRVRTFGHMLRLGLPWHEKHVDSRLTRMTVDVDSLARFLQNGLAGAATSLVTMFAIAAAM
FWLDPLLALTALSAVPQVALATWIYRRLSSPAYAQARLEIGKVNSTLQEKVSGLRVVQSH
GQQEQEAARLRALSDRFRTTRVRAQKYLAVYFPFLTFCTEASYAAVLLVGASRVAEGEMT
AGVMAAFYLLLGQFYGPVQQLSGIVDAWQQATASGKHIDELLATEGTENVTPSSAPPATG
ALHLDDVTFSYPDSSEPALTKLTLTIPEGTVVAVVGRSGAGKSTLIKLIAGLYSPTYGSI
SIGDRTIDDASLADYRLQIGVVDQDVALFSSDIAENIRYSRPSSTNDDVEIASLRAGLYE
TVRNLPQGFRTPVSNGGADLSAGQRQLIALARAQLANAHILLLDEATSRLDRASEERLMS
SLIDVAHARQHSALIVAHRLTTAQRCELIAVLDKGQLTEYGTHEQLLAAGGLYNQLWHDS
VGSTVLHRQHDIAG
>gi|241114134|ref|YP_002973609.1| outer membrane efflux protein [Ralstonia pickettii 12D]
MSSQFPLRAPVQRQRGAGLASRRNVVSQPSLALCALALALTLSTTTSQAADAPAFGVLLQ
QSLARAPILLEQQANAEAARLDAAQSRKWLNPKVDALSEDLNAPSNGGQSPRQITFSISQ
PLELGGKRASRIAVSDRDSDVAEARRREAEVLWAAKLAVAYGTVEAAQGRQRVAADELSR
AGDDLRAARAQVEAGKEASVRVAQAEAGAAAARGAERAAAADLTQALEELSALVGSQERF
TGIAGSLFSTAADAGAAADESPTLRVAQSEREASEARLQVEERRWIPDLSVTAGVRRYAR
TSQNGYVVGLSASIPLFDRNRDGVAAARQRVQAADARVLAARLETAAARRSAQAQLLAAE
GQLEAALEGERASAEGYRLARIGYDAGRTPLVELLFARRAYSEAQRSTIDARLARVRSLA
ALAQAQGRLAFGESQ
>gi|188574222|ref|YP_001919400.1| ParB-like partition protein [Escherichia coli 53638]
MPVTKCEPETTRKASRKSVKTQETALSALLAQTEEVSVPLASLIKSPLNVRTVPYSAESV
SELAESIKGVGLLQNLVVHTLPGDRYGVAAGGRRLAALNILAERGIIPADWPVRVKVIPQ
ELATAASMTENGHRRDMHPAEQIAGFRAMVQEGKTPAQIGDLLGYSPRHVQRMLKLADLA
PVILDALAEDRITTEHCQALALENDTARQVQVFEAACQSGWGGKPEVQTIRRLVTESEVA
VAGNSKFRFVGADAFSPDELRTDLFSDDEGGYVDCVALDAALLEKLQAVAEFLREAEGWE
WCAGRMEPVGECREDAGTYRCLPEPEAVLTEAEEERLNELMTRYDALENQCEESDLLEAE
MKLMRCMAKVRAWTPEMRAGGGVVVSWRYGNVCVQRGVQLRSEDDAADDADRTEQVQEKA
SVEEISLPLLTKMSSERTLAVQAALMQQPDKSLALLAWTLCLNVFGSGAYSKPAQISLEC
EHYSLTSDAPLGKEGAAFMALMAEKARLAALLPEGWSRDMTTFLSLSQEVLLSLLSFCTA
CSLNGVQTRECGHTSRSPLDSLETAIGFHMRDWWQPTKANFFGHLKKPQIIAALNEAGLS
GAARDAEKMKKGDAAEHAEHHMKDNRWVPGWMCAPHPQTDATERTDNLADAA
>gi|119952467|ref|YP_949954.1| putative TraA-like conjugal transfer protein [Arthrobacter aurescens TC1]
MTVHKLSAGDGYTYLTRQVASADERRPAGQSLAEYYVARGNPPGVWTGRGAEQLGLAGTE
VSEDQMRALFGAGRHPDGVHRLGAAYPSYATLAPYQQRVAERLAEWESLNGRPPSAAERN
RIAAVEARRGRRAVAGFDLVFTPVKSASVLWALGGAEVRGAVEDAHHEAVLSSLGWLESH
AAYTRVGRGGVAQIDATGLICAMFDHRESRAGDPDLHTHVAVANKVCGVDGKWRSLDARG
LYALGVAASERYNTRFEDALARRLGVEFVERPSNRRDLRPVREIDGVPAELLRHFSQRRA
AIEDRYAELRRNYRATHGREPDRATQIQLAQQATLETREAKGAARSLAEQVTDWTTQARQ
LIGARRLDRLASDCMGRERSAGAADVPDVDELASQIVGTIAEQRSTWTVWNVHAETERTL
RRYWFATADERELVTRAVVDRATGSHHSIRITEPEFVREAPELIRASDGVSMFRAHGSDR
YTTSEVMIAEDELIAAARSTDGPRVDPHSLQAGLAIHEARTGLVLDRGQRGLVEAFACSS
ARIVVGIGPAGAGKTTAMRAFAATWQADGGRVIPLATSSRAAHVLGAELEMRAENLHKFL
FEHHRANDRESSDLADRWFQLGAGDVVLVDEAGMAGTLHLHQLLRIATEAGATVRLLGDP
AQLAAVDAGGALNLLEEETGATYLTTLHRFTDPAEGDATLALRRGNPKAVTFYDDRDRIA
AGSRDAMLEAAYDHWACDVRAGKRSVLIAATTGDVNALNARARLERALAGQIEADGVVLH
DGNLAGVGDWVVTRTNARTLRYGRSRWVHNGDAWRVTGRHRDGSLTVRHLEHGSSVRLPR
DYVADAVELGYACTAHRAQGATVDTAHALVTTEMTREGLYVASTRGRDSNRWYVASDEPV
TLDCDHEPEPPRTTYEVLDAVLRRTGAELSATQTLRETTGEATRLRSLVGRYEHARDRAA
MDALRLAVAELPEPEQTRILGDRGAPHLARVLADAVARGIDGPVLVRRALDLDSTDNTRS
PALVLASRITDHPRTLGIPDRPADGSPNARPLPWLHAPSVGHPGWDPYLKMRAALIADRA
AELGSLVDAYREQYDITTTNAGPLGEPPQPGTRREAAYRAALAELALTPPRPAPAPQSTP
APSPTRRPDHQQSHSLTR
>gi|222102820|ref|YP_002539859.1| hypothetical protein Avi_7543 [Agrobacterium vitis S4]
MARADLTALTDDGLTQLSNAGLVKRAQRELANGTGPELAELDDGTIEARFADGTLTRLAP
GRELADASCTCPSSGVCRHRVMLAMACRETRTQDRDGQPDVAVAWNPATLDLEGFEAALA
PSAKAELNRLLGTRHSVRLVYGQVPAARLPMASVRFLVPGDLGYARCDCIQQRNCVHVAL
AIRAFRAADDTSEAVVGGASAIAAGTADTGALATACTELLAQLLDVGVTAGLTAHALLIE
RCRRQAEKLGASQMLLVLEGLVEQIESYSARSARYDERAALRLGVELVARTKASDAATAL
GLGEPFETAMSKSRLVSLGGRLRQEGLDVRASVLLADSDTGATMLLERLFSALPNETGPL
QASVLRRQFSPGLPVLGVGRGQILTSVARRRADGLLALGSGTGGKTQVMPRDGNFTFASP
LAARHVDAVTSDFSKRAISLIRPRKRVDDIHVFEVEEALGQSWSAGAQIWEGAVRLANEG
GTLHLEREFDAGAPAATGVLAAAMEGRWGRIRYIAGPVRLDGDALVCEPWSLSADRFIVP
DLDTPEEMMATVTPRQVSQQSDILDEVERLLSGSIHAGSRARAHREAVGKPLKARLTAAG
FVSLASRLGDWMVAEPGRATSTFCDVAVWLLTLKESHV
>gi|240142277|ref|YP_002966787.1| hypothetical protein MexAM1_META2p0599 [Methylobacterium extorquens AM1]
MIDGRELARRIAARNDQLWRDERRVAATLEDAVRIQTAQRTEEAKAWSRLGAMRLAQDGE
VLTGRMDASAKEAASILQRRERRLDEIRERIAELELQVETAADAHARAMVAATEAGACAA
RRKADALEALERDETCRAAAADVAALQAQAGKADGKAAEARNTLDGKARPYLLEPTFAYL
WERGYGTPAYEGSGIVRRLDGWVARLVGYETARRDFLNLNEIPRRLSAHADRLRAALDEA
RVALHAASAVHTADAEEAEREARRLGDAAEAAASDLGSLRDRLGRMGRDLRKAAERNDED
WHLASAALGRSLATDSLARIEAAAAETPDTLDDLLVSEIRKARERAAEAERIASATRDEL
QRIRKRRKLLEGEAGHLAEQGWDDEDSLFADELGGVELSRMADGTTTGAGFRIKVKLTRR
ERPRPVVREEPSWSQDAGTVWGRGDRSESPSAGRRQDEEFRTGGGIGAGGGFVTGGVIGA
IAGAAIGADDAAAASDGADFTTGGEI
>gi|31983505|ref|NP_858119.1| PrtP precursor [Lactococcus lactis subsp. cremoris]
MQRKKKGLSFLLAGTVALGALAVLPVGEIQAKAAISQQTKGSSLANTVTAATAKQAATDT
TAATTNQAIATQLAAKGIDYNKLNKVQQQDIYVDVIVQMSAAPASENGTLRTDYSSTAEI
QQETNKVIAAQASVKAAVEQVTQQTAGESYGYVVNGFSTKVRVVDIPKLKQIAGVKTVTL
AKVYYPTDAKANSMANVQAVWSNYKYKGEGTVVSVIDSGIDPTHKDMRLSDDKDVKLTKS
DVEKFTDTVKHGRYFNSKVPYGFNYADNNDTITDDKVDEQHGMHVAGIIGANGTGDDPAK
SVVGVAPEAQLLAMKVFTNSDTSATTGSDTLVSAIEDSAKIGADVLNMSLGSDSGNQTLE
DPEIAAVQNANESGTAAVISAGNSGTSGSATEGVNKDYYGLQDNEMVGTPGTSRGATTVA
SAENTDVITQAVTITDGTGLQLGPETIQLSSNDFTGSFDQKKFYVVKDASGNLSKGKVAD
YTADAKGKIAIVKRGELTFDDKQKYAQAAGAAGLIIVNNDGTATPVTSMALTTTFPTFGL
SSVTGQKLVDWVTAHPDDSLGVKIALTLVPNQKYTEDKMSDFTSYGPVSNLSFKPDITAP
GGNIWSTQNNNGYTNMSGTSMASPFIAGSQALLKQALNNKNNPFYAYYKQLKGTALTDFL
KTVEMNTAQPINDINYNNVIVSPRRQGAGLVDVKAAIDALEKNPSTVVAENGYPAVELKD
FTSTDKTFKLTFTNRTTHELTYQMDSNTDTNAVYTSATDPNSGVLYDKKIDGAAIKAGSN
ITVPAGKTAQIEFTLSLPKSFDQQQFVEGFLNFKGSDGSRLNLPYMGFFGDWNDGKIVDS
LNGITYSPAGGNFGTVPLLTNKNTGTQYYGGMVTDADGNQTVDDQAIAFSSDKNALYNDI
SMKYYLLRNISNVQVDILDGQGNKVTTLSSSTNLTKTYYNAHSQQYIYYHAPAWDGTYYD
QRDGNIKTADDGSYTYRISGVPEGGDKRQVFDVPFKLDSKAPTVRHVALSAKTKNGKTQY
YLTAEVKDDLSGLDATKSVKTAINEVTNLDATFTDAGTTADGYTKIETPLSDEQAQALGN
GDNSAELYLTDNASNATDQDASVQKPGSTSFDLIVNGSGIPDKISSTTTGYEANTQGGGT
YTFSGTYPAAVDGTYTDAQGKKHDLNTTYDAATNSFTASMPVTNADYAAQVDLYADKAHT
QLLKHFDTKVRLTAPTFTDLKFNNGSDQTSEATIKVTGTVSADTKTVNVGDTVAALDAQH
HFSVDVPVNYGDNTIKVIATDEDGNTTTEQKTITSSYDPDMLKNPVTFDQGVTFGSNEFN
ATSAKFYDPKTGIATITGKVKHPTTTLQVDGKQIPIKDDLTFSFTLDLGTLGQKPFGVVV
GDTTQNKTFQEALTFILDAVAPTLSLDSSTDAPVYTNDPNFQITGTATDNAQYLSLSING
SSVASQYADININSGKPGHMAIDQPVKLLEGKNVLTVAVTDSEDNTTTKNITVYYEPKKT
LAAPTVTPSTTEPAQTVTLTANAAATGETVQYSADGGKTYQDVPAAGVTITANGTFKFKS
TDLYGNESPAVDYVVTNIKADDPAQLQAAKQALTNLIASAKTLSASGKYDDATTTALAAA
TQKAQTALDQTNASVDSLTGANRDLQTAINQLAAKLPADKKTSLLNQLQSVKDALGTDLG
NQTDPSTGKTFTAALDDLVAQAQAGTQTDDQLQATLAKILDEVLAKLAEGIKAATPAEVG
NAKDAATGKTWYADIADTLTSGQASADASDKLAHLQALQSLKTKVAAAVEADKTVGKGDD
TTGTSDKGSGQGTPAPATGDTGKDKGDEGSQPSSGGNIPTNPATTTSTSTDDTTDRNGQH
TTGKGALPKTGETTERPAFGFLGVIVVILMGVLGLKRKQREE
>gi|238025599|ref|YP_002909831.1| EntS/YbdA MFS transporter [Burkholderia glumae BGR1]
MTTLTVGGYSLGNLDGISSVAAAAQQYNDNRTTSNLINYQAALANAAASATSLIPGEGAA
FAGNAIAANIKNLSQNHSTMSASDFESSAIAIAGALATLVGQGVEISGLAAANINPLVGG
GVFTLGEFINAVGFVISAAGVVIDSGTIAQIATQSLQALGLAPSPSGQYSPVTLSSSNFI
CDATNAATMWDIVKGDNTEQINSAPSNNGSGLNISNSIGGDIIVAPGSPGSPYTFSISGS
DNNIMGINSTPITGSAVGVNVSGSGNTINAGTGTSVSLSNTNGNFDVVNSNGDQFNQGGG
ISLASNTQANVNGNGNGISVANGDSMGAYGGGNTINAASNSLVVASSTNGAFDTINTNGN
TFGGTVANGQGTGVWLNQDAQANVNGNNNGISVTSGDSMGAYGGGNTINAASNSLVVASG
TNGSYDTINANGNSFGGTTANGQGTGVWLDKNVQANVNGNNIGISVTSGDSMGAYGGGNT
INATPNSVVYASGTNGSYDTINANGNSFGGAAANGQGTGVWLDKNVQANVNGNNIGISVT
SGDSMGAYGGGNTINATPNSVVYASGTNGSYDTINANGNSFGGAAANGQGTGVWLDKNVQ
ANVNGNNIGISVTSGDSMGAYGGGNTINATPNSVVYASGTNGSYDTINANGNSFGGTAAN
GQGTGVWLDKNVQVNVNGAGNGIALNSGDSVGVYGGGNVVDAAPITTTAIYNTNGNAVVV
NATGDLFGAVTANGQGSGIWLGQNAQATVNGNGNGIGLTAGATLTATGNSDIVNAAAGSV
VNVSGTGDEINGSNSIINIAGNNETIWLSGESNVVTVTGQNVTVYAQNSTVNFVGSAANN
NNNKLIGVKNTGSGWSSNDAWYALTGSSHPIGATAPFQLPVFTDPSASVPGDNVPNATDP
VWIFIPYTYSPSGEPILSEPIIVTAPPDVGDSDPIILNLNGDKVQTTALEGSTTYFDMEN
EGEKNQTAWGTTGEGYLVYDPEDVDNAAVVTKDAQLVGGFGALQTMAQQFDGTGHGDLTV
ADALWANLKVWVDKTGSGNFQSGQLMSLDQLGITSIDLDGNQTDRNSNGNKIITDSSFTR
ADGSRGDIAGVDLMFSRNDTPSLVDAQVHNLISAMSLAGAAPGGQTSTGVADQNNLAALA
LPSH
>gi|190895172|ref|YP_001985465.1| exopolysaccharide polymerization protein [Rhizobium etli CIAT 652]
MLSPFRNDADEVGSVLHARRDKFDFDAILAIIRRRWNVVAIALAAGLLGGIAFLLSAVPM
YTASATLLIDKSNSALLSEMSETGAAVNDDAAVLSEVEVLRSDSVALAVVDKLKLQDNAV
FMLPSQSLRSSLAQLFDFRRLFSSSTEDQDASDEARENAAAAVKANMSVSRVGRTYVLNV
GYTSRSPALSAKIVNAITEGYLLDKLNSKYDATRRASDWLQQRIDELRQKALETDLAVQK
FKSDNGLLATSGQLISDQQLSELNRALIDAQAETAKAKARYDRIKIIVDAHRTDAIVTDV
LDSSISNDLRKKYLEASKTEAEISARLGPDHIQAVRLRGQMAEYERLMFEELGRISESYK
SDYDVALSRERSLSDSVGQASKVSAAAGETQVQLRELERNADSFRNLYQTFLARYQEATQ
QQSFPITEARVIEKANVPTVPSYPQKPLSLALFGILGIAVGMSASAYLEFQDKYFRTGDQ
VRTSLDVDFLGFMPAIKDGAANHVLTHPMSMFAETLRAAKIAVESDETSGCRVVGIVSVL
PGEGKSTAAINLAHLLAAEGSRTLLLDADFRQPGTSKLLAPNAEAGLPQILSGTASVANL
VIRIEESGVEFIPALVNKRFSNSAKLLSSKTMADFLAAARSKFDYVIVDLPPAGAVIDAR
AMAPLIDSFMLVVEWGKTSRKVVQAVLSSEPAIHARTIGAVLNKVDTKKLKLYRSRGSVE
YYHSAYSDYYVEDK
>gi|17548640|ref|NP_521980.1| putative siderophore biosynthesis protein [Ralstonia solanacearum GMI1000]
MTHVEERPEAPDTAAEGPAGFADRIDRVLAQDLLDALWLEDLYGFRGRATWRTDAAGEAV
LSVPVADGAALRWRGARLSGMRALRLSQDGAAVALQHAATCRPLRAVQTLDALQHAPWWP
AYSERLAQQLAVAQHQMARTFAAEAALLARVAAAPRSLAAWEAVCCLRDRPFHPLARAKV
WPDLPGEAFEVESGRSVPLHWVAVARDALFSGDGAAGADEGRYAAQPVAAALLSEDDYDG
LARRAVERCTDPAALWLPVHPWQWRYLQRNRVALALQCVDLGSGPGAAMPTASLRTLSVA
DGERLHLKLALNVQALGAARTLPPRYLRNGVLAERCLEALRARDAWLGAHLALCGEGAWW
ALGNAASLIESQGELACMLRHYPAHDGWLLPMAACAAVTLDGRLPALEALCGDTALQTLA
GSVPDAPAERAWRVFGRIAHLLIELGLRCFAHGVMPELHGQNVMLRIGADGLQGLVLRDH
DTLRICPVLMAAAGVEAPDYAIDRSTPNTLILDAPEALLAYFQTLAVEVNLYAILAALAE
RYGADESIGWRIVGRTLRESVDRVFGEGGAAALHGCVAQALFDAPQWPFKQILAPLAARA
SIGTGMPSGLGTIANPLRQVEPPQEVPRR
>gi|161506502|ref|YP_001573623.1| outer membrane efflux protein [Burkholderia multivorans ATCC 17616]
MLKPNLALAIVFAMAATAHAQPSLSPGPAPGAAAAPIGAPPSDALPASSLTLSDALAVAA
RNNPALRGARADVDASAGVLMQAGARPNPEVSFLQEGFSRAERTSTALINQTIELGGKRR
ARLDVASYGREAASASLDEQGAAVRADVIAAFYGLLAAQRQLQVTEESAAIAARSADLAG
RRAQAGKVSPVEATKAQVAAAGVQIEVVTARGRVEVAREKLNAVMGEARNDRLAVLGDLE
TVPPVEPLSALTAQLDDAPLARVARAEMLRSNAAISLERARRIPDVTVSAGVKRVTTGGV
PNNQAVVGVSIPIPLFNTNKGALLEATHKAERANADLDRERTRLRLELTQAYANFEAAEQ
EAQRLKSDILPAARLALDAMWRGYELGKFSFLDVLDAQRTLFQGQSQYVRALAGAHAARA
DIGRLVGTPLAAVAQ
>gi|189348836|ref|YP_001942031.1| RND efflux system outer membrane lipoprotein [Burkholderia multivorans ATCC 17616]
MLKPNLALAIVFAMAATAHAQPSLSPGPAPGAAAAPIGAPPSDALPASSLTLSDALAVAA
RNNPALRGARADVDASAGVLMQAGARPNPEVSFLQEGFSRAERTSTALINQTIELGGKRR
ARLDVASYGREAASASLDEQGAAVRADVIAAFYGLLAAQRQLQVTEESAAIAARSADLAG
RRAQAGKVSPVEATKAQVAAAGVQIEVVTARGRVEVAREKLNAVMGEARNDRLAVLGDLE
TVPPVEPLSALTAQLDDAPLARVARAEMLRSNAAISLERARRIPDVTVSAGVKRVTTGGV
PNNQAVVGVSIPIPLFNTNKGALLEATHKAERANADLDRERTRLRLELTQAYANFEAAEQ
EAQRLKSDILPAARLALDAMWRGYELGKFSFLDVLDAQRTLFQGQSQYVRALAGAHAARA
DIGRLVGTPLAAVAQ
>gi|148243995|ref|YP_001220233.1| K+-transporting ATPase, B subunit [Acidiphilium cryptum JF-5]
MSRKAETIGLFDRDILIRAIRDAFAKMNPRTLIRNPVIFVTEIIALLTTFVGIREMVSGQ
AWAFSIVIAIWLWITVLFATFAEAVAEGRGRVRAESLRRARSDTMAKRLDDPADRAAFTL
VPAPQLRREDLVLVEAGDLVPADGEIVEGIASVNESAVTGESAPVIREAGGDRSAVTGGT
ELVSDWLVVRVTSEPGSSFLDRMIALVEGAARRKTPNEIALDILLAGLTIVFVIVVVTLP
GFAAYSHTRLGIAELAALFVCLIPTTIGGLLSAIGIAGMDRLVRFNVIATSGRAVEAAGD
VDTLLLDKTGTVTFGNRMASAFHPVPGVDVRRMAEAAACASLGDETPEGRSIVRLAREEF
GVDPVLPDGAEIVKFSANTRLSGIDAGERHWRKGAVDSILDLVGGAAPDAFGAAVDRIAR
AGGTPLGLMAEGALLGVIELKDIVKPGIRERFEALRRIGIRTVMVTGDNRVTASVIAAEA
GVDDVIAQATPEDKLGYIRKAQAEGRLVAMCGDGTNDAPALAQADVGVAMQTGTQAAREA
GNMVDLDSDPTKLIEIVQIGKQLLITRGALTTFSIANDIAKYFAILPAIFAASYPQLGAL
NIMALASPESAILSAVIFNALVIVVLVPLALRGVAFRPMGAAALLRRNLLIYGLGGIVTP
FVGIKVIDLILNSFHIFS
>gi|238029058|ref|YP_002913283.1| hypothetical protein bglu_4p0890 [Burkholderia glumae BGR1]
MLVWIGVHLPRLTLESFRPLSPEPSSNDVDGLVVLEQDRVVALDRAARELGVTLGMRRGG
VLTLAANARICLRDTAREDELLRGVAYALLQFTPSVVLEAEAVVLLDVTASLRLFGGIRA
LRRRVRQLVASFGLTAAVSLASTGAAAWTLARGLRGGTALTPRSLRRALARAPLAVAPPA
RRYAEWFDELGCSTLADLQRLPRAGLKKRCGPALLDWLDHVAGSAPTAYEWLEAPPAFDV
RIELPDRVEHADALVFAAHRLVLQLTGWLAAKQLDVCAFVLKLEHERGRDAIAPTELEIV
LGAPTRFEEHLMRLVKERLGRLELPTPAIAIALHAHRVQAAAAPSETLFPEPGGTPQDHA
RLLELLTARLGAENVLTPAPAADFRPEVAAQWVPLEQRKKAAPAPADLPRPAWLLEAPVQ
LLMRANRPFYGTPLRMMSSGERIECGWEDGQAVTRDYFVAEDDHGVCYWLFRERVSARDE
REPRWFLHGLFG
>gi|188591819|ref|YP_001796418.1| Cobalt-zinc-cadmium resistance protein, cation efflux system [Cupriavidus taiwanensis]
MRRLFLQLGLAACALSPTLTLGQALPATTGAVAAQRDDAGPLTLETALALAAAGNFSLSA
AAKEVDANEGAIMQSRVIPNPEIAAVMEDTRKATRTTTGQVNIPLELGGKRSARIAAAER
GRDVAQAQLSSLRADLRASVIAAFFGVLIAQERVKLATGSADIAAKGAQAAARRVAAGKI
SPVDETKARVEQANAELEVAEATAELQTARQALATLWGNASPQFTEAVGDLDALPTRPAP
DLLRAELERSPALLANRLELDRRQALVGVERSRQYPDLTLSVGAKRDNEANRNMAVLGVA
IPLPLFDRNQGNLYEAIRRADKAQDEYLASQIRLNNALQQASNQLSVSRASAQALKTTVL
PGAQQAYDAATKGFEAGKFNFLDVLDAQRTLFQARIRYLGVLARTYEAATNIDRILGR
>gi|288960782|ref|YP_003451122.1| FAD-dependent oxidoreductase [Azospirillum sp. B510]
MTTTPAIIDRADIVVVGAGILGLAVAWALGKALGSGGGRSVLVVDRHPPATQATARAAAL
LTRARGDAATAALVRGTYAAIAGLEAELDGDLGLRRVGTLHVAASPARVDALRALVAASP
DPVDWLDGAGAARIAPCLSAEAVERAAFMPLDGFIDPVRLADAYRRSARRSGVRIRDGVA
VRAIRVEHGRVAGIDTGDGLIAAPLVVNAAGAWAAGLAWSAGIGLPQAPVRSQYWITQVR
RDLFPPDLPALVMPDAGAYARPELGALLFGLRGRRSLAFDPARLPDDTAGLDLGDSDGGW
QTLEEGWQALARLCPALLQVGIAHYVSGLSTYTADGRFVLGPVPEPEGLFMATGCCGAGI
AASGGIGRAVAASILGAAGGADLSPFAPGRLGAVDPFSPALRDACAAARSGKTAG
>gi|10957421|ref|NP_051652.1| iron ABC transporter, permease protein [Deinococcus radiodurans R1]
MAGAAGGAVNVRRAAPLRPSPAARTLSAGILLLLLLAVLSVLALGVGAVRTPPADVLGAL
RSQGDDLTRQLVLELRLPRVLTAMLTGAMFAASGAILQGVIRNPLASPDLIGVGAGAGLA
ATLFLLAWPGAPAGGLPWAALTGAWGGFGLVLLLSKEWSGLGPGSLHPVRLALVGVAVAA
ALGAAQQLVLVRAPDGLGAALSFLTGTVYGADSARVARLLPWAALLLPAALLLSRTLDVL
SLGDDLATSLGTRVGAARLLCLSVGVALAGAAVTGAGILGFVGLLAPHLARLLVGGKHIR
LLPIAMLLGAALVLAADTLGRSLLPPLEIPAGIFTTLVGAPYFLYLLRKTR
>gi|91791073|ref|YP_552023.1| carbamoyl-phosphate synthase L chain, ATP-binding [Polaromonas sp. JS666]
MFETLLIANRGEIACRIARTARRMGLRTVAAYSDADRDALHVALCDTAVRIGPLEAARSY
LDAAAIVAAARAAGAQAIHPGYGFLSESLALIDACEAAGLIFVGPSREAIRRMGSKIESK
RIALDAGVPVVPGYHADDQDPGVLQAAASDIGYPVLIKASAGGGGKGMRVVRSAAEFAAA
LDTVRREAQASFGDDRVLLERYLDEPRHLEVQLLGDKHGQLVHLFERECSIQRNHQKVIE
EAPAPHLPPAVREALFAHALTMGRAIGYDSTGTIEFIHDSRSGDTFFLEMNTRLQVEHPV
TELTVGIDLVEWQLRVAAGEVLGFGQADLSQRGCAIEARVCAENPAAGFAPEIGTLIGYR
EPRGEGVRVDSGVRVGSRVTPYYDSMLAKVIAYADDRPTAARRLATALDDTVLLGVHSNL
GFLADLLRHEHFAQVLSTHYIERAFPAGWQPRADDELAMAAAALHGVLATQAMAGQKSPG
AWQSLGAWRAAGAGSGVGSTQVLLEDGQRRVHEASVSPQGDGWRVRVGEHDLSLAATLSG
DTLALQRDGLTVRFTVAAAQHATQGEQLWLAGPGGTWAWRRLDRWQRALKGAAGADERGG
NRLLAPMPGLVTQVQVSVGMVVNAGDILVQMEAMKMVHTLSAAAPGRVAELRCRVGDAVR
GGDVLVVMEAMETEEKQ
>gi|126464821|ref|YP_001041797.1| nuclease [Rhodobacter sphaeroides ATCC 17029]
MAKRKRLTLPPLGGFAPGPASASEASPAPASAAALGPGLAPAPISRVTGEAAATAALREV
AEELGAARSEGRLVLRLELDRIEEGWLVRDRIGLEAEELASLMTSLAAHGQRSPIEVTDM
GEGRFGLISGWRRVTALRRLHAETGEERFATVLALLRRPDTAAAAYVAMVEENEIRAGLS
YFERARIAAKAVEAGVFATDKLALQQLYGSASRAKRSKIGSFLGIYRALEGALRYPSALP
ERLGLALARRLEEEAAFAAEVAAALAAAVPDSAEAELALIADLLAPAAEAAPEQEPARPS
APDPAPEAPAPVPASAPAARPARPQAPAAELRPGLFLKADGAGSLHLYGPAVDEAFRARL
RDWLASEG
>gi|28558906|ref|NP_788166.1| putative nickel resistance protein [Ruegeria sp. PR1b]
MLEILSDRTYRHLFLAQVVALLGTGLATVALGLLAYDLAGDGAAMVLGTVFTIKMVAYVG
IAPIAGAFADRAPRRALLVTLDLVRAGAALCLPFVTEVWQVYVLIFLLQSASAAFTPTFQ
ATIPDVLPEEARYTRALSLSRLAYDLENIVSPTLAALLLAVMSYNSLFLGTVMGFAASAV
LVVSVLLPSPKASEPRGVYDRTTRGMRIYLATPRLRGLLALNLAAAAAGAMVLVNSVVLV
RGTLGLDESALAWTMFAFGAGSMLGAFALPRLLDCLPDRPVMVGGAALMVLTLLALAAEV
AALGLDWPFLLGAWLLVGLGYSAVLTPSGRLLRRSAHAEDRPALFAAQFALSHACWLVTY
PLAGWLMTRFGPVVALVLLAALAGIGALAALRLWPSGDPDTFEHTHENLPLDHPHLHGTR
RHAHPFVVDEEHPRWASQL
>gi|241589939|ref|YP_002979964.1| integrase family protein [Ralstonia pickettii 12D]
MPTPDRHETAASRPGALPADQAIEDVVFREVAAPDASLAGQAPATAESAAPGCARPATER
RRIGLHHIAFFRTYLEGLDLADAADRYLDFGRDTPRARRTQRWLLDELVAAARKHKDFAT
ARLLKIRPAAIAPLEVGPAVPGAQPKRQAPSLDDFAAERDPDGFYTEAELLELFTAEFPA
GGDSEDPAEAAVRRRQERNARLRAKQLAALAELERLLVEVPKPEHHVLGWFDVSIALKLA
DVGLNTLRDLVRAVNAAGYRWYRNVPRLGEKGAGRITAWLEANGKALGMPVAQTALARPP
RWGQPVALERTPSTSVAPLEYFVLPPSLDGSLGTNRDLDSRNKTEARDDKAAIDWWLRKY
AGNANTLARYRTEAERLLLWAVLQKGKALSSLSITDCNEYINTFLPAPAPASMWIMERVE
ARSHPLWRPFRKGLGYKSRDLALQALKSLCESLTRAHYLDFNPFSEVRLARQMRLTEDGT
PAEPETVTSRIHTERSLTHDEWQFAVRFLNSLPPETPATERIRFILIFAYGTGLRRAELA
GARTGHITRTYAGPELGTITVLQVIGKGGKERFVPLSPRLLQALSAYLVYRGLPADPQAC
PAGTPLIPALQDKRELQRVRAVPAGADAVVAVGSAEKAIKLPKLYNAVKRFFDNAAAAAH
SEAPEFADAFSRATTHWLRHTFGSHAVAGGMALETARQFLGHASISTTGIYSVADIARQY
REVDAFIEASFGA
>gi|209552399|ref|YP_002284314.1| ABC transporter related [Rhizobium leguminosarum bv. trifolii WSM2304]
MPLLHVENISRSFGSTRAVAGADLSIECGEIVALMGANGAGKSTLVKILSGVLPADGGAI
RLKGRHFAPQSPAEAARAGVVTVHQSTDLVGAAGLTVADALLLNRFADRSTPFFVSRAGI
RRAAQAILDAAGFSLPLDRDFGELASADRQLVAIARALANRADLLILDEPTASLAGEESR
RLFDILLRLRERGLAILYISHRTADLEAIADRALVMRGGRVVGTFSRPIDFSSAIETMIG
RRLDAARPDARAATGPAIFEMRSARLLAEGASFDLSLHEGEVVAVAGVLGAGKSRLLQAI
FGVTALEGGAMFLDGRPYRPRSPAEAIAAGVAMAAEDRHRSSLMPPAWPGHSLAATISLP
HLSKWYPRGFLVGGRERREAEQAISRFGIKAAGPLASVWSLSGGNQQKAVIARWEAEPSR
LLLLDEPFQGVDVGARRDIIQAIRARTDRATLIATSDPEEAYEVADRILVIDRHLLSPAA
GGLAAPFAIQGISA
>gi|10954867|ref|NP_053287.1| hypothetical protein pTi-SAKURA_p049 [Agrobacterium tumefaciens]
MSHDEHFTIDLFGNTALSSGLGLGVTAFGSNFEPDDDPDPTTPAPALPIASVVRPSSRQC
RARGLNFNLADDRGLARSWKDRARDNIAAIRLAAEIEASERPATREEQETLIRFTGFGAS
DLANGVFRRPGELEFRKGWDEIGSDLEDAVGETDYASLARCTQYAHFTPEFIVRAIWSGL
QRLGWRGGRVLEPGIGTGLFPALMPEALRDLSHVTGVELDPVTACIVRLLQPRARILTGD
FARTELPASFDLAIGNPPFSDRTVRSDRAYRSLGLRLHDYFVARSIDLLKPGAFAAFVTS
SGTMDKADSAARQHIATTADLIAAIRLPEGSFRADAGTDVVVDILFFRKRKVAEPEGDLS
WLDIEEVRPATGDEGAIRVNRWFARHPDFVLGTHAQTSGPFGETYTCVARDGEDLVVALS
AAVHLLPEGHYDGEPTEIDLDLEEATDAAPVDLPSDRHVREGSFFFDNARGLMQVIDGEP
VALKVRKGRNADGILEKHVRIIRKLIPIRDAVREVLKAQELDRPWKDLQVRLRVAWSSFV
RDFGPINHTTVSITEDPESGETRESHRRPNLQPFADDPDCWLVASIEDYDLENDTAKPGA
IFTERVISPPAPPVITSAADALAVVLNERGRVDLDHIAELLHRDPDDVVAELGSAIFRDP
ADGSWQMADAYLSGPVRDKLKVAEAAAALDPVYNRNVTALAGVQPVDLRPSDITARLGAP
WIPAADVVAFVKEMMGTDIRIHHMPELASWTVEARQLGYLAAGTSEWGTDRRHAGELLSD
ALNSRVPQIFDTIRDGDSERRVLNVVDTEAAKEKLHKIKDAFQRWIWSDPDRTDRLARVY
NDRFNNIAPRKFSGDHLNLPGASGAFVLYGHQKRGIWRIISSGSTYLAHAVGAGKTMTMA
ASIMEQRRLGLIAKAMQVVPGHCLAQAAREFLALYPTARILVADETNFSKDKRARFLSRA
ATATWDAIIITHSAFRFIGVPAAFESQMIHDELELYETLLLKVEDEDRVSRKRLERLKEG
LQERLEALSTRKDDLLTIAEIGVDQIIVDEAQEFRKLSFATNMSTLKGVDPNGSQRAWDL
YVKSRFIETINPGRALVLASGTPITNTLGEMFSVQRLMGHAALEERGLHEFDAWASTFGD
TTTELELQPSGKYKPVSRFASFVNVPELIAMFRSFADVVMPADLREYVKVPAISTGRRQI
VTSKPTQAFKHHQMVLAERIKAIEERERPPQPGDDILLSVITDGRHAAIDLRLVDADNDN
EPDNKLNNLVSNAFRIWKATAGSVYLRHDSKPFEVPGAAQMIFSDLGTISVEKTRGFSAY
RWIRDELIRLGVPASEIAFMQDFKKSEAKQRLFGDVRAGRVRFLIGSSETMGTGVNVQLR
LKALHHLDVPWLPSQIEQREGRIVRQGNQHDEVDIFAYATEGSLDATMWQNNERKARFIA
AALSGDTSIRRLEDIGEGQANQFAMAKAIASGDQRLMQKAGLEADIARLERLRAAHIDDQ
HAVRRQLRDAERDIEVSTRRIAEIGQDITRLVPTTGEDFTMTVAGKDYSERKEAGRALMK
EILTLVQLSPEGEAVIASIGGFELEYHGQRYGKDGYRYTTMLKRTGADYEIELPVTVTPL
GAVSRLEHALDDFDGERERYRQRLGDARRRLASYQSRGEGSEFAFAGELAEKHRQLAEVE
TALAADVGERIAA
>gi|288962123|ref|YP_003452418.1| 3-carboxy-cis,cis-muconate cycloisomerase [Azospirillum sp. B510]
MTATNATNATNHAAIRHADPLLDPLFTTDAAADAFSPAARLQGMLAFEAALARAEAAVGV
IPAHAVPAIAAACRADLYDLDALGAEAALAGNTAIPMVKHLTRAVKAADEESSRYVHWGA
TSQDAMDSGLMLQLRRFLDGLEADLAALADGLAALADRHRATPMVARTWLQHALPTTFGL
KAAGWLDALGRDRQRLAAARRRLALQFGGAAGTLAALGDAGPAVAEALARDLDLPLPALP
WHASRDRVTEPATALGILAGTLGRLGRDISLMMQMEVGEAFEPGGPGRGGSSTMPHKRNP
VSCAVLLSCAVRAPALVGGLLAAQVQEHERGLGGWHAEWQALPDLCRLVAGAARHARDTV
AGLTVDAERMRANLDLTRGLILAEAVTMALGDRMGRMAAHSRVAEASRHAVATARPLRDV
LAEDAEVVQALGADGLDRLFDPLRYTGSAAHFIDRVLAGHRHTQGQPD
>gi|170745265|ref|YP_001766722.1| thiamine pyrophosphate binding domain-containing protein [Methylobacterium radiotolerans JCM 2831]
MQTLRGADIVARTLEALGVTRIFTLSGNHIMPVFDALLETGISLVHVRHEAACVHMADAW
GRLTGEVGVALVTGGQGHTNGAAALTTALAADSPVLLLSGHAGLSELGRGAFQELAQADI
ARPMTKAAWTAGSVASLGPDLARAFRIAREGRPGPVHLSLPVDLLETAVPAAAVRIPDRA
VAALRVAEPAPDLVADLLAALAGAERPLIACGPALCDGSGRAAMAALEESLGLPVVGMES
PRGINDPALGAFAEVLARADLLVLLGKPLDFTLRFGAAPALAPDCRFAIVDPDPALLARA
PADRLAVSGLADPRPVVAALTARATALPRREAWHRDARAALAYRPPAWADLRGIEGRLHP
VELCRAVAAFLEDHPDGTLICDGGEIGQWPQALVRAGRRLINGVSGTIGASIPFALAAAL
ERPGAPVVAVLGDGTFGFHMAEFDTAVRYRIPFIAVVGNDARWNAEHQIQLRSYGPERTR
HCDLLPTRYDTVVQALGGFGALVTEAAAFPAALEAAQASGLPACVNVMIESVPAPVIRRP
G
>gi|260751873|ref|YP_003237787.1| ParB-like nuclease [Escherichia coli O111:H- str. 11128]
MPVTKCEPETTRKASRKSVKTQETALSALLAQTEEVSVPLDSLIKSPLNVRTVPYSAESV
SELADSIKGVGLLQNLVVHALPGDRYGVAAGGRRLAALNMLAERDIIQADWPVRVKVIPQ
ELATAASMTENGHRRDMHPAEQIAGFRAMAQEGKTPAQIGDLLGYSPRHVQRMLKLADLA
PVILDALAEDRITTEHCQALALENDTARQVQVFEVACQSGWGGKPEVQTIRRLVTESEVA
VAGNSKFRFVGADAFSPDELRTDLFSDDGDGYVDRVALDAALLEKLQAVAEFLREAEGWG
WCAGRMEPVGECREDARAYRNLPEPEAVLTEAEEEHLNELMARYDALENQCEESDLLAAE
MKLIDCMAKVRAWTPEMRAGSGVVVSWRYGNVCIQRGVQLRSEDDVADDADRTEQGLESA
SVEEISLPLLTKLTSERTLAVQAALMQQPDKSLALLAWTLCLNVFDSKAHSSPARIRLAC
EHYALTSDAPSGKEGAAFMALMAEHSRFAALLPEGWERDMTTFLSLSQEVLLSLLSFCTA
CSLNGVQTRECCHTSRSPLDTLETAIGFHMRDWWQPTKANFFGHLKKPQIIAALNEAGLS
GAARDAEKMKKGDAAEHAEFHMKDNRWVPGWMCAPRPQTDTTERTDNLADAA
>gi|32470105|ref|NP_863048.1| hypothetical protein p165897_136 [Escherichia coli]
MPVTKCEPETTRKASRKSVKTQETALSALLAQTEEVSVPLDSLIKSPLNVRTVPYSAESV
SELADSIKGVGLLQNLVVHALPGDRYGVAAGGRRLAALNMLAERDIIPADWPVRVKIIPQ
ELATAASMTENGHRRDMHPAEQIAGFRAMAQEGKTPAHIGDLLGYSPRHVQRMLKLADLA
PVILDALAEDRITTEHCQALALENDTARQVQVFEAACQSGWGGKPEVQTIRRLVTESEVA
VAGNSKFRFVGADAFSPDELRTDLFSDDGDGYVDRVALDAALLEKLQAVAEHLREAEGWE
WCAGRMEPVGECREDAGTYRCLPEPKAVLTEAEDERLNELMTRYDALENQCEESDLLEAE
MKLMRCMAKVRAWTPEIRAGSGVVVSWRYGNVCVQRGVQLRSEDDATDDADRTEQVQEKA
SVEEISLPLLTKMSSERTLAVQAALMQQPDKSLALLAWTLCLNVFGSGAYSKPAQISLEC
EHYSLTSDAPSGKEGAAFMALMAEKSRLAALLPEGWSRDMTTFLSLSQEVLLSLLSFCTA
CSLNGVQTRECGHTSRSPLDSLESAIGFHMRDWWQPTKANFFGHLKKPQIIAALNEAGLS
GAARDAEKMKKGDAAEHAEHHMKDNRWVPGWMCAPHPQTDATERTDNLADAA
>gi|240142411|ref|YP_002966921.1| hypothetical protein MexAM1_META2p0736 [Methylobacterium extorquens AM1]
METKSSLKALQPVELRLAASFRLRREIARLTGIDEALQAEARDMTAAVIGDRAEVVAVML
DVIGKPFEFDDEAAADAFGAGALEAFLDGEHGLRLEGAPEPVRADSGEAPPAQAAAGATP
AGPAAPPAPPAQPQGAPQPQETGGQPQDSERQSHVEIVANRLADYDVAMPDDFLGVMFDA
LKRPEAELIMAEAALAVVDGLTLEASPYKADRGKVHWRRKLFEEAFAHFQANPPRLVEGQ
AGDGLTALPSAAVAPPAIAAPTAPAVPETDAEALLPPRTEPVGGPDGLDEPEIREAADAG
TEESDEAGIDLADDPGPDAEASDGGPESDEADGQHGGAAGEAQETTTGRVIDFPVQAVRG
QEPEADDVLDPFGAGPSLAAVRTPTPAPTLFGGAFEPASEDPLGETPPPFDDEADWGGSD
EEADRLDREFAERTGYDRPDDGSNDRDDARLDPAAAAALADVVETPPAIHLQPLPSGGVP
PRPAMPSLRSAPAVPPRPASPTPIGQMPAVASSPVPVAAAAPPARPSLAPAADSGVRVAP
RPVAVRPPGM
>gi|117676257|ref|YP_863833.1| transposase Tn3 family protein [Shewanella sp. ANA-3]
MPRRSILSAAERESLLALPDSKDDLIRHYTFNDTDISIIRQRRGPANRLGFAVQLCYLRF
PGVILGVDELPFPPLLKLVADQLKVGVESWNEYGQREQTRREHLSELAMQTDKGIVLASA
LIGHLRRQSVILPALNAVERASAEAITRANRRIYDALAEPLADAHRRRLDDLLKRRDNGK
TTWLAWLRQSPAKPNSRHMLEHIERLKAWQALDLPTGIERLVHQNRLLKIAREGGQMTPA
DLAKFEPQRRYATLVALATEGMATVTDEIIDLHDRILGKLFNAAKNKHQQQFQASGKAIN
AKVRLYGRIGQALIDAKQSGRDAFAAIEAVMSWDSFAESVTEAQKLAQPDDFDFLHRIGE
SYATLRRYAPEFLAVLKLRAAPAAKNVLDAIEVLRGMNTDNARKLPADAPTGFIKPRWQK
LVMTDAGIDRRYYELCALSELKNSLRSGDIWVQGSRQFKDFEDYLVPPEKFTSLKQSSEL
PLAVATDCEQYLHERLTLLEAQLATVNRMAAANDLPDAIITESGLKITPLDAAVPDTAQA
LIDQTAMVLPHVKITELLLEVDEWTGFTRHFTHLKSGDLAKDKNLLLTTILADAINLGLT
KMAESCPGTTYAKLAWLQAWHTRDETYSTALAELVNAQFRHPFAGHWGDGTTSSSDGQNF
QTASKAKSTGHINPKYGSSPGRTFYTHISDQYAPFHTKVVNVGLRDSTYVLDGLLYHESD
LRIEEHYTDTAGFTDHVFALMHLLGFRFAPRIRDLGDTKLYIPKGDAAYDALKPMIGGTL
NIKHVRAHWDEILRLATSIKQGTVTASLMLRKLGSYPRQNGLAVALRELGRIERTLFILD
WLQSVELRRRVHAGLNKGEARNALARAVFFNRLGEIRDRSFEQQRYRASGLNLVTAAIVL
WNTVYLERAAHALRGNGHAVDDSLLQYLSPLGWEHINLTGDYLWRSSAKIGAGKFRPLRP
LQPA
>gi|116255531|ref|YP_771364.1| putative copper-transporting P-type ATPase [Rhizobium leguminosarum bv. viciae 3841]
MTAISKIEKSTASPIPTEFGIEGMSCASCVGRVERAIKAVPGVDTASVNLATERATVTFK
DTVDAAAVLQAIEGAGYEARIETLEMLVVGMTCASCVSRVERALKVVPGVVEASVNLATE
KATIRFAAGAVSQRTLEDAVRAAGYEPKSESRLETAAAADRRDVEMRSLALRFGVSAVLT
LPLFLIEMGSHVIPGVHGFVMDVVGMRQSLYMQFALATIVLFGPGLAFFWKGVPNLLRLA
PDMNSLVVLGTSAAWAYSVVATFLPAALPSGTVNVYYEAAAVIVTLILLGRYLEARAKGK
TSQAITRLLGLKAKTAFVERSGTFVEIEIDEVVTGDVIRIRPGEKVPVDGTVVSGASYVD
EAMITGEPVPVSKSAGSEVVGGTINKTGSFTFRATKVGADTVLAQIVRMVEAAQGSKLPI
QAVVDRVTGWFVPAVILVALLTFGAWMILGPSPALTFALVNAVAVLIIACPCAMGLATPT
SIMVGTGRAAELGILFRKGEALQSLREAKVVALDKTGTLTKGKPELTDFQVSDRFVREDV
LAWVASIEALSEHPIAEAIVKTAEAEGLALAAVEDFEASPGYGVKGTVAGRSLLVGADRA
LVREGVSVEGFASIAEALSSKGRSPLYVAVDGRLAAIVAVSDPIKETTPEAIRSLHALGL
EVAMITGDNRRTAEAIAAQLGIDQVIAEVRPEGKVEAVKRLRERGKVAFVGDGINDAPAL
TEADVGLAVGTGTDVAIESADVVLMSGDLTAVVRAVGLSRATIRNIKQNLFWAFVYNASL
VPVAAGLLYPVNGTLLSPVFAAGAMAMSSVFVLGNALRLRRIEA
>gi|162139493|ref|YP_209419.2| ParB-like nuclease [Salmonella enterica subsp. enterica serovar Choleraesuis str. SC-B67]
MPVTKCEPETTRKASRKYAKTQETVLSALLAQTEEVSVPLASLIKSPLNVRTVPYSAESV
SELAESIKGVGLLQNLVVHTLPGDRYGVAAGGRRLAALNMLAERGIIPADWPVRVKVIPQ
ELATAASMTENGHRRDMHPAEQIAGFRAMAQEGKTPAQIGDLLGYSPRHVQRMLKLADLA
PVILDALAEDRITTEHCQALALENDTARQVQVFEAACQSGWGGKPDVRVIRNLITESEVA
VAGNSKFRFVGADAFSPDELRTDLFSDDEGGYVDCVALDAALLEKLQAVAEFLREAEGWE
WCAGRMEPVGECREDAGTYRCLPEPEAVLTEAEEERLNELMARYDALENQCEESDLLEAE
MKLMRCMAKVRAWTPEMRAGGGVVVSWRYGNVCVQRGVQLRSEDDATDDADRTEQVQEKA
SVEAISLPLLTKMSSERTLAVQAALMQQPDKSLALLAWTLCLNVFDSGAYSKPAQISLEC
KHYSLTSDAPSGKEGAAFLALMAEKARLAALLPEGWSRDMTTFLSLSQEVLLSLLSFCTA
CSLNGVQTRECGRTSRSPLDSLDSAIGFHMRDWWQPTKANFFGHLKKPQIIAALNDAGLS
GAARDAEKMKKGDAAEHAEFHMKDNRWVPGWMCSPRPQTDATERADNLADAA
>gi|46562203|ref|YP_009085.1| aminotransferase [Desulfovibrio vulgaris str. Hildenborough]
MSVSDFCRRTGICPPYRHLPPGGVPLPVGDIVAAAGTALATGWQRASGDAASGDAGRAAL
AALGTALHALTGCRHAFALGTGRAALSVTLQAMRRLAPARDVVLLPAYTSYSVAAAAVHA
GLLVRLYDLDPATLAPRMEDVTAQLDDRVLAVVACHLFGYPVPTGALRDLCHGAGAMLVD
DAAQAMGARSADGLAGTTGDAGLFSLARGKNITAVDGGLVVTDDDALAAAVAGLVPWAAL
PCTASTAATPSVTTAATPSAPGPVTGLATGDASGAAPGEASGTTAAGPSTGTSPAPARGR
AAEAVADMRLLARVVMLRLFLNPALYWVPASLPFLGIGTSRFDPDFEVGPLRPLQATLAA
RAMARLDAINGDRSRVATALEQRLHHVPGLRTLCVQPGAMPVHLRLPVLPEACEWPGDTV
PEASRLGLVRSYPLSLQDLAAEAPRLAAHLLPGPDCPASRWLAATLLTLPTHAGVTEDDM
DAMADNLSAVMAGVPAGEMPGVPAGGTSGGTTCGSYEAVRACPAAGIAVSGRPDGGAR
>gi|288959745|ref|YP_003450085.1| hypothetical protein AZL_a00100 [Azospirillum sp. B510]
MTVAIVNLDREFIEIGDDKTLGDRSLPFRSRLAGRGTGWAQVLAHPRVVLLGEAGTGKTT
EFEEQRKRCRLGGTPAFFARIENLAVHGLELALEPVSDWDEVQTWNLGEKRAVFLLDSVD
EARLKGQEFRLALRRLAKDLGEARNRVTVLISCRVSDWQAHADRKTVEDCLPWVQATAAD
GDSAKQPAVRVFSFAPLNDPQVRHLCGEGHGLSTEDTRKFLDAVLAAQAEDFLDRPRDVE
WMIGHWRDKGGIGRLTEIIETNIRRKLSEPRHRERPRHADVSDDRLMMGARSLAAAVTVM
RKPALRLPDHGSIQGVAADAFDPAAILPDWTEAERQELLSRALFDEATYGRVRFHHRSVT
EYLAARWVSDRLDRGCSPPEIDGILFPTIYGRRVVAPSLAAVAGWLAGWNDHIRSSVLSV
APAILIEHGDPRALPLDIRADILRRAVHRLYDAPHGEEGVSYEALERFAAPELAPVVREL
HDRFVGDARVLALLLRLIHHGRMRDCADLALAVVLTGESRELRSYGLFALEEAGGPAERI
ALAECLLADKVAWDAEARGWALSLCIQGAMTPAQFLDVTGKLDFPDPRSSKILPDIFEKI
SAFLIPDEWLPEVLDGFLDLCRRKPFGAMRDSLRTALSRLLERILDNDEHVDSIKNNIVE
AICFLGNSGDGFRYIDNELEIIENVISKRPIIKKELFNRWVESERRFGGSREFMRLQRLE
SWRWRDSLDENDLTWLLDDLRPGPKPDDRSSVLECVVMLWKQFGRSADLRARIEEAAGDS
EGLMAELLLLTQEPRLSAGSYLGFMNPIKNFDNSATKFEKQKAEIEEDFNNNKGILTEKS
LITILDMTKNRGISINNIGNFFENRIVNSAHNGFISYWRDQARSGGEGIEDLMLAGIALD
IGDGQSSAPFSEAEVKAAAGLAFRRMMFFPSWGKRLIETYPDIVRTVFLSHIHDEWRVEG
NHQSMAIIRLDYSPSAIKELVAPGIFEFLRLQIPVRLDFLKAALRIVLSSDVVPKKSLVN
LAMERIGKVSSDDAGFVIWLTFLLRFDGKKAVNIMEEKLKTLSKEAASHLVSELCNNLPA
LGYENFNDIAGLPRDIPSLRELIAIIFMHTRKSEICIHDHKEFDSSARERTERVRDSALH
RLADIPGKEAHDALLDLADQLTTVADPFWFRRLAARRAAADGDPVPWTPEAVVAFERDHE
GTPASSADLHRIVMGRLEWIRQDLETGEFSVRTLFDDRTEETDVQLWLAGALWVRANRRY
TVHREEQVNRAKRTDIRLHNVKCKGPVCIEIKVADKWTVPALEVALEDQLVGQYLHAHEA
RHGILLLFRTGKKREWRPNGRAPMTFGQLVEHLRGRAADLVRRHPGVERLDVVGMDAGDP
S
>gi|186470750|ref|YP_001862068.1| leucine-rich repeat-containing protein [Burkholderia phymatum STM815]
MTPTANLADSPPRAANAARADARLRRHWRELMRLALDAPDALACAMLHPHARGAELKRLE
ARMFGARSERLALAACPYAPSAVLARLCMFATADADSTLATRLARHAATPADGLQTLAAS
LEGLMPEQVAQRFAQLIARHPLAPPALLQKIAAHADSIETLRSLCENVGVQPDLLAQLAG
RGIAPLQRLLAIHFATDARTLNQLWHSTRESAVRAQVLRHRACPDELLRTVPASSAERRS
LASNVRTADEILTALARDDDPAVRRAAATNPATPAGALVLLCFDADSLVRRAVAVRDDLP
LKVVEWLAEDGDVWVRSSLARNRACPRSWLDRLARDPDADVRRSVTRHAGCPIALLTLLA
SDEVAWVRAGVALRDELPGSVLHRLLQDDDIDVLAGVARHRGTPQATLARLAQHASPDVR
RAVILNRHAQRRVLLPLRDESYPLHRVLVFMHPSLTDADRWRMRFEPDMEARARMYGHLA
GTLAAARERERQQGRTADEAGSTERDTHQLTTSVEEAG
>gi|16119916|ref|NP_396621.1| SNF2 family helicase [Agrobacterium tumefaciens str. C58]
MSHDDPFTIDLFGNTALSSGLGLGVMAFASNFGPDDDPDPTTPAPALPIAAVVRPSCPPC
RARGLNFHLADDRGLARRWKDRARANIAAIRLAAEIEAGQRFATREEQETLIRFTGFGAS
DLANGVFRRPGELEFRKGWDEIGSDLEDAVCETDYASLARCTQYAHFTPEFIVRAIWSAL
QRLGWRGGRVLAPGIGTGLFPALMPEALRDLSHVTGVELDPVTARIVRLLQPRARILTGD
FARTELPASFDLAIGNPPFSDRTVRSDRAYRSLGLRLHDYFVARSIDLLKPGAFAAFVTS
SGTMDKADSSAREHIAKTADLIAAIRLPEGSFRADAGTDVVVDILFFRKRKVAELEGDLS
WLDIEEVRPATADEGAIRVNRWFAQHPDFVLGTHALTSGPFGETYTCLAPDGEDLDAALS
AAVHLFPEGRYDGEPTQIDLDLEDATDDSPRDLPAGRHVREGSFFVDNARGLMQVIDGEP
VAVKVRKGRNADGIPEKHVRIIRKLISVRDAVRVVLKAQELDQPWKDLQVRLRIAWSSFV
RDFGPINHTTVSITEDPETGKTRESHRRPNLQPFADDPDCWLVASIEDYDLENDTARPGP
IFTDRVISPPAPPVITSAADALAVVLNERGHVDRDHIAELLHRDPEDVVTELGSAIFRDP
ADGSWQMADAYLSGHVREKLKVADAAAGLDPAYERNVSALTAVQPVDLRPSDITARLGAP
WIPAGDVVAFVKEMMGTDIRIHHMPELASWTVEARQLSYLAAGTSEWGTDRRHAGELLSD
ALNSRVPQIFDTIRDGDSEKRVLNVVDTEAAKEKLHKIKQAFQRWIWSDPDRTDRLARVY
NDRFNNIAPRKFNGDHLKLPGASGAFVLYGHQKRGIWRIISAGSTYLAHAVGAGKTMTMA
ASIMEQRRLGLVAKAMQVVPGHCLAQAAREFLALYPTARILVADETNFSKDKRARFLSRA
ATATWDAIIITHSAFRFIGVPAAFEQQMIHDELELYETLLLKVEDEDRVSRKRLERLKEG
LQERLEALSTRKDDLLTIAEIGVDQIIVDEAQEFRKLSFATNMSTLKGVDPNGSQRAWDL
YVKSRFIETINPGRALVLASGTPITNTLGEMFSVQRLMGHPALMERGLHEFDAWASTFGD
TTTELELQPSRKYKPVSRFASFVNVPELIAMFRSFADVVMPADLREYVKVPAISTGRRQI
VTSKPTQAFKHYQMVLAERIKAIEEREGPPQPGDDILLSVITDGRHAAIDLRLVDADNDN
EADNKLNNLISNAFNIWKATEGSTYLRHDGKSFELTGAAQMIFSDLGTISVEKTRGFSAY
RWIRDELIRLGVPASQIAFMQDFKKSEAKQRLFGDVRAGSVRFLIGSSETMGTGVNAQLR
LKALHHLDVPWLPSQIEQREGRIVRQGNQHDEVDIFAYATEGSLDATMWQNNERKARFIA
AALSGDTSIRRLEDLGEGQANQFAMAKAIASGDQRLMQKAGLEADIARLERLRAAHLDDQ
HAVRRQIRDAERYVESATRRIAEIGQDIERLVPTSGDAFSMTVMGKVYAERKEAGRALMK
EILTQVQLQRQGEKVIASIGGFDLKYGGERFGRDGYRYTTMLMRTGADFEIDLAVTVTPL
GAVSRLEHALGDFEGERERNRQRLADARRRLASYQSRDEGRDFAFAGELAEKLRQLAEVD
AALATDVDERIAA
>gi|120586918|ref|YP_961263.1| DegT/DnrJ/EryC1/StrS aminotransferase [Desulfovibrio vulgaris subsp. vulgaris DP4]
MSVSDFCRRTGICPPYRHLPPGGVPLPVGDIVAAAGTALATGWQRASGDAASGDAAHVAL
AALGTALHTLTGCRHAFALGTGRAALSVTLQAMRRLAPARDVVLLPAYTSYSVAAAAVHA
GLLVRLYDLDPATLAPRMEDVTAQLDDRVLAVVACHLFGYPVPTGALRDLCHGAGAMLVD
DAAQAMGARSADGLAGTTGDAGLFSLARGKNITAVDGGLVVTDDDALAAAVAGLVPWAAL
PCTASTATTASAMPSATTAATTAATPSAPGPAPGLATGEVSGAAPGEASGTTSSGPAAGK
APAPAQGRAAEAVADMRLLARVVVLRLFLNPSLYWVPASLPFLGIGTSRFDPDFEVGPLR
PLQATLAARAMARLDAINGDRSRVATALEQRLHHVPGLRTLCVQPGATPVHLRLPVLPEA
CEWPGDTVPEASRLGLVRSYPLSLQDLAAEAPRLAAHLLPGPDCPASRWLAATLLTLPTH
AGVTEDDMDAMADNLSAVMAGVSAGEMPDLSASAMSGVAAGGTSGGTTCGSYEAVRACPA
AGIAVSGRPDGGAR
>gi|256855324|ref|YP_003162568.1| hypothetical protein pEC14_75 [Escherichia coli]
MPVTKCEPETTRKASRKYAKTQETVLSALLAQTEEVSVPLASLIKSPLNVRTVPYSAESV
SELAESIKGVGLLQNLVVHTLPGDRYGVAAGGRRLAALNMLAERGIIPADWPVRVKVIPQ
ELATAASMTENGHRRDMHPAEQIAGFRAMAQEGKTPAQIGDLLGYSPRHVQRMLKLADLA
PVILDALAEDRITTEHCQALALENDTARQVQVFEAACQSGWGGKPDVRVIRNLITESEVA
VAGNSKFRFVGADAFSPDELRTDLFSDDEGGYVDCVALDAALLEKLQAVAEFLREAEGWE
WCAGRMEPVGECREDAGTYRCLPEPEAVLTEAEEERLNELMARYDALENQCEESDLLEAE
MKLMRCMAKVRAWTPEMRAGGGVVVSWCYGNVCVQRGVQLRSEDDAADDADRTEQVQEKA
SVEEISLPLLTKMSSERTLAVQAALMQQPDKSLTLLAWTLCLNVFGSGAYSKPAQISLEC
KHYSLTSDAPSGKEGAAFMALMAEKARLAALLPEGWSRDMTTFLSLSQEVLLSLLSFCTA
CSLNGVQTREYGHTSRSPLDTLESAIGFHMRDWWQPTKANFFGHLKKPQIIAALNEAGLS
GAARDAEKMKKGDAAEHAEHHMKDNRWVPGWMCAPRPQTDATERTDNLADAA
>gi|209542177|ref|YP_002278358.1| conjugal transfer relaxase TraA [Gluconacetobacter diazotrophicus PAl 5]
MRDSVVSMAIYHLHAKLISRATGRSAVAAAAYRSASRLHDDRLDRAHDFTNKSGVVHSEI
LLPDGAPKRLADRSTLWNEVEAIEKRKDAQLSREVEFSIPREMTQEQGIGLARDFVREQF
VDRGMVADLNVHWDIGEDGLAKPHAHVMLSTRTVDETGFGAKGREWNSKALLAEWRERWA
SLANERLVEIGLDVRIDHRSFAEQGIDLEPQNKIGPAGMRREERGEDAERAADHEEIARR
NGERLIAEPSLALEALTRQQSTFTRQDLARFVDRQTADAEQFAAAMAKVEASPELVALGK
DGRGRARYSTRAMVAVERRLEEASLELGGRTSHGVPLAVRRAAMTREGLGEEQALAVGEV
TRSRDLSVVIGYAGTGKSTMLGVAREAWEEAGYRVRGAALSGIAAEGLEAGSGIESRTLA
SLERGWEKGFDLLECGDVLVVDEAGMVGSRQLERVLSAARDAGAKVVLVGDPEQLQAIEA
GGAFRAVAERVGSVEITAVRRQRAGWQQEATKELATGRTEAALDRYEAAGMVHGHDTLEE
ARAGVVAEWDAARRAAPGERSIMLAHRRVDVQALNEAARAIRLEVGELEAGVEVTVATAQ
GDRQFAIEERVYFLRNDRGLGVKNGTLGTVRGLYGMDEEKVLLSVQLDGPAGPGTGQIVS
VRTWEYDALDHGYAATIHKSQGVTVDRVHALGTGSMDRHGAYVVLSRHRDRVDLHWARDD
VGSREGLVAKLSRERLKDTTLDYGPGRGAERDATAAYARRRGFRVPESEIGVERAAAREE
PDRSAGADAAPVRGRGMFDGLVLNARPVSGRDAAAGKEKEAGREAPASPFAGLKLNPDRR
ERLPAVVGMTPGDDPLVKAVNRYARAWMDAGRMMEQGLPVLEHQKRTLHEAGVGLDQVRR
GAVEDLASALKHEPAIRDAMREMEGLARARTLIEGIEREETIRRSPDLRAARFVREWDGL
SREQRGDALKELKRDAQLESLMREKKRALGIAPGSDLDQALRRQREQSITRTISRSRGRG
MDMGM
>gi|38639624|ref|NP_943393.1| IroC [Klebsiella pneumoniae]
MRDRIALALFFRSDPARIVFFTDGGGLMPATHSPTPARSWIVRLARVCWERKKLTIIVVV
ASVSTILLAALTPLLTRQAVNDALAGNPTRLPRLACGLLLIAFFDFIGNYVRRGYAGELS
LWVQHTLRGRAFDSIQKLDGAGQDALRTGQVISRTNSDLQQVHTLLQMCPVPLAVFTYYI
AGIAVMLWMSPAMTLIVVCVLACLAITALRARRRVFAQTGLASDRLANLTEHMREVLAQI
SVVKSCVAELRETRWLDRQSRQIVHVRIGAAISQAIPSATMLALPVLGQIVLLCYGGWSI
IHGRINLGTFVAFASFLAMLTGPTRVLASFLVIAQRTQASVERVFALIDTRSQMEDGTEV
VNGQVVGLELENMSFDYRGGRRILSDVSFSLHAGETVAVVGASGSGKSTLLMLLARFYDP
SAGDIWLNTSAGRHNLRALRLEALRRRIGVVFEDAFLFAGTVAENIAYGHPQATADDIYR
AATAAGASDFINALPKGFDTWLTERGTNLSGGQRQRIALARALITAPEVLILDDTTSAVD
AGTEAEINTALSRYADEEHMLLVIARRRSTLQLASRIVMLDKGRVVDTGTQAELEARCPA
FRALMTGDGDFLAPSHSENNELWPTGPAAQDYAPETGDKGFVARMTRVPENAVQQALAGK
GRKVTSLLKPVAWMFVIAALLIALDSAAGVGVLILLQRGIDSGVAAGDMSTIGLCVLLAL
CLVAVSWSCYSLQTVFAARAAESVQHTVRVRTFGHMLRLGLPWHEKHVDSRLTRMTVDVD
SLARFLQNGLAGAATSLVTMFAIAAAMFWLDPLLALTALSAVPQVALATWIYRRLSSPAY
AQARLEIGKVNSTLQEKVSGLRVVQSHGQQEQEAARLRALSDRFRTTRVRAQKYLAVYFP
FLTFCTEASYAAVLLVGASRVAEGEMTAGVMAAFYLLLGQFYGPVQQLSGIVDAWQQATA
SGKHIDELLATEGTENVTPSSAPPATGALHLDDVTFSYPDSSEPALTKLTLTIPEGTVVA
VVGRSGAGKSTLIKLIAGLYSPTYGSISIGDRTIDDASLADYRLQIGVVDQDVALFSSDI
AENIRYSRPSSTNDDVEIASLRAGLYETVRNLPQGFRTPVSNGGADLSAGQRQLIALARA
QLANAHILLLDEATSRLDRASEERLMSSLIDVAHARQHSALIVAHRLTTAQRCELIAVLD
KGQLTEYGTHEQLLAAGGLYNQLWHDSVGSTVLHRQHDIAG
>gi|284005690|ref|YP_003391510.1| heavy metal efflux pump, CzcA family [Spirosoma linguale DSM 74]
MLDSIIRFSIRNKLIIGLLTLVLIGWGSYALNRLPIDALPDITSNQVQVITRSPALAAQE
VERLITFPVEQTMATIPDITQIRSISRFGLSVVTLVFKDATDLYWARQQVDERLSEARAQ
IPPGTGEPTLGPISTGLGEIYQYVLYAKPGYEKRYSPMELRSMQDWVVRRQLLGTPGVAD
VSSFGGLLKQYEIAVDPDRLRSYGLSIGDLFTALEKNNQNTGGAYIDKKPNAYFIRSEGL
VGSLADMGRIVVRRTAGGVPVLIRDVAQVRFGSAVRYGALTRNGDGEAVGAVVLMLKGEN
ANEVIGRVKTKIDQIQRTLPEGVAIHVFLDRSALVGRAIHTVTRNLIEGALIVIFVLILF
LGNWRAGLVVASVIPLAMLFAIGMMSLFGVSGNLMSLGAIDFGLIVDGAVIIVEATLHHL
AGRRVKRFTQSQMDEEVFEAASRIRSSAAFGEIIILIVYLPILALVGIEGKMFRPMAQVV
SFAILGAFILSLTYVPMVSALLLSKTIRQQPTLSDRMMGFFYRLYDPAIRWALRAKWLVL
GVALGLLVGAGWLFSRLGGEFIPELSEGDFAVELRTLTGSSLSQTEDKFLQSARLLLKQF
PEVREVIGKIGAGEIPTDPMPIEAGDLMVLLKPQTEWTSADNQEELADKMAEALEAIPGV
TYGFQQPIQMRFNELISGAKQDVAVKLFGEDLTELQRLAGQLGRIVGAVPGATDLYVEQV
QGLPQIVVAVDREALARYGLSVDEVNRTLSAAFAGESAGIVYEGERRYDLVVRLANQSRR
SIEDVRALTVSVPDGTPVPLGQLASVSLKPGPNQIQREDAKRRLTIAFNVRGRDVESVVR
ELQGKIDAQIKLPTGYSITYGGQFENLIEARERLTIAVPVALALIFLLLFVTFGSVRQAG
LIFTAIPLSAIGGVIALWLRDMPFSISAGVGFIALFGVAVLNGIVLMAEFNRIRREQGVT
DLHEVIYQGTAARLRPVLMTATVASLGFLPMALSTTAGAEVQKPLATVVIGGLITATLLT
LLVLPILYYLEESWFGQRKDTPGEATLAKPTSGIASSWLLIGLLAASLVAGTTSASAQVN
TQAPVTRSLSLEGALQQTFQNNPLVRVSTLTVGVQQALRGTANDLGKTDVSVSLGQYNSP
YFDQSISVGQRFPAPALIRSQRRLLDARVSGAEAEGRVTRQELALQTKSAYYELVYLRSL
RGELLRQDSLLRAVVQASAVRKRTGEGTLLEQTAAEVESRQLQLALRQNQSDELIRLRRL
QTLLGAETLPYIEDSVLTVRSLRLPPIDSSALTQNPELALLIQQLDLTRRETDVERARLK
PDFALTLTNQSLRGFYPLADGTEQYYNAAHRFMYGQVGIAIPLVAKPQRARIRAAELAQQ
RAEASLTARQRSLRGSYDELVQAYRKNEQTLSYFQQSALPQAALIRQTAERSYRAGEIGY
VELLQNLRTVIGIQTGYLAALNEYNQTVINLEFILGSTQP
>gi|154243825|ref|YP_001409398.1| integral membrane sensor signal transduction histidine kinase [Xanthobacter autotrophicus Py2]
MSGPRRWSLSRRLGLWLALSVAALWLAAATVAGLVLRQEIDEVFDSALQEVAQRVLPLAY
SELLSREDGAGAQHMAPVGPHREYITYVVRDAEGRVLLQSSDAEQMAIPAGLAPGFHTTA
RLRTYTEAAVRGTIVVTAAEELSHRAAAVQRAAMALMWPLVALVPIALTGVWLTLRLTLK
PVLAFRYAIAERGRGNLAPVPEQGLPEEMAPVAGAVNALLERLRGALEAERGFAANSAHE
LRTPIAAALAQTQRLMAELPEGPEQERARTIAGALRRLSRLSEKLLQLAKAEGAGLLAEA
PAPLAPVLHHVIADLDRQSARAAGIEMTIAADGGLVSDLDPDAFAVLARNLIENALKHGT
PDTPIHVCLAADRLEVSNHGPVVPADRLALLLRPFERGPTGADGSGLGLAIAAAICRGAG
LTLEIASPIPGGADGFSAVVRFPGQARS
>gi|158339495|ref|YP_001520884.1| non-ribosomal peptide synthetase [Acaryochloris marina MBIC11017]
MTSELNRDEKRKALRSRLSPAQRAQLDQRLRGDRSSAVNVNAIPRRSTTSPSPLSFAQQR
LWFLQQLEPGQAFYNEHAALRLAGELNLAALEHSLNALVERHEVFRTRFDIVHGQPVQVI
IPHLALSLAQADLQTVPAADQAEVVQRLSREQSHEPFNLEQAPLLRWLLIWLDEQDYVLL
FTIHHIIFDGWSIDILMRELSSFYTTFSAADDSDSSNVLPELPIQYTEYALWQRQWLQGD
VLQAQLDYWRRQLAQAPPLLNLPSDRPRPAIQTYRGKAQTFQLSQPMAQALKDLSRQTGL
TLFMTLLTSFKILLHRYTEQTDLIVGSPVANRNRAEVEGLIGVFVNSLVLRTDLSGNPTV
AELMQRVRRVLLGAYANSELPFEKLVEELQPERDTHSNPLFQVSFTLHNTPRQAVELSGL
TLTPVEVSRDRALLDLRLDMTETEQGLTGCWEYSTDLFDDDRIERMSGHYQKLLEMMVAN
QAQHIADLSLLTESEFHQLMQWNQTQADYPQDRCLSELFATQVEQTPDAIALIFEDQHLT
YAELNARANQLAHYLQTLGVKPDDLVGICCDRSLDMMIGLLGILKSGGAYVPIDPDYPSD
RLAWMMSDAHLAILLTQRSLTDQLPPHQAQVVELDGDWQTIAQQPRHNLANLATADHLAY
VIYTSGSTGKPKGVQITHRSLVNFLCSMHKQPGLTADDTLLAITSISFDIAALELYLPLI
TGAKVVVASRTVAADGEQLSELLSRTGATIMQATPATWRMLLTAGWSGQAGLKMLCGGEA
LSGDLAQQLMNMGTSVWNLYGPTETTIWSTIYPVKNQPHNHTDSEVPFTKGDLGGSIPIG
HPIANTQIYLLDRHGQPVPVGVPGELHIGGDGLARGYLNRPELTAERFIDFGLPIADFGL
EPDSQIPPKSEIVRLSAHDEVQNPKSVRLYKTGDLARYRPDGSIEYLGRLDHQVKIRGFR
IELGEIEAVLRQHSDVHEVVAISRPDLFGESQLVAYLVCQPERQVDSGELRKFLRAKLPD
YMVPATYMTLEALPLTPNGKVDRKALPAPTPELRMIDADASPASPIEDMLAGVWAATLGL
EGVGRYDNFFELGGHSLLATQVMSQIQRLLQVEVPLRSLFESPTVAQLAERVEAAIQTGA
SLSIPAIQSRSNRDVAPLSFAQERMWFLAQLEPENPFYNLPIAVALDGLLDLDALEQTLT
EILRRHQGLRTRIETRVGVAIARIADPVPFPLRRVDLSQSASLDREPEIQRWIDTAARQP
FDLQQDLLLRATVLRLSEQEHILLLTLHHIAADAWSFGLLASEISALYPAFCDGNPSPLP
ELPIQYGDVAVWQRQWLQGNALQTQMDYWRQQLQDAPALLNLPTDYPRPAVQTYRGARYG
FELSASLTRSLHHLSQQAGCTLFMTLLAAFKLLLGRYSNSTDILVGTPIANRNRAEVEDL
IGCFVNTLVLRTDLSHQPTVLKLLERVREVALGAYAHQDLPFEQLVDGLQLGRSLSHTPL
FQVMFVLQNTPLPQVTLPNLQIHPLDTGSGTTQFDLTLSLEETPAGLTGVIEYNCDLFEE
ATITRMAGHYQMLLDGFVAHPQRPVAELPCLTTAEQQQLVAWNQTQAVYSQDACIHHLFE
AQVERIPDAIAVVFQDQQLTYGELNQRANQLAQKLRSQGVQPDVPVGICVERSIDMLVAL
LGVLKAGGAYLPLDPTYPSERLAFMLDDAQVKHLVTQSALCDRIPPHQAQVVYLDRLATE
NSRPDSGNPIHSPQTENLAYVIYTSGSTGKPKGVMVNHRSLVNYTEAIASAYVLKPSDRV
LQFASINFDVAAEEIFPTLAQGGTLVLRTDEMLDSIPTFLHQVQALELTVLNLPTAFWHQ
FTAELDRMSTTVPDSLRLVVIGGERALADRVQTWHRVVGEQIRLVNCYGPTEATIGATLC
DLTAYAPTEWAGNESGATILSSNDVPIGKPIQNVQTYVLNADLQPVPIGIPGELYIGGDG
LARGYLNRPELTAERFVDLRLPISNSKFKTQNSKLSPSICLYKTGDLVRYRPDGNLEYLG
RIDHQVKMRGFRIELGEIEAALGQHPAVQNAVVVDDETELGTRRLVAYGVAMPYADLSMP
ELRQFLTEKLPAYMVPAVFVLLETLPLMPNGKVNRQALPAPDATQAESDATVASPRTPTE
ITLAEIWAQVLSVTQVGIHDNFFELGGDSILSLQVVARSHQAGLQFTPKQLFEHQTIAEL
AIVAQTKHETEIEQGLATGSVGLTPIQQWFFEQQLPDPHHFNQAVLLEVPQPLDPGLLEQ
AVQQVLIHHDALRLRFEPIESSWRQEYAPPDSALLLIRWDFSTLSKAEQQAAFATAAAEL
HTSLDLSKGPLLRVGYFDWGDHLSDSLLIVIHHLVVDGVSWRILLEDLQTAYQHLSRGET
VQLPAKTLSFQQWSQQLQQMAQTVLDSSEPDYWLAQQSSTPLPVDIVGAEKAGAENTVAS
AATVHCILSMAETQALLKEVPSVYNTEINDVLLTALVQTLTAWVEPDAAIHSPTFLIDLE
GHGREGITANLNVSRTVGWFTTVFPVALSLDPNVHPGEALKQVKEQLRRIPHQGLGYRLL
RYLSEEPSLTAALKNLPQANILFNYLGQFDSALTDTALFRPLSESAGPTQSPRGQRSHWL
EINCWVSGGQLHLDWIYSQALHQSSTMETLAQQFMETLRSLIAHCQSPDAGGYTPSDFSE
ADLSQDDLDRFLAHLNRRS
>gi|227820336|ref|YP_002824307.1| dihydroxyacetone kinase [Sinorhizobium fredii NGR234]
MTTIFDAPEDFATAALAGFAAIYARNVRLVKGGVVRSTKVPKGKVAVVIGGGSGHYPAFA
GYVGPGLADAAVAGDVFASPSTAAVARVCRHADQGGGVLLGFGNYAGDVLNFGVAAERLR
AEGIDVRVLPVTDDVASASVETPAKRRGIAGDLVVFKIAGAAAEAGKPLDEVERLARLAN
DRTVSFGVAFGGCTLPGAAGPLFTVQKGQMALGLGIHGEPGISEEKISSASDLAKLLTGK
LIAERPAGTRKVAAVLNGLGSTKYEELFVLWTAIARELADAGLEIVDPECGEFVTSLDMQ
GCSLTLLWLGDELEALWRAPSDAPVLRKGVIIAAEPATAEIVDAEGPQSFAAASEASQQS
GKCIARLIGNIADALREAEEELGRIDAYAGDGDHGQGMRRGSAAALDAAKAAVAAGAGAA
SVLAAAGDAWADRAGGTSGAIWGLALRSWSNAFSDDEKVSDAAVVKGARLALDGVTRLGR
ARVGDKTLVDALVPFVETLEREAAAGKPLIDAWTVAAKAAQDAADATSSLTPKLGRARPL
AEKSIGHPDAGAVSLALVARVAGEFLRAADSD
>gi|10957498|ref|NP_051581.1| hypothetical protein DR_B0041 [Deinococcus radiodurans R1]
MRLVGNLDPGDYGLASALPVDGAENPGSVKLPLDGSQLRQTNQFTLVVETDPASTELPRV
NGVPVSAAQLGHVRPSADGQRERRSYYALPVHPGKNLIEFGREQVTLNYAGPTVRYEVTP
LSAQADGSTPVRVRIRALDAAGLPAEQPTVTLRTSAEPLRPDARPGEVGYQLELHNGEGV
LELRPQITPTALRLELLRDQQVSEFRVDVRPGGAALGVGLVSAAVGLGGTLPLAQRLHVQ
ARAYYEGPLAGGQLYVAADSAGLPREDSGKARGLTYGDSSSEAVPLRGSDPVAALYEHPA
FRVAYRDQEVPVNVVPLPGRMTALSASTKGNVRVSGFAALLPGDLVQAQVLRPDGTRLLR
LGQEDIAPASETLTVVTRDAQTGTELGRRVLTRGVEYVLDERTGIVSLAQPLDATDAELH
RVEVLASYRLSAPLPGARPLRRAGRGGDAQRRFGVAAVSLDGRGTIGAAGELRRGGLQVS
GRALLSGGVQAEAALDGHWRSSDALSVRAHYQDEAYQGLGKGEAGLRASGRYQVMLGERL
GAALDATYQRAPSKQGSDEQDGGGQGEVGALLTYRAQPWTVGGGLRWGFGSRSGLSAAGQ
LGYEGKQVSLSVTHSQPLSGTVRPTSDFKVAYRLTPHAALALTDHYVWGDAHSAALTLDT
RLGNVNYAVAYELPGAGGAGNRARFGVSTSVPLGARTTLGLRGSALYDLQSGGSELGAGA
DLRWQGERAVATLGGDLAWRSGQLQAVVRGGVSGDLSERLNVSADATAELGARQGLKFGV
GYAYRSAGFSSLGYGRYAGGSLGGSRPEASAGVSAEYRQGALTVRGGVDARALLSDPGSL
TYQPSLGLRAELNARFSVGGWARALVQPASSQVLPGYGLEAGVQVLPGTWLSAGYNLAGF
EGLPSAGLYTRPGAYLRLDVALDEGAGKKTGKAHRR
>gi|195546275|ref|YP_002117533.1| amylopullulanase [Lactobacillus plantarum]
MKKTKLRIYLFPIVLLISFTCFTLLSNGTGKQIVFAATANSTDVVNSTDAANSTDAANST
DTANSTDVANSTDAANSTDTANSTDVANSTDAANSTDTANSTDVANSTDAANSTDTADTA
NSTDAANSTDTANSTDVANSTDTANSTDAANSTDAANSTDTANSTDTANSTDAANSTDAA
NSTDTANSTGTANSTDAANSTDTANSTDTANSTDTANSTDAANSTDTANSTDTANSTDTA
NSTDTANSTDTANSTDAANSTDTANSTDTANSTDTANSTESSSEYATQALSDEKNATQNN
DFTSFDKKWAYEGTDLGFNYSTTSTTFKIWSPTATSVQLISYGTNTNPTAAQVSAKAMTR
GTSATPTNHATNTIGVWTLTVPGNQNGMVYAYKLTFADGTVSDYAGSTYGTLSTSSVSNT
TNDPYSIATTQGGNRSVVESSANLASNLALAQGKSATWRVASPTQAIVDELHIRDFTSSS
TSGVSAGNRGKFLGVIQSGTTDPNTGTATGLDYLKNEGFNYIQLMPASQYASVNEAGNRT
TAQPNNFNWGYDPQNEMVPEGEYASNSVNPVTRINEMKEMVQGLHTNGISVVMDMVLNHV
YSQSASAFEKAEPGYYFRKNTQSGCGNDTASNHEMFGKYIIDSVTYWAKNYDIDGFRFDE
MTLLDSTTMNKLRAALTALDPHIIMYGEGWGDSNANNIPETSINNYKNVPGIGFFNPGER
DAISNNGGSAGGFAAGNTASTTTVAGALLASGSWNGNGTVQAFLTPSQSINYVECHDSFT
LNDSLWSADPNDSVATHQARVTLANATNILANGVTFMETGQEFDQSKLVNPSNLMPLSPT
QTQAYQSGSMEKPAWYPASWDTAKNSYNGLFGLDSNGTYHGNYWPGSNLYTPVVAGDVVN
AMNWDNVKDNQNAVNFIGNLMKFKKSNPQFWPDDYSKLAWTPTSIGVENVTNASNGVITE
ELTSGATKYLVILNASGNSVKIGQGGQFYGVSNLTGKTVIISDDSSLTANQVLNSSVTLS
NLTVTVIQLSKSTAGTAETAETAATAPTAGTAGTADTTSAQNATITFWPSTAYTGQQLYA
YVWGTGNTAYDGQFVPLSIGSADSVTLSNLSTSSMGIIITTTNDWSTVQKLNAGGADIMV
PMTAGHSVQIGINQQGTLYATSVVPTISAPTNAPTSGIVGTLVTLNGANAVITDPSKMGS
GAISSVTVTDPNGVTTTASADTFTPKIPGQYTLTYNYSYTNLDNTTSTVSANSTIQVTAE
NANTITTTSGPDLTQGQAIDLSANGNTMKSYVSDSNSSVTPSIQSVSWTPTGSTTAQTIT
ANADGTYTFPSAGTYTVIYTDGTGATGTVDGTVLAQPASFTTVTDADTKIAVGNTVDAAN
YYRLIDPNNSAINISNATISVTSPDSSDFTGAAISGTQFIPDVEGDYTINYSYVDGTGAE
QKASQIITVVGGPKLNADESFEYQKTVNAYGTGIYIYNPQTQGVTVTDPENDKALPSVTI
YDVDNYGTTPLTANTDGTYNLTPAGTADETGSTSGTYYVTWAYPGAEQPSWDMQTMTVLS
AGQVQPVITVPAQSNVNVGSTVDTTQGLTMKNSANENLRTDEIKTALANGDLTISLTDPS
GNNSTLTDGIFSATDIGYYDITFDYTDPVTGLSAVEQYGVVVSQPTTNTETDIISNGSTT
YTYSPNSGNVALTGGNNANLTTVNQITDSKGISYGTIDENDGVSSADLSIGSYTVEWQYT
YTDVNDNVVSIPVSQTVNVIGKVTYDANGGTGMMASQETDTNGNITLDTNSYTNGDKTFK
GWNTKADGSGISYTDKQAITGISSNVTLYAQWIGTSGNTTQPTQPTQPTQPTQPTQPTQP
TQPTQPTQPTQPTQPTQPTQPTQPTQPTQPTQPTQPTQPTQPTQPTQPTQPTQPTQPTQP
TQPTQPTQPTQPTQPTQPTQPTQPTQPTQPTQPTQPTQPTQPTQPTQPTQPTQPTQPTQP
TQPTQPTQPTQLIKTNVNEKKTVSLVNDKEKNPSKNREALPQTSEKSESSVSALGVLLLA
LGSLTSWLTFRKKRKD
>gi|239835372|ref|YP_002956044.1| hypothetical membrane protein [Desulfovibrio magneticus RS-1]
MTVSKASSLDAPCPFWTPVVMAALIGAACGLAAATWPVSLENGQALAGRIPFVAESAWNV
YLFRLWALINQLTAGLLALGFDGPSVAMIIGGLTGALSFAALSALVLALGGAGPAAVVAP
VFIYLYELKGIGFSYPIDLMRTPHIFGIIGFSYVLLVLGVFGVGRRRAAWGLAGLAPAVH
PTWGAFCLGMLGLGSLLDAEARSHLRRDLPPLALGLILSAASYALQRRLGGAAFAPAGPI
DMGDYQLFLRAHDVHRLRFEPLALDVIFFVFTVAGLCLALVRKLLPPSGAVLGKCLLAGL
GTAAALTAAAPLFPEFLPLQMLMAPRFFNLAIILAMPLFFALTTRPAAGLRENALAGLCL
VAVWAAGSSDLLRGMAATAALCLSLIFIFRPDRLSSQVNPVQRLLDGLGRCCSPAAALAL
ALFLAVEGYYEAYAIKARFHDASNDSFYALCQNRPGPLLPAAGLLYPQWNIARPVIFYPG
GLDLASYFPDLLPGMRRLALSVYGQDILATSPGPRRSSLADHRALWEARSTEDWRELGRR
FGFTDILVPADWRLSLPLVGSNCAQALYAVQ
>gi|221634584|ref|YP_002523272.1| O-linked acetylglucosamine transferase [Rhodobacter sphaeroides KD131]
MPQTEEIPMTVQPAPILPIGSVSPPLTAGQLVGLAEAAPAAAIEIYRRWLALHPERPDAW
IAWFNLAVLLEAAGEPQGALGAAATALRQKPDLWQAALAAGQAAEAQGDRTQALAFLRQV
LPPAEGRRQLHRQLGRMLEAEGRLAEAAEELRASLLLDPRQPEVVQHLVHARQKMAAWPP
ARLAVPGLTEAEAELQCGPLATLALHDDPLRQGEVAAAWIARHVPDPGIRLAPAGGYRHD
RLRLGYLSSDFCRHAMSFLIAELLERHDRSRFEVVGYCASPEDGSPERARVLAALDRHVP
IGPLSDEAAARRIRADEIDLLIDLNGLTRGARPGILRWKPAPVQATYLGYIGPVPLPELD
WLICDRVTVPEAEAAHYRPAPLRLEGCYQANDGQRPLLPAVDRPGEGLPEAAFVFACASH
FYKITEPLFAAWCRIVAAVPGSVLWLVEDTPEGQAALAGRWQAAGLDPHRLIFAPRVDPA
RYRARLALADLFLDTMPYNAGTIASDALRMGLPVLTLAGRTFSGRMAASLLAAVGLEDCI
APDLEAYVARAVAIATDPAAAPALTGPALAERWSLTLGDCRDFTRRFEAALLSVARRA
>gi|209546299|ref|YP_002278189.1| phenylalanine/histidine ammonia-lyase [Rhizobium leguminosarum bv. trifolii WSM2304]
MTINIETVLTWCDVARVGAGEALTLSPAAWARVEQASRIVASIVETGMRAYGVNTGVGAL
ADTVVDRASQSLLSRSIVLSHACGVGPLLGSHEVRAIIAAQIANFAHGHSGVRREIVQHL
TAMLEHDCIPDVPSKGSAGYLTHNAHTALVLIGEGSATLAGRRLSGREALAAIGLEPLVL
GAKEGLSLVNGTACATGLTATALLRAEKLLDWADAIAALTLEAAGCQIAAFDEAVLALRP
SAGIEKVGATLRARLRGSGLVAVASGRRTQDALSLRSVPHAHGAARDVFDNSAHIADQEL
ASVTDNPAVSGTPEQPIVSSEAHAVAPALGQAADSLAIALAQIGAISERRMDRLVNPLVS
GLPSFLASDAGSHSGFMIAQYTAAALSNENRRLAAPAAMDGGLTSGLQEDFLAHPTAAAG
KLLAVIDNAEYILAIELMAGAQAHDFLAATAPRAPGTDLVYQAVRERISHYGDERPLNGD
IEAVRSLIRETLPPAIV
>gi|94972219|ref|YP_594259.1| heavy metal translocating P-type ATPase [Deinococcus geothermalis DSM 11300]
MYHGRMARPAETLPSPAVFPELRYHVGGMDCASCVQKVERAVSRLPGTCDVQSSFTTQTL
RLRLDERQTSRAALEEQLRALGYVPHRLVARGEATELPAPTQQSWFAGEQGRLVLVSGAL
LAAAWLLSLAWPPLSVWGYAAATLVGVWPLARQAAAAARLGEPFSINTLVTLAALGALLI
GQAAEGAVVVFLFSVGELLEGVAAGRARAGVQALAALTPRTALLLRGTQVVEVSAESLRV
GQRVQVRPGARVPADGIIETGFSALDDSPVTGESVPVEKGVGDWVYAGSVNGSGLLTVRV
ERAASDNTIARIIHLVEEAESRKAPTARLIDRFSRVYTPLVVAVSAAVATLPPLLAGAEW
HTWLYRGLALLLIGCPCALVLSVPAAITSALAAGTRRGLLVKGGAALEQLASIRTVAFDK
TGTLTVGQPVVTDVRPLAGQDAQEVLRLAAGVESGSDHPLAHAVVDRAGALGLSVPASQD
GQALPGQGVSAQVEGQILHVVSPGYAAARGWLTPDAQAEVAALEAQGKTVVVLAGDQALG
LLALRDEARADAREAVARLRALGLRAVMLTGDNVRTASAIAEPLGLEAQAGLLPGDKLRV
VRDLQGMGGVAMVGDGINDAPALAAADVGIAMGGGTDVALETADAALLHARVTGVAELIE
LARAALNNIRQNVAFALGLKAVFLVTTLLGHTSLWLAILADTGATALVTANALRLLRWRG
RP
>gi|146280073|ref|YP_001170230.1| hypothetical protein Rsph17025_4073 [Rhodobacter sphaeroides ATCC 17025]
MMPEGSRRLSTSRLLRVAALVAGGFVLVVGATRFADEGFLQRLRADYPLVFGRVETLLDT
RRAAGPVEPAIRPEEVVALTVERPGLPANCLEPGPARASLAVPGDRLRIRFFEKGGFSTG
EAGGAGAAQTLVFERLDLSGTYEVASDGSLALPLLGRLPVQGRELVCIEAALADGYIGIL
NAPLDATVSFESRPPVVLRGPVRAPGTYGWTEGLTVARLIASAGSAAMGGYDSLGRRVEL
EARVRELRDRMLGVALERARTEAAIERQRALKLPASELDYMGVELGLRRIEGETQALVAE
LDAFEAIESRWQTEVADLGRRLAEMRRHHQIAQEQLEVLRQRREELSDLSGRGVTTAARL
DAATLNLMGSERAMLETFDALLALESQLNIARLSLEQARTDRSRRLAAELREEAEEENLL
KGQLRAVQAEIARVDLGDGLVEGFVPVVEIERPGPEGVRRIQVAPEDEVFPADLVTISIP
GRDLVMPVRSSEDDGRSSLLR
>gi|289583530|ref|YP_003481940.1| histidine ammonia-lyase [Natrialba magadii ATCC 43099]
MTVTLDGDSLTIEEVVAVARHGEAVELASEARERVRTSRERVEDIVEAGDPVYGVNTGFG
ELVDTQVPRTEVAELQTNLVRSHAAGVGRELSREEVRAIMVTRLNALLAGYSGIRLRVVE
LLASLLNEQVHPVVPSRGSLGASGDLAPLAHLALVLIGEGEADVAVDSSADGGSGGSSAA
PESERLPGDEALTAVGLESVGLKAKEGLALINGTQLTLGLAALLVADAERLCRAADAAGA
LTTEVTMGTTAACAEPLHEVRPHAGQATSARTVRRLTADSDVVESHRNCDRVQDAYSIRC
LPQIHGAVRDAVAHLREAVEIELNSVTDNPLVFPRAAFDDRASGTDQGAVVSGGNFHGAP
LAHRLDYLIAALTDLAAVAERRTDRLVNPNLQESHLPPFLAQRSGVESGLMIAQYTAASL
VNECRSVGRAATDNTPVSGGQEDHVSMSATAAVNARRVLDRARQVVATELLCAAEAAEYV
DESLGSGTSEAYETVREVVPPLTGDRRPDADMKAVDSLIETGVLDDAVDELGADTQ
>gi|148241073|ref|YP_001220574.1| hypothetical protein BBta_p0264 [Bradyrhizobium sp. BTAi1]
MTYKQPGHAPGFAIRPPALPSTPQPLNAVPSATPRSGARSRAPSRRTFPMAQDAPFTIDL
FGDTALSSGLGLGVTGFAADLDGDDHDGDPPPSAPAAVVPALASVRPCAPRTRTRGDNFH
LAGDRGLAKGWKQRARDSVAAIRLAAQIEAEQRPASPDEQRQLMRFTGFGASELANGVFR
RPGESEFAKGWEEIGADLEDAIDDAGYASLARCTQYAHFTPEFIVRAIWSGLQRLGWRGG
RVLEPGIGTGLFPALMPEQLRETSHVTGVELDPVTARIARLLQPRARIVAGDFARTELPA
TFDLTVGNPPFSDRTVRSDRAYRSMGLRLHDYFIARAIDLLEPGALAAFVTSSGTMDKAD
ASAREHIAKSADLIAAIRLPEGSFRASAGTDVVVDILFFRKRKVGDAEGDLSWLYVDEVR
SAAEDESAIRVNRWFAQRPDFVLGAHALAPGPFGEAYTCLPREDEDLEATLKAAIDLLPE
AVYDGEAEVIDSDLEEAGDPSDVDCPADRHVREGSYFFDKTHGLMQVLDGDPVAVKARSG
RSADGIPEKHVRIIRKLIPVRDAVREVLKAQELDRPWKDAQVRLRIAWSNFVRDFGPINF
TTVSTAEDEENGEVRETHRRPNIQPFLDDPDCWLVASIEDYDLETNTAKPGPIFTQRVIA
PPAAPEITSAADALAVVLNERGRVDIDHIAELLHRDRDDIVGELGSAVFRDPADGSWQTA
DAYLSGHVREKLKAAAAAAALDPSYERNVTALQGVQPADLKPSDITARLGAPWIPVVDVV
AFVKETMDAEIRIHHMPELASWTVEARQLGWTAAGTSEWGTDRRHAGELLADALNSRVPQ
IFDTVKDGDSERRVLNIVDTEAAKTKLQKIKDAFQHWIWSDPDRTDRLARVYNDRFNNIA
PRAFDGSHLKLPGASGAFVLYGHQKRGIWRIISAGSTYLAHAVGAGKTMTMAAAVMEQRR
LGLIAKAMLVVPGHCLAQAAREFLALYPNARILVADETNFTKDKRHRFLARAATATWDAI
IITHSAFRFVAVPSSFEQQMIQDELELYETLLTRVESDDRVSRKRLERLKEGLQERLESL
AIRKDDLLTISEIGVDQIIVDEAQEFRKLSFATNMSTLKGVDPNGSQRAWDLYVKSRFIE
TKNPGRALVLASGTPITNTLGEMFSVQRYLGYAALLERGLHEFDAWASTFGDVTTELELQ
PSGKYKPVTRFATFVNVPELIAMFRSFADVVMPEDLRQYVKVPAISTGKRQILTAKPSPA
FKRYQTLLGQRIKAIEERDRAPEPGDDILLSVITDGRHAAIDLRLVDPDSDNEADNKLNL
LVGNAFRIWSETAESSYTRTDGKPFELPGAAQMIFSDLGTISVEKRRGFSAYRWIRDELV
RLGVPPGEIAFMQDYKKSEAKQRLFGDVRAGKVRFLIGSSDTMGTGVNAQLRLKALHHLD
VPWLPSQIEQREGRIVRQGNQHDEIDIFAYATEGSLDAQMWQNNERKARFIAAALSGDTS
IRRLEDMGESQANQFAMAKAIASGDPRLMQKAGLEADIARLERLRAAHIDDQHAVRRQMR
DAERDIELSIRRIGEIGRDIERRIPTAGDAFTMAVTGDPHVERKLAGRALMKEILTLVQL
QQEGETVTASIGGFDVAYSGERIGRDGYRYTTMLLRTGAEYEIELPVTVTPIGAIARLEH
ALADFEGERERYRQRLADARRRLASYESRDGGDFAFATELADKRRQLAEVEKALAEDSES
AGELAAAA
>gi|268318405|ref|YP_003292123.1| methyl-accepting chemotaxis sensory transducer [Rhodothermus marinus DSM 4252]
MKHASIRTKVLQALLLPQVLVVLVTVLIWRGLRELRAAQDWVLHSHEVMQQARALALDRS
EMEDFALAYLLSGEERFREAYANQWRHFEQAVEALQQTVSDNPEQQARLKELTAAMQTWK
QEMDALLARRPEVETGRLRMSQLAAEVVAQQEKQEALQNRIASIQQAFLEAEQALNAERL
ARMKRRERMVFIEVAVALLAVALGIGLAFQVIRRSVVRPVQELEAAAYRISEGDLETTVA
VRTEDEVGKLARAFNQMVASMREALDALQEEKAGAEQKVREAVAEIQAQQRYLAESVEHM
LTQMERFAAGDLTVHLEVRKNDEIGRLYEGFNRAVANMRQMLVRVTEAIASTSSSAAQIS
ASSEELAASAQQQAAQANEVAAAVEEMVRTIVENARSASETADVARTNGDRAREGARVVQ
ETVAKIRQIAQVVGESARTVERLGASSERIGEIVQVINEIAEQTNLLALNAAIEAARAGK
HGRGFAVVADEVRKLAERTAQATKEIAEMIEGIRSETREAVKAIQRGSQEVEEGIALADQ
TGAALTQILEGAQRVLDRVTQIAAASEEQSATSDQISRSVEMISNLSHESARGVEQIARA
AEGLSRLTDELNEMVRRFRLAQREAVRSPDEAVSVA
>gi|17549048|ref|NP_522388.1| ketoglutarate semialdehyde dehydrogenase protein [Ralstonia solanacearum GMI1000]
MYLSGELLLGAARVAGGAGTVRAMNPATGEWLDPQFTLASRADVARACELAGAAFDVYRE
TAPEARALFLEAIASQIEVLGDVLIERAMAESALPRPRLEGERGRTCNQLRLFAKVVRAG
DAVGARIDPALPERKPLPRSDLRMRRIAMGPVAVFGASNFPLAFSVAGGDTASALAAGCP
VVVKAHPAHPGTSELVGRAIQAAVAQCGLPEGVFSLVLADNEAAGALVADPRIQAVGFTG
SRAGGQALLRIAQARAQPIPVYGELSAINPVFLLPDALARRAAALGQQYVGSLTMGAGQF
CTNPGLLLAIDGPDLDAFEAAAAEALQASAAQTMLSSGIHAAYSRGVERLAGEANVRCVA
RGQGSDAPNRGQAGFFRTDAESFRAQPALHDEIFGATGLVVRCRNAEELKALAESLEGQL
TATLHLDAGDTALARALLSILERKAGRILANGWPTGVEVCHAMVHGGPWPATTDTRTTSV
GTAAIERFLRPVCYQDLPAELLPAALRDDNPQQLRRLVDGAWTVPRER
>gi|17548456|ref|NP_521796.1| putative maltooligosyl trehalose synthase transmembrane protein [Ralstonia solanacearum GMI1000]
MTPPASPTAVPRATLRLQLHRAFTFDHARALLDDIAALGISHLYVSPITTAQPGSMHGYD
VVDPTRVNPELGGEDALGRLVAALHARGMGLIVDIVPNHMAVGGAHNAWWLDVLENGPAS
AWAHAFDIQWQPPQPALHGKVLAPFLGEPYDTALQGGRLTLHYDPGAARLAIAYHDHRFP
IALADYACVLRGAGPSGERDTDAALDAVAERFAALQSTRALHARRAHADAARTALRDFAA
TDAGRARIDRAVAALNAAPEQLHALMARQSWRLAHWRCANDEINWRRFFDIGSLAGLSVE
RADVFEATHALIFRLYRQGWIDGVRIDHVDGLADPAGYCRALRQRLAAEDAHRPADRRLG
RPWIVVEKILAADEPMRTGWDIDGTSGYDFMNQAGALLHDAAGEATLTQAWLDWTGRPAA
EAHFRVTALAARRRILHEHFATELDAATWALHAVAQQQRDAHDVTWHAIRRALAELVVHL
SVYRTYADAHGRDTQDTAIVRRAIHDAMPHLRRVDQPLLARLDAWLGGEPAGHDRLRQLA
LRRGQQLSSPVAAKAVEDTACYRYGRLLSRNEVGADPGAFTLDAAAFHQAMAARARLWPH
AMLATATHDHKRGEDVRARLAVLSERPAHWLAAALPWRAAHARWVRPLPEGPAPPPDAQW
MLYQTLVGAWPPGLDWRDADGVRAFAERIAQWQHKALREAKLRTDWLAPDLDYEQACHDF
VFTLLTGEAAPAFLPSLAAFVRTIAPAGAVNGLAQMLLRVTVPGVPDLYQGTDLWDTSLV
DPDNRRPVDFAVRHRSLRALQTHPEHSLAPLLAHWTDGRIKQAVLARALGVRAAMPEVFA
AGRYLPLALSGSGGAHALAFAREHAGRWVVAIVPLHAAALLGHAAVPVFPAGAWRDTTVC
LPAPLASIPLHSVFDGQTLCGARLALGQTLGALPVALLHG
>gi|258513297|ref|YP_003189552.1| conjugal transfer protein TraA [Acetobacter pasteurianus IFO 3283-01]
MAIYHLHAKVISRATGRSAVAAAAYRAASRLHDVRLDRDHDFSNKSGVVHSEILLPDGAP
ERFLDRATLWNEVEAIEKRKDAQLAREVEFSIPREMTQAQGIALARDFVREQFVERGMVA
DLNVHWDIGEDGQAKPHAHVMLSTRSVDENGFGAKERSWNDKELLLTWRERWASLANERL
AELDLDVRIDHRSFAAQGIDLEPQNKIGPAGMRREERGEDAERVADHLEIARRNGERLLA
EPHVALEALTRQQSTFTRQDMARFVDRQTVDAEQFTAVMVRVEACPELVALGKDGHGRER
FSTRAMIGVEQRLEEASLAMGQSQGHAVPLAVRRAAMQHSGLGEEQALAVGEVTKSRDLS
VVVGYAGTGKSTMLGVARAAWEEAGYRVRGAALSGIAAEGLEAGSGIESRTLASLERAWE
RGFDLLERGDVLVVDEAGMVGSRQMERVLSVAREAGAKVVLVGDPEQLQAIEAGGAFRAV
AERVGSVEITTVRRQREGWQQAATKELATGRTEQALGRYEAAGLVRGHDTLEEARAGVVA
GWEEARQAAPEESQIMLAHRRVDVRALNEAAREIRRDAGELGDDVLVPTAQGERVFANGE
RVYFLRNDRELGVKNGTLGTVRSIVGSAEAGDLAMSVQLDGPGGAGTGRVVSVSVAEYDA
LDHGYAATIHKSQGVTVDRAHVLATGSMDRHGAYVALSRHRESVSVHWGRDDVGDRDGLV
RRLSCERLKDTTLDYPHVRDRDTGFARRRGLHVPESEIVVEREKAASGPRQDRQAEGVPM
PDPASAQQKRGMFDGLDLSVRPGRCTTEKDVSAGLDAGAGKGESGIEREAPVSPFAGLRL
PRVQREQVPAGLDGFVPGSDPLHQAVERYARAWVDAERMVRQELPVLEHQKKALLEAGRD
LERIRRGGEADLRAALKHQPEIRQALYGLEGPARARKLVEGLEHEDRVRKRPDLRAARFV
KTWDGLSREQQGVAFKELKRDAQLESILREKSRELGIRKGSTLDHGLHPHQREQALSRSR
SRGMDMGM
>gi|218534591|ref|YP_002401121.1| IroC, ATP binding cassette (ABC) transporter homolog [Escherichia coli S88]
MPANHTPTPAQSWIVRLARVCWERKKLSVIVVVASVSTILLAALTPLLTRQAVNDALAGN
PARLPWLACGLLLIAFFDFIGNYVRRGYAGMLSLWVQHTLRGRVFDSIQKLDGAGQDALR
TGQVISRTNSDLQQVHTLLQMCPVPLAVFTYYIAGIAVMLWMSPAMTLIVVCVLVCLAIT
ALRARRRVFAQTGLASDQLANLTEHIREVLAQISVVKSCVAEMRETHWLDRQSRQIVRVR
IGAVISQAMPGATMLALPVLGQIVLLCYGGWSVMHGRIDLGTFVAFASFLAMLTGPTRVL
ASFLVIAQRTQASVERVFALIDTRSQMEDGTESINSQVVGLELENMSFDYHHGDRHILSN
ISFSLRAGETVAVVGASGSGKSTLLMLLARFYDPCSGKIWLNTSEGRQNLRDIRLEALRR
RVGIVFEDAFLFAGTVAENIAYGHPQATADDIRRAAAAAGASDFINALPKGFDSLLTERG
TNLSGGQRQRIALARALITAPDVLILDDTTSAVDAVTEAEINTALGRYADEGHMLLVIAR
RRSTLQLASRVVVLDKGRMVDTGTPAELEARCPAFRALMTGDSDFLATSHNSHNELWPAE
PATQDDVTDTGDKGFVARMTRVPENAVQQALAGKGRKVTSLLKPVAWMFVIAALLIALDS
AAGVGVLILLQHGIDSGVAAGDMSIIGLCALLALCLVIVGWCSYSLQTVFAARAAESVQH
SVRLRSFGHMLRLGLPWHEKHADSRLTRMTVDVDSLARFLQNGLAGAATSLVTMFAIAAT
MFWLDPFLALTALSAVPVAALATMIYRRLSTPAYAQARLEIGKVNSTLQEKVSGLRVVQS
HGQQELEGARLRALSERFRATRVRAQKYLAVYFPFLTFCTEASYAAVLLVGASQVAAGEM
TAGVLAAFFLLLGQFYGPVQQLSGIVDAWQQATASGKHIDELLATEGTENLGSSSVLPVT
GALHLDEVTFSYPDSHEPALNKLTLTIPEGMVVAVVGRSGAGKSTLIKLIAGLYFPTHGN
IRIGVQMLDDASLTEYRRQIGLVDQDVALFSSDIAENIRYSRPSATNEDVEIASQRAGLY
EMVCNLPQGFRTPVNNGGADLPAGQRQLIALARAQLANAHILLLDEATSCLDRTSEERLM
SSLTDVVHAGKHSALIVAHRLTTAQRCDLIAVIDKGLLAEYGTHEQLLSAGGLYTRLWHD
SVSSTALHRQHNMKEETPG
>gi|169546439|ref|YP_001711888.1| IroC [Escherichia coli]
MPANHTPTPAQSWIVRLARVCWERKKLSVIVVVASVSTILLAALTPLLTRQAVNDALAGN
PARLPWLACGLLLIAFFDFIGNYVRRGYAGMLSLWVQHTLRGRVFDSIQKLDGAGQDALR
TGQVISRTNSDLQQVHTLLQMCPVPLAVFTYYIAGIAVMLWMSPAMTLIVVCVLVCLAIT
ALRARRRVFAQTGLASDQLANLTEHIREVLAQISVVKSCVAEMRETHWLDRQSRQIVRVR
IGAVISQAMPGATMLALPVLGQIVLLCYGGWSVMHGRIDLGTFVAFASFLAMLTGPTRVL
ASFLVIAQRTQASVERVFALIDTRSQMEDGTESINSQVVGLELENMSFDYHHGDRHILSN
ISFSLRAGETVAVVGASGSGKSTLLMLLARFYDPCSGKIWLNTSEGRQNLRDIRLEALRR
RVGIVFEDAFLFAGTVAENIAYGHPQATADDIRRAAAAAGASDFINALPKGFDSLLTERG
TNLSGGQRQRIALARALITAPDVLILDDTTSAVDAVTEAEINTALGRYADEGHMLLVIAR
RRSTLQLASRVVVLDKGRMVDTGTPAELEARCPAFRALMTGDSDFLATSHNSHNELWPAE
PATQDDVTDTGDKGFVARMTRVPENAVQQALAGKGRKVTSLLKPVAWMFVIAALLIALDS
AAGVGVLILLQHGIDSGVATGDMSIIGLCALLALCLVIVGWCSYSLQTVFAARAAESVQH
SVRLRSFGHMLRLGLPWHEKHADSRLTRMTVDVDSLARFLQNGLAGAATSLVTMFAIAAT
MFWLDPFLALTALSAVPVAALATMIYRRLSTPAYAQARLEIGKVNSTLQEKVSGLRVVQS
HGQQELEGARLRALSERFRATRVRAQKYLAVYFPFLTFCTEASYAAVLLVGASQVAAGEM
TAGVLAAFFLLLGQFYGPVQQLSGIVDAWQQATASGKHIDELLATEGTEHLGSSSVLPVT
GALHLDEVTFSYPDSHEPALNKLTLTIPEGMVVAVVGRSGAGKSTLIKLIAGLYFPTHGN
IRIGVQMLDDASLTEYRRQIGLVDQDVALFSSDIAENIRYSRPSATNEDVEIASQRAGLY
EMVCNLPQGFRTPVNNGGADLPAGQRQLIALARAQLANAHILLLDEATSCLDRTSEERLM
SSLTDVVHAGKHSALIVAHRLTTAQRCDLIAVIDKGLLAEYGTHEQLLSAGGLYTRLWHD
SVSSTALHRQHNMKEETPG
>gi|187729723|ref|YP_001837312.1| relaxase/mobilization nuclease domain-containing protein [Acidithiobacillus caldus]
MAIYHLHAKTWSKGAGQGAGGHARYVLRQGPYARRVIERVDGSAVRRVEEDRAAEVVASY
SGHLPAWADGDPLAYWDAADAYERANGTVYRELEFALPGELSERRNLKLAQAFAEALARV
DRGATPYTLVLHRSTRDPELLHCHLMLSDRVNDGYERSPELWFRRAANRGKDPARGGAPK
TQARIAQDWLGTVVRPLWAELANAALEQARCGARIDHRSLEAQRRERELLAEQAQGRGDE
LAAARYRKAAGILDRPAQPKRGRVLEHGGPDKAPGQALVWARYQEDLARRRAARERLAEA
DGVVRELREEIARERRREERRAAAKRELDASHGWRPDRVATAQMVLAAVLDLGQAHREAV
QERWDARRERRRVAIEAQRRVEQERQERRGQLLGLAASLAADAECRLRLREAYEAAGFRL
EQRPDGKWVFVYLHGDLLEERQAVREARRAWDERRAALEAQRAAAREAEERRRREGERDR
ATEQEQGPGVRHPDKPRWQVERELILTEVYGSAVAEHMGRWYRIERRADALVLSNREASV
TDFGDRVVAHEGNDKEIEALVLLAQAKGWERVTLTGPREFQERAAQAFVKAGIALEDQAL
EARAKEAIERQRREDIRERALLRQGYRRDAWEIRERWHWRQQERARRLEAERELARIEEE
AEQARDAWRTVWRKTGHLVDADAQEPIPWGIWREQTLAERYGPDIAARAEAEYWYTRLRP
DLGGLDISRNGQEVVDAGAALQVCSAGSMSLAVDLVRAKGWKRVAIGGPEDFRERAARAL
IEAGMVLADEALEQRAKAALDAERVQQERERALRRAMEGIKAHRIRWRRKDGTMGEQRAL
DYLEDRLFRGFTIQETAEGFRWWSADGKPGAVVGDAQLMALFRAAKAADQDLVRVVERIR
MEVGMPNAAADRARGRTVTPKRGLGDDW
>gi|219723616|ref|YP_002477148.1| hypothetical protein Bbu156a_F20 [Borrelia burgdorferi 156a]
MVKAATEAATAASGGKEDMIGKVVKAAAGAAAKGGEEKSVNGIASGIKGIVEAAEKAGEE
GKLESEAAAGAGNENAGKLFAKKKNDAANGGGDAAAAEKAAAAVSAVSGKQILKAIVDAA
KGEEKKGVADVKDATNPIEAAIGSTGEQNAAAAFDKDGMKKNDQIAAAIVLRGMAKDGEF
ALKNDDADNAKAGLKSTVESAVNKTVSGWLEEMAKAAKDAATAASGGNTEIGKVVKAAAG
AAAAKGGDATSVNGIASGIKGIVAAAEKAGEEGKLESEAVAAGEANADAGKLFAKKKDND
GGGEAKDAEKAAAAVSAVSGKQILKAIVDAAEKGDGEKKGVKAEDATNPIAAAIGSTGGD
KDAAAFNNNGMKKNDQIAAAIVLRGMAKDGEFALKNAEHDNAKAGLKSTVESAVNKTVVA
VVRRNGKSCSGCYCC
>gi|17549020|ref|NP_522360.1| hypothetical protein RS01908 [Ralstonia solanacearum GMI1000]
MPFWIAVHLPRLPLDALRSRWSDPAAGPAGMPLPVVVLEQERVVATNRAAAREGVQPGLR
RAGMQALVPHALQLARDPAAEARLVQALALALLALTPHVCLDLADEATVLLEVQASLRLF
GGHRALCRAVRRYARCLGLVPQIGTGTTGRGAAWLASAHAMRGRGAQPVRIRRAVRPARM
AVLLDGLPIETVARLTRPDWLEGLGCRTLADLRGLPRGGLRRRCGPLLVDTLDAGYGEAH
ERFTWFAAPMRFDVPLELPGRIDSAEGVLAAAEQLLLQLTGWLAAHQLGAKGYRLTLEHE
RRRGRDAQDAASSTPVDILLAQPVRTLAHLSRVLRERVHRLTLIAPVVELRLTVTDAVPL
APPTGALFPAPGARAEDAARLIDTLIARLGAANVLHPQPCADHRPERANHWAEVNAATTA
SGRAAARQALAQWHARQPERPLWLLEQPIPLLTRRHYPYYRGPLRLVSLPERIESGWWDD
ALIKRDYFIAEGEGAVRYWIYRERVSATAGEDEARWYLHGLFG
>gi|146279854|ref|YP_001170012.1| hypothetical protein Rsph17025_3852 [Rhodobacter sphaeroides ATCC 17025]
MAGLLQNLIGHLTPQGVEIVGGGTRLRALQRLAAEGWSRHEDLIPIDPEPVKVTADLQEA
VAWAGTENSARSALHPADEVRAYAAMRERGASLSRIARSFARSEAHVERRLKLADLPVEA
LAALRANEISFEMAKALTLAPSGERCFEVLESVRGRDVRPEQVRRELTPGTVPSTDRRAL
FVGLEAYLAAGGTSQRDLFADRTLLEDEALLDRLFAEKGAAEAERIRAAEGWEWATWVPE
EYVPWTATQKLVRLHARSGKLSEGEEAELEALEERDAEGDLDAAGRARLAELEARRKGTF
TDAQRASSGIFVYCSSRDGLSVERAYQQPRAVPRGASEAAPDLPQSLIEDLHRIRLGALQ
ARLMDQSELMLDLLAWSLGGGLRPWARPLAISPTDQPIAPEKGEGTSYPPRLAARLEPNT
SLGPDGTPAEFEVFRALGKKHRNQILTEALARTFCTGSSGLSAALARQLGVEVRRIWTPT
AQGFLGRCSAGYLDRLWSELVPAAEADQSFQKLKKGEKARRLEALFTDPATREALGLSRE
DCAKIDAWVPAELGWPEGEE
>gi|150377447|ref|YP_001314042.1| amidase [Sinorhizobium medicae WSM419]
MAGDAISLAEAIRAGRLSASEAMEASLAATRRWAEIGALAHVDPILGRAAAENADARLSR
SPGDAQAQPFFGVPSLAKDLGGPFAGLPVTAGSNMLERSTAASQDSDLAARLRAAGLCFF
GLTTVPEMGLSLASEPAAGSVCRNPLDTDLTPGGSSGGAAAAVAAGIVAIAHATDAGGSI
RVPAACCGLFGLKATRGAVPAGPSFGNHLGGIAGELALCRSARDLAAIFNAAAGCSRGPF
PDPTFAPAPSGRLRVGLLLETGEEYPSEPARSEAVESAARTLEADGHHVVAMHWDAFAPG
VAASGQALRDIIAVNLANFVVSAGLDAGRAERLTQAFASHGLRLEATALWATLDAAVHAS
HALWSLFDRVDCILTPMLASAPPRIGAFPFDHGDIDLQIRRMTTFAPLAALANVTGFPAI
TLPFGADEAGLPLPVQILAPMGGDRLLLELAARLERHGRWQHRFAVAGLSE
>gi|288960021|ref|YP_003450361.1| hypothetical protein AZL_a02860 [Azospirillum sp. B510]
MGGAIPPSVTPVAATAAATPAAPAPVTAEATVVQLPERLPEVTRPVVLTGTVAGQTPEGL
TRVRTAAGELLLDSAADLPPDRPVTVQLTPSSSSPAATPTGTPTTGKPTALILLQSLTGP
ATPATGATAPGPSPAAGSGAAPAVLLPTPGPATVIPNLPPLLPGTVVPALVLASGSSGAK
PLPMAGPPPQDTSATPAVTVPTGNAPEGTAPAKPDAPTGGASAQPPPGAPASAAPPSSPA
MAGGSATFGTPVELGGDAAHPGAESPVSPGPPPSNQPSAGPSAGGVDPAEPPELPRGATV
ALKILTVTPPPQQPRPPGDPEAGGRNGQAGSQSGQQPGGQATAQPDDLPPDTPVLRGTVA
GSTPQGQPILATKQGMLALTVPASLPQGATVTAALTDLARATQAAAPALPGPPGPLDGRD
WPAMRQLMATLAAADPALARSMLATMPQPNRKLTAALGFFIAAMRGGDAQGWLGDDATSA
LDKAGRRDLLERLEKDFDGLRREAAEPLPGDWRSYTIPLMDTNGPKPIKLHVHPLKDDED
GGKERSKPGSRFVIDLDLSRFGPMQLDGLVRPNHFDLILRSHAALPPDLRVELIQVFADS
VRAVGYTGGLSFQSGARSWVKLTRAGQAGLGVSA
>gi|91791077|ref|YP_552027.1| carbamoyl-phosphate synthase L chain, ATP-binding [Polaromonas sp. JS666]
MLKKVLIANRGEIACRIARTCRKLGLEVATVHSSADRFARHVREIGESVELGGAAPSESY
LNIDAIIAAAKRVGADAVHPGYGFVSENAAFVRALDAAGLTFIGPTADTIERIGGKASAK
REAARLGVPVIPGSEGGMTDPTEVLRLVRGMTLPVLLKAVAGGGGRGMAVVETLEGLEGR
IESAMREAEKSFGNGELIVERYLPQVRHLEVQVAGDGQGHAIHLFERECTLQRRHQKVIE
EAPSSGLSPKLRAAILADAVKLAAGVNYRGLGTVEFVVTGGEHYFLEVNPRLQVEHPVTE
EVTGLDLVELQLHIAATGNLPLAQADVHCTGHAFEARLCAEDADAGFLPATGRLQVVDFS
RAGVRIESGVDSGDEISPHYDSMIAKLIAHASDRDSARRALVAGLRESTVIGLVTNLEFL
HELLEWPETRDASFHTRLIDERHAQRGVVAPAAPPIEHLAAAALHWLAQQRAGWSALGCW
TLWDGFTGWRLSSGPIQAAPQPALVLKAGVAEWPVRFSRRDAQGACTLVIGEQEVNASLQ
PLAAGRSLLHCDGRALELTIRGDARQVELSSALGSGVFTAQPYLGGAAGDAAASGQLGAP
MMGKVVAVKAAVGETVALGQTVIVLESMKMELHVTAPFEGSLSSLRCRVGDMVERHQMLA
EVSPS
>gi|289583512|ref|YP_003481922.1| Cl- channel voltage-gated family protein [Natrialba magadii ATCC 43099]
MSPIRILSDVLSSVGLRLVEGTETSFRGRLFVLGIVVGIAGGLGAVAFQYLLIGFTALFF
SGATSQAALLERAVDLPWYYRVLAPAIGGAFVGLIASYSGGGLVRGEGVPEVIEAIDRKR
GRLPLRIVPAKAVASAVCIGSGGATGREGPIVQIGGTVGAAVGNRIDLPDPQTSVLLAAG
AGAGLGGTFNAPIGGMIFAWEVLLGRVTRENVPPIAIAAVVGTATANVVVGLPDPIFSVP
GIAVESPWEGAAYVGLGVVCAAVALAFANSLYAVEHGFERLPVPTDLKPALGGLCLGVLA
LSIPQVYGVGYPVIQDALVGGFALEAVLAFGVAKIVATSLTLGSGGSGGIFAPALYVGAM
TGTVYGTLLDEVVPVPVADPTTYAAVGMGAVFAGASQAPLTAIVVVYELTGDVWIVPPLA
IACLVSAALSRHASEGSIYTIGLLERGVEVDSRRLF
>gi|169647072|ref|YP_001716148.1| conjugative transfer oriT nicking-unwinding protein [Salmonella enterica subsp. enterica serovar Dublin]
MLARTVGMLPPEAGVIEKARAGIDEAISRERLIPLDREKGLFTSGIHVLDELSVRALSSD
IMKQNRVTVHPEKSVPRTGSYSDAVSVLAQDRPSLAIISGQGSAAGQRERVAELTMMARE
QGREVQIIAADRRSQTNLKQDERLSGELITGRRQLQEGMSFSPGSTVIVDQGEKLSLKET
LTLLDGAARHNIQVLITDSGQRTGTGSALMAMKEAGVNSYRWQGGQQTPATVISEPDRNV
RYARLAGDFVAAVKAGEESVAQVSGVREQAILAGMIRSELKTQGVLGQQDTMMTALSPVW
LDSRNRYLRDMYREGMVMEQWNPEKRSHDRYVIDRVTAQSHSLTLRDAQGETQMVRISAL
DSSWSLFRPEKIPVADGERLMVTGKIPGLRVSGGDRLQVSAVNDGMMTVIVPGRAEPASL
PVGDSPFTALKLENGWVETPGHSVSDSAKVFVSVTQMAMDNATLNGLARSGRDVRLYSSL
DETRTAEKLSRHPSFTVVSEQIKARAGEVSLETAISRQKAGLHTPAQQAIHLALPVVESK
NLAFSQVELLTEAKSFAAEGTGFAELGREIDAQIKRGDLLHVDVAKGYGTDLLISRASYD
AEKSILHHILEGKEAVTPLMERVSGELMETLTSGQRAATRMILETKDRFTVVQGYAGVGK
TTQFRAVMSAVNLLPGSERPRVVGLGPTHRAVGEMRSAGVEAQTLASFLHDTQLQQRSGE
TPDFSNTLFLLDESSMVGNTDMARAYALIAAGGGRAVASGDTDQLQAIAPGQPFRLQQTR
SAADVAIMKEIVRQTPELRDAVYSLINRDVNKALSGLENVKPVQVPRLKGAWVPENSVTE
FSRLQERELVKAAQEAEKKGEAFPDVPVTLYEAIVRDYTGRTPDAREQTLIVTHLNEDRR
VLNSMIQDALAKPGEQQVTVPVLTTANIRDGELRRLSTWENHQCALALVDKVYHRIAGIS
KEDGLITLQDADGNTRLISPREAAAEGVTLYNPETIRVGAGDRMRFTKSDRERGYVANSV
WPVTAVSGDGVTLSDGKQTRVVRPGQDRAEQHIDLAYAITAHGAQGASETFAIALEGTEG
GRKQMAGFESAYVALSRMKQHVQVYTDDRQGWTDAINRAAQKGTAHDVLEPKADREAMNA
ERLFSTARELRDVAAGRAVLRNAGLALGDSRARFIAPGRKYPQPYVALPAFDRNGKSAGI
WLNPLTTDDGAGLRGFSGEGRVKGSEEAQFVALQGSRNGESLLADNMQEGVRIARDNPDS
GVVVRIAGDGRPWNPGAITGGRVWGDIPDSSVQPGAVNGEPVTAEILAQRQAEEAVRRET
EQRAAEIVRKMAEDKPDLPEEKTAQAVREIAGQEQDRMTPPERETPLPESVLREPVRERE
TIREVARENRVRERLQQTEQEMVRDLQKERTPDGD
>gi|288961382|ref|YP_003451721.1| aspartyl-tRNA(Asn)/glutamyl-tRNA (Gln) amidotransferase subunit A [Azospirillum sp. B510]
MTVPPTLSTCAAERLEAALARIADPQRQGALVFTELHAEEARAAARASDRRAAAGRTLGP
LDGRILSVKALFDVAGDTTAAGSAILRGQPAAMRDARAVARLRAAGAVIVGRTHMTEFAF
SAVGINPHYGNPGNPRDRSRVPGGSSSGAVISVVDGMAEIALGSDTGGSLRIPAALSGAV
GFKPSSGRLPAEGAFPLSPTLDVIGPIATTVADAALLDSILADEPPAPFAPLPVAGQSFL
VPRGRLFDGIEPAVAAAFEAGLDRLRAAGAHIADGSIDAELDALAELDRIGVFTAIELAA
TLADLGVAALDGIDPKTRARIEAGGKAPAADYVRMLRRRAALIRLMDERLTRHPVLLLPT
VPLTAPAIADVLEDAAFHRVNLALLRNTRVANLFDLPAISLPLPSPGLPVGLMAMGRRGG
DRSLLGIAAGLESALRG
>gi|133757304|ref|YP_001096223.1| hypothetical protein pLEW279a_p24 [Corynebacterium sp. L2-79-05]
MERMTLIDRPSARRSVDALTAIGFGVLASAPEPGLFMALLTGIAAIAIGLWSRGPRAGLG
GLAVLVVVSMARATWLDGHWLYVAEELPPALMRAGVPWLIGLAVRQYIVLGRRADREREL
RQVQRLAELKERATADRLALAQSLHDDLGHSLSLVALNLGRLEIDPALPESARTSLLHAR
NDLAHAVERLGDSVSDLRSGAPVLPMGAASVDALLARARAAGARITVQGLPEPRRLQDFG
GEQVTRVLQEAITNASRHAPGTPIDITAADVGAELRLKIENALGETPADAHTAGTGLSTL
ESELRAHGGELAAEKTDSAFVLSAVLPTRRQEQSTHDDRAVEATRDVDESSTGRTKLRQR
LILASTAAIVVVGLAAVEALTVVQNHRALLSAGAFSSISVGDARAETERILPGHELPARR
GENRPDDCHDYAVTANTFDDAAGDVYRICFAQDEVSSTEYIAGGQR
>gi|240142663|ref|YP_002967176.1| hypothetical protein MexAM1_META2p1053 [Methylobacterium extorquens AM1]
MAEIGRLTGLHVGGDAAEGLRAAGTAEPRGLAVDMELLGRTASAAGLPAAAVDLALQGSV
DPQLSMAARLARLAGAALVVAPSGLALPPAEPGTPGGADEADADAAALQKLLAGARARRG
LPLPAFALAHGIPLGAAAAAETDPEAATLGGVVLFARTLDLVVRIVPAPTAPQVLRRAAA
GATRTRSRASPDCGDATADVDWIRRSLEEALSLSSLDAPTLARMVHLPDAVGRDLESCRL
LGPFKTTASLAAGLGLALTAVDRGERDDALVRLGTSICNPIPPPGLSPAGARNAVRRQEK
ELLDTVRRRRARNGADHAGIAFACGTSERAARDMERGLMPHPVHRIARHAEALGLALVLR
AA
>gi|94971880|ref|YP_593920.1| hypothetical protein Dgeo_2412 [Deinococcus geothermalis DSM 11300]
MPDLPNLPSPETLALPGVAALLTALRKAVASAQPERELTALLARLTGGFAEIRASWGDVV
ASAGRPAGPPITVRLSHGDASGERHVGTLTLAVPEAWAALVPVAAEYALLARLQAAAAGA
ARRRVGERTLDALLSGARPEGGTADSEPVVVAVAAFARPPAPGSAGRTAHAHALDVLAAV
GEGYFLERGLTAHSTVRAGRAVWLWHPLQPEREARDLHAALTASTAQDVRLGVSGTHVGL
LSVRDAEREARHALAATREERAFTTYHTMDPLYALLAGGALSTLRDQVQARLAVLEDGGR
VEATLRAYLAFSGPLPDLARRLNIHVNTLRYRLRRAEEVLGGSLRDPALVARLYLAFEAE
GESGLDTAAADQVSASVWDPCTGCAG
>gi|74315029|ref|YP_313447.1| oriT nicking and unwinding protein, fragment [Shigella sonnei Ss046]
MMSIAQVRSAGSADNYYTDKDNYYVLGSMGERWAGQGAEQLGLQGSVDKDVFTRLLEGRL
PDGADLSRMQDGSNRHRPGYDLTFSAPKSVSMMAMLGGDKRLIEAHNQAVDFAVRQVEAL
ASTRVMTDGQSETVLTGNLVMALFNHDTSRDQEPQLHTHAVVTNVTQHNGEWKTLSSDKV
GKTGFIENVYANQIAFGRLYREKRKEQVEALGYETEVVGKHGMWEMPGVPVEAFSGRSQT
IREAVGEDASLKSRDVAALDTRKSKQHVDPEVRMAEWMQTLKETGFDIRAYRDAAEQRAY
TRTQTPGPASQDGPDVQQAVTQAIAGLSERKVQFMYTDLLARTVGILPPENGVIERARAG
IDEAISREQLIPLDREKGLFTSGIHMLDELSVRALSRDIMKQNRVTVHPEKSVPRTAGYS
DAVSVLAQDRPSLAIVSGQGGAAGQRERVAELVMMAREQGREVQIIAADRRSQMNLKQDE
RLSGELITGRRQLLEGMAFTPGSTVIVDQGEKLSLKETLTLLDGAARHNVQVLITDSGQR
TGTGSALMAMKDAGVNTYRWQGGEQRPATIISEPDRNVRYARLAGDFAASVKAGEESVAQ
VSGVREQAILTQAIRSELKTQGVLGHPEVTMTALSPVWLDSRSRYLRDMYRPGMVMEQWN
PETRSHDRYVTERVTAQSHSLTLRNAQGETQVVRISSLDSSWSLFRPEKMPVADGERLRV
TGKIPGLRVSGGDRLQVASVSEDAMTVVVPGRAEPATLPVSDSPFTALKLENGWVETPGH
SVSDSATVFASVTQMAMDNATLNGLARSGRDVRLYSSLDETRTAEKLARHPSFTVVSEQI
KARAGETLLETAISLQKAGLHTPAQQAIHLALPVLESKNLAFSMVDLLTEAKSFAAEGTG
FADLGGEINAQIKRGDLLYVDVAKGYGTGLLVSRASYEAEKSILRHILEGKEAVTPLMER
VPGELMEKLTSGQRAATRMILETSDRFTVVQGYAGVGKTTQFRAVMSAVNMLPESERPRV
VGLGPTHRAVGEMRSAGVDAQTLASFLHDTQLQQRSGETPDFSNTLFLLDESSMVGNTDM
ARAYALIAVGGGRAVASGDTDQLQAIAPGQPFRLQQTRSAADVVIMKEIVRQTPELREAV
YSLINRDVERALSGLERVKPSQVPRLEGAWAPEHSVTEFSHSQEAKLAEAQQKAMLKGEA
FPDVPMTLYEAIVRDYTGRTPEAREQTLIVTHLNEDRRVLNSMIHDAREKAGELGQVQVM
VPVLNTANIRDGELRRLSTWENNPDALALVDNVYHRIAGISKDDGLITLQDAEGNTRLIS
PREAVAEGVTLYTPDTIRVGTGDRIRFTKSDRERGYVANSVWTVTAVSGDSVTLSDGQQT
RVIRPGQERAEQHIDLAYAITAHGAQGASETFAIALEGTEGNRKLMR
>gi|38637924|ref|NP_942898.1| hypothetical protein PHG263 [Ralstonia eutropha H16]
MKAANLDYERAPPPGVVFGCLMPAPWLGAAAGLLLAFGSVDGLPDRFAPLALAAVHVLAL
GMLLPVMLGALFQMMPVVAGVTVPGAGWMAPLVALSGGGSALALSAGFLGGSAAAFRWAA
LLGAPFLVLAGLLLLGAGRRVAAVDATTRTLAWIGAPLLLTALCGGVLAGLFGGLWPASP
APLLALHIAWGLGGWLAALVTGVATTVLPMFWQTSRLPARLERWLPLAHWVPLLAFTVAV
VAWPRSTALSQWTLLPWLVVAAVVAGFGLAGTLKAKRRHDPVWPLWPVACASMLAAALLA
AAMPFVPDSRAPLAWWIGSLALIGGGVLPVTAMLGKIVPFLVWLHLRKLLPPRARVPAMQ
AIIAPGRQRRQAMLLLAAYLMLLALPVAPAWLAPAGGLAFAAANLWLGVQLLTALRCMRR
MRAQGGLPPRVPRPATLPVEGGRDG
>gi|121583265|ref|YP_973701.1| hypothetical protein Pnap_4895 [Polaromonas naphthalenivorans CJ2]
MSMHWAALLLHLPPGTSSAIDAGSLAVWALQFTPRVARLEEAVVLEAAQSIRLFGGELPL
HEQVEQGARALGVAFTAWAPTSLAALALARAGVADGFARPLTQLLDPLPFAVLSAVNVHA
ATLARLGCRTLADVRRLPRGGIGRRFDAALLAALDQAYGLRPEVYDWVALPVTFAARLEL
PGRVETTAGLLFGARRLLLQLGGWLAARHAGVTAFTFRWRHDTLRAQSAGEGCELLIRTA
EPTQSVERLGRLLAEHLAHVQLLAPALELELLATGVSPMAENNHSLLFDAARQGESLGQA
LERVEARLGKRRVLRPRLVADHRLEWMQRWQSLDTPVLGAGLSPAQAPQPTWMLRTPLRL
ATSQDRPLYQGPLLLLLGPERIEGGWWHRAEGKNGQESEEVAKDFNVQRDYWVALSAHAG
VLWIFQQRLGREQTAWYLHGHFS
>gi|240142879|ref|YP_002967392.1| putative HlyD family secretion protein [Methylobacterium extorquens AM1]
MSDLQSKLRGPRTLAIAAGLGSMTLLGAWSAMAPLASATVAAGIVSPDTGRQTVQHLEGG
ILDRMLVAEGDAVAAGQPIAVLLDARAKAAYDNQIHRRSELAAARIRLRALADGAEPDFR
PLDADLVRDPSLRAVVENEGEILRTRRAGLRAKVDGLAEQIRRSEATGAALRRQVDATEV
ERVTVLKQLEDARHLLAKGLTTRPRVLALEARMAQLDAQQASLDGQIQAAASDAGRTRTV
LAGEESAFRQQIGEETAKVEAEAAVVANQIAASADAAGRQQVRAPEAGTVVSLKVRTPGA
VVAPGGAVADILPSDASLVLEVRVRPVDIAHVSVGQSARISVTAFSAKEVPVLPGHVRKV
GADAVQDPATREFHYKAEIAIDRGELARLAPGSKLVAGMPVQAFIEDRPRTLLTWLAEPM
MRGFAKAGLEH
>gi|116687246|ref|YP_840492.1| hypothetical protein Bcen2424_6870 [Burkholderia cenocepacia HI2424]
MLEGGRVVALDRAARALGVVAGMRRGGVLSLAPDAQIRERDAARERELVLGVAYALLQFT
PNVVDADEAVVLLDVTASLRLFHGIRALRQRVRDVVASFGVTAAISVASSGPAAWVVARG
LRGGLALSARSLRRALARAPLVVAPDARRYANWFEDLGCETLADLQRLPRAGLKKRCGTH
LLDWLDHVAGTAPAAYDWLEMPPSFDTRVELMDRVEHAEALLFVARRLILQLTGWLTAKQ
LDVAAFALLLEHERGRDAIAPTEIEIALGAPTRFEEHLTRLVKERLGHVELAGPVIAVRL
VARSVQEAAAPSDSLFPEPGGTPQDHARLLELLTARLGAENVLVPAPMADYRPEPAARWV
PMRDAPKPSPLPADLPRPAWLLAKPVPLLTRQHRPFYGTPLRMVSPGERIEGGWQDGQTV
TRDYFVAEDDHGVCYWIYKERPTASDESESRFFLHGLFG
>gi|226357730|ref|YP_002787469.1| major facilitator superfamily MFS_1; membrane protein [Deinococcus deserti VCD115]
MASSIRGPAWAVLLADTLTWLATGVMFPFLMLYWQRVHQQSAAQAGMLVALVSLAGVLAT
PLAGSLTDRLGSRATLLGGLGAALLGAMTMAVATTLPLVLSGAVLVFAGQAVVGPAVLSA
LALLLPAHLHSNAFSLRATGLNAGIGVGALLGGVIVHADDLTSFARLFWLQALLLLLAGG
LASRLPRLFSPSGSGARGRGGWRTALRDPRLLLLCALMFAFVFIGISQLNTGIALVAMDV
RAVPTGVFGAAVACNAFVIVLGQVAVTRALRGRRRTSALRLMFLVWVAAWLAVLFLGTAS
SGLVVPLLVLGMLLFGLGELLMPPSLTPLVAVVAPGELLGRYNALVSLSGLLARTVAPLA
PGVLLSHSSSLFAGVMVLACLACLTLPARLHPRLNDADNLIQ
>gi|55701237|ref|YP_138451.1| hypothetical protein pHVE14_08 [Sulfolobus islandicus]
MSAVYTILGWAEWIALTLIGIEIIIAAWKISAEHNLDEGFRRLILATAGGVLILSLVNYF
VPQVNSIIPSAVLSLPGANYIVDLAVAAFGIGAIYGGYLVAKGDLEHGFEMLGLVAVMFI
LMASASSLFSSSSLPTSVQLQQLTANAQANGISLNFIADIISFATMLPSGGTMNQLASLV
DQYAGAIALIGLIILAVWRFLFDMETELMRYLVTIVKDIVIVAILIAGALSIWSGFAEII
NGIIATILNSGNVQNFLNGIIASIIAWIAGGIASGYFVPFLAQFAAGLLEMSVIAFDLAL
ARYLIISASIALAPILAALWLWPPLRKVVEVIAYFVLGMAIGGIIAAGAIYILADSGLLT
GFIIAFAPFVIGILPWVAGIAFSGVGASSSGGGFISRSLPRSSPVGSSGGGGGSVVLQDT
KQQQVPQTTTLNRPTIQAPQPQPQQTSLLQSIKNAVIPPTMQRIMNRQSIQTQAPLGNIK
SVLPSGFAVNEISPSNPVVKPLPAFSNLNIGDTTYGTGMRLTPNNVKIGSAISQGKIAGN
NIAGARSDAIGNVMAQETKFHAFIDALKQNALLFYRHFDMSLYRRLGISLSLLRGATYNQ
DVKINKPTTVLRSPKK
>gi|46255265|ref|YP_006177.1| hypothetical protein TT_P0194 [Thermus thermophilus HB27]
MGLGGALLAPEAGFPETKALAHGLPGTERYTSKQLSLAIPAREAGTWEARVVAEGGGARR
EAPFRLVVESASSQDLYLEGAVYVGEAASASQATGALRYCPTGCSGRPLGGGWYRAEGLQ
ALASGTEGLPDRPVRAQGGEAEPLFPEEWNLPLARFPEAWAEATGEGVVVAVADTGVLPG
HPDLEGVLLPGLDLVDGDTDPTEPNTGSPLQTFHGSHVSGILAAAWNGVGMAGASQAHIL
PIRLLTPEGTGRESDLILALRWAAGIPVPGLPPNPHPAQVVNLSLSGEGPCSPALQEALD
EVKARGVLVVAAAGNYGRDFRDYFPGNCRGVLTVGAVGPDGRLASYSNRSAPLLAPGGDG
ASGVLGPTLGGHRLLKGTSQAAPHVSAALALLRSRGAASPEALEGALLAGSRSTPEGRLL
EAFAALKALEGGGVALRVEGRLALKPGEEGSLPVEVLSPYPVPVRVAAEGGLAAYLAPNP
AQGTAHLRVRAPTGTAPGAYRVRLEGGGDWATAEVQVEALPARVVLSACSEGGACRSLAL
PPEGGPFRLEGLSPGTYRLLAFLDRDGDGALDPEEPRGEAEAKPPARGVRLLVQ
>gi|221634570|ref|YP_002523258.1| ParB-like nuclease [Rhodobacter sphaeroides KD131]
MAKRKRLTLPPLGGFAPGPTSASEASPAPAPASASALGPGLAPAPISRVTGEAAATAALR
EVAEELGAARSEGRLVLRLELDRIEEGWLVRDRIGLEAEELASLMTSLSAHGQRSPIEVT
DMGEGRFGLISGWRRVTALRRLHAETGEERFATVLALLRRPDTAAAAYVAMVEENEIRAG
LSYFERARIAAKAVEAGVFATDKLALQQLYGSASRAKRSKIGSFLGIYRALEGALRYPSA
LPERLGLALARRLEEEAAFAAEVAAALAAATPDSAEAELALIADLLAPAAEAAPELARPS
APDPVPEAPAPAPAPDPAPANPRSARAQAPAAELRPGLFLKAEGAGSLHLYGPAVDEAFR
ARLRDWLASEE
>gi|288963054|ref|YP_003453333.1| hypothetical protein AZL_f00290 [Azospirillum sp. B510]
MTISRRGVMRGGLAAGLGLAGCGLTGLPGVRSLAFAADPSAAGVSAEAPAGTLVVVFLRG
GADMLALVAPADDPDYRAARTPDLRVMAEGPRVGIRLEQTLAPALDFRLHPDAAPLAELY
AARQLAIIHAVGLTDGTRSHFVAQDLMERGIAREEELARTGTGWVARWLGDGVHEAAGLV
PAIGTAAAPVAALAGMGGALAVPDLRGGLAPPGGPQAAAVLAALSRQGDGAYERAARAAL
DGLSTVDGRLPRGTDGKVAAYDAEGGAVYEETEAGRALQTVARVLKMDIGLRVACVDVGG
WDTHENQQGRLATAVGQLSRAVAAFHADTRRYERDLTVVVMSEFGRRLRGNRSQGTDHGH
GGAMLVLGGRVAGGRMLGQWPGLASHQLDRGVDLAVTTDYRTVLSELIGPSAARGFPGFQ
GTPLGVLRG
>gi|219883103|ref|YP_002478265.1| Chloride channel core [Cyanothece sp. PCC 7425]
MADSQFLPLLTRVGTWAVGGLLGGLVGSLAAVMLTQMIKQVLDFVSGLDSLWMLLLPLLG
VTLAVLILFGLGKGAPVQTLVLRQDDRLDRQRPLAWYIFPHDVARADLTGDVVNTAGEEE
GFPWKRAPLRALAILSTVGLGAAMGTESPAAHIGVAAGAWLGSKNPALRRLVRPAAIGGG
AAAVSALMGIALVGSFFMFELSRRRRVPITPERVAAMLVGGGVGWAVNFVFKLSLIRLVV
PRIPPADLWDAAAAALFVGALAGCITSLSGEAIYWARGLKTRPATRLLVGGLAMLALAIV
TAQIASPAAAFGPGGAAIVWAETVETTPYHLLAVSLLRAASTTAAVVAGGCGGVFVPFLA
IGDLSGRVFATTFGVPSDLAGAAGAAAGIAGGYRLPLTAIAMVLGVGGPREATLTCLATV
GIATLSGLIAARSAEQLFSSLRAMTGKKPSSED
>gi|217975565|ref|YP_002360235.1| hypothetical protein Sbal223_4351 [Shewanella baltica OS223]
MKRNYISCLIAASIAATALSVSAKQISPLIFNSSAPQNDLVGSLSARVQFAQSQIIPASP
KEGERQPTLTSLRKSLLLVQPLQADGVTPMVVEARDASGKLLGTLTLSPPSALPETVYHL
AGVPEGGVSFVPESGPTAVISSSADLAKLSDKSGAFLKDRLTGRALVEIQTADGRWVRDI
YLPVSPELEGKMVRLRSSAGYNSTIFYGERQVTVARGQTLQFKFAKGQWFREGELENNRI
TYAPDTWSGELPAGWIQPGLNLSVRQGNFSGELRDIKVGAPGELLLHTIDIGMLITPRDR
FAFANDKEAHREYFQTIPASRMIVNQYAALYLPEVMLPNGTLLTDFDPSEGGWHSGTMRQ
RIGKELISHGIDNANYGINSSAGEGEGSHPFVVAQLAAHNSRGKYANGVQVHGGSGGGGI
VTLDASLGNEFSHEVGHNYGLGHYVDGFSGSVHRSAEQLNSSWGWDSDKRRFIPNFSPTR
TNEDACLDGQCQPPFDGRKFGFDAMAGGSPLSGANRFTLYTPNSAAIIQRFFESKAVFDA
NSATGFSKWSSATARMEPYQHTIEGIEKIDAPMDALSEAGLSALLADYGLVRVAMWDGRW
TRDIRVPVASADNRGRSLTIDHGAGYNSRLFINGKEIVVNRGFKKSFTSDGQSWVEVSPI
DTKVARKPEQFGVPVTTLVGYYDPQGSLPSYIYPALHGAYGFTYPDDSNTLSGNDCQLQV
ETRDGLQRFTLANHRAASTVMNKFHINIPTDLKPSQAAVVCNNRTIAEKTLSSAPTDISF
SVYGKALPAKANEGCIVSNTTGAQYCLPVGSRSGYSLPNWIIGQEVHVDAGLNAKVLLSD
WDNLSYNRIGEFVGSVGTNEMKKVKAWNGQYLDFSRPRSMRVVSN
>gi|217975705|ref|YP_002360304.1| hypothetical protein Sbal223_4488 [Shewanella baltica OS223]
MKRNYISCLIAASIAATALSVSAKQISPLIFNSSAPQNDLVGSLSARVQFAQSQIIPASP
KEGERQPTLTSLRKSLLLVQPLQADGVTPMVVEARDASGKLLGTLTLSPPSALPETVYHL
AGVPEGGVSFVPESGPTAVISSSADLAKLSDKSGAFLKDRLTGRALVEIQTADGRWVRDI
YLPVSPELEGKMVRLRSSAGYNSTIFYGERQVTVARGQTLQFKFAKGQWFREGELENNRI
TYAPDTWSGELPAGWIQPGLNLSVRQGNFSGELRDIKVGAPGELLLHTIDIGMLITPRDR
FAFANDKEAHREYFQTIPASRMIVNQYAALYLPEVMLPNGTLLTDFDPSEGGWHSGTMRQ
RIGKELISHGIDNANYGINSSAGEGEGSHPFVVAQLAAHNSRGKYANGVQVHGGSGGGGI
VTLDASLGNEFSHEVGHNYGLGHYVDGFSGSVHRSAEQLNSSWGWDSDKRRFIPNFSPTR
TNEDACLDGQCQPPFDGRKFGFDAMAGGSPLSGANRFTLYTPNSAAIIQRFFESKAVFDA
NSATGFSKWSSATARMEPYQHTIEGIEKIDAPMDALSEAGLSALLADYGLVRVAMWDGRW
TRDIRVPVASADNRGRSLTIDHGAGYNSRLFINGKEIVVNRGFKKSFTSDGQSWVEVSPI
DTKVARKPEQFGVPVTTLVGYYDPQGSLPSYIYPALHGAYGFTYPDDSNTLSGNDCQLQV
ETRDGLQRFTLANHRAASTVMNKFHINIPTDLKPSQAAVVCNNRTIAEKTLSSAPTDISF
SVYGKALPAKANEGCIVSNTTGAQYCLPVGSRSGYSLPNWIIGQEVHVDAGLNAKVLLSD
WDNLSYNRIGEFVGSVGTNEMKKVKAWNGQYLDFSRPRSMRVVSN
>gi|159046273|ref|YP_001541945.1| parB-like partition protein [Dinoroseobacter shibae DFL 12]
MTTSFAPLTVAIGDLVPHPANVRSKSPETYDPENIAHLKASIAVLGLLQPLLVQKIDGKY
AVLAGGRRRAALKELVADKVAKGFTAKTKVDCRLVPEDCDVTTALSLAENITQAPMNAID
EFEAFARMMEVDGQTPETIAKTFGTTVAAVKGRLRYGLIHPDIRAAARGKVITLDTMKAF
AEHPSQEAQREVFEVLTKDGGYLQAYTVRQALKSRGVQVSDDIGAFVRADYEARGGAVAA
DLLEEHSVLEDAALVETILLEKLGAAAEEARMRLGFAWADAMVRYDYATMADYGRVYPGP
IDPDEAAQKRIDEITAELEKLQLEMEDEELEDGAYNALYERVDALEEEARDLQEAYSTED
LARSGVIASWSSGNVTLHVGLVRPEDTVKEEGARGSSASPTGEEAPDAGDITYPASLAED
LKTERAMALGAAMALHPEATLDLTLFKLVSDVLASGMSVTQAIKIDARKEYRSHAKMDEI
DETSLEQVAAAHDALDLSWLDDTRAPADQFAAFRALETGEKAKLVAFATASTTQSCFARD
RQRDSLMHAFEIEIMPDIRAHWTPNAALFNRFKKAWLLRILGEDLGLAQEAVTLASSSKK
EIVAFCDKLFAEPFATLTDAQRAAVAAWCPPMMQTAGVACDEAEPAAETPEPDSEVAQAA

>gi|17227436|ref|NP_478487.1| hypothetical protein all8062 [Nostoc sp. PCC 7120]
MVDDAWNPEHVEYFQVGGAGCRVLVTTREAVILAASRYDLDVMTKSESLKLLESQPHLKQ
FTQAEKQQAELLAETVGYLPLALELAAAQRADGIAWEELLKDLKAEIAHLDTLDLFVDCS
SEEKRKKYSLVASFNLSLNSLTPELLQQFAWFGVLPEDVVITHAMAATLWGVNPRQALTI
LRQLRSKALLQTGTIQFDKKPTYRLHDLMHDVAIGLLIGEKVPNQPGKLPGLGFSLTVAH
SALLDRYQEKTQSGQWHTLPADDYIHAHLTWHFQQANQLNQIHQLLQEETSAGGNGWYEA
CASLGQTANFVTDIARAWQSAEGSWTLTSLPEVIGMQCRYALIIASLNSLAANLPAQLLI
ALVQKNVWTPQQGLAYVLQSSNPENKAYLLTQLVNHLPPNLKELGLRKALAAAREIQDES
NRANALSSLAPLLLPEFLSEALAAAREIQAELERAYALSSLTPLLPPELLSKALATAREI
QDESNRVRSLSSLSPLLPELLPEALAAAREIQDEYKRAKALSSLAPLMPELLPEALAAVR
EIQDEEGRAYALSSLAPLIPELLPEALVAAKEFQDEYYRAKALSSLAPLLPELLPEALAA
TREIQDEEGRAYALSNLAPLLPPELLSEALAAAREFQDESNRANALSSLAPLLPAELLSE
ALVAAREFQSEYYRAKALSRLAPLLPPELLSEALAAAREFQDESNRANALSSLALLLPEL
LPEALAAAREIQSEYDRALALSRLAPLLPPELLSEALAAARQIKDEYYRAKTLSSWAGKL
PELLPEALAAAREIQYEYDRALALSRLALLLPPELLSEALAAARQIQDEEYRALALSSLA
PLLPPELLSEVLAAAREIQNEEYRANTLSSLPNKLPPELLSEVLAAAREIQNEEYRANTL
SSLPNKLPPELLSKVLAAAREIQNEEYRALALSSLALLLPKLLPEALAAAKEIQSEYDRA
LALSRLAPLLLPELLSEALAAAKEIQDEYYRAKALSRLAPLLPKLLPEALAAAREMQDEY
YRAYALRSLADKLPELLSEALAAAKEIQDEYYRAKALCSLADKLPELLSEALAAAKEIQD
EYYRAKALRSLAPLLLPELLSEALAAAKEIQDEYYRAKALSRLAPLLPPELLSEALAAAR
EIQDEYYRAKTLSSLADNLPELLSEALAAAEEIQDEYYRAKALSRLAPLLPPELLSEALA
AAKEIQNEEYRTNALSSLAPLLPPELLSEVLAAAREIQNEEYRANTLSSLATLLPPELLS
EALAAAREIQSTHKRAYAISSLADKLSQIQKTPLFDLWRDTLNILSIHTRPNLLSDINAL
TPVIFTLGGKQAMKDTASAIQDVSRWWR
>gi|146275628|ref|YP_001165788.1| Bcr/CflA subfamily drug resistance transporter [Novosphingobium aromaticivorans DSM 12444]
MKAAAAPGPATIITLAAIAAMGSMAIHMLVPALPLLAHEMAVGEARAQQAVSVYLAGLAG
GQLIAGPLADRLGRRPVMLWGLACYIAGALGAALSPAMPILLAARLLQALGGAAGVVSAR
VIVGELYGREEAAARQATLMSIVLISPALAPVVGGVIADFAGWRTVFLMLAATGLAGLVS
ARMILPAHTPAVAATAEGTHLRPPLIHGYARLFRNRRFVLTTVALAASSGSLYMFLGAAP
FLLIGKGGLSPSEAGIGLLIVAGAGIVGTRLMRLVQRRGDAVVFGTASAATGAISALLLA
ALGFHDPFALLAPVTLLGLGAGLTGPAAISEVAYAEAGLAATATSLAGALQMLASSLAMT
ALGLFAPLDSLRVCLALALSSAVGLTSALLRRGNA
>gi|187729806|ref|YP_001837186.1| hypothetical protein pSOG2_p09 [Sulfolobus islandicus]
MSAVYTILGWAEWIALVAIGIEIIIAAWKISAEHNISEGFRRLILATAGGVLILSLVNYF
VPQVNSIIPSAILSLPGANYIEDLAIAAFGIGAIYGGYLVAKGDLEHGFEMLGLVAVMFI
LMASASSLFSSSSLPTNVQLNQLTSNAQSNGISLNFIADIINFATTLPNGGAISSLASLV
DQYASAIAVIGLIILAVWRFLFDMGTELMRYLVTIVKDIVVVSILIAGALSIWSGFAEII
NGIIAVILNSSNVQNFLNAVVATLIGWIVGGIASGYFVPFLADFTSALLEMSIIAFDLAL
ARYLIISAVVGLAPILAALWLWPPLRRVIEFMAYFVLGMAVGGIIAAGAVYILASSGIVS
GLAAAFSPFVLGILPWAGGIAFGGIGASGGGGLITRGLSKGSAGALASSGGGSVTALQNT
KQQQIPQTTTLNRPIIQTPPQQQSSLLQSVKNTVIPPTMQRIMDRQSIQTQAPIGKVSSV
LPSGFAAKDISNPNPIIKPLPANTNLNIGNTTYGTGMRLTPNNAKLNTVISQGRIGGNNI
AGATSNATANVMAQETKFHAFLDALKQNALLFYRHFDMSLYRRLGISPSMLRPNYGQDVR
LNRPTNNMTPP
>gi|288959944|ref|YP_003450284.1| hypothetical protein AZL_a02090 [Azospirillum sp. B510]
MTSLILMTIMAISLVATTGYTAYTMVEASNRVSQAQRSMADMHRLAALVEANLRVLDNDG
VASPPAPEDPPTRPAAGASAATQAAATQAAKPQAATGKAAAKAQAQPAGTLPRWLMPGTR
TPWGAVYGYCVFAPAADRAAAQIRTAPWPAGTTSGARGYVAAAPAPSAELARAGVIAAIV
APPIGSTTLPDCAALTFSDGRIEVPEGSAVAVTRGASADLAALAASATVTRHVAPATQGD
GTGTSAADAMSLSAALGHWQATRPATMILRLAPGRHVLPAAQVQALAADPEGGGRALRLV
LKGEGAGVVLATDPPDVALRLPTDVRIENIAFEMPVEALPGTRLSFVGNNAISTNRAAGL
RVAHARLDVAGGRLAVSAPGGDGVLVDGGTALFRDAAVEVTVGAGRSALVSSLGAGVTFT
AETRRPLLQVHGRGLPMAALRSGGGQAILDRTDVTLDNGTPFGIVIENGQLEMKSSVIGG
PTARPGSAGILDLGGSHAVADPNSHIWSAPGGRCAQGALFAQQPAQGDGVRTVSGGASGA
AAAGATLPSVANRASWTCRS
>gi|146279745|ref|YP_001169903.1| hypothetical protein Rsph17025_3731 [Rhodobacter sphaeroides ATCC 17025]
MDTTKLKKFAQFARRALIEQVAARLEAVRGEGSAAQREHPVAFKKLQASIAEHGADDVIE
RVAYIWFNRFTALRFLDVNELSAVRVVSPLPGQFQPEILADAKAGNINEQLVPEATRRKV
RDLLEGLTPSQDPQAEAYRLLLVAICNSWQTTMPFMFERIDDYTELLLPADLLSNASILA
YLREAMTPDACQDVEIIGWLYQFYISEKKDQVFAALKKNKKIEAENIPAATQLFTPHWIV
RYLVENSLGRLWLLNRPGSKLAERMDYYIAPKEPETDFLKIGKPEEIKVCDPACGSGHML
TYAFDLLYAIYEEEGYEADKIPALILANNLTGVEIDDRAGALAAFALAMKAAAKLGRRRF
LRMEAKPDICVLQDVKFTDAELRDVAAVVGKDLFTDELRETLGQFEQAKNFGSLIVPKLR
DPAETLRVVVARDFDADLLLRPVLERLEKVLCMAEALSPKYHVVVANPPYMGSKGMNKTL
ESWAKKHFKDSRADLYAMFMERSLALCVRHGFTAMINMQSWMFLSTFDSLRSKLLTQNAI
VSMAHLGERGFDTIGGAVVSTTAFVLGKAYSPRTEGVFLRLVSGRNEAEKSTAARAAVSG
VNSDVKFCSSAADFQKLPGNPIAYWASEAFLRLFDEGKPITDFVSSRDGLTTGDNEAFIR
YYWEPAFESVGFGYADAKDFWKSGRKFAPLIKGGSYRKWFGNLSNVITYDKQHYEVLAVS
GNKLPSREKYFQRNLNWTRISSPSGSFRYTEPGCIFESASLCTYSDSDQDMFYALAGANS
CITIPQLDLVNPTTNLLSGYFDMLHLPEHDAAARSIAAGNAKQLVSLAKSDWDAYETSWD
FTTLPLLSPDHRAGTLEATFARLRAHWQGMTDEMKRLEEENNRIFINAYGLQDELTPEVP
IKEITLTCNPAYSISGDKTETEREDALRVCTMQEFLSYAVGCMFGRYSLDAPGLILANQG
ETLAEYLARVPEPSLLPDEDNVIPVLSEEFESWFPDDIADRFRKFLRVTFGDAYFRENLA
FIEAQVGDIRKYFSKAFYDDHVKRYKKRPIYWMFSSPKGTFQALIYMHRYRPDTVSVLRN
EYVVEFIRKLEAERAKLAKQSDDPSATQAQRAKAEKAIGTIVKQIAELEEWEREVIFPLA
QEKKKIDLDEGVKRNYPRFGAALKPIKGLEEADE
>gi|89885778|ref|YP_515976.1| hypothetical protein Rfer_4292 [Rhodoferax ferrireducens T118]
MLKKITKLQNIGLFQSGTPVPAEFDRVTLLYAENGRGKSTLATLLRACALGDATKLQAKK
TLDTATPQEAALLFEFGGKNTPITFSNGAWNASVPQMLVFDAEFVEQNVYSGQEVRPEQR
QALLEFALGDQAVKLQKQIGDLTKKISLETSRRGDAEKRIAGFSQQLPLAQFIVLAPVPD
AQQQIDALRKRVDAAKNAAALAVRQVPAALVAPAFDTDAFFAVLAKKLADVEKDAETVVR
QHFAKHPAPPGIEAWVSTGQSFVGADDCPFCGQTLEGLALIEAYKGYFNQAYADLKKQVG
ALAQQAATGLADERISALTAQAATNTARIEAWKDQLEIAPPPLPSDQLTQAIAGARAGAT
ALVAAKQGQPLDAFGEATDKAVILERLGQIGTAVMAYNAQINAAIGMIDGFKKKLTGEDV
PALQTQIRNLEIALARQHADAIKAVGDYQAAEAERKKRDDEKKKNRAQLDLLMAATLIQY
QGQINQMLGAFGAGFTIEQMKPNYQGTGDPRTEYGLRLRDRPVPLGSRKDAGAHFGSTLS
EGDKRTLAFAFFLARVTADPAMLKDQILVLDDPVCSLDRNRRAQTVEMLAELAGKCAQMI
VLSHDAYFAREQRDMLAKNHPAVVPRIGGISRVQGDYSAFAACDIDDLCASDYYRHHRQL
TEFIAGTYQGNIRDVAKAVRLFLEGFYHRRFPGLLPTRCTFGGVILAITQAPVGTPIRCL
QPRVEEMTKLNNYAGRFHHDTNPGNADTAPVTDGELKPYVQRALALVYQG
>gi|116687206|ref|YP_840452.1| hypothetical protein Bcen2424_6830 [Burkholderia cenocepacia HI2424]
MLEGGRVVALDRAARALGVVAGMRRGGVLSLAPDAQIRERDAARERELVLGVAYALLQFT
PSVVDADEAVVLLDVTASLRLFHGIRALRRRVRDVVASFGVTAAISVASSGPAAWMVARG
LRGGLALSARSLRRSLARVPLVVAPEARRYANWFEDLGCETLADLQRLPRAGLKKRCGTQ
LLDWLDQVTGTAPAAYDWLEMPPSFDTRVELMDRVEHAEALLFVARRLILQLTGWLTAKQ
LDVTAFALLLEHERGRDAIAPTEIEIALGAPTRFEEHLTRLIKERLGHVELAGPVIAVRL
VARSVQEAAAPSDSLFPEPGGTPQDHARLLELLTARLGAENVLVPAPMADYRPEPAARWV
PMRDAPKPAPLPADLPRPTWLLAKPVPLLTRQHRPFYGTPLRIVSPGERIEGGWQDGQTV
TRDYFVAEDERGVAYWIYKERPTASDESEARFFLHGLFG
>gi|172064770|ref|YP_001812420.1| DNA polymerase III, alpha subunit [Burkholderia ambifaria MC40-6]
MNAGNFGALPAYAELQVASDFSFLHGASRAEEYVARAAQLGYSAIAITDECSLAGVVRAH
VEAKAANMPLIIGSHFRLTAADGAPALAFTALAMNRDGYGNLCEFISLGRMRGKKGTYRL
APLDVEHPEAPFTHLRTLPDCIAILSPDFPANEQRLDAQVEWFARVFGDRAWVALTLHAR
AMDDIHRGVVERVAARHGVPVVATSWPLMHVRSRKPLQDVLTGIRVGRPVTECGYELAPN
AERHLRSRLRLANLYPAGALEETVRVARRCTFLLDDLKYEYPDELVPAGTDATTYLREQT
YIGARRRFPAGIPIDVQAQIEHELQLIADLKYEAYFLTVYDIVQFAREQGILCQGRGSAA
NSSVCYCLGVTEVDPSRQSMLFERFISKERNEPPDIDVDFEHQRREEVMQYIYRKYGRDR
AALTAAVTTYRPRSALREAGKALGVDPAIVDRVAKQHHWFDSRADLLQRFAEAGLDPEAP
LNQQWAGFAAQLLGYPRHLSQHSGGFVISRGKLTRLVPVENAAMEDRSIIQWDKDDIEAL
GILKIDVLALGMLSMVRRALDMISEKRGETFELQDIPAEDMATYDMLCDGDSMGVFQVES
RAQMSMLPRLRPQCFYDLVIEVAIVRPGPVQGGMVHPFLRRRQGLERVTFPSEGMEKALA
RTLGVPIFQEQVMQVAMLAAGFSAGEADQLRRAMAAWKRKGGLEPYHERLVNGMLERGYD
REFAESIFAQIKGFGEYGFPESHAASFALLVYSSAWLRRHEPAVFLTALLNSQPMGFYTP
SQLLQDARRRGVEVLPVDVNVSTWDSAIEGPTTEAPVRLGFSLLRGMREDVAGRIELARA
ARSFVDVADLARRARLDRHDLQVLARANALRSLAGGNRRAALWLAAAAVPDRDLLRATER
DDAVPALPQASEGKEIVTDYHAMGFTLGRHPLALLRERLALDRLQSAEQLQTLRSGQLAR
ACGLVTVRQRPGTANGVLFMTLEDETGQVNVILWPGLLEKFRKEALGAALLAVYGVWQAE
GKVRHLIASKLVDRTELLGALPTTAREFC
>gi|159046189|ref|YP_001541861.1| conjugation TrbI family protein [Dinoroseobacter shibae DFL 12]
MSDTENTELEKRLAALEKGSARAPIAAQRRSPLLALIVILVIGAGGALLYLLSQPDEEEA
LPTATPDVFQNEGDGFGAIETLPPPEPEVVFVAPDPVEPNVELLAQITALQAQIEELRNA
PEAVVEEDTAAAEAIDALTAQIAALQAASEAAQQRFQDELTARDRSLEQLRMDLELAQLE
ASRPQPAPTGPTEDELRAREQERLRREEEARRMAELERRAAEERAFQERRITSPTIAFGG
ASGANETALTERTFGEVTDFVLNGALPSTVTQAEVIANPSNTIIQGTMIQAVMETALDSS
LPGQTRAVVSEDVYSVDGVRLLIPRGSRLIGRYRAGVDIAQRRVTIAWDRIILPAGQTVQ
ISSFGGDELGRSGVTGLIDTRFAERFGSAALISLISAAPGAAASEVQDETAADALEDVGD
DLADATDSVIGDYLSIGPVIYVDQGARVTVMVDRDLEIF
>gi|162958021|ref|YP_001621453.1| ParC [Serratia entomophila]
MEELPMSKTTTKPSAKKTVKTDAAQFVEATLAKAEFKHVMLKELAATDLNARITPRTAAD
IEGRAASIEGAGLLQNLVVYLMADGLYGVAAGETRRLALNLLMEQGRSAAGVPVTPEFSV
AVLVVSEDDAHAISIAENVQRSNLEPADQLESFRVMAEKGTSVERIGAILGYSTAHVKKC
LKLTTVAPALLELLKTNNINFDQLAALGATDDQSRQIQAWEKGNHYEQYRTPKALRESVL
SDEVSAVDSDLVDFVGLDAYQAAGGVTREDLFAESIILTNRLQLETMALAKLQDAADAVA
KEESWAWAQSRSKEVRSWGDDAKVFDVLYAHAKLNDEQDAEIKQLVAEQELLENLPDGGD
ADDEWEHAPRIGQINARIDEINEHAEINKWSLDVRSAAGVVAYLKDGKIHIQRGLMKMED
IKLVEKAEREKANKETPPSEKGLSQVLVSSLSAERTLAVAASLAQNSTVALALHTFTLTR
RIFGKGYCSELHTSVDSQRSNCLNQSADAGSDNGLANETLSALHERWLSRFPQDWGNGFD
WLLEWPQENVLALLAYCVSHGLDGRECQLHDNRVGSKLARVEKALNFQIGDWWKPTSANY
FSRIAKDQIVDALKSAGRAGNASDAEGMKRKEAAEFAEAVLKETSWLPACMSPAAQPQAA
LESAGDVDTDTTPHTDTAADIRAAA
>gi|124263130|ref|YP_001023600.1| ATP-dependent transcriptional regulator-like protein protein [Methylibium petroleiphilum PM1]
METRMHKAASWILKPERWKLPAAFRTVSRPVFAVSAPAGYGKSTLLSEWREEVIALGYRV
VWLLVDGDDQDGDKLAIDLLHAFSPADTERSQSLVNGVGDRGKRAVIMALVAEMASRQER
TVLFVDDVHWLSDNTAATLLRPLIRHQPERMALVLSGRANLSSLSSEAALDRRLHVVDHI
QLAFNQSDIAQILRQYSVKPRQALVQAIYERSEGWPAIVRLIAMTLHSDEESQNNLLQGL
LERPQAISEYLSEVLLSQLPDRAAQLLLCLAMLRRFNGRLVAAATEMSDAEAVLAELQRR
ALPISRSNDAMLPYALHPIVRDFLLIRIRRQGINQIGPYVERALAWLTDNGRIDAAIDLS
LDVGNVKNAAALIDHYARTMARYQGRHATFLYWANKLPLEALAQFPEIRVKQAWSLAVLR
RAAEAKAVLAKLIIEFAEPTNRPDAASHGFDDQRLSRIRQAVELERCTVPTLCDRAQDAA
PYARSWLSRWPDAEPIDLAIANIVVGCGAMADTDFEVSLAHLRTAQRYVDECKGYYVKAW
VDMWLATVLSKQGRYRQALYECDEAVTAVATHLGGETAVEIMLHAIRAPLLYEMNRLEEA
GAALEHGLTALIEQTSVDSIIMGHVALARLQNAQGSHLDALETLAEGEVIGRTHGLSRLV
VALAAERIDLLLRHRELGQAQAQWLELQNFSECGPADAFESAMSDKAPRIESRIALLKGN
NSVACELTEPALQRAIRTGQKRKQVELLLIRALAAQAGKEHERAGDALQRAIEVAMSEGY
VRVFVDEGEQMRLLLISAAGLAARASSPTGEYLRQILAAFSVQKSDPKTSAFIAGAESLT
GRELKILRRLQSDLSNRQLADTLYITEGTLKWHLKNIYGKLNVTNRLTAVTAGRKLGLLD
S
>gi|260893986|ref|YP_003240080.1| copper amine oxidase domain protein [Ammonifex degensii KC4]
MIKARKRWLSVLLTVAMLAALLVPLATPAQAACTYSMDYVQKISAGYSGKIGTLIITMDP
VSAEGSVGKYVVLSLPSSPSGYVLFPGMTEGQIASSISGTNYFNTSTAAPTAPAPSYTLP
APIDVAGQGTGTIQNGAFSVPVTLTGVNQDLQGKLELTVSGSGFPTGQTVTGTLGSGVVA
KATVASDVYAATYVNPALAPASAGSGQVYTDKTYSVATGTGGALLLQDGTTTVAVSFDGK
TFYRYNSTTSTADTSTVYLTFGTAVPVGATVTVTLVKLGDGSYTVNYNSSSKVYELKSGT
TVVAKSTDGKAFTDWDATNNKSYGITVLTLSAPVAPSTTVTVSTAYGVSWVTVSSQPNWN
GYTVEIAVNGSVTAVSNGKYVGDGTVTVTVKDTAGAQKATFSGTVYFARTGAQALTLGSS
SDPAASAASAQATVTANTVAGVQPAPSGVASFRVERISDTKIKLYVTGLAAGADPTSDSR
IRIPLVIAVPTGVSGDITLTAEAPSTSTFSSGSVVIARVGVGKVTLAVDNVPSISSRGGE
IGVIKIKEDIPGALQDSGGTPALKLRLPPGFRWSSVSADRIWGDQGLVDSINKNYKITND
RRDLELWNSVPSKQGTYFELKATIDVDESVAKVGDVKVVVSGATTAEPSELIVARYGEYG
VTVKAYSTTDIIAGKVAQDIGKLEIKENIPGSLVSGRTITLTLPENVRWSQAPMIDDELS
QSYGDISFDSKLVGSDGRMLKLTFYGSTEGQTEPAKIVLKNMQVTPAADFSGDLKVEVGG
SQGVTGTVVLAKVKSPVTATASSTPQVIIGKPDQPVGDLTITESMADAIHGTVTGWKKDD
EGYVTSVTPERAPQAKLIVEAPPGVIFSGTPKVEVVEGDLQIDSQAVSTDKTPALEGQII
IPIKSSSTKPSTIKISGIKVTIDRTVPEGDLVFKVKGTAVDETLKRWDADKGEFVDDELF
QGHDTVAEAAVAKCVTPAPSETISKAIFKIGESKYTIGDKEYTMDAAAYIENGRAFAPMR
YVAYAAGVTPDNILWNDATRTATFIKGDRVVQVTDGSNILVVNGTQVAMDVKAVIKDGRF
FLPVRWLSVALGCQVEWDAKNQQVIVTRNVVQVPGQQQ
>gi|160431818|ref|YP_001551932.1| mrx protein [Salmonella enterica subsp. enterica serovar Choleraesuis]
MSERRYSPLATLFAATFLFRIGNAVAALALPWFVLSHTKSAAWAGATAASSVIATIIGAW
VGGGLVDRFGRAPVALISGVVGGVAMASIPLLDAVGALSNTGLIACVVLGAAFDAPGMAA
QDSELPKLGHVAGLSVERVSSLKAVIGNVAILGGPALGGAAIGLLGAAPTLGLTAFCSVL
AGLLGAWVLPARAARTMTTTATLSMRAGVAFLWSEPLLRPLFGIVMIFVGIVGANGSVIM
PALFVDAGRQVAELGLFSSMMGAGGLLGIAIHASVGARISAQNWLAVAFCGSAVGSLLLS
QLPGVPVLMLLGALVGLLTGSVSPILNAAIYNRTPPELLGRVLGTVSAVMLSASPMVMLA
AGAFVDLAGPLPGLVVSAVFAGLVALLSLRLQFATMAAAATASAPTHTEGEH
>gi|168998931|ref|YP_001688199.1| major facilitator transporter [Escherichia coli]
MSERRYSPLATLFAATFLFRIGNAVAALALPWFVLSHTKSAAWAGATAASSVIATIIGAW
VGGGLVDRFGRAPVALISGVVGGVAMASIPLLDAVGALSNTGLIACVVLGAAFDAPGMAA
QDSELPKLGHVAGLSVERVSSLKAVIGNVAILGGPALGGAAIGLLGAAPTLGLTAFCSVL
AGLLGAWVLPARAARTMTTTATLSMRAGVAFLWSEPLLRPLFGIVMIFVGIVGANGSVIM
PALFVDAGRQVAELGLFSSMMGAGGLLGIAIHASVGARISAQNWLAVAFCGSAVGSLLLS
QLPGVPVLMLLGALVGLLTGSVSPILNAAIYNRTPPELLGRVLGTVSAVMLSASPMVMLA
AGAFVDLAGPLPGLVVSAVFAGLVALLSLRLQFATMAAAATASAPTHTEGEH
>gi|58383335|ref|YP_194908.1| hypothetical protein pU302L_102 [Salmonella enterica subsp. enterica serovar Typhimurium]
MSERRYSPLATLFAATFLFRIGNAVAALALPWFVLSHTKSAAWAGATAASSVIATIIGAW
VGGGLVDRFGRAPVALISGVVGGVAMASIPLLDAVGALSNTGLIACVVLGAAFDAPGMAA
QDSELPKLGHVAGLSVERVSSLKAVIGNVAILGGPALGGAAIGLLGAAPTLGLTAFCSVL
AGLLGAWVLPARAARTMTTTATLSMRAGVAFLWSEPLLRPLFGIVMIFVGIVGANGSVIM
PALFVDAGRQVAELGLFSSMMGAGGLLGIAIHASVGARISAQNWLAVAFCGSAVGSLLLS
QLPGVPVLMLLGALVGLLTGSVSPILNAAIYNRTPPELLGRVLGTVSAVMLSASPMVMLA
AGAFVDLAGPLPGLVVSAVFAGLVALLSLRLQFATMAAAATASAPTHTEGEH
>gi|55275321|ref|YP_133843.1| hypothetical protein pRSB101_09 [uncultured bacterium]
MSERRYSPLATLFAATFLFRIGNAVAALALPWFVLSHTKSAAWAGATAASSVIATIIGAW
VGGGLVDRFGRAPVALISGVVGGVAMASIPLLDAVGALSNTGLIACVVLGAAFDAPGMAA
QDSELPKLGHVAGLSVERVSSLKAVIGNVAILGGPALGGAAIGLLGAAPTLGLTAFCSVL
AGLLGAWVLPARAARTMTTTATLSMRAGVAFLWSEPLLRPLFGIVMIFVGIVGANGSVIM
PALFVDAGRQVAELGLFSSMMGAGGLLGIAIHASVGARISAQNWLAVAFCGSAVGSLLLS
QLPGVPVLMLLGALVGLLTGSVSPILNAAIYNRTPPELLGRVLGTVSAVMLSASPMVMLA
AGAFVDLAGPLPGLVVSAVFAGLVALLSLRLQFATMAAAATASAPTHTEGEH
>gi|256367800|ref|YP_003108357.1| Mrx [Escherichia coli]
MSERRYSPLATLFAATFLFRIGNAVAALALPWFVLSHTKSAAWAGATAASSVIATIIGAW
VGGGLVDRFGRAPVALISGVVGGVAMASIPLLDAVGALSNTGLIACVVLGAAFDAPGMAA
QDSELPKLGHVAGLSVERVSSLKAVIGNVAILGGPALGGAAIGLLGAAPTLGLTAFCSVL
AGLLGAWVLPARAARTMTTTATLSMRAGVAFLWSEPLLRPLFGIVMIFVGIVGANGSVIM
PALFVDAGRQVAELGLFSSMMGAGGLLGIAIHASVGARISAQNWLAVAFCGSAVGSLLLS
QLPGVPVLMLLGALVGLLTGSVSPILNAAIYNRTPPELLGRVLGTVSAVMLSASPMVMLA
AGAFVDLAGPLPGLVVSAVFAGLVALLSLRLQFATMAAAATASAPTHTEGEH
>gi|133756197|ref|YP_001096347.1| hypothetical protein pLEW517_p22 [Escherichia coli]
MSERRYSPLATLFAATFLFRIGNAVAALALPWFVLSHTKSAAWAGATAASSVIATIIGAW
VGGGLVDRFGRAPVALISGVVGGVAMASIPLLDAVGALSNTGLIACVVLGAAFDAPGMAA
QDSELPKLGHVAGLSVERVSSLKAVIGNVAILGGPALGGAAIGLLGAAPTLGLTAFCSVL
AGLLGAWVLPARAARTMTTTATLSMRAGVAFLWSEPLLRPLFGIVMIFVGIVGANGSVIM
PALFVDAGRQVAELGLFSSMMGAGGLLGIAIHASVGARISAQNWLAVAFCGSAVGSLLLS
QLPGVPVLMLLGALVGLLTGSVSPILNAAIYNRTPPELLGRVLGTVSAVMLSASPMVMLA
AGAFVDLAGPLPGLVVSAVFAGLVALLSLRLQFATMAAAATASAPTHTEGEH
>gi|224985555|ref|YP_002642717.1| outer surface protein VlsE [Borrelia burgdorferi WI91-23]
MIGKVVKKDNAGKTADTKSVNGIADGIKGIVEAAKKSGVDGLKDVQAAKEEEKNKDAGKL
FTGKDDATGEAAEAEKAAAAVSGVSGEQILKAIVEAAGDGGEKAGKKAEEADNPIEAAIG
TTNENAAAFEKMKKDDQIAAAIVLRGMAKDGQFVLNDDGAGKGKGTVKSAAENAVGTVSG
WIKEMAEAAKDGGSDLIGKVVKKDAAGAGKTADTGSVNGIADGIKGIVEAAKKSGVDGLK
DVQAVSKENNKDAGKLFTGKKDDDATGAAAEAEKAAAAVSGVSGEQILKAIVEAAGDGGG
KKAGVKAAEADNPIEAAIGTTNEDAAAFEKMKKDDQIAAAIVLRGMAKDGQFVLKEDGAG
KGKGTVKSAAENAVGTVSGWIKEMAEAAKKAAEAAKDGGNDLIGKVVKKAKADGKTADAG
SVNGIADGIKGIVEAAKKSGVDGLKDVQAVSEENNKDAGKLFTGKKDDNGAGEAEEAEKA
AAAVSGVSGEQILKAIVEAAGGGGGKKAGVKAEEADNPIEAAIGTTKDDAKAFGEKMKKD
DQIAAAIVLRGNG
>gi|56121860|ref|YP_145776.1| hypothetical protein pNOB8p38 [Sulfolobus sp. NOB8H2]
MSAVYTILGYAEWIALVAIGIEIIIAAWKISAEHNLGEGFRKLILASAGGVLILSLVNYF
VPQVNSVIPSSVLSLPGANYIADLAVAAFGVGAIYAGYLIAKGDLEHGFEMVGLVAVMFI
LMASASSLFSSSSLPTNVQLNQLTANAQSNGISLNFIADIINFATILPSGGPINSLASLV
DQYASAIAVIGLIILAVWRFLFDMETELMRYLVTIVKDIVVVAILIAGSLSIWSGFAEII
NGIIAVILNSSSVQNFLNIVIGTLIGWIAGGIASGYFVPFLADFTSALLEMSIIAFDLAL
ARYLIISAAVALAPILAALWLWPPLRRVIEFVAYFVLGMAIGGIIAAGAIYILASSGIVS
NLVATFSPFVMGILPWTTGIAFGGIGASSGGIITRGLPRGSVNNGGSSVTVLQNTKQQQI
PQTTTLNRPTIQVPQQSSLLQSVKNTIIPPTVQRIMNRDTIQTQAPIGKVSSALPSGFAA
KEVNNPNPVIKPLPAHTNVNIGSTTYGTGMRLTPNNAKIGTIVSQGRIGGNNIAGASSNA
TANVIAQETKFHAFVDALKQNTLLFARHFDMSLQRRLGISPSMFRSTTNQDVRLNRPTQT
VKKM
>gi|219873347|ref|YP_002477488.1| vls recombination cassette Vls10 [Borrelia garinii Far04]
MAKAAAEAAKAADGGAEAVGNVINANGAAAKGGEVESVNGIANGIKGIVDAAEKAGEEGK
LNAADGGEKDNANAGKLFATKKNDDGGDAAAAEKAAAAVSAVSGEQILKAIVDAAKDGGG
KVAAVDDVKNAKNPIAAAIGSSGADKNAAAFDKDGMKKDDQIAAAIVLRGMAKDGEFALK
DAEYANAEKAVKNVVESAVNKKLAGVWLEEMAKAAAEAAKAAADGGAEAVGNVIKADGAK
AAKGGEVESVNGIANGIKGIVDAAEKAGEEGKLNAADGAGGDNADAGKLFATKKQHNDGG
GDAAAAEKAAAAVSAVSGEQILKAIVDAAKNGGGKVAAVEDVKNAKNPIEAAIGSSGADK
NAAAFATLTKDDQIAAAIVLRGMAKDGEFALKNGAYANAEKAVKNVVESAVNKIIVVVIG
DGKGRC
>gi|99077948|ref|YP_611207.1| conjugation TrbI-like protein [Ruegeria sp. TM1040]
MSDTGNADLEKRLAALEQGKGAGSPPAPRRSPLLALVVVLVIGAGGALLYLLSRPEEEEA
LLTATPDVFQNEGDGFGAIETLPPREPEVVFVAPDPIEPNAELLARITALQAQIEELRNA
PEPVVEEDTAAAEAIDALTAQIAALQTASEAAQQQFRDELTARDRELEQLRMDLELAQLE
ANRPLPAPIGPTEDELRAREEERLRREEEARRLAELERRAAEERAFQERRITSPTIAFGG
TSGANETALTERTFGEVTDFVLNGALPSTVTQAEVIANPSNTIIQGTMIQAVMETALDSA
LPGQTRAVVSEDVFSFDASRLLIPRGSRLIGRYRSGVDIAQRRVTIAWDRVILPDNQTIQ
ISSFGGDELGRSGVTGFVDTRFDERFGSAALISLISAAPSAAAANVQDETAADVLEDVGD
DLADATDSVIGDYLSIGPVIYVDQGARVTVMVDRDLEIF
>gi|219872317|ref|YP_002476718.1| hypothetical protein BGAPBR_F0016 [Borrelia garinii PBr]
MKLDEIIIPLSMSISNSQKLDSISETLKKIAEQKFESLDDLKSKLENSATPGANLEKMYD
ALNKSSNNASKNFKSLANSIDSVNSKAKDTKNLGSTLKSAGKGLINIKELAKKTGEAFDR
MVSSFAPIVLAVKIIEGIGSTISGIFTGAMDTIDEFNQEVSTFSDMLGNEELGKSLAESM
RNFGDETLFAREAITNATKTMLSYGATASQVEERMKMFGEAAGSSSEGLEKLAEVYSRVE
SSNRVNLEDLYALRDAGVDITDILSEEAGVAGEALFKAASDGKIGFDALNNALSKATSEG
GKFYGRTAREAKTLGEAQQQTAKMSQKLFLDLGKALEPMMIGFEKAKQFLIQGILQPLTT
ITAAVISLINKLTELVVYISGKFVEGFKIAFDPIIKLFEKIVSMASKAFSTLSKVFGLSK
KDEKEKNATGSKPEPERLKKFDPAAITDYNKKMTEDYQRIQEEISLKQREIWKKPLEQQD
RATKDLEKWINNKNKEFLKEYSGSFEKLTDENKKIVVTVEKAVNDFAKSNHDFVNEYQNL
QKEIAKREREILNISYKDQEKARKELNNTINQKNKAFVDKYGKSFAILNSSNKQILTTLE
KQVNEFGKTALDRSFVDAYKSMQEKITEMQFQTIMTPVKESEQAQKTMQAKIQSLYAEFT
NLYNSQFENLNEANKNTLIQIAEQAKKTSKSLFDRLLESLSGFIDKAVNKDLGKSVVESP
AKGAENLMGSMLDISKDVMKSFGPWGAIAAATLDFAIGIFEGLEQQRIKEIEERRDKDLK
ELEKQSEIALLKLEEGFDAEINMRKEKLSKLDDEYTKEIEFLKQAQSKGQISGEEFQKRL
SDVQKEYKTKRDKETTQITETENAKKLEVERKKKLSSLEADQIKAQAEVDKIENSNKLFY
WSKDADLKKAQQILDEILKRIAKVKSAGSIEELKLARGGARFVSNRPTYMPNSGVMSSEF
GQSELIRITPAPIDENLRKLEAKIIAEEVVRLQKSERNTMINNYYYNFNGDVFDAEKLVR
MLKSKEHLMGFRMAE
>gi|58038466|ref|YP_190433.1| conjugal transfer protein, TraA [Gluconobacter oxydans 621H]
MAIYHLHAKVISRATGRSAVAAAAYRAACRLHDVRLDRDHDFSNKSGVVHSEILLPDGAP
ERFLDRATLWNEVEAIEKRKDAQLAREVEFSIPREMTQAQGIALARDFVREQFVERGMVA
DLNVHWDIGEDGQAKPHAHVMLSTRSVDENGFGAKERSWNDKELLLTWRERWASLANERL
AELDLDVRIDHRSFAAQGIDLEPQNKIGPAGMRREERGEDAERVADHLEIARRNGERLLA
EPHVALEALTQQQSTFTRQDMARFVDRQTVDAEQFTAVMVRVEACPELVALGKDGHGRER
FSTRAMIGVEQRLEEASLAMGQSQGHAVPLAVRRAAMQHSGLGEEQALAVGEVTKSRDLS
VVVGYAGTGKSTMLGVARAAWEEAGYRVRGAALSGIAAEGLEAGCGIESRTLASLERAWE
RGFDLLERGDVLVVDEAGMVGSRQMERVLSVAREAGAKVVLVGDPEQLQAIEAGGAFRAV
AERVGSVEITTVRRQREGWQQAATKELATGRTGEALGRYEAAGLVRGHDTLEEARAGVVA
GWDEARQAAPEESQIMLAHRRVDVRALNEAAREIRREAGELGDDVLVPTAQGERVFADGE
RVYFLRNDRELGVKNGTLGTVRGITGSAEAGDLALSVQLDGAGGAGRGRVVSVSVAEYDA
LDHGYAATIHKSQGVTVDRAHVLATRSLDRHGAYVALSRHRESVSVHWGRDDVGDRNGLV
KRLSRERLKDTTLDYPHVRDRDTGFARRRGLSVPESEIVVGREKVASGPQKDRQAEGVPM
PEPASAQQKRGMFDGLDLSVRPGRRAAEKDVSTGMEAEAGKGKSEVEREAPVSPFAGLRL
PRVQREQVPAELDGFVPGSDPLHQAVERYARAWVDAERMVRQELPVLEHQKKALFEAGRD
LERVRRGSEADLRAALKHQPEIRQALYGLEGPARARKLVEGLEHEDRVRKSPELRAARFV
KTWDGMSREQQGVALKELKRDAQLESILREKSRELGIRKGSTLDHGLHPHQREHSLSRSR
SRGMDMGM
>gi|134287708|ref|YP_001109874.1| phosphonate ABC transporter, inner membrane subunit [Burkholderia vietnamiensis G4]
MNGLTLFLSFFPPVLTPSYLLALVEPVMETIGMAVGAIFIAFCVSIPLGVAAGLRLSGAR
TLLSALAAWRAIPDLTLAILCVILFGIGPGAGLLAIALYYTAIVSKMFADILRTAPKGPL
DALGATGASRLQIAMYGLLPLKRADLMTYGAYEFESALRASIVVGAVGGGGLGSELVGSL
AALDLPRVTTLILVLVTMIAVLDQVAFWLRKHPRWLLALIPAGLVALTAYSPHMIALGHA
IEVFGQMFPPEMTARGWTQLPQQIWETIWMAAAGTSGAIIAAIIAGTCSARNIAPIWLAW
PVRRMMEFLRTVPEVVWGLVLIAVAGVGPTAGAWALGIHSAGCLARLFAESLENAAPAPQ
LALASTGASRLAVSAYATFPLALGPLAAHSLFRFEWNLRMATVMGLIGAGGIGQALYNAQ
QLFFYQQMMAYILITWGLVALIDNASEALRCRYKLSQAIT
>gi|116254921|ref|YP_770756.1| hypothetical protein pRL70011 [Rhizobium leguminosarum bv. viciae 3841]
MEHPSMNIISHPQIVSSSPRLETKTGADALMNAGGRITPLLEQGRVLGTADLRQIMTEVF
GGSDAEGVWLWKEAYEATEIAQVLFLRKFRAIVSGTPSPQATLAMLTKVANLVPTHTRRS
EESQALQQFSTPIPLAYVACRAAGIIAADVVLEPSAGTGIMAIFAELAGAHLTLNEYAMV
RHPLLQRLFPGVPVSQHDAAHIDDYLDRPIRPTVVLMNPPFSAGVHVEGRVADAAWRHLA
SALARLAPGGRLVAITGASLSPDNPAWRDAFVRLQEKGTVLFTAAIDGSIYARHGTTMET
RLIVIDKIPAGDPSKLVTSKGTAHDLGTLLTWITGLPPRAPAAASNSIGALSNGSLRADT
MRPAAVATPTHRPAVGGQAQPAATVRPIPVDDEIIELSYELRDARPKDEANAADGIYETY
RLQSIHIPDAKPHPDTLVESVAMASVAPPKPSYRPHLPKRIVTSGDLSDAQLESVIYAGE
AHSGYLAGHWTVDGSFDNPKVVGSDAEHAVRFRRGWFLGDGTGAGKGRQAAGIILDNWLK
GRRRHVWISKSDKLIEDAQRDWSALGQEKLLVTPLSRFRQGKPIKLEEGILFTTFATLRS
DEREGKRSRVQQIVHWLRSDFDGVIVFDEGHAMANAAGGKTERGDKAASQQGRAGLRLQR
ALPDARIVYVSATGATDVESLAYAERLGLWGSSDFPFPSRSEFIAAIEDGGVAAMEVLAR
DLKAMGLYASRSLSFEGVEYEILEHELTEEQVRIYDAYAEAFQVIHNHLDAAMEASGITG
KTGTLNRQAKAAARSAFESSKQRFFNHLLISMKAPALLKATAADLKEGHAAIVQLVSTGA
ALTERRLAQIPTEEWGDLQVDVTPREYVIDYLLHSFPVQLFEEFSDAEGNLSSRPVHDAD
GNPVICREAERRRDELVETLGSLPAIPTALDQIVQHFGTSQVAEITGRSRRIVRRENNSS
IARYAVQNRPGSANLDEARAFMDDEKGILVFSDAGGTGRSYHADLGAKNQRVRLHNLLEA
GWRADVAIQGLGRSHRTNQKQPPRFRMIATNVKAERRFLSTIARRLDTLGAITRGQRQTG
GQGMFRSEDNLESQYARDALRQFYGLLHAGRIEGCSLETFESITGLSLTSEEGGLKDELP
PIQTFLNRMLALTITMQNVLFEAFEQLLAARIEGAIAAGIYDKGLETITADSMTVTDRRL
IYTHPVTGARSHLLTIERRDRNAPMQLKDVQTLVRQDPRAKLMINGNSGRAAVMVPTRSI
MLEDGSIQPRVSLIRPTDELRFEVRQLEETSWQEIDEQAFANAWDAEVAAVPEFSTSTVH
IVSGLLLPIWKLLPQDFCRVRRLQTDDGERIVGRVIAPDRLAGLCRNFGVDQTQVLSGDQ
AWVALVDGSSIVGLAGDMTLRRVRVMNEYRVELTGFTDGMRDWLRSIGLFSEMINWKLRF
FVPLTDEGAEILSSLMQRHRLVDVARRS
>gi|209418095|ref|YP_002274124.1| hypothetical protein MULP_086 [Mycobacterium liflandii 128FXT]
MASMTATQQHIEDLDEHSWAALTKRSAEAAVAAADQAGLKAPAPLVSAAAMTELELVEHR
SRYGPGRKRLSPAMALAEADHLRAQAERNANQAHQARQNAEADAAIARAEAEQSAADAEQ
AHEQVRAVQTESARKDRQRVAERAAAQQELVEARAELGRIQADSQAEAAEASEKLRAAQS
RIEQLAAERTADRAAAQEALENERNDRERDRASWEAEAAEAAEKLSAAEERTRQRTAERA
ADRAAGQKALEEQRGELERVSAEAAAEVAAARGQAEGQIAVAHETANTEVARAHAELEQA
RTEAAGQAVSSELLALPMPPAALRPHTGTIEDALAAVRELSFVLEGLAGAAVADESLVDV
GMLGALVSTVQSQAGDLSQQLRDLPSRCANQGAQEVAGGYARAAATAYGVVLQRITTANE
QLRQRGEGGDVEVVSLVAPMLADHPWRAR
>gi|134287640|ref|YP_001109806.1| hypothetical protein Bcep1808_7143 [Burkholderia vietnamiensis G4]
MLEGGRVVALDRAARALGVVAGMRRGGVLSLAPDAQIRERDAARERELVLGVAYALLQFT
PSVVDADEAVVVLDVTASLRLFHGILALRQRVRDVVASFGVTAAISVASSGPAAWMVARG
LRGGLALSARSLRRALARVPLVVAPDARRYANWFEDLGCETLADLQRLPRAGLRKRCGTQ
LLDWLDQVAGTAPAAYDWLEMPPSFDTRVELMDRVEHAEALLFVARRLILQLTGWLTAKQ
LDVAAFTLLLEHERGRDAIAPTEIEIALGAPTRFEEHLTRLVKERLGHVELAGPVIAVRL
VARSVQEAAAPSDSLFPEPGGTPQDHARLLELLTARLGSENVLVAAPMADYRPEPAARWV
PMRDAPKPSPLPSDLPRPAWLLAKPVPLLTREHRPFYGTPLRIVSPGERIEGGWQDGQTV
TRDYFVAEDDNGICYWIYKERPTASDESEARFFLHGLFG
>gi|121583570|ref|YP_973988.1| MobA/MobL protein [Polaromonas naphthalenivorans CJ2]
MAIFHLSVKTVSRSAGRSATAAAAYRAGVEITDERTGEVHDYRRRGGVDSAQLFFPANAP
EWASDRNELWNAAEKSETRKNSTVAREFEVALPAELTTSERQELAHEFTKALVRKYGFAA
DCAIHFPHKKENQSKRKDAAVENGDSRNHHAHILCSTRKLTAEGFTVKTRELDDRKTGAD
QVVECRALFAEMTNAALAKAGHSARVDHRSLVAQGIDDRDAGIHLGPIATAIERRGEASE
KTRNHQERQAEAAGKVAALVAIAQAQVKAAEQAVAAAKAQAQAQAEQQAAALAAAQAREL
AISAQLTAFREIENDRVRDEALASIHRHVAAAGRSSAATGRALGFAQSDHAIIGKNLAAA
GGHLGRAIESARGRQHHRNAGAIAQALGRRLERFIPALAALPRQLEHHLVELVAKARRAQ
ARRRLDENKEDKAVLDLSGDLAAAKAERDRPPVWAAGIDPRSYYHPGKVAARQAAQPTPA
PQVKRAAAAGVADLRTPFQRSRQEAAQQAAHPHQEDQDNPGQAERMSAAELRAEIARLRP
PPLREVVERQPELVTARQSSDTLAEQWRQAQAMAAEAGRELENWRSAHPVRAKAHDSGLM
RAAVLVETEQRRQEAEAQRQRLAPRVEAATEHLKRTRSSVEERVKLEQAQALAKVAELER
IERQRQDQEQADRAKAQELDEVLSAFKGHALKRETKSLGYGDTGQQWNAIPEPLRKVIED
FNRLPQEARPVVLERMRENMQRDPQGVETFRQGLQSARGNDRGMSR
>gi|51247027|ref|YP_066910.1| hypothetical protein DPPB56 [Desulfotalea psychrophila LSv54]
MKSWRLCFGRNALVLCEKSIALCLALMMMFPVTMLANPTGGQVISGSASFNRSHNKLNVN
QGSNSAIINWQDFSIGAGETTNFIQPSATSAVLNRVISRNPSQIYGNLTANGKVYLVNQN
GILIGPSGVIDTKGFVASTLDVANEAFLAGDDMTFLGESGASVINLGKINAIAGDVLLIA
YDVQNAGTITAKEGTVGLAAGSEILVRASGDQRIFIHAGASDGKVKNSGLIESASAELKA
VGGNEFALAINNTGAVRATGSEERGGRIWLVSGTGTTENSGTLTAQKGDVGGTVQVLGDR
VALTGTSVIDVSGASGGGTALVGGDYQGKNSTVKNATKTFVGKKTLITANAGYNGHGGKV
IIWSDETTQFAGTISAKGGTENGDGGFAEVSGKKILAYQGITDLRAKKGKTGTLLLDPFN
ITIKNGSSENYNSISSTDEKFFTSAGTPSVLSVERLTTALKDSNVTVQTGGGTTLEDGNI
TVASKIGWSSDQNLTLIASNDIIINAEIASFDGNLTLNASNDININAKIVSVSGNLTLNA
DSDITLTGGAITLGNNGMVSLYNGSLTANADGNIFAGLNNSLYVHDATSFTSRNGSVLAT
SLANTFKGTVSATSGENDGVHLVNNCKLTLGTVSAGNNGLTLVAHGNITGSQAVGSAGTV
NISTALNSNGSILLTGGFSSAGTVSLSADGFGSISIANVLGTVSLASADFGGSFTLGNAG
TSVLILSDGDNDVDSDVVTGRGAGVVDITAGSIVFNDSIVTNAGNVLLTATSGGVNADDD
NGTITTTATADTGVSSGSVTIIATDDVILKSVSTIGANNAIGVGSNAAAISVTSTGGHVT
VTDVTATGGNATGAGHRNGGNAGNISLTAGTDKAITLNGNLSAIGGSYVGDSTQGLGGFI
VVASPTVLTEDRLVTTGKTAGNITFESTIDSFDSTAKTLTLAAGLGDVSLQGLVGSTNKL
GKLEVTSSGHTYVVKGITTTAVGGVGIDINATENIILGGNDSEVVLDTSAANGSVDLDAS
SSVVLDDSVKITHGLGNVTMGYQVRSAVGESGAHHLIIEHGDTAGAGGVFGDIYFEYNLG
SSANRIGAVRIDGVNNLRLPSYVYASSLTYADDVGTRVLGEGAITYNTNYTNSTINVDGA
AGVDIYTKGAVVTPHGAITSTVFGADVTLQSTTNTVTQNGAITTNAGAVTIDGQSGVLLV
ADDSDITTAGGAITLTSSAGVVTISGNGADLTSTGGDIAIAGIGVSQTDTDNDIDAGSGK
ICIDGGGGIIDLDGTLISTATDAEEPPAVLIHDASVVNISRVTAINGTLRIGEMVGAVGS
EIADVTGSVIQQDLSLITDKINIKTLEVNAASNLSITDTNNIIDNLGDFNLGGSLTVQAK
GRTNGLQLTGDVEATAVTIRTGLNTGGTDGILSLVTTNITATSGDVLLQGRGVTQLVGST
ITAADQILILGSDYSDGTVQAVTLGGDLIAGSTATDAVVIDDTGNLIIANITAGTVGNRG
GLRLGTNIDRDTTGEGAASGVNLGYTRIYGTVNQTADSEIKVGRLSIHQESGAVTLTNTG
NEIKELGTISRGGAINILDADTEKNGLTLMGHMDGGTLDSAVTITTPGLLNLGGYLIYGS
AVDLNGGSDLADTENALTSSGGGVYAERNTGNLTIDAGGSRIALSGALYALTDDKVIIEN
ASDVSLGRVSRTEFPSGQIGELVLGTSGNVITGNVTQATGNIAADTISGVVNGSALLAQT
NYVDNVSDFSAIDGFTLSNNAFALTVIGDLLSTNGDILLRTTGTNDDITVNSSASIAANT
LGTGAVSLVANGLASINVFDSVTAGSGGVSIVTAENINVSGGSSIETTGGVELRAINAAD
NGYHRGIVLGGNISAGDDGVAIHSGYTINQSGGVITTSGALYGINSSGTTTIGAGSPSAR
GYVKLDTDNEIAELGPFYLEDAVSVSPYFKLNDVSGGLTLTGAITNPYGDIEIATAGGRL
VLATHAVTAGSSINGGANISLKGRGIKQTSGSISVNGNDGQGGTILLQGHDGAFAGAINL
AGTLQTYNTSANAITIRGTTNLTLPEIDVAGGILTLGGSDVTHQITGVVTQNAGTSIDTD
ILVVTAESSVVLTNVGNKVGSLGAVSVGDVGGKQYDFDLYDSIGGLTLTGNVTSAGGLQI
VTAKVEGGEVERLELSDKQVRSLGDLYLSGEEIHQAATGEVNSAYQSISSDDAGTITLAG
GDAAITLEGKLYTNNARATAVQLLNATDVTLHEVGVSSGTLVLGTAGANDITGIVSQDDG
GVISAKTLVGDVGILALDETLNLDELGALITTGDLTLLDQGGTLAAAGLTCVGDVAAGGT
TRIETSDGVLDFATFDLDANGHGLTLVGVGITQDFTVDTGVSDSAIKASTASIDAGTGSI
LLGSSSNDFTGQVGLTAAGAQVTIRDTDDLTLNANGTSLDDTLGDDTSILAIAGSQLILT
GDAITTDEGSIDFRSLGGNLSTPGALTTGSGNVDLYSSAILTLSNSIASTSGDITIDGAT
VAHVSGGGYSLQTGNAGTITVDARTGNYTQGLDFDYSTVAGDITINALNGAANVANIQST
SGDLYVTTGGDITQQGGTAVQVATLTAKAMADGSITLAGTANAVDTISLRSRNLADDATG
SGTIGYIDVDGVVIDQIETSGNATLTAGDAVSTGARGTIAANLLTVKTLKDAGGDITLTE
TNDVNSIDFQTRNAADSDNAAGEIRFTDRDGFSVTNVKTTDIAVFDADGAVTQTGAIIAA
GLGLSGSGGYTLNNEALGTPINQVSTIASNATGDVNFSTALALTIGTVNQVGVSTGGANF
ALLAPSIDSSSIPIDTQSAVAGENGGSLTLVTYGMGTDGNLTVSDIITSGQDATVANTDG
GVAGNVTLTAAGDVLSIGGALIARGGALDGTGADGADALVRLTAATGAVSQTDGDNEIKT
GRVIVNAANTSELLDLTNTIDEISATLTGADADFTFKNAGDFTVGINDGGVIGLSTNSGN
IALSGSGDVTLATDATVATTGGDFSTVGRAFTSNSGATITTSGGNVDLTGHTGAVLLGAD
VTTAGGDITATEITSFDSMAVTLSTTGGSDESGGNINITSTGAVSIGMLVADGGSDSNGS
GESAGSITLAADAKLTTAEINAIGSDHNSDSTIGGQGGVITLTGTGGIDLGGNIDASGGG
SGATQAAGGSVILNSPTLLLADRSIDTGAGAGDITFNGSVDSEATETNNLTLTAGTGNIV
LSGAVGSTQELGVIQVVSATDVTTTSTLDAASLIQTAGSGTTTVNGVMTLSGNLDFTGQN
LAVNAGVATDASTQVHNTGTFSSALGGDIVANGGFSQDGTGVNELSGDITTVNNDIIFVT
AITLNDAVAMDSDSGAGNITFSRTVDSAVGETDDLTISSGSGDVSFLDTLGALEQLGAIV
VNCGALTRFDKAVTATSVYTDAPGAVHVNGGSVTTTGTQIYLEQLVLGADTTLTATTVIT
GDTLTGNNHSLDINGNVVLGNSTDDQVTGLSTLAVTGTTEIHTDTVTSANAQTYTGAVIL
GNSTTLTATDNAVTFNSTVNSQASETNALAVNSGSGAATFSGAIGDLVDGVLGALGVNSS
NETTFTGAVKAASLTTNAGGSTTINGGSIETTGAQNYNDAVVLRADTVLTSGGTVNFAAS
VNSDVGQNRDLTIDAAGQSVNFVAAVGRADTLNALTIVDADNVTFSNTIDAASLTQQAGS
GTTTLNGIATLSGNLDFTGAAFNVNARLNSGGTVEATNAGVFTTAAASDIDAAGGFTQNG
AGPNNLAGAITTVGTNINFTSAVELTGDVSMSTGTTAGSIGFASTVDSDADLTLRSLRLT
SANAAGQNFVAAVGANHALNILRIESTGVTQGGSAPINAAQLAIKSTDDATLANTGNDID
TLAALLSGDAALVFVDSDGVEIGTIDSGELQIVGITDGVGTSNVTLTVGGLLSQSVGSVV
AIDGDMTIDASSFDAGNVQFTNNDANGTVLDDTLIGGNFNLNSSAAITQKDGAYLRVGGE
FSTPDGSFVEGSTSGNFIAGGTGAVAQGNEVRLFGVITLTMSSGNLVATATKDGITTTST
TINKINIVDGVRIISDAGGESITGVTDASAVTLVDNNQIGGLLKITTKGVYYDSGIENIT
GIRQDGTLNLAAASLVVQKSSKNNSITPTVVGEGALALPDTANRFSGIVSVSAINMDASI
AAENNIFLGEVKSGSLTVNTSGTITQSGSTIIKTDGLSLSNATTIDLSNANQIKKLSANL
VGSLSLTNAQALTVGQVASVTGITASGDVLLKTTSGDLVLDAAIVVTGASNITLVSAANF
TNKAGAAGLTVPLGSHWQVWSADPTLDTLDRLTPNFKQYNATYGAKDVATGATGNGFLYS
LDPSLVVDLQGTVVRDYDGTVDATLVQSNYDVSGLVGTDSVELSTSGTFNTKNADTKKNI
TVNPLSIVSAHDGEIVVYGYQVSSTDISRDIGTINKVALTLTPVTDTKTYDGTVSSSSVV
TVAGAVAGDTVTVAEQFAYKDVMDANMSTLQIKSGYTIVDGFNNDMSGNYTITDIATAIG
TINKADVTVTANSNIVTYNGLNQNVTGFTATGLVNSETLAVLTNITEAGGSGKNARTYSH
TASGTDRNYKLTFVAGNLDINKADVIVTANSNTVTYNGLGQKVTGFTATGLMNSETLAVL
TNVTEAGGIGKKAGTYSHTASGTDRNYKLTFVAGSLDIRQGRTDS
>gi|220915069|ref|YP_002490377.1| transport system permease protein [Methylobacterium nodulans ORS 2060]
MNAAVPTLARSASRRFGTSAAGRTVVVLLAVTVVALTLASIAIGYAPFDVQAAFADLLAG
RTTLPALVLWELRIPRALLGGVVGFSLGLTGAVMQGYLRNPLADPGILGISSAAALGAVV
VFYGGFAASLSLALPLGGIAGAAGAALLLNLLAARGSSTLGLILAGVGLSSLAGALTALA
LNLSPNPYAALEIVFWLMGSLADRSMDHVLLCLPLMAIGWGLMLSTASALDALALGEDTA
ASLGVGLVSARLRLVTGAALAVGSGVAVSGAIGFVGLVVPHLMRPLVGARPGACLWPSGL
AGAALVLSADIGVRLLATRPELKLGVVTALVGAPFLIVLLLRNRGSRA
>gi|271972130|ref|YP_003344760.1| hypothetical protein Sros_9399 [Streptosporangium roseum DSM 43021]
[truncated: 10,848,495 more chars]
