# Supplementary material for: The mosaicism of plasmids revealed by atypical genes detection and analysis
Source: BMC Genomics. 2011 Aug 8;12:403. doi: 10.1186/1471-2164-12-403 (PMC3166947; doi:10.1186/1471-2164-12-403)
Supplement: Additional file 2 — all PAGs sequences. Fasta files embedding all the sequences identified as PAGs at the different CI values. [file 1471-2164-12-403-S2.ZIP › Additional_file_2/Additional_file_2_80.fasta]

>gi|55978323|ref|YP_145379.1| hypothetical protein TTHB140 [Thermus thermophilus HB8]
MALLGILALLYLGTLLVTEGAGGLVGPSGRRLLSRLRGFPLGLAALLLGAASGSGTGLSL
LGRGLLQVGVLPLYEAALLALGGTLGATVLVAVAGLGNRTLAFAALSLALALEVLKRGQG
ANRLLFGLGLLFLGLDLARGEALGTGAWLGSLPPLALFLAGLLLAFAVGSANLVALLALG
LAGEGVGPEGTLALVLGGGVGCTGPVLLRSTPESLRLGLVLLFHRLALALPLLFAPNPGV
FPAHAGFHALAFLAFPLAYPLWERLAARLAPSPKPLAPKYLRPEALNDPLLAQGLALREL
ARIGDAARHMLEGVLKALVQETGHEAELLPLEEKVDRLSREVLVYVAKLPQDTPALPLLK
AASELEHLADLAKRALRKAERLWTQGVTFSPEGKAELARIVGRTLARLERALTALATGNR
ALAERVLAEYPEVLAEVEASREAHLRRLRDRVETRASTLTHLDLLLLLEELNLGVNRLAR
LVEEIHKEG
>gi|125654708|ref|YP_001033901.1| iron-hydroxamate transporter permease subunit [Rhodobacter sphaeroides 2.4.1]
MARTLLLLLAGALTLQGLLPLLPEALAGDGLARLVLTQSSLPRLAMALLAGFLLSMAGEV
CQRIFANPLAEPGLLGISGGASLALAAGLLLAPALWQAAPGLLALTGAAGALILVLAVAW
GRGLHSQALVLAGVMVNLCAAAAHALLVLFNHDFLQELLTWQAGSLAQAGWQPGLGLLAQ
TAPVAGALWLMHRPLQLLMLGEETAEGLGLSVRRTKLLLLAAAAWITASVVATVGLIGFV
GLAGPALARGLGGRSGGRSRPDLPRAGLWGAVLLLLADQTARLLSGLAGDVPVGAASGLF
IGPLLVFLSLGSRSPDLPARPEPPALARPRRPMRALLPLALAVPVLLALALLIGRSEAGL
HLTTARDLAAVLRWRLPPLLLAAGAGACLALSGLLLQRLLRNPLTSPDLLGVGHGAGLAF
ALAMVFLPESGLVSRFALTATGAGATLALVTLLAARVRFATSRLLLIGVGFGSTAQALLT
LVLASGGPKGAALLSWFSGSTGSASLAQALLAWSVAIAVLAVALLLRRWFDLLALDEAVA
AGRGLAVTPARAAGLALASLAAAAGTIALGPISFVGLIVPHLVATMGFRATAPAALASVA
TGASVMVLAQWVGGLLAWPWPISPGLLAALLGGPFFLWQLRKRAA
>gi|126464857|ref|YP_001041833.1| iron-hydroxamate transporter permease subunit [Rhodobacter sphaeroides ATCC 17029]
MARTLLLLLAGALTLQGLLPLLPEALAGDGLARLVLTQSSLPRLAMALLAGFLLSMAGEV
CQRIFANPLAEPGLLGISGGASLALAAGLLLAPALWQAAPGLLALTGAAGALILVLAVAW
GRGLHSQALVLAGVMVNLCAAAAHALLVLFNHDFLQELLTWQAGSLAQAGWQPGLGLLAQ
TAPVAGALWLMHRPLQLLMLGEETAEGLGLSVRRTKLLLLAAAAWITASVVATVGLIGFV
GLAGPALARGLGGRSGGRSRPDLPRAGLWGAVLLLLADQTARLLSGLAGDVPVGAASGLF
IGPLLVFLSLGSRSPDLPARPEPPALARPRRPMRALLPLALAVPVLLALALLIGRSEAGL
HLTTARDLAAVLRWRLPPLLLAAGAGACLALSGLLLQRLLRNPLTSPDLLGVGHGAGLAF
ALAMVFLPESGLVSRFALTATGAGATLALVTLLAARVRFATSRLLLIGVGFGSTAQALLT
LVLASGGPKGAALLSWFSGSTGSASLAQALLAWSVAIAVLAVALLLRRWFDLLALDEAVA
AGRGLAVTPARAAGLALASLAAAAGTIALGPISFVGLIVPHLVATMGFRATAPAALASVA
TGASVMVLAQWVGGLLAWPWPISPGLLAALLGGPFFLWQLRKRAA
>gi|94972173|ref|YP_594213.1| ABC transporter-related protein [Deinococcus geothermalis DSM 11300]
MRGAVTLGVLAALAGVGLAASSGLLISRAALRPEVFLSLLLLVTTVRALGLGRAALRYAE
RLAGHAAALAQGARARLALFDQLSRFGRDLLSHERAGDLLAHAGTDLDARQFYALRVTLP
LWAFGGVALLLLTLLALFDPLLAALGVGPLLLGAGAVLGARTRADALARAAARLGRDHTT
RLLDALAAGTDGARHHRPHLAGLAEQLRRVTEEQGRLAARLTLGRELAFAVAVAGVLWRG
GALLEAGALPGPWLAGLVLATAAAFDALAPLAAVPAAHAAREEVREREAALRALAPAVSP
PAQPLSLPPQPLPLELRGVGVTRAGRAVLRDVTFTLRPGERVALRGPSGSGKTTLTRLLT
RDLDPDTGQVTLGGADLRDLDPEALRARFSLHEQDAPLLDGTVEENLRLGGHHAPPERLR
ALLDDLGLSHLALETWVGEGGSRLSGGERARVSLARALLRPADVLVLDEPTAHLDPETER
QVLSVIERERAGRALLVVTHRPAPLAWADRVLTLQAGHLREDSLHRRSA
>gi|125654623|ref|YP_001033817.1| ICE nucleation protein [Rhodobacter sphaeroides 2.4.1]
MTDFSSKTTAEIAALTSAEVASMSSQDLAALSTAQIAALTAQQIGWVKAASLKGLGDAQV
VALTTAQAAALGSAQLAALTTAQVAAMETADLAALSATGVAGLTSAQLGGLSTGQVAALT
TAQVAALSSVAVKGLGSVQASGLTTAQVAALSTAQLKAFSTAGMTGLGTAQIVALSSAQA
AVLGSAQVAALTTAQAAAMETADLAALTSVAVKGLSSTQVGALTTAQVAALTTGQLGALS
TGALKGLTTAQVVALTTAQAAGLGSAQVAGLSSTQIAALETADLAALSSAGLKGLGSAQA
AGLTTAQVAALTTAQVGQLSSAALKGLGTAQVVALTTAQAAALGTAQVGALSTAQVAALE
TVDLAALSTAAANALTSAQAASLTTAQVAALTTAQVAALSTGAVKGLSSTQAGALTTAQV
AALTTGQLGALTTAALKGLTTAQVVALTTAQAAGLGSAQVAGLSSTQIAALETADLAALS
TTGLKGLGSAQAAGLTTAQVAALTTAQVGQLSSAALKGLGTAQIVALTTAQAAALGSTQV
AGLSTAQVAALETADLAMLSTAGVKALSSTQVGALTTGQVAALTTAQAAQLSTAALKGLS
STQVAALTTGQVAALTTAQLGALTTAALKGVTTAQVVALTTAQAAGLGSALLAGLSSTQI
AAIETADLAALSTTGLKGLGSAQAAGLTTAQVAAFTTAQVGQLSTAALKGLGTAQVVALT
TGQAGALGSAQVAGLSTAQVAALETADVAALSTAGVKGVGSAQAAALGSAQVAALTTAQV
GQLSTTALKGFGSVQASGLTTAQVAALTTAQLSQLSTAAVKGLGTAQIVALTTGQTAALG
SAQLGALSTAQVAAFETADAAALTTTALKGLTTAQVVALTTGQAAALGSAQVAGLSSTQI
AALETADLAALTTTAVKGLGSTQVSSLTTGQVAALTTVQVAALSTAAVKGVGSVQASGLT
TAQVAALTTAQVAQLSTAALKGLGTAQIVALTTAQAAKLGSDQVAALSTAQVAALETADL
ATLSATGVKGFGSAQAAALGSAQVAAFTTAQVAALTTAAVKGFGSVQASGLTTAQVAALT
TAQLSQLSTAAVKGLGTAQIVALTTGQTAALGSAQLGALSTAQVAAFETADAAALTTTAL
KGLTTAQVVALTTGQAAALGSVQVAGLTTAQMAALETADLAALTTTAVKGITTAQMGALT
TGQVAALTTAQVAALAGTAVKGLSSTQAGALTTAQVAALTTAQVPQLSTAALKGLGSAQI
VALTTAQAAVLGSAQLGALSTVQVAALETVDLAALTTAAVKGLGSAQVAGLTTGQVAALT
TAQMAQLSTAAIAGLGSVQASGLTTGQVAALTTDQLARITTAAVKGLGTAQIVALTTAQA
ATLGSAQLAALSTAQVAAFETADVAALTTAAVKGFGTAQVAALTTGQAAALGSRQVGALS
TAQVAALETADLAALTTAAVKGLGSAQAKVLTAAQMAALTSAQVAALTTTAVAGFGSVQA
AALTTAQMTALTTAQIPTLTTAAIKGLETADIAALTTTQASAFTATQLGAMSSAQIAALF
L
>gi|126464806|ref|YP_001041782.1| large exoprotein involved in heme utilization or adhesion [Rhodobacter sphaeroides ATCC 17029]
MTDFSSKTTAEIAALTSAEVASMSSQDLAALSTAQIAALTAQQIGWVKAASLKGLGDAQV
VALTTAQAAALGSAQLAALTTAQVAAMETADLAALSATGVAGLTSAQLGGLSTGQVAALT
TAQVAALSSVAVKGLGSVQASGLTTAQVAALSTAQLKAFSTAGMTGLGTAQIVALSSAQA
AVLGSAQVAALTTAQAAAMETADLAALTSVAVKGLSSTQVGALTTAQVAALTTGQLGALS
TGALKGLTTAQVVALTTAQAAGLGSAQVAGLSSTQIAALETADLAALSTAGLKGLGSAQA
GGLTTAQVAALTTAQVGQLSSAALKGLGTAQVVALTTAQAAALGTAQVGALSTAQVAALE
TVDLAALSTAAANALTSAQVASLTTAQVAALTTAQVAALSTGAVKGLSSTQAGALTTAQV
AALTTGQLGALSTGALKGLTTAQVVALTTAQAAGLGSVQVAGLSSTQIAALETADLAALS
TTGLKGLGSAQAAGLTTAQVAALTTAQVGQLSSAALKGLGTAQIVALTTAQAAALGSTQV
AGLSTAQVAALETADLAMLSTAGVKALSSTQVGALTTAQVAALTTAQAAQISTAAVKGLS
STQVAALTTGQVAALTTAQLGALTTAALKGVTTAQVVALTTAQAAGLGSALLAGLSSTQI
AAIETADLAALSTTGLKGLGSAQAAGLTTAQVAAFTTAQVGQLSTAALKGLGTAQIVALT
TGQAGALGSAQVAGLSTAQVAALETADVAALSTAGVKGLGSAQAAALGSAQVAALTTTQV
GQLSTTALKGFGSVQASGLTTAQVAALTTTQLSQLSTAAVKGLGTAQIVALTTGQTAALG
SAQLGALSTAQVAAFETADAAALTTTALKGLTTAQVVALTTGQAAALGSAQVAGLSSTQI
AALETADLAALTTTAVKGLGSTQVSSLTTGQVAALTTAQVAALSTAAVKGVGSVQASGLT
TAQVAALTTAQVAQLSTAALKGLGTAQIVALTTAQAAKLGSDQVAALSTAQVAALETADL
ATLSATGVKGFGSAQAAALGSAQVAAFTTAQVAALTTAAVKGFGSVQASGLTTAQVAALT
TAQLSQLSTAAVKGLGTAQIVALTTGQTAALGSAQLGALSTAQVAAFETADAAALTTTAL
KGLTTAQVVALTTGQAAALGSVQVAGLTTAQMAALETVDLAALTTTAVKGITTAQMGALT
TGQVAALTTAQVAALAGTAVKGLSSTQAGALTTAQVAALTTAQVPQLSTAALKGLGTAQI
VALTTAQAAVLGSAQLAGLSTVQVAALETVDLAALTTAAVKGLGSAQVAGLTTGQVAALT
TAQMAQLSTAAIAGLGSVQASGLTTGQVAALTTDQLARITTAAVKGLGTAQIVALTTAQA
ATLGSAQLGALSTAQVAAFETADVAALTTAAVKGFGTAQVAALTTGQAAALGSRQVGALS
TAQVAALETADLAALTTAAVKGLGSAQAKVLTAAQMAALTSAQVAALTTTAVAGFGSVQA
AALTTAQMTALTTAQIPTLTTAAIKGLETADIAALTTTQASAFTATQLGAMSSAQIAALF
L
>gi|221634586|ref|YP_002523274.1| large exoprotein involved in heme utilization or adhesion [Rhodobacter sphaeroides KD131]
MMTDFSSKTTAEIAALTSAEVASMSSQDLAALSTAQIAALTAQQIGWVKAASLKGLGDAQ
VVALTTAQAAALGSAQLAALTTAQVAAMETADLAALSATGVAGLTSAQLGGLSTGQVAAF
TTAQVAALSSVAVKGLGSVQASGLTTAQVAALSTAQLKAFSTAGMTGLGTAQIVALSSAQ
AAALGSAQVAALTTAQAAAMETADLAALTSVAVKGLSSTQVGALTTAQVAALTTGQLGAL
STGALKGLTTAQVVALTTAQAAGLGSAQVAGLSSTQIAALETADLAALSTAGLKGLGSAQ
AAGLTTAQVAAFTTAQVGQLSSAALKGLGTAQVVALTTAQAAALGTAQVGALTTVQVAAL
ETADLAALSTAAANALTSAQAASLTTAQVAALTTAQVAALSTGAVKGLSSTQAGALTTAQ
VAALTTAQLGALTTAALKGLTTAQVVALTTAQAAGLGSAQVAGLSSTQIAALETADLAAL
STTGLKGLGSAQAAGLTTAQVAALTTAQVGQLSSAALKGLGTAQIVALTTAQAAALGSTQ
VAGLSTAQVAALETADLAVLSTAGVKALSSTQVGALTTAQVAALTTAQAAGLSTAAVKGL
SSTQVAALTTGQVAALTTAQLGALTTAGLKGLTTAQVVALTTAQAAGLGSALLAGLSSTQ
IAAIETADLAALSTTGLKGLGSAQAAGLTTAQVAAFTTAQVGQLSTAALAGLGTAQVVAL
TTAQAGALGSAQVAGLSTAQVAALETADVAALSTAGVKGLGSAQAAALGSAQVAALTTAQ
VTQLSTTAVKGFGSVQAAGLTTAQVAALTTAQLSQLSTAAVKGLGTAQIVALTTAQAAAL
GSAQLGALSTAQVAAFETADAAALTTTALKGLTTAQVAALTTGQAAALGSAQVAGLSSTQ
IAALETADLAALTTTAVKGLGSTQVSSLTTGQVAALTTAQVAALSTAAVKGVGSVQASGL
TTAQVAALTTAQVAQLSTAALKGLGTAQIVALTTAQAAKLGSDQVAALSTAQVAALETAD
LATLSATAVKGFGSAQAAALGSAQVAALTTAQMAALSTAAVKGFGSVQATGLTTAQVAAL
TTAQLSQLSTAAVKGLGTAQIVALTTGQAATLGSAQLGALSTAQVAAFETADAAALTTTA
LKGLTTAQVVALTTGQAAALGSAQVAGLTTAQMAALETADLAALTTTAVKGITTAQMGAL
TTGQVAALTTAQVAALAGTAVKGLSSTQAGALTTAQVTALTTAQVPQLSTAALKGLGTAQ
IVALTTAQAAVLGSAQLAGLSTVQVAALETVDLAALTTAAVKSLGSAQVAGLTTGQVAAL
TTAQMAQLSTAAIAGLGSVQASGLTTGQVAALTTDQLARITTAAVKGLGTAQIVALTTAQ
AATLGSAQLGALSTAQVAAFETADVAALSTAAVKGFETAQVVALTTGQAAALGSAQLGSL
STAQVAALETADLAALTTAAVKGLGSAQSKVLTAAQMAALTSAQVAALTTTAVAGFGSVQ
AAALTTAQMTALTTAQITTLTTAAIKGLETADIAALTTTQAAAFTATQLGAMSSAQIAAL
FL
>gi|190895024|ref|YP_001985317.1| iron-hydroxamate transporter permease subunit [Rhizobium etli CIAT 652]
MIAQISRFGAPALAALLLFSGLGLALLDVLPALPHLETSGGYDAQHLLLLYSMLPRMATA
LITGAALALSGTILQQVLRNPLASPTTLGVSAGANLALVSVMLAFPSLTGWGRDAVALAG
SAAAAFAIFSISARHGFSPFSLILSGMIIGLWCGAAAAILILTNEQYLSGIFIWGAGSLS
QQSWAIPISLLPKVALLAALALLATRPLALTQLGDAGATSLGLPIKWARGFILAIAIALS
ALVTSAVGVIGFIGLVAPQIVRLAGARRVVSQLIWSPVAGAGLLLLTDEAIELLAPGDFV
PTGAVTALLGGPILIALLPRLATATRALPGMASPKIAVGSRTTSLVLLLLAVAALATAAV
FFGRAPDGSWAWLPAAAWDEILPLRLPRVAAAFGAGTVLGVTGLVLQRLTGNEMASPEVL
GVSAGATLGVAAAMFAFAAPGLTIQLAFAGGGALAVLLLIFLLSARSGFGPNRVLLAGIA
FGAILDAGIGVLAASGDPRGLALIRWMAGSTYFVDNNVAASAMLIALAGIIAAFLTSRWL
ALLQLGSETASELGLRIAPARGVLFGLSAIMTAAATLVVGPLSFVGLMAPHLAHGLGLRR
PSIQLLAAALIGATLLVIADWAGRMIAFPYQVPAGLISALVGAPMLLYVLRRRP
>gi|288960540|ref|YP_003450880.1| hypothetical protein AZL_a08050 [Azospirillum sp. B510]
MEAAGLVMLVLVAALLTTGLPAWVVLIAVSLSAAALGVAAGGLDGGLLMALAPRLVGLLE
NDLLQALPLYVLMGALLNRLPLAGILFRAGTAAMGGHRSGPLVSAMGLGALLAPMNGSVA
ASVATLSRVVLPRLRAHGVPNGQGLAVVCVASTLGVVVPPSLVLILLGDAMMRAHTEAAN
AIGPAAGHVVRVINTQDVFRGALAPAGLFLALCLVLSWWSGRRRPAAAPAGGGAGRAGPG
RAAAGPRRLGDGTGDAAVRRRAAGGGGGGVSLCGRGGGDGGGDPARLRPRQPVAGPRRDG
GGAARHHGGDGGVVRPVRRRHHLHPGVPRLRHRPAARRAGRRPSRRRGRGDAGRHGDDRR
LRLRAGRLRDHLRRHSGPDAAAAGPGARRGMGVGAGAADAPGQLPHPAARLCGDDGARRR
RGRGRGRGRGRGRRHDARADPRPGPLSGRTGRGAGGDAGGPLLRPCDGAGGRSQRRAGLE
RRGGQEPAPLHDPDAGGRRLTASAVHARRGWGLCHLPIRDRGNAPAPARWKAVGLRQRQG

>gi|94972174|ref|YP_594214.1| ABC transporter-related protein [Deinococcus geothermalis DSM 11300]
MKPAPLAFLARTAPGWPGVRAWLLSLSLGEVAATAAALVLAARLIAGALLERHLPSPGEV
GWVAALLLGRALLRAGREHLSARFAARAVHGWRTRLADLALTLGPVALSDTRGAELATLD
AELGPRLTPYFARYLPGTLHAGAAFVVLLPVAWWLDPLTAGLLLVTVPLTVVFLVLVGLA
TQAATERQWQAQTRLAARLLTVLRHLPTLHAFGGVAPYREVLRASGEEHRASTLRVLRVA
FLNGFVLDFAATLATALVAVWIGVRLFGGTAQLAPTLAALMLVPELFGPVRQLGQDRHAA
LDAEPLVGRLQALLARPPVPSGTARVEHGVPRLTLHGARADLPTPTAPVTVTLPPGTHAA
LRGPSGSGKTTLLHALLGHVPYAGAIEVGGLPLSTLDPDAWRARVAYLPQHPRLLAASVR
DNLRVARPDATDAELVAAARATGLHELIESLPEGWETPLGEGGVLLSGGETARLALARAL
LTGADVLLLDELTAHLDPESEAELHAVIRQALRGKTVLHATHRAAPPGWLEVPLGAVEVA
A
>gi|94971876|ref|YP_593916.1| MATE efflux family protein [Deinococcus geothermalis DSM 11300]
MALLRLAGPVVVSQFASNALTLISTAVIGRLGAAQLAAAAYANATYALLFMVLLGVMLSV
GPRAAQAHGAGERAGVARALRGGLLLALLLAALALPLMWAIAAWLPRLAPEGIRADLAAA
YLRVYALGLPPLLALTALRGTLEGTGRPRTVTAVALGGVGLVSLLSPALAFGWGPLPALG
LTGAAAASALTAWGTALTLLPVALRQAPRVAGMGRVRSEVAALVRLGWPIGLTLGAEGSM
FSLTALLMARFGNDALAAHNLALQVITALFMLPLGLATATGIRVAHAAGAGDQAGTRRAG
LTGIGVAAGVMLAFAALELLAPQLVLGLFVHVDDPRNAALVATATTLLSIAALFQTVDGV
QVTANAALRGLHDTRWPLLISLTAYWLVGLGVGSLLAFGLHAGPRGLWLGLTAGLFTAAG
ALLTRFLRRTRAI
>gi|146279325|ref|YP_001169483.1| hypothetical protein Rsph17025_3294 [Rhodobacter sphaeroides ATCC 17025]
MSSSHLKHVFPLLSVLALCPVSVGAEDAASAAVSPEAAAATEGSYRSIISMLEGEISSLE
ARIAVLTTERRRELSRLERTRNETARVEKQLAQLRHERGRLEEAVAGPRAEPTSAAAMQP
AGLVAHPPPPRADGGAVRLDAEHKRLADQVDRLEREAGDAAAKLQALSEAASQREAELLL
LVDRQEGLTKSIASREDELEKLAARHSELTAAVAQREEALQALDERAATAAESAARQREE
AEALEARHLELTRAVAEGSESVTALETRQAELSEAASALAEDVTRRQGLLADAEAQLSAS
RKEQEEAVAAARAQVQDLREAESQARQRLEALVAAEAATRQRAEALQRKLEEGEAALVRL
TAAVGDEETRLAQLQAQREEPAADQSRDMSEAEGRLAALAAAEEEARARVSELDALLERK
QQELAAAPAAPEPAPPEVEQPPAAALPAGAPRQPDEVARALAEAPGLPEPGSAARQRLFS
LLETGVCPVDALREATGAVNRQTLVALVRSLGGC
>gi|55978220|ref|YP_145276.1| hypothetical protein TTHB037 [Thermus thermophilus HB8]
MFTSMALAWQSPVYLERKRLLDLLPEEPGFAVWLEAPAGFGKSVLAGQLAARLGLRTLWA
SALLGEPRDLLAQALGLPREAPWGAVVAALGEAPSLVVLEDLTGEEALSPLLRTLPCLLV
LASRRPLPYPELPKLLAEGRLVHLKAPDLAFTEEEAEALFGGREGWREAHRATGGWALPL
FLSAFTGRPPEPMALLQGLRESLSEEEFQEGLLLAALPLLPAERALPVTEGLFQKGLLQR
VPAGYRLHPLLREMAQRALRAEVQEAVRKAEGRLSPELLAEALFGAGLEEELLQLLESPI
PLPIPAEKLAAWEGLLRRGGPRARLRLGEALLQVGRREGFALLEPLAQGEDPALALQALG
HLAYYKAEPLLGKALPEARAHLERGLALLDRVGGELAGRFLNDAARVPYEEGRPEEAEAL
LEEALRRLPPGSPYRLAPLTNLAFLRFEREGSLLGRIAALEEAVGRLGPLGPANLAGHLR
DLGRLYLLLGEREKAREHLRRAQEAEGHPLAALEARMLLAHLEEDAEALARLVAQAELLE
NPYLVERGRALLAGLRRDPGLLEGLPGFLPALARALLREDPALLPPRPEAREERLYWHAA
RYRLLREEEDLKALLSLTDARERVLPGLVPLDLLPRKRPELARAYPLEEVLRSGWKEAVA
LRLAEIPPLRVEVLGSFRVRNPLGGVELKGKAREVLAILLLGLPREEVAFALWPDLSEEA
ALNNLYVWLNRLRKALEPWGLPTYLGEEGLKHLACDLHALEEALRREDAEAAFALYREPL
FPGLDHPLLDRKREEVFHRVRALFLKKGEPRYLERLLELDPLDEEALLPLVERCLARGQR
ARALAHLERYRRRLWEELGERPSPEVEALLRELGG
>gi|46255294|ref|YP_006206.1| hypothetical protein TT_P0225 [Thermus thermophilus HB27]
MFTSMALAWQSPVYLERKRLLDLLPEEPGFAVWLEAPAGFGKSVLAGQLAARLGLRTLWA
SALLGEPRDLLAQALGLPREAPWGAVVAALGEAPSLVVLEDLTGEEALSPLLRTLPCLLV
LASRRPLPYPELPKLLAEGRLVHLKAPDLAFTEEEAEALFGGREGWREAHRATGGWALPL
FLSAFTGRPPEPMALLQGLRESLSEEEFQEGLLLAALPLLPAERALPVTEGLFQKGLLQR
VPAGYRLHPLLREMAQRALRAEVQEAVRKAEGRLPPELLAEALFGAGLEEELLQLLESPI
PLPIPAEKLAAWEGLLRRGGPRARLRLGEALLQVGRREGFALLEPLAQGEDPALALQALG
HLAYYKAEPLLGKALPEARAHLERGLALLDRVGGELAGRFLNDAARVPYEEGRPEEAEAL
LEEALRRLPPESPYRLAPLTNLAFLRFEREGSLLGRIAALEEAVGRLGPLGPANLAGHLR
DLGRLYLLLGEREKAREHLRRAQEAEGHPLAALEARMLLAHLEEDAEALARLVAQAELLE
NPYLVERGRALLAGLRRDPGLLEGLPGFLPALARALLREDPALLPPRPEAREERLYWHAA
RYRLLREEEDLKALLSLTDARERVLPGLVPLDLLPRKRPELARAYPLEEVLRSGWKEAVA
LRLAEIPPLRVEVLGSFRVRNPLGGVELKGKAREVLAILLLGLPREEVAFALWPDLSEEA
ALNNLYVWLNRLRKALEPWGLPTYLGEEGLKHLACDLHALEEALRREDAEAAFALYREPL
FPGLDHPLLDRKREEVFHRVRALFLKKGEPRYLERLLELDPLDEEALLPLVERCLARGQR
ARALAHLERYRRRLWEELGERPSPEVEALLRELGG
>gi|241667074|ref|YP_002985158.1| L-aspartate oxidase [Rhizobium leguminosarum bv. trifolii WSM1325]
MTELLEQLSGRTVIVGSGLAGLVTALTLAPEPSVIVTRAALGAETSSAWAQGGIAASMGA
DDSAALHLADTLAAGDGLCDPAIAAGIIAEAPAAIAALEKAGVRFDRNAAGELSLGLEAA
HNRRRIVHAEGDGSGAAIIAALINAVMKTPAISVLEGFEARRMLMDGEKVAGLLCATANG
AAILPTSRVVLATGGIGGLYDATTNPIGNFGQGIALAARAGAALADMEFVQFHPTALDSR
RRPLALISEAVRGEGALLVNERGERFMARIPGAELAPRDVVARAISAEIARGGRVFLDAR
DALGSRFATRFPVISTLCGEAGIDPAKDLVPVRPAVHYHMGGVATDANGRSSVPGLWVAG
EAASTGLHGANRLASNSLLEAAVMGMRAARDISGMPASGTGTISAGSLPAAADASFVRPI
VSRHLGVLRNAGAIHGAIAALLPLAEGKGPAADPAIVALLIAVFASLRMESRGAHARTDF
PLKLANANRRRMCLSDVLEIARATPPYALARSA
>gi|288962102|ref|YP_003452397.1| hypothetical protein AZL_d00270 [Azospirillum sp. B510]
MRLSRRRFPLIRVAPMPVKSLNASASRPASPPSASGPAPASAGGATDAALCGLAGALALA
LGPLAALAPRGLPVWAILVLLLSLAGLARRHAIGRILRLTPPVAMVAAFLLLALVSSLWS
PSDRALATVLEIGYIALGALAGGAWVAGLPAAAARRLAGLFLAGGLAGGLLFAAEAALDF
PLNRWWNAVPDDQLPNLLNGNVPKRTAALLCLLVWPAALAVDRFGRRAPALLVPLGYALA
CLPLTSRSAMLGIAAGLVTLAAARASAKWTRRAFAALVTAAFLLVLPAGLLFSGPLDLTH
SRLLFRSAQHRVEIWGHAAERALRAPVFGQGIDASRSLPPEGVVSEFSPIGDSLLPLHPH
NAFLQVWLETGAVGAALALAVLLLLLAATARLERRDQPFALALFATAMAMGSTAYGIWQP
WWMAGFLSAALMLRLATRIGARIGDKTP
>gi|288960978|ref|YP_003451317.1| ATP-binding cassette subfamily C [Azospirillum sp. B510]
MARMARAPGEAVQLLAVSALLAVLGLAVSLFVIQVLNRYVTHGVSGTLLTLTAGAVLAVA
AEHQLRKLRWVIAEAIAGDQDRRLATGVFGLTLTADLRAQAAWSPAAREELVRGTERARA
AFGPAGLTTIADLPFSLMVLAVLALLSPTLAVVTGGFCAGLALLAWIDQRRLAAPAAAMN
RATGEVNALVAAAVHAAETVRHFRAHAALMERWRILAEQARLTGERVGWLHLHGASLTQA
TQGLLSIAVIAVGGMQVVAGTLDVGTLVGANLIAGRVLSPFGRIVQYGRTLRTAAAALAE
ARRFAGVAVERAGGRTLADWTGGLTLSGVAASFPGREEPVFSGLDVTVEPGGVVVLTGRN
GSGKSTLLKLLAGLIEPSRGQVLANGADLRVLSLDWWRSQVSYLPQEPLFLPGTLRDNLR
LARPDATDADLLRALAEADLADLVNRHPRHLDLVLEDGGRTLAPGIRRRLGLARALVTDG
PLYLLDEPTEGLDREGAQLVYQRLIALARRGRTLIIASHDPVILNGARCIVRLDGAASGV
QPPVPMPMPATVRAAQ
>gi|288962546|ref|YP_003452841.1| transporter Major facilitator superfamily [Azospirillum sp. B510]
MMRKGIARGDGGADDAALVAGATVRWGLAGLALTVLLSSLGISIANVGLPALAQVFAVPF
REVQWVVLAYLLSITTLIVGVGRLGDIVGRRRLLLLGIALFTAASALAGAASSLWMLIAA
RAVQGLGAAAMMALATAFVGDAVPKARIGRAMGLMGTMSALGTALGPTLGGALIAAFGWP
AIFLVTVPPGAAAFLLVRHGLSADRVEAGGARGRFDGPGTLILALTLAAYALAMTGGFGL
PVPALLLAAAGGLGLFLLVEARTASPLLRLELLGSRTSGGRISGDRALGGRLLMNMLVAT
VMMATLVVGPFHLSRALGLEAAMVGLAMSAGPVVSALTGVPAGRLVDRFGTAGMTGLGLA
MATVGCVLLALLPATLGVAGYVGPLVIVTAGYAQFQAANNTAVMSGLEADRRGLVSGLLN
LSRNLGLVTGASVMGMVFALGVGTDAVSAAPDAVAAGTRMTFAVAAALIAVALAIAWGVL
RRAAPPARRG
>gi|288962425|ref|YP_003452720.1| methyl-accepting chemotaxis protein [Azospirillum sp. B510]
MALIKKTRIDTARTARAGSGGEERPDRSAAAGAGAGGTAPAGDGAPERRSTPQRRRARAD
SRRLQAANGIAAAATELAGGVTQAAAAAEELRRAMEQIAAGAEDSAGATQQSQRMIARAS
ELLARSRGTAEQAVLRVEALQATLKDVSGQILSSIDGIVRAAERQEASVRLVRDLEAQAR
EIGAIVQSVAAIADQTNLLALNAAIEAARAGEAGKGFAVVADEVQALAERSERSANGIQA
MVGEIQEAVAAIAAGIVAASEAAKMEVERGREVVQQLEGVRSDMTSIVQGAQETIRAAVE
ADQAAREALRGAETIAASAEEQSAAAEEALRTAGEQAVALGQSQRAAGQLSELAEDLARD
AGGAVNLAATADELASAAEELSAAIEEINRAAAQIMTAIGQISAGGRSQSAATHQLASAI
AEIDAAATLAAGRAGESVERCTAMEGLLGETRETIGRLADGMMEAVDSSRRAGERLDALE
RIGRRIDKVVDAIATVAIQTGMLAVSGSIEAARAGEFGRGFTVVSGDIRKLAGDSADSAE
RVKDIVRDIQDQMQRVRRDVEEGAATAVTEIARHRAFGVTLTAGAQELRVVTAGSREILD
AAGETSGALRETRVGVERVAAAAAAANLAGSEAAKAAREQATGAEELASAIEEIAAMADN
LLGAV
>gi|116255818|ref|YP_771651.1| L-aspartate oxidase [Rhizobium leguminosarum bv. viciae 3841]
MTEILEHLTGRTVIVGSGLAGLMTALTLAPEPSVIVTRAALGAETSSAWAQGGIAASMGA
DDSAALHLADTLAAGDGLCDPLVAAGIIAEAPAAIAALEQAGVRFDRNAAGELSLGLEAA
HNRRRIVHAEGDGSGAAIIAALIKAVMETPAISVLEGFEARRILMDGERVAGLLCATANG
AAILPTSKVVLATGGIGGLYDATTNPMGNFGQGIALAARAGAALADMEFVQFHPTALDSR
RRPLALISEAVRGEGALLVNERGERFMARIFGAELAPRDVVARAISAEIARGGRVFLDAR
AALGSRFAARFPVISALCGEAGIDPAKDLIPVRPAVHYHMGGVATDANGRSSVPGLWVAG
EAAATGLHGANRLASNSLLEAAVMGMRAARDISGVPVGAISAIFAERLPAAADASLVRPN
VSRPLGVLRNAGAIQGAIAALLPLAEGNGPAADPAIVALLIAVFASLRMESRGAHARTDF
PLKLANANRRRMCLSDVLEIARATPPYALARSA
>gi|86360714|ref|YP_472602.1| L-aspartate oxidase [Rhizobium etli CFN 42]
MSERLDHLAGRTVIVGSGLAGLMTALTLAPEPSVIVTRAALGAETSSAWAQGGIAASIGA
DDSAALHLADTLAAGDGLCDRTVAAGIIAEAPAAIAALEQAGVRFDRNATGEFSLGLEAA
HNRRRIVHAEGDGSGAAIIAALVRAVAQSPAISMLEGFEARRILMDGEEVAGLLCATADG
AAILPTAKVVLATGGIGGLYDATTNPIGNFGQGIALAARAGAELADMEFVQFHPTALDSR
RRPLALVSEAVRGEGALLVNESGERFMARIPGAELAPRDVVARAISAEIARGGRVFLDAR
DALGSRFAPRFPVIAALCGEAGIDPAKDLIPVRPAVHYHMGGVATDANGRSSVPGLWVAG
EAASTGLHGANRLASNSLLEAAVMGMRAARDVAGMPARTGSPLQSERLPALADASLVRPV
VSRHLGVLRNGGAVQDAIAALLPLAESDGPAADPAIVALLIAVFAGLRMESRGAHARTDF
PLKLADIKRRRMRLSQALEIARATPPYSLARSA
>gi|17227397|ref|NP_478448.1| hypothetical protein all8023 [Nostoc sp. PCC 7120]
MDVEEFLSRLDAGENNFSGVDLSGAILSEVDLSGINLSGANLSGADLKSTILSNTDWINL
KEALATIREIQDESNRAHALIALADKLPPDLLSEALTSAREIQDEYLCADALIALARKLP
PDLLSEALATAREIQDEYFRTSTLIELAEKLPSVLSEALAAAREIQDEYFRASTLIALAE
KLPSVLSEALAAAREIQDEYFRADALRELAQKLPPDLLSEALAAVREIQPEYLRADALIA
LVEKLPSVLSEALAAIREIQDEYLHADALRELVQKLPPDLLGEVLAAATEIRGGYPHTNP
LRELAEKLPPDLLSEALAAAREIQDESNRAHALRELAEKLPPDLLSEALTATREIQSEYH
RASTLRALAQKLPPDLLSEALAAAREIQDESNRASTLRELAEKLPSVLPEALAAVRKIRH
KSNRAYGLIALAEKLPSVLPEALAAATEIEPEYHRASTLRELAEKLPPDLLSEALTAISE
IQPKSNRADALIALAEKLPPDLLSEALAAIREIQDESNRAHALIALAEKLPPDLLSEALA
AIREIQDESNRAHALIALAQKLPPDLLSEALAATREIQSKSNRVHALIALAQKLPSVLPE
ALAAATEIQDESNRASTLRELAEKLPPDLLSEALAAIREIQPKSNRVHALIALAQKLPSV
LPEALAAIREIHHEYHRDNALRELAEKLPPNLLSEALAVIREIHYESNRTNALIALAKKL
PSVLPEALAAVRKIRDKSNRIYALRELADKLPSVLPEALATAREIHDESYRADALKELAE
KLPPDLLSEALTAIREIHDESYRADALIALAEKLPSVLPEALAAATVIRPESYRADALRD
LAQKLPPDLLSEALAAIREIQSESNRAHALIALAEKMSLHNPSLSNVSANCVNLNHSTLT
EAKLNQSDLRYGNLKGANLNKANLSRAFLNHADLSNTMLAQSNLSGTNLRNANLRNANLI
GSNLQDANLSGANVEKARFGNNQGISKQIKEDLIQRGAIFVGEPPTEDWG
>gi|126464809|ref|YP_001041785.1| secretion protein HlyD family protein [Rhodobacter sphaeroides ATCC 17029]
MRRLAPEALAYQSPLERIRHEPLPWLLRLWPFGAGALLAALVGLAALLPIDVVVSAAGRI
AADDPAAVLRPVTAAVLRSLLVRPGDLVAPGQLLARLDSRTSDADAAQLKAQAAALSARI
ARIEAELAGRPLAGAGPDRALEGRIQSGRAATETALRRGLEADLARIDRGIEAARAERPA
LAETLATARELEAMRERLMTTQNGTRAAFVETRLARLEAEARQRRNEATLDGLLQERAGA
AARLAAFESDRRQKLLEELADLRPRRAVLAEQIAETADLARLHELRAPGAGVVLSVAAGG
PGSLMTPADPVAVIAPTGGGLHAELGLLSRDAGLVRAGAPVRVKVDAFPWRHHGAIEGRL
ADVAPSSAVPPGGGPAQHAARVVFPPGPPLPEGLMPGMTLTADILAGRRTLLSYFLDPLL
EGLSESLREPRP
>gi|121582767|ref|YP_973209.1| outer membrane efflux protein [Polaromonas naphthalenivorans CJ2]
MNRSIKIRGLLPLAALAAALLAGNAAAESLQQAWDIALTVDRGLKASRESTAAASSLLDA
AKSARLPNLALEAGYTALDKAPAARVDFFGQSLQMPLAQKDSAAYRAMATLPLYTGGRIE
RGIDAATAGMDAARLGETADAQNLKLRVADAYVNVLRASRMLKVTESHVASLQAHARDVG
NLHEQGMVAKSDLLSVQVALADARQRHLQVANGLDLARAAYNRLLGRPLDQPVALDDLSP
ETAQEPLPALSERALARRSELAALARQIEAMRHQAAAVRGETAPQVALSGGYGYQENRYQ
VHQGQWMVTLGVKWSLFDGGVVSHRANAVERQAAALTEQRDELASIIALQVRQTWLDVQE
TRKRLIVTQSAIAQAEENLRVARDRYANGLSTHTEVLDAETLRTGSEGNHANALSDAALA
GLRLKRATGEL
>gi|125654620|ref|YP_001033814.1| membrane-fusion protein [Rhodobacter sphaeroides 2.4.1]
MRRLAPEALAYQSPLERIRHEPLPWLLRLWPFGAGALLAALVGLAALLPIDVVVSAAGRI
AADDPAAVLRPVTAAVLRSLLVRPGDLVAPGQLLARLDSRTSDADAAQLKAQAAALSARI
ARIEAELVGRPLAGTGPDRALEGRIQSGRAATETALRRGLEADLARIDRGIEAARAERPA
LAETLATARELEAMRERLMTRQNGTRAAFVETRLARLEAEARQRRNEATLDGLLQERAGA
AARLAAFESDRRQKLLEELADLRPRRAVLAEQIAETADLARLHELRAPGAGVVLSVAAGG
PGSLMTPADPVAVIAPTGGGLHAELGLLSRDAGLVRAGAPVRVKVDAFPWRHHGMVEGRL
ADVAPSSAVPPGGGPAQHAARVVFPPGPPLPEGLMPGMTLTADILAGRRTLLSYFLDPLL
EGLSESLREPRP
>gi|170783569|ref|YP_001740086.1| signal transduction histidine kinase [Arthrobacter sp. Chr15]
MAIRIRLTAAFTLAMALVLSVVAVVTVLSTRASLDESIASGLEYRLRGLEAVAAADAPVL
PQAGKDTASQILSPGGQVLASTPETRGQPLLGASEVPVGGHDPTVAERQGIGSLPGPVRV
AAIAAPDGRFLVAAVSLADRDAAVGDLSGELAVSFPLVLVVAAAGAYLLAAGVLRPVERM
RARAAAITADDPDQLLPVPPARDEISRLGATFNELINRLHASLDRQRRFVADASHDLRTP
LSLLTTELELALRRPRSAEELVAALRSALEETERLSRLADSLLLLSSADQAPRAASATEL
GRALEAVAARYLALAGKEGLRVQCPVGLMAQINRDDLERAVGNLVDNALVHGKPPITIVG
RTAAESQGRAMVAVEVRDSGAGIDPGFLPHIFDRFTRADSARSVGGAGLGLAITSALAHR
NRGQAVAGNHPGGGAVLTLLLPVADAPVLPAGRP
>gi|221634582|ref|YP_002523270.1| secretion protein HlyD family protein [Rhodobacter sphaeroides KD131]
MRPLAPEALAYQSPLERIRHEPLPWLLRLWPFGAGALLAALVGLAALLPIDVVVSAAGRI
AADDPAAVLRPVTAAVLRSLLVRPGDLVAPGQLLARLDSRTSDADAAQLKAQAAALSARI
ARIEAELAGRPLAGAGPDRALEGRIQSGRAATETALRRGLEADLARIDRGIEAARAERPA
LAETLATARELEAMRERLMTTQNGTRAAFVETRLARLEAEARQRRNEATLDGLLQERAGA
AARLAAFESDRRQKLLEELADLRPRRAVLAEQIAETADLARLHELRAPGAGVVLSVAAGG
PGSLMTPADPVAVIAPTGGGLHAELGLLSRDAGLVRAGAPVRVKVDAFPWRHHGAIEGRL
ADVAPSSAVPPGGGPAQHAARVVFPPGPPLPEGLMPGMTLTADILAGRRTLLSYFLDPLL
EGLSESLREPRP
>gi|91791358|ref|YP_552308.1| outer membrane efflux protein [Polaromonas sp. JS666]
MNRSIKVRRLLPLAALAAALLAGNAAAESLQQAWDTALTVDRGLKASRESSAAAASLLEA
AKSARLPNVALEAGYTALGETPAAKVDFFGQSLQMPLAQKGSAAYRAMATLPLYTGGRIT
RGIDAATASLDAARLGESADTQNLKLRVADAYVNVLRASRMLKVTESHVASLQAHARDVG
NLHEQGMVAKSDLLSVQVALADARQRHLQVANGLDLARAAYNRLLGRPLEQPVALDDLSP
EATQEPLPALSERALAQRSELAALAQQIEAMRHQAAAVRGETAPQVALSGGYGYQENRYQ
VHPGQWMITLGAKWNLFDGGVVGHRANAVERQAAALTEQRDELASVIALQVRQTWLDVQE
TRKRLIVTQSAIAQAEENLLVARDRYANGLSTHTEVLDAETLRTGSEGNHANALSDAALA
GLRLKRATGEL
>gi|189016707|ref|YP_001711746.1| probable major facilitator superfamily transporter [Clavibacter michiganensis subsp. sepedonicus]
MTTNPTASQPAEASFPRQLLSSVTLASGAGQVVDFALPLFAGAVLGLTAAQTGALLAAGL
ATSFLLRPLGGVAADRYDRTTIAAASALVLGAGYALVASAGTFHVVLAGVLVSRAGGAFL
WVALRATAGARHQVDPGAFARLMSAEELGSWVVLAPAIALLAVAGYPLTFAAAAGCALLA
GGLLASSRGRASARGSGDVDAPRAVPAAGDGRVVVRELATRLRPLLIVVMVIGTAEGAVG
LLLVLHLQRELGLGPLAIAWVSLPGGIALAVAPPHMHRLTVRFGRTPVLVAAAIAGAAFA
GGLALARDPVTIAVLWVLSALALAAILPIEQAALTEAAGTARIGRALGLYEATTLLAAAL
GSLAAGILYDAVPWPAACVTFAAVILAGGLLLPRTICRLTAASAAD
>gi|222481421|ref|YP_002567657.1| phosphate ABC transporter, inner membrane subunit PstA [Halorubrum lacusprofundi ATCC 49239]
MSRATQTALIQDDRTVYEAAAGTAVGLSGVTFAVGLAALLGLVAIDAPVAGLELSVVFGA
LLLALGTSVAGFGAASRFGYVDAAPQPSAGIVAAAAFTGIWFIVGAIVSGAVGLGTGGRL
GVGIVLGGIAFATTALPREDIGSTVPAGAVAGLCGLSLITGVVGPGWKQVLVGYNATLFG
DTVVPLVVLFASLVSGWSAAKAYGGFGARGRNVGAYVLIYLVVCSILAVLIGLVAFVTVK
GLPGLFNGFGVGGATLVSWPFLTNGAGLLADIAGVFPALVGTVWLVIGAVLFAVPTGVGA
AVFLSEYAEQGRFTGAVEVATNGLWSTPSIVFGLFGAAFLIPRFGNQKSLIAGMLTLGFM
LLPLVLITSREAILSVPDDYRDASAALGVSKWQTIRSVVLPAAIPGVTTGVILGVGRIAG
ETAPILLTMGGGVLPAKSAAPNVLGSFQLSGSPPFVSNPALLEATSALPYQLYALITAGL
SGNIQNPQEYAWGLALTLLLVVLIFYAIGITTRYYFRRKLHQ
>gi|219723623|ref|YP_002477145.1| hypothetical protein Bbu156a_F17 [Borrelia burgdorferi 156a]
MAKAATEAATAASGGNTEIGKVVKVNAAAAKGGDATSVNGIASGIKGIVEAAEKAGEEGK
LESEAAGEANADAGKLFAKKNDAANGGGGAADTEKAAAAVSAVSGKQILKAIVDAAKGEE
KKGVADVKDATNPIDAAIGSTGENKNAAAFDKMKKNDQIAAAIVLRGMAKDGEFALKNAD
ADKAEKGLKSTVESAVNKTVSGWLEEMVKAAQTAAGAANGDNTEIGKVVKVTGGAAAAKG
GEEKSVNGIAGGIKGIVAAAEKAGEEGKLESEAAAGAGEDNAEAGKLFATKKKADEADGG
GAADAEKAAAAVSAVSGKQILKAIVDAAGKAGEKKGVADVKEATNPIDAAIGSTKDNKTA
AAFSQMKKNDQIAAAIVLRGMAKDGEFALKNDDADNAEKGLKSTVESAVNKTVSGWLEEM
AKAATEAATAASGGKEDMIGKVVKVNAAAAKGGDATSVNGIASGIKGIVEAAEKAGEEGK
LKSEAAAAGEANADAGKLFAKKNDDGDNGGGGAADAEKAAAAVSAVSGKQILKAIVDAAK
GEEKKGVADVKDAKNPIEAAIGSTGGEQNAAAAFDKDGMKKNDQIAAAIVLRGMAKDGEF
ALKNDAADKAKAGLKSTVESAVNKTLCRGMVRRDGKSC
>gi|288962364|ref|YP_003452659.1| L-aspartate oxidase [Azospirillum sp. B510]
MTSSTPYDVRDAEVIVVGSGLAGMTAALRLAPRAVTLITKTAGLPGGSSLYAQGGIAAAV
GPGDRPEDHAADTIAAGAGLVDAAMAALLTRDGAAQVRRLLEDGLPFDRAPDGSPLLGRE
AAHGAARIVHAGGDATGRTLVTALAERLRATPSVRVETGAFAVDLVLRNGRVCGLLACHG
QGWVLHRAPRVILATGGIGAAFARTTNPAEATGDGLAIAARAGARLADLEFVQFHPTALA
VDADPVPLLTEALRGAGALLLDRTGRRFMPDEHPLAELAPRDVVARAIGRRVAAGEPVFL
DLRPALAAKPGGFPTVLALCAEHGLDPFAAPMPVAPAAHYHMGGVVTDADGRTSLEGLWA
CGEVARTGVHGANRLASNSLLEALVFGARVARDVAERPLAPLPPFALPRPPAVAADVGDA
LLDAIGAEGRTALYEGAGLVRDGLGLLAARRKLDRLAAALDTLRCDDGDEAPPAIIRRWG
EARNRLLVGRLVVHAALARRESRGAHCRGDHPLADPASTSRTLTLSDLAGTAGPLPGDAA
CCIL
>gi|219723626|ref|YP_002477146.1| borrelia lipoprotein [Borrelia burgdorferi 156a]
MVKAAQAAAAGAANGGNTEIGKVVKVTGATAAKGGDATSVNGIASGIKGIVTAAEKAGKE
GKLESEEVAGAGEANADAGKLFAKKKANDGGGDAAAAEKAGKEGKLESEEVAGAGDGNED
AGKLFAKKKNDAANGGGDAAAAEKAAAAVSAVSGKQILKAIVDAAEKAGAGVEDVKDAKN
PIDAAIGSTGENKNAAAFDKMKKNDQIAAAIVLRGMAKDGEFALKNADAANAEKGLKSTV
ESAVNKTVSGWLEEMVKAAQTAATAASGGKEDMIGKVVKVNAAAAKGGEEKSVNGIAGGI
KGIVAAAEKAGEEGKLKSEAAAGEANADAGKLFATKKKADEADGGGAGDAEKAAAAVSAV
SGKQILKAIVDAAGKAGEKKGVDDVKDATNPIDAAIGSTGDNKTAAAFNKMKKNDQIAAA
IVLRGMAKDGEFALKNDADNAEKGLKSTVESAVNKTVSGWLEEMVKAATEAATAASGGNT
EMIGKVVKVNAAAAKGGEEKSVNGIASGIKGIVEAAEKAGEEGKLESEAAAGGNENAGKL
FAAKKKDEGGGAGDAEKAAAAVSAVSGKQILKAIVDAAKGEEKKGVADVKEATNPIDAAI
GSTGGDKAAAAFSKDGMKKNDQIAAAIVLRGMAKDGEFALKNNANNAEKGLKSTVESAVN
KTLCRGMVRRDGKSCY
>gi|157149342|ref|YP_001451393.1| plasmid partition protein B [Escherichia coli E24377A]
MSVTEFKVKAGRKSSSKPSKVQETALSALLAQTEEVSVSLASLIKSPLNVRTVPYSAESV
SELAESIKGVGLLQNLVVHALPGDRHGVAAGGRRLAALNMLAERGILPADWPVRVKVIPQ
ELATAASMTENGHRRDMHPAEQIAGFRAMAQEGKTPAQIGDLLGYSPRHVQRMLKLADLA
PVILDALAEDRITTEHCQALALENDTARQVQVFEAACQSGWGGKPEVQTIRRLVTESEVA
VAGNSKFRFVGADAFSPDELRTDLFSDDEGGYVDCVALDAALLEKLQAVAEHLREAEGWG
WCAGRMEPVGECREDAGTYRCLPEPEAVLTEAEEERRNELMTRYDALENQCEESDLLEAE
MKLMRCMAKVRAWTPEMRAGGGVVVSWRYGNVCVQRGVQLRSEDDVADDADRTEQVQEKA
SVEEISLPLLTKMSSERTLAVQAALMQQPDKSLALLAWTLCLNVFGSGAYSKPAQISLEC
KHYSLTSDAPSGKDGAAFMALMAEKARLAALLPEGWSRDMTTFLSLSQEVLLSLLSFCTA
SSIHGVQAREYGHTSRSPLDSLESAIGFHMRDWWQPTKANFFGHLKKPQIIDALNDAGLS
GAARDAEKMKKGDAAEHAEFHMKDNRWVPGWMCTPRPQAETETMEYRDNQADAA
>gi|17548712|ref|NP_522052.1| cobalt-zinc-cadmium outer membrane resistance protein [Ralstonia solanacearum GMI1000]
MVTHPCIRAAVALSCALLVRSGLAAAPAGEAAAASDTAAPAAQSAPASVPGAAHERMTLQ
QAIDRALATHPALAAAGYAVRASEGAVDQASRLRNPEAAFLTEDVRRDRATMTAQLNIPL
ELGGKRAARTRAAELARDAAGQDAAVLAAELRADVTRAFFELSIAQERLRLAQASDALAA
QAEAAAVRRVQAGKVSPVEQTKAAVARAGAAIELRDAQADLLVAQRALSAFWGGAVAVPE
ADGSAETLPAVPPEAHRVLAAATAAEPVALASTPRALRARLEIEHRQALVNVERSKRVPD
VTLSVGAKRDSGANANMAVVGIAVPLPLFDRNQGSLLEAQRLADKAAEDYRALRLEQAAA
LSQDVARLEAARQAVGALRQDVLPGAGRAYDAARIGFEAGKFNFLDVLDAQRTLFQARAQ
YLAALSRAHQAAAGIDRILGR
>gi|241666638|ref|YP_002984722.1| transport system permease protein [Rhizobium leguminosarum bv. trifolii WSM1325]
MHGMVSRAKPAGSAGTPVLAILLPVLCITAFALLIVTRPEVPKGDADAAMLNSVLLWNSI
MPRAMLALIAGAALGLSGTLLQRVLRNPIADASTLGIASGAELAMTAAMGFSPLLIGFSR
EMSAFGGGLAAVAIVLALSWRRGLDPVTVALSGLIVSLIASALSVTLILSRGEYAMSIYI
WGAGSLSQQDWNGALSLGPRLILGFAAALLLVRPLRILALDDSGARSLGLALHSTRLAII
ALAVWLAASVISEVGVIGFVGLAAPAIARLAGARSTGKLMLTAPLIGAGLLFLTDCLTQI
LGPGFTDLAPTGAATALLGGPLLLCLMPRVHSVSAVATQSTAALNRLAKPLLALGALFTA
LALIFAVVLTLGPAEDGWHVATGSLLTDLLPFRLPRTIVAAGAGAMLAAAGFIMQRVTGN
PIASPEVLGVSSGAGAGLTVALFLFGFPSPIIMLLAMALGALAAFLAMIAIAARAQFSPE
RMLLAGVGIGSFAMAIVTMVLAKGDMRGYILLTWLSGSTNRAGAFEAWTAIISLVVLTAP
LPFLSRWLAILPLGAGPSRAAGLHVGASRLALAILAALMTAIASFLVGPLSLTGLIAPHL
ARLAGFRAPGHQLTASLLLGAGVLMAADWLSRIVIYPYQVPVGLFAALIGGPYLIWLLSR
KEVQQ
>gi|186471223|ref|YP_001862541.1| hypothetical protein Bphy_6465 [Burkholderia phymatum STM815]
MDAVIEAAARALAAGDPLSALNRVALRDDAPALALRGIAMAQLGDLPRAKALVRGAARAF
GAREAVARARCIVAEAEIALASRDLGWPAKSLDAARKTLEAHGDRLNAAHARQLAVRRLL
LIGHADEAERLLDGFDPAPLPPASSAAHELIVAGIAMRRLHTKAARAALARAGQAARHAG
IAGLTAEVESAQRLLNAPAARLLSRGEEKLLLLDDVEAWMTSDALVVDACRHAVCKADSV
IPLASRPVLFSLARTLAQAWPADVTRDTLIERAFRMKHADESHRARLRVEIGRLRSMLAA
LADISATKRGFVLMPHDAAEVVVLARPVDEEHATLLALLADGEAWSSSALALALGASQRT
VQRALDSLASAGKVQSFGQGRARRWTTPPMPGFATALLLPTPLPID
>gi|220914925|ref|YP_002490233.1| magnesium-translocating P-type ATPase [Methylobacterium nodulans ORS 2060]
MRPNAIDGTPPGSGAVFWACTPEALAARLECRLDGLTSAEAARRLQRYGPNSDGPARSGG
TARAILRRLLEPLSLILLAAGCVSIGTGDWAGGGIIIAILVLSIGLDTFQEGHAVRAAEA
LRRAVALKADAKRDGIFRTVPVDQIVPGDVIRVRAGDIVAADALVLESTVFAAVEAALTG
EPYPVEKRPGPVAAESPAEAANALFRGAVAQSGEAVALVAATGRATVFGAAAAALAESAA
PSPFQRDLREFGLVVARLTLVLVVAVLALRVALGRPVLDSLLFAVALAVGLTPELLPMIT
TVTLARGALRMAKRRVIVKRLTGIHDLGAMTVLCTDKTGTLTSAEIALARSLDPAGGADP
LPARLGAIAAGLGGDRSALDAALIRSVPEAAEGWRLAGRRPFDYARRTGAVVAEGPDGPL
LIVKGAPEAVLALCTAQRSGRQAIPMDAAERDRALARQVRALAEEGLRSIAVASRPVPGA
ADAAEEGLVFEGFCAFADPPKPTAAAAVADLAAAGVRVKILSGDDPVVVRRLAGLVGLTS
HRILTGPEIAALSDEALAVQVRGVDAFGRLAPDQKARVVKALQADGQVVGFLGDGINDAP
ALRQADIGLSVEGATGVAQAAADMILLASDLEVVAAGVDEGRRTFANILKYIRMGASSNF
GNMLSMAAASAALPFLPMLPTQILLNNLLYDLSEVGIPFDRVDAEATARPQAWDMAALLR
FAAVMGPLSSLFDLLTFGVLLLSFGASPEVFRTAWFLESMATQILVIFVIRSRGRPWRDR
PSAALAASSLAALTVALGVPFSPLGPWFGFEAPQPMILAAIGIITVAYLAAAEAVKPWAI
RARSRPPRRARAGAQANLV
>gi|169546538|ref|YP_001711977.1| hypothetical protein pVM01_p128 [Escherichia coli]
MSVTESKVKTERKSSRKPAKTQETVLSALLAETAEVSVPLASLIKSPLNVRTVPYSAESV
SELAESIKGVGLLQNLVVHALPGDRYGVAAGGRRLAALNMLAERNILPADWPVRVKVIPQ
ELATAASMTENGHRRDMHPAEQIAGFRAMAQEGKTPAQIGDLLGYSPRHVQRMLKLADLA
PVILDALAEDRITTEHCQALALENDTERQVQVFEAACQSGWGGKPEVQTIRRLVTESEVA
VAGNSKFRFVGADAFSPDELRTDLFSDDEGGYVDCVALDAALLEKLQAVAEHLREAEGWG
WCAGRMEAVGECREDARAYRNLPQPEAVLTEAEEERLNELMARYDALENQCEESDLLEAE
MKLMRCMAKVRAWTPEMRAGSGVVVSWRYGNVCVQRGVQLRSEDDVADDADRTEQMQEKA
SVEEISLPLLTKMSSERTLAVQAALMQQPDKSLALLAWTLCLNVFGSGAYSKPAQISLEC
KHYSLTSDAPSGKEGAAFMALMAEKARLAALLPEGWTRDMTTFLSLSQEVLLSLLSFCTA
CSLNGVQTRECGHTSRSPLDSLETAIGFHMRDWWQPTKANFFGHLKKPQIIAALNEAGLS
GAARDAEKMKKGDAAEHAEHHMKDNRWVPGWMCAPHPQTDTTERTDNLADAA
>gi|187736875|ref|YP_001816613.1| QepA [Escherichia coli 1520]
MSATLHDTAADRRKATRREWIGLAVVALPCLVYAMDLTVLNLALPVLSRELQPSSAQLLW
ILDIYGFFVAGFLITMGTLGDRIGRRRLLLIGAAFFAFASVLAALADTAALLIAARALLG
LAGATIAPSTMALVRNMFHDPRQRQFAIGVWIAAFSLGSAIGPLVGGVLLEFFHWGAVFW
LNVPVMLLTLALGPRFLPEYRDPDAGHLDLASVLLSLAAVLLTIYGLKQLAEHGAGLASM
AALLAGLAVGALFLRRQGHIAYPLLDLRLFAHAPFRAALAAYALAALAMFGVYIFMTQYL
QLVLGLSPLQAGLATLPWSLCFVIGSLLSPQLAARWPAARILVVGLSAAAFGFAVLGLGQ
GLWWLVPATIVMGLGLAPVFTIGNEIIITSAPSERAGAASALSETVSEFSGALGIALFGS
VGLVVYRQALTSAALPGLPADALQAAGASLGGAVHLADTLPAWQGAALLAAARAGFTDAL
QATAWAGAVLVLVAAGLVARLLRKRPALASG
>gi|170745176|ref|YP_001766633.1| integral membrane sensor signal transduction histidine kinase [Methylobacterium radiotolerans JCM 2831]
MSLPAHLGLRLLAVAILCLAGAVAWTGCAAQASLRREAAISADRIAAQLARQPGLGSAGP
VAMAAAPPQPAPAILTLLPGICADIQLGVEPPRRVCGDWDGLDAAPAWFRAALAADAALE
PTIRAVVYRERAIGSVTSWPDPTAAAARVWQRVRLAGGLALALTAATLLLNWLAVTRLVA
PARQIVHGLANVDAARARSPLPRFAAAEFDRIARACDDLADRLVRAEAARAELMQRLVTV
QEEERQALARDLHDAFGQCLAAAGARAAAIELAAPHDREDLRADARGIEAVIASMRESLR
GALARLELPDLAETGLEDALRGLVADWRGQLRSGPALHLDVAGDLADMPVTVAASLYRVA
QELLTNALRHGRPSRIFLRVVRAETGARPVTLTLDDDGRGDVSRTASGTGRGLVGIRARL
AALGGTLALTGTGNGIRACATVPTAG
>gi|146280071|ref|YP_001170228.1| hypothetical protein Rsph17025_4071 [Rhodobacter sphaeroides ATCC 17025]
MRDRILMLGGGGLMALFAVLALRPAETVRLEGELGSMTPEAAMARLEAMAGRVELTDNLR
LVQADLALRAGHPAAAERALAGDRPQEAGAGAEAVLADRRAEIARMAGDLEAAVRHLRRA
QELKPDAGRRHRLGYWLRLLGDEPAELELLAGVPTVQLQPWEAGRLAQLLVRAGRTEEVE
WLLRAAAEGPDPLAGAMRPRLLDVLLETGRRDEVVPLALAWCAAAGNTDPLEAALPVLIN
RGALAEAYALARSALEREPAAAHRLLPLFARGGHRAMTFDLQARWIAETPEMDARGWRTL
LTVTEITGDLRGLRGALERSGPGLEPEITGRALLQFLRFQGPSALLPWQDRMTPDLVRAE
PLVGAAFMGLQGRPEEVHRLLALAAARPLSEWDRTLWLSLAGSLRGTAGHADLMARPGAN
PDLPAALLATWRSPVSGLPGP
>gi|253801021|ref|YP_003034022.1| plasmid partitioning protein ParB [Escherichia coli Vir68]
MSVTESKTKTERKSSRKPSKEQETALSALLAQTAEVSVPLASLIKSPLNVRTVPYSAESV
SELAESIKGVGLLQNLVVHALPGDRHGVAAGGRRLAALNMLAERGIIPADWPVRVKVIPQ
ELAMAASLTENGQRRDMHPAEQIAGFRAMAQEGKTPAQIGDLLGYSPRHVQRMLKLADLA
PVILDALAEDRITTEHCQALALENDTARQVQVFEAACQSGWGGKPEVQTIRRLVTESEVA
VAGNSKFRFVGADAFSPDELRTDLFSDDEGGYVDCVALDAALLEKLQAVAEHLRESEGWE
WCAGRMEPVGFCREDAGTYRCLPEPEAVLTEAEEERLNELMARYDALENHCEESDLLEAE
MKLIDCMAKVMAWTPEMRAGSGVVVSWRYGNVCVQRGVQLRSEDDAAADADRTEQVQEKA
SVEEISLPLLTKMSSERTLAVQAALMQQPDKSLALLAWTLCLNVFGSGAYSKPAQISLEC
KHYSLTSDAPSGKEGAAFMAMMAEKARLAALLPEGWSRNMTTFLSLSQEVLLSLLSFCTA
CSIHGVQTREYGHTSRSPLDSLETAIGFHMRDWWQPTKANFFGHLKKPQIITALNDAGLS
GAARDVEKMKKGDVAEHAEFHMKDNRWVPGWMGSPRPQTDATERADNLADAA
>gi|226349501|ref|YP_002776615.1| putative copper resistance protein [Rhodococcus opacus B4]
MSAVDDPSAPGERARRRTLPQILGWAAIAALVAAALAQLSTTEALRLLGLPDPGTLTTYG
LPAVMAFGEACAVVMVGSALLSTALVPPQPSGVLDVDGYLAMRTAGVAAALWALSAVALV
PLTLSDSSGQTLAVVFADPGPFVQAVTDLEVPKAWAWTCLLAVVAAIAARLVLRHKWTPV
VLALAVISVLPRALSGHSASGGSHDVATNSLLFHIVAAALWVGGLVALVLHARRRGARLD
IAVRRFSALALGAFTVMAVSGVINAAVRLPITDLVTSTYGVLVLAKVAALVLVGFAGWRQ
RTVAVTALENDPEDRAEFVRLAVIESVVLAVTVGIAVALGRTPPPAGERREPTPLGETLG
YDLGGAPSAGRMLLDWRFDLIFGTAALVLAAAYLLGVRRLHARGDRWPVGRTVCWVLGCV
VLLLATSSGLGRFAPAVFSVHMGAVAGLAIIAPLLLALGAPLTLWSAAARRGADGVPGMW
EFSRQLYLSAPLRLLTRPAVALTLLFGGFYVFYLGGIYGSLDGSHTWHVVSNGYFLVAGF
VFFWVSVGPDPTPAAASTRTRLITAVAGLAAYAGFLLLVARADSVIAAEYYTMLRRGWWD
DLAADQRLGAAIGAGTGAVALAFAVVLAAAAVTAPRRGRTAARR
>gi|241258213|ref|YP_002978479.1| integrase family protein [Ralstonia pickettii 12D]
MKNSNQAIDVTRAQYAAIRAWLQGVAAVDVADRWLSADPDIEWTESLALRALRAIRATLA
QLALRHEQEALASLLATGPRSTTALNQVLAGLRRLEELGTPAPATKHDVRLWFAAPLARR
LQAAGVATLGELMTLANDLGRAWWRRVPRIGPAAAATIVRTLATAEATLGRLGAHVTGVS
LPAALPSPELVPHAGRAVPLEAIRLPAALDGRAGINRGDINRCRIDALNDYQAIQTWLSL
WPAGGHTWRAYRKEAERCLAWAILERGKAFSDLLTDDCLAYRAFLAQKDFGPRWSGPQVA
RTLPGWRPFQGPLSTRSRAYAEQVLAALCEWLVGRRYLDSNPWDGMPALRVAALDIDIER
AVPPAVWQALQPWLDAQAADDVRWRTIRAAVLLLHDSGMRVFEAAGAERSGLRPAGGDGP
LWGELRIVGKRTKTRMVPISRRAHDALVAHWRDLGDEHAAEGPLLAPAEPCTSPRALAKA
ADGRRGYSDRGLRHLVTRAGEAFRAHLEQTDPDLRAQAIHLHPHAFRHAFGTAGAEAGVP
LDVRQSYLGHASPATSAIYDKAGARRRQREVAKLFSV
>gi|288962303|ref|YP_003452598.1| ABC transporter [Azospirillum sp. B510]
MNHIAPHGAVKGTAKPAPAEAEALTLMLGDRVLLDRASFRVERGQVLAITGGGGSGKTAL
LAALAGQPPAGVDVAGSARVDGPLLIAQGGRLAPRRPLALQVAEVVGHHLGLDLRSALRR
MADALDRMGVPPAARRFDLPPEQLPDSLRWSCLFAMAVAVGPAVLLADAPAAGLDPTVRL
RLLHRLADWARSDGVALILAGRPEDGLAGPADGVLTLRRGRLLPPVPPRGGPLEPLEPPG
AARLHARGVGMSYPLAPGPKGEARSLAVLHGIDLDLRMGETLALLGETGSAKATLARSLL
CLPPPTAGAVVWMGRDLTATAAPPAMGDDPDRGGLRRARRDLQPLFPDPAASFDPAMTIG
AQFALLLENLRPDIPAERRDHHIDEALEEVGLRPEAALRWPAALGVAEAVHAGLARAILA
EPRVLIADEPAGPLSAEERERFLDTLMTVRDRRRLSLILATDHYDEGLRDAHRGIVMLAG
RVVESADAGTLRTAPLHPYSRAMLAAAHGGRPALDGDAPSAFSLPAGCPLRRRCPLAREF
CAQAVPVLEEVAPGHHVACHYWDTPAAA
>gi|190895405|ref|YP_001985697.1| histidine ammonia-lyase protein [Rhizobium etli CIAT 652]
MTITIDRVLTWRDVARVGAGEALALSPAAWARVEQASRIVASIVETGVRAYGVNTGVGAL
ADTVVDRASQSLLSRSIVLSHACGVGPLLGSREVRAIIAAQIANFAHGHSGVRREIVEHL
TALLEHDCIPDVPSKGSAGYLTHNAHTALVLIGEGSATVAGRRMSGREALAAIGLQPLVL
GAKEGLSLVNGTACATGLIAAALLRAERLLDWADAIAALTLEAAGCQIAAFDAAVLALRP
SAGIEKVGASLRARLQGSGLVAAAFGRRTQDALSLRSVPHAHGAARDVFDNSARIADQEL
ASVTDNPAVSGTPEQPIVSSEAHAVAPALGQAADSLTIALAQIGAISERRMDRLVNPLVS
GLPPFLASDAGSHSGFMIAQYTAAALSNENRRLAAPAAMDGGLTSGLQEDFLAHPTAAAG
KLLAVIDNAEYILAIELMAAAQAHDFLAASAPRAAGTDILYRAVRQRISHYGDERPLNGD
IEAVRSLIRETAPPAV
>gi|17548616|ref|NP_521956.1| flagellar hook-length control protein [Ralstonia solanacearum GMI1000]
MSATPNTAATDLGAMLSSAGTAADKSQAASSGADTFGNLLSDRLNQEAARRQTDAQSAGS
RAAARRADATKKDAAKASAAGNDQDARQADRNADAAPATAAASATQDAQASKAASSDDTQ
DKTAAAQAGVDPAAQLAAQIEAARQAMQQAAAPVSQPGTQVATADDAAAQLAAGKAGAAT
TDAAALAALSAANAAAGKLTDPAATVAQPQAAQADALKAAAGKEAQAAKPTPLPDASTVA
QALARTRGTTDNTPPAVRHLGSASSSAQGAGSERGSAAHRTEAGQGTQAQAATAATAETG
RNADTSGNPNTQADAQGAGAKFDGVLTRANGDAVATAPTFTVGGAGTAGSAASAAVTPAQ
AHTLPTFGDAAWPHTMASQLAYMQVHRQSSAELQLSPAELGGLHVKLEIDNGAVNASFVC
QHQAVAELVQDAMPRLRDAMQQGGMELAQTSVSTGDFSQQGASQGSSAQGNGSGGGNGGG
SGGNRFAGTQGQAGTGTVAVSAPRVSSHAGAIDTFA
>gi|58000349|ref|YP_190157.1| hypothetical protein O2R_60 [Escherichia coli]
MSVTESKVKTERKSSRKPAKTQETVLSALLAQTEEVSVPLASLIKSPLNVRTVPYSAESV
SELAESIKGVGLLQNLVVHALPGDRYGVAAGGRRLAALNMLAERNILPADWPVRVKVIPQ
ELATAASMTENGHRRDMHPAEQIAGFRAMAQEGKTPAQIGDLLGYSPRHVQRMLKLADLA
PVILDALAEDRITTEHCQALALENDTERQVQVFEAACQSGWGGKPEVQTIRRLVTESEVA
VAGNSKFRFVGADAFSPDELRTDLFSDDEGGYVDCVALDAALLEKLQAVAEHLREAEGWG
WCAGRMEAVGECREDAGTYRSLPEPEAVLTEAEEERLNELMARYDALENQCEESDLLEAE
MKLMRCMAKVRAWTPEMRAGSGVVVSWRYGNVCVQRGVQLRSEDDVADDADRTEQMQEKA
SVEEISLPLLTKMSSERTLAVQAALMQQPDKSLALLAWTLCLNVFGSGAYSKPAQISLEC
KHYSLTSDAPSGKEGAAFMAMMAEKARLAALLPEGWSRDMTTFLSLSQEVLLSLLSFCTA
CSIHGVQTRECGHTSRSPLDTLESAIGFHMRDWWQPTKANFFGHLKKPQIIAALNEAGLS
GAARDAEKMKKGDAAEHAEFHMKDNRWVPGWMCAPRPQTDATERTDNLADAA
>gi|283826867|ref|YP_003377738.1| ParB-like partition protein [Shigella sonnei]
MSVTESKTKTERKSSRKPAKTQETVLSALLAQTEEVSVSLASLIKSPLNVRTVPYSAESV
SELAESIKGVGLLQNLVVHTLPGDRYGVAAGGRRLAALNMLAERGIIPADWPVRVKVIPQ
ELATAASMTENGHRRDMHPAEQIAGFRAMAQEGKTPAQIGDLLGYSPRHVQRMLKLADLA
PVILDALAEDRITTEHCQALALENDTARQVQVFEAACQSGWGGKPDVRVIRNLITESEVA
VAGNSKFRFVGADAFSPDELRTDLFSDDEGGYVDCVALDAALLEKLQAVAEFLREAEGWE
WCAGRMEPVGECREDAGTYRCLPEPEAVLTEAEEERLNELMARYDALENQCEESDLLEAE
MKLMRCMAKVRAWTPEMRAGGGVVVSWRYGNVCVQRGVQLRSEDDAADDADRTEQVQEKA
SVEEISLPLLTKMSSERTLAVQAALMQQPDKSLTLLAWTLCLNVFGSGAYSKPAQISLEC
KHYSLTSDAPSGKEGAAFMALMAEKARLAALLPEGWSRDMTTFLSLSQEVLLSLLSFCTA
CSLNGVQTRECGHTSRSPLDTLETAIGFHMRDWWQPTKANFFGHLKKPQIIAALNDAGLS
GAARDAERMKKGDAAEHAEHHMKDNRWVPGWMCAPHPQTDTTERTDNLADAA
>gi|270208473|ref|YP_003329247.1| transcriptional regulator [Klebsiella pneumoniae]
MSVTESKTKTERKSSRKPAKTQETVLSALLAQTEEVSVSLASLIKSPLNVRTVPYSAESV
SELAESIKGVGLLQNLVVHTLPGDRYGVAAGGRRLAALNMLAERGIIPADWPVRVKVIPQ
ELATAASMTENGHRRDMHPAEQIAGFRAMAQEGKTPAQIGDLLGYSPRHVQRMLKLADLA
PVILDALAEDRITTEHCQALALENDTARQVQVFEAACQSGWGGKPDVRVIRNLITESEVA
VAGNSKFRFVGADAFSPDELRTDLFSDDEGGYVDCVALDAALLEKLQAVAEFLREAEGWE
WCAGRMEPVGECREDAGTYRCLPEPEAVLTEAEEERLNELMARYDALENQCEESDLLEAE
MKLMRCMAKVRAWTPEMRAGGGVVVSWRYGNVCVQRGVQLRSEDDAADDADRTEQVQEKA
SVEEISLPLLTKMSSERTLAVQAALMQQPDKSLTLLAWTLCLNVFGSGAYSKPAQISLEC
KHYSLTSDAPSGKEGAAFMALMAEKARLAALLPEGWSRDMTTFLSLSQEVLLSLLSFCTA
CSLNGVQTRECGHTSRSPLDTLETAIGFHMRDWWQPTKANFFGHLKKPQIIAALNDAGLS
GAARDAERMKKGDAAEHAEHHMKDNRWVPGWMCAPHPQTDTTERTDNLADAA
>gi|257372938|ref|YP_003175712.1| HEAT domain containing protein [Halomicrobium mukohataei DSM 12286]
MFDRTPRSLRVGFETGHLSGESVIDRALPALGSETIARRRAALAALAAATDSRPDRTTEV
VDAVESSIGPGATPTRAELAALRDLGCRRPRAFAPLVETFRRPLTHAGESAVDTAALSAL
LGDLGTAAPGVAKPLLGPLVDAADDAHPAVRNEAAWAVVRVATSEPAMLRPLVAGLVWEL
DRENPATVRDALATLGRIGQFLPAHLAGLDAIASLLDHPSPDVRTAAIEALGETAGRGTK
FDTGVSAPARVEPFLDTVAERATDPEPQVRAAALKTLGRVARHEPRLAGTYTQRFLAATD
DDDRRVRHTALNAIGDTFDPSTIDLARFQRRVVPRLTDGDDDVLGAAVGVLLTAVRALRS
DHPGRARYLVDLLVWFQLSPHSGLGVPDPLDELGSELAALADLDRYLEVTRTLRDADDDS
LRHAGVSICDAIARHADSHRLAAVGVLQSMLADEDEHVRRRVLSVFERLAEIEPTLCSLL
GRIAWPVAAYDPAVRPQAVSVLAATGQTDAKHHTGPVAVQCRVLRDRRDAEDEGDGMDIL
DPDPASEPLQRLAEAAPEAVTEAAPTLVEFLGDDECDALVAEALATAVAEGGRLTTATVR
RLEAVVQSDPVAPPLLAWLSTLLLLDGDEAARRRARDRLHSLAERREETPLLACLSVLVD
HEPTVVAEVLGSCPPGETLSESRARRLARLVTAHPRLLLRCRTGWSPFPESARERERPGR
TAWPTALAETAPQTVSATDWLAERFWTDDGELTASLLETMGRADSLPGGPDDAWRHHPSP
AVRDAACALLDGDPDTDGDAERGASTVDPAAATADTVDEIASRLAAASRDRCRRACERLV
SIAVHAPSLRPTVRQQLLASTPTLRETASPVAVLGALSTLAPRVETPSERTASSAPPAES
VGALLCRYASAPSPGVRDVALSALRVGATDEPAALADVVIERLRDPSDAVRAQAAHTAAT
LVGDSLRVSSPLVDALCDAVDGPRYVALAACRALGHCGAIEPSVTDRVVAALTTHLRARE
RGVRRSAAGGLARIGHADPAALVPVADTLCDRIRTDSVTRPALLSVVTILVTECSVALDS
LVEPSLTALVSDTSPTVTRAAGRLLAAVAEDAPGTVHGRLHPVGERLHEEYDGEIVTNFR
DIAPSPLSTYWLFRVVATCARANHTITESFAWALSETVDFLTSPAAASPHYDLPRDSVTT
DGLATVTARAAGLGGDSSYETILESWPGDPTKPSLEPAVTAQFLVLVDDQTRDRSFEHIE
NHVAPADRDDVLAALLSQSVNLNRYEAVFASLTRLLPLSDDEGLHRRGVATLLDACEAHN
WAVRVDAIEAIATLGTTAVLPADEAIGHLLGRPGREPRTHEAIVDAVLDLLGHAERTPET
VATAMAVRYERGGPARRRLAVWLLGRLATRHATVRSRAVATLLAALSDSDRWARERAGED
LAAIAAIDPEPLAAHRERLERRVTRADGEVADDLRTCLSELDDPR
>gi|209916872|ref|YP_002291192.1| hypothetical protein ECSE_P2-0043 [Escherichia coli SE11]
MSVTEFKAKTGRKSSRKPSKEQETALSALLAQTEEVSVPLASLIKSPLNVRTVPYSAESV
SELAESIKGVGLLQNLVVHTLPGDRYGVAAGGRRLAALNMLAERNILTADWPVRVKVIPQ
ELATAASMTENGHRRDMHPAEQIAGFRAMAQEGKTPAQIGDLLGYSPRHVQRMLKLADLA
PVILDALAEDRITTEHCQALALENDTVRQVQVFEAACQSGWGGKPDVRVIRNLITESEVA
VAGNTKFRFVGADAFSPDELRTDLFSDDEGGYVDRVALDAALLEKLQAVAEYLREAEGWG
WCAGRMEPVGECREDAGTYRSLPEPEAVLTEAEEERLNELMARYDALENQREESDLLEAE
MKLMRCMAKVRAWTPEMRAGSGVVVSWRYGNVCVQRGVQLRSEDDAADDADRTEQVQEKA
SVEEISLPLLTKMSSERTLAVQAALMQQPDKSLALLAWTLCLNMFGSGAYSKPAQISLEC
KHYSLTSDAPSGKDGAAFMALMAEKARLAALLPEGWARDMTTFLSLSQEVLLSLLSFCTA
CSIHGVQTREYGRTSRSPLDSLENAIGFHMRDWWQPTRGNYFGALKKQQIIAALNDAGLS
GAARDAEKMNKGDAAEHAEFHMKDNRWVPDWMCAPRPQAETEATEYRDNQADAA
>gi|149930803|ref|YP_001294728.1| w0064 [Escherichia coli]
MSVTESKAKTERKSSRKPAKTQETVLSALLAQTEEVSVPLASLIKSPLNVRTVPYSAESV
SELADSIKGVGLLQNLVVHALPGDRYGVAAGGRRLAALNMLAERDIIPADWPVRVKVIPQ
ELATAASMTENGHRRDMHPAEQIAGFRAMAQEGKTPAQIGDLLGYSPRHVQRMLKLADLA
PVILDALAEDRITTEHCQALALENDTARQVQVFEAACQSGWGGKPEVQTIRRLVTESEVA
VAGNSKFRFVGADTFSPDELRTDLFSDDEGGYVDCVALDAALLEKLQAVAEHLREAEGWE
WCAGRMEPVGFCREDAGTYRSLPEPEAVLTEAEEERLNELMARYDALENQCEESDLLEAE
MKLMRCMAKVRAWTPEMRAGSGVVVSWRYGNVCVQRGVQLRSEDDVADNDYRTEQVQEKA
SVEEISLPLLTKMSSERTLAVQAALMQQSDKSLALLAWTLCLNVFGSGAYSNPARIRLEC
EHYSLTSDAPSGKEGAAFMAMMAEKARLAALLPDGWARDMTTFLSLSQEVLLSLLSFCTA
CSIHGVQTREYGHTSRSPLDTLESAIGFHMRDWWQPTKANFFGHLKKPQIIAALNEAGLS
GAARDAEKMKKGDAAEHAEHHMKDNRWVPGWMCAPRPQTDATERTDNLADAA
>gi|161367665|ref|YP_325646.2| hypothetical protein L7086 [Escherichia coli O157:H7 EDL933]
MSVTESKAKTERKSSRKPAKTQETVLSALLAQTEEVSVPLASLIKSPLNVRTVPYSAESV
SELADSIKGVGLLQNLVVHALPGDRYGVAAGGRRLAALNMLAERDIIPADWPVRVKVIPQ
ELATAASMTENGHRRDMHPAEQIAGFRAMAQEGKTPAQIGDLLGYSPRHVQRMLKLADLA
PVILDALAEDRITTEHCQALALENDTARQVQVFEAACQSGWGGKPEVQTIRRLVTESEVA
VAGNSKFRFVGADTFSPDELRTDLFSDDEGGYVDCVALDAALLEKLQAVAEHLREAEGWE
WCAGRMEPVGFCREDAGTYRSLPEPEAVLTEAEEERLNELMARYDALENQCEESDLLEAE
MKLMRCMAKVRAWTPEMRAGSGVVVSWRYGNVCVQRGVQLRSEDDVADNDYRTEQVQEKA
SVEEISLPLLTKMSSERTLAVQAALMQQSDKSLALLAWTLCLNVFGSGAYSNPARIRLEC
EHYSLTSDAPSGKEGAAFMAMMAEKARLAALLPDGWARDMTTFLSLSQEVLLSLLSFCTA
CSIHGVQTREYGHTSRSPLDTLESAIGFHMRDWWQPTKANFFGHLKKPQIIAALNEAGLS
GAARDAEKMKKGDAAEHAEHHMKDNRWVPGWMCAPRPQTDATERTDNLADAA
>gi|209395612|ref|YP_002268448.1| plasmid partition protein B [Escherichia coli O157:H7 str. EC4115]
MSVTESKAKTERKSSRKPAKTQETVLSALLAQTEEVSVPLASLIKSPLNVRTVPYSAESV
SELADSIKGVGLLQNLVVHALPGDRYGVAAGGRRLAALNMLAERDIIPADWPVRVKVIPQ
ELATAASMTENGHRRDMHPAEQIAGFRAMAQEGKTPAQIGDLLGYSPRHVQRMLKLADLA
PVILDALAEDRITTEHCQALALENDTARQVQVFEAACQSGWGGKPEVQTIRRLVTESEVA
VAGNSKFRFVGADTFSPDELRTDLFSDDEGGYVDCVALDAALLEKLQAVAEHLREAEGWE
WCAGRMEPVGFCREDAGTYRSLPEPEAVLTEAEEERLNELMARYDALENQCEESDLLEAE
MKLMRCMAKVRAWTPEMRAGSGVVVSWRYGNVCVQRGVQLRSEDDVADNDYRTEQVQEKA
SVEEISLPLLTKMSSERTLAVQAALMQQSDKSLALLAWTLCLNVFGSGAYSNPARIRLEC
EHYSLTSDAPSGKEGAAFMAMMAEKARLAALLPDGWARDMTTFLSLSQEVLLSLLSFCTA
CSIHGVQTREYGHTSRSPLDTLESAIGFHMRDWWQPTKANFFGHLKKPQIIAALNEAGLS
GAARDAEKMKKGDAAEHAEHHMKDNRWVPGWMCAPRPQTDATERTDNLADAA
>gi|288961212|ref|YP_003451551.1| major facilitator superfamily [Azospirillum sp. B510]
MSSIQEAHEGPVVLAPARESGISRPLVFLLATGAGLAAAALYYSQPMLGVLGAEIGAADR
TVGWVPTLTQLGYAFGLLLLAPLGDRFDRRRIILAKVAVLAAALLGAGIAPSIGGLLAAS
LVIGLSATLAQDIVPAAATLAPAEHRGRVVGTVMTGLLLGILLSRVVSGAIAEQFGWRAV
FIAAAGSIALLGAALWRGLPRFAPTTDLGYGQLLGSLVTLFARHPGLRRAAVAQGLLSLG
FSAFWSTLAVMLHANFQLGAAAAGAFGLAGAAGALAAPLAGGIADRHGPALVTRLGAGLA
ALSFAAMALSPLLPEGGRLWLLVASAIGFDLGVQASLIAHQTIIYAIDPPARSRLNAVLM
VGMFIGMSAGATLGSQALAAWGWNGVVAVATAASAAALLLRLRTRIDR
>gi|10955316|ref|NP_052657.1| hypothetical protein pO157p50 [Escherichia coli O157:H7 str. Sakai]
MSVTESKAKTERKSSRKPAKTQETVLSALLAQTEEVSVPLASLIKSPLNVRTVPYSAESV
SELADSIKGVGLLQNLVVHALPGDRYGVAAGGRRLAALNMLAERDIIPADWPVRVKVIPQ
ELATAASMTENGHRRDMHPAEQIAGFRAMAQEGKTPAQIGDLLGYSPRHVQRMLKLADLA
PVILDALAEDRITTEHCQALALENDTARQVQVFEAACQSGWGGKPEVQTIRRLVTESEVA
VAGNSKFRFVGADTFSPDELRTDLFSDDEGGYVDCVALDAALLEKLQAVAEHLREAEGWE
WCAGRMEPVGFCREDAGTYRSLPEPEAVLTEAEEERLNELMARYDALENQCEESDLLEAE
MKLMRCMAKVRAWTPEMRAGSGVVVSWRYGNVCVQRGVQLRSEDDVADNDYRTEQVQEKA
SVEEISLPLLTKMSSERTLAVQAALMQQSDKSLALLAWTLCLNVFGSGAYSNPARIRLEC
EHYSLTSDAPSGKEGAAFMAMMAEKARLAALLPDGWARDMTTFLSLSQEVLLSLLSFCTA
CSIHGVQTREYGHTSRSPLDTLESAIGFHMRDWWQPTKANFFGHLKKPQIIAALNEAGLS
GAARDAEKMKKGDAAEHAEHHMKDNRWVPGWMCAPRPQTDATERTDNLADAA
>gi|254667509|ref|YP_003082195.1| hypothetical protein ECSP_6061 [Escherichia coli O157:H7 str. TW14359]
MSVTESKAKTERKSSRKPAKTQETVLSALLAQTEEVSVPLASLIKSPLNVRTVPYSAESV
SELADSIKGVGLLQNLVVHALPGDRYGVAAGGRRLAALNMLAERDIIPADWPVRVKVIPQ
ELATAASMTENGHRRDMHPAEQIAGFRAMAQEGKTPAQIGDLLGYSPRHVQRMLKLADLA
PVILDALAEDRITTEHCQALALENDTARQVQVFEAACQSGWGGKPEVQTIRRLVTESEVA
VAGNSKFRFVGADTFSPDELRTDLFSDDEGGYVDCVALDAALLEKLQAVAEHLREAEGWE
WCAGRMEPVGFCREDAGTYRSLPEPEAVLTEAEEERLNELMARYDALENQCEESDLLEAE
MKLMRCMAKVRAWTPEMRAGSGVVVSWRYGNVCVQRGVQLRSEDDVADNDYRTEQVQEKA
SVEEISLPLLTKMSSERTLAVQAALMQQSDKSLALLAWTLCLNVFGSGAYSNPARIRLEC
EHYSLTSDAPSGKEGAAFMAMMAEKARLAALLPDGWARDMTTFLSLSQEVLLSLLSFCTA
CSIHGVQTREYGHTSRSPLDTLESAIGFHMRDWWQPTKANFFGHLKKPQIIAALNEAGLS
GAARDAEKMKKGDAAEHAEHHMKDNRWVPGWMCAPRPQTDATERTDNLADAA
>gi|73853252|ref|YP_308748.1| transcriptional regulator [Escherichia coli]
MSVTKFEPKSTRKASRKPAKTQETVLTALLAQTEEVSVPLASLIKSPLNVRTVPYSAESV
SELAESIKGVGLLQNLVVHTLPGDRYGVAAGGRRLAALNMLAERGILPADWPVRVKVIPQ
ELATAASMTENGQRRDMHPAEQIAGFRAMAQEGKTPAQIGDLLGYSPRHVQRMLKLADLA
PVILDALAEDLITTEHCQALALENDTARQVQVFEAACQSGWGGKPEVQTIRRLVTESEVA
VAGNSKFRFVGADAFSPDELRTDLFSDDEGGYVDCVALDAALLEKLQAVAEHLREAEGWG
WCAGRMEPVGECREDAGTYRCLPEPEAVLTEAEEERLNELMTRYDALENQCEESDLLEAE
MKLMRCMAKVRAWTPEMRAGGGVVVSWRYGNVCVQRGVQLRSEDDATDDADRTEQVQEKA
PVEEISLPLLTKMSSERTLAVQAALMQQPDKSLALLAWTLCLNVFSSGAYSKPAQISLEC
KHYSLTSDAPSGKEGAAFMAMMAEKARLAALLPEGWSRDMTTFLSLSQEVLLSLLSFCTA
CSIHGVQTRECGHTSRSPLDTLESAIGFHMRDWWQPTKANFFGHLKKPQIIAALNEAGLS
GAARDAEKMKKGDAAEHAEFHMKDNRWVPGWMCTPRPQMDATEHTTNLADAA
>gi|219872404|ref|YP_002476891.1| borrelia lipoprotein [Borrelia garinii PBr]
MLTEIAKAAQEIAGKIEGDAGEIGKVENAGAGAADAGSVNGIAQGMKAIVEAAKKGGVVL
KDTGDGGNAANGDAGKVFAGNNAGDADADAADKAAEAVSKASGEQILNAIVTAAADGNKT
GAKAGDAQNPIDAAIGSDGDNAEEFHANMQKNAKVAAAIVLRGMAKNGKFALNGGNTAGL
KAAVEAAVAKLGELLTEIAKAAQGIAGKIEGAAGEIGKVENAGSGAADAGSVNGIAQGMK
AIVEAAKKGGVVLKDTGDGGNAANGDAGKVFAGNNAAGANAAAADKAAAAVSKASGEQIL
NAIVAAADGNKDGKRANQAENPIDAAIGSADAAEFHANMRKNAKVAAAIVLRGMAKNGKF
ALNGGEKKAGLKAAVEAAVAKLGELLTEIAKAAQGIAGKIEGADGEIGEVKTANAGAADK
DSVNGIAQGMKAIVEAAKKGGVVLKDTGDGGNADGNAGKVFAGGAAGDAAAADKAAAAVS
KASGEQILNAIVAAADGGNKDGKRANQAENPIDAAIGTANDNAAEFHDKMKKNAKVAAAI
VLRGMAKNGKFALNGGNGKEGLKAAVEAAVAIGKVENAGAGAADAGSVNGIAQGMKAIVE
AAKKGGVVLKDTGDGGGADGNAGKVFAGRDAAGANAAAADKAAEAVSKASGEQILNAIVA
AADGDKTGAKADQAQNPIDAAIGSANDNAEAFHANIQKNAKVAAAIVDRDSKSGTGDCGK
D
>gi|209922010|ref|YP_002296083.1| hypothetical protein ECSE_P1-0058 [Escherichia coli SE11]
MSVVKSEPDTTRKASRKSAKTQETVLSALLAQTEEVSVPLASLIKSPLNVRTVPYSAESV
SELADSIKGVGLLQNLVVHALPGDRYGVAAGGRRLAALNMLAERNILTADWPVRVKVIPQ
ELATAASMTENGHRRDMHPAEQIAGFRAMTQEGKTPAQIGDLLGYSPRHVQRMLKLADLA
PVILDALAEDRITTEHCQALALENDTARQVQVFEAACQSGWGGKPDVRVIRNLITESEVA
VAGNSKFRFVGADAFSPDELRTDLFSDDGDGYVDRVALDAALLEKLQAVAEHLREAEGWE
WCAGRMEPVGECREDAGTYRCLPEPEVVLTEAEDERLNELMTRYDALENQCEESDLLEAE
MKLMRCMAKVRAWTPEIRAGSGVVVSWRYGNVCVQRGVQLRSEDDATDDADRTEQVQEKA
SVEEISLPLLTKMSSERTLAVQAALMQQPDKSLALLAWTLCLNVFGSGAYSKPAQISLEC
EHYSLTSDAPSGKEGAAFMALMAEKSRLAALLPEGWSRDMTTFLSLSQEVLLSLLSFCTA
CSLNGVQTRECGHTSRSPLDSLESAIGFHMRDWWQPTKANFFGHLKKPQIIAALNEAGLS
GAARDAEKMKKGDAAEHAEHHMKDNRWVPGWMCAPHPQTDATERTDNLADAA
>gi|187930827|ref|YP_001901313.1| integrase family protein [Ralstonia pickettii 12J]
MKNSNQAIDVTRAQYAAMRAWLQGVAAVDVADRWLSSDPDIEWTESLALRALRAIRATLA
QLALRHEQEALASLLATGPRSTTALNQVLAGLRRLEELGTPAPATKHDVRLWFAAPLARR
LQAAGVATLGELMTLANDLGRAWWRRVPRIGPAAAATIVRTLAAAEATLGRLGAHVTGVS
LPAALPSPELVPHAGRAVPLEAIRLPAALDGRAGINRGDTNRCRIDALNDYQAIQTWLSL
WPAGGHTWRAYRKEAERCLAWAILERGKAFSDLLTDDCLAYRAFLAQKDFGPRWSGPQVA
RTLPGWRPFQGPLSTRSRAYAEQVLAALCEWLVGRRYLDSNPWDGMPALRVAALDIDIER
AVPPAVWQALQPWLDAQAADDVRWRTIRAAVLLLHDSGMRVFEAAGAERSGLRPAGGDGP
LWGELRIVGKRTKTRMVPISRRAHDALVAHWRDLGDEHAAEGPLLAPAEPCTSPRALAKA
ADGRRGYSDRGLRHLVTRAAEAFRAHLEQADPDLRAQAIHLHPHAFRHAFGTAGAEAGVP
LDVRQSYLGHASPATSAIYDKAGARRRQREVAKLFSV
>gi|224984170|ref|YP_002641470.1| outer surface protein VlsE [Borrelia burgdorferi 64b]
MFGKAGADAGDSEAASKAAGAVSAVSGEQILSAIVTAAGAAEQDGEKPGDATNPIAAAIG
KGNADAGAEFGKEGMKKDDQIAAAIALRGMAKDGKFAVKSGGDEKEKAEGAIKGAAESLD
KLVKAVKTAEGASSGTDAIGEVVDNAAKAADKDSVTGIAKGIKEIVEAAGGSEKLKVAAA
KEGNEKAGKLFGKAGDNANNAGDSEAASKAAGAVSAVSGEQILSAIVTAAGAAEQEGEKP
ADATNPIAAAIGNKDADDGAEFDKEGMKKDDQIAAAIALRGMAKDGKFAVKSDGDEKGKA
EGAIKGAGELLDKLVKAVKTAEGASSGTAAIGEVVANAGAAKVADKASVTGIAKGIKEIV
EAAGGSEKLKAVAAAKGESNKEAGKLFGKAGANAHGDSEAASKAAGAVSAVSGEQILSAI
VTAAGAADQDGEKPGDAKNPIAAAIGKGDADAGAEFGKEGMKKDDQIAAAIALRGMAKDG
KFAVKSNGGEKGKAEGAIKEVSELLDKLVKAVKTAEGASSGTAAIGEVVDNDAEAADKDS
VTGIAKGIKEIVEAAGGSEKLKAVAAAKGESNKEAGKLFGKAGADAGANGDSEAASKAAG
AVSAVSGEQILSAIVTAAGAADQDGKKPGDAKNPIAAAIGKGDADAGADFNKDGMKKDDQ
IAAAIALRGMAKDGKFAVKNDEKGKAEGASSGTAAIGEVVDNDGDAEAADKDSVKGIAKG
IKEIVEAAGGSEKLKAAAAEGENNKKAGKLFGKAGAGANGDSEAASKAAGAVSAVSGEQI
LSAIVTAAGAAEQDGKKPADATNPIAAAIALRGMAKDGKFAVKSNNNEKGKAEGAIKGAG
ELLDKLVKAVKTAEGASSGTDAIGEVVDNDAKVADKDSVTGIAKGIKEIVEAAGGSEKLK
VAATTGESNKEAGKLFGKAGAHADGDSEAASKAAGAVSAVSGEQILSAIVKAAAAGAADQ
DGEKPEDAKNPIAAAIGKGDEEDGADFDNEMKKDDQIAAAIALRGMAKDGKFAVKNGGGE
KEKAEGAIKGAGELLDKLVKAVKTAEGASSGTDAIGEVVADDADAKAADKASVTGIAKGI
KEIVEAAGGSEKLKVAAATGENNKEAGKLFGKAGAHADGDSEAASKAAGAVSAVSGEQIL
SAIVKAAAADAADQEGKKPGDATNPIAAAIGNKDEDGAEFGDGMKKDDQIAAAIALRGMA
KDGKFAVKNDEKEKAEGAIKEVSELLDKLVKAVKTAEGASSGTAAIGEVVDNDAKAADKA
SVTGIAKGIKEIVEAARGSEKLKAVAAEGENNKGAGKLFGKAGDDANGDSEAASKAAGAV
SAVSGEQILSAIVTAAGAAEQDGEKPADATNPIAAAIGDKDGDADFGEGMKKDDQIAAAI
ALRGMAKDGKFAVKDGGEKEKAEGASSGTAAIGEVVDNDAKAADKDSVKGIAKGIKEIVE
AAGGSEKLKAVAAAKGGNEKAGKLFGKAGADAGANGDSEAASKAAGAVSAVSGEQILSAI
VTAAGEAEQDGEKPGDATNPIAAAIGKGNADAGADFDKEGMKKDDQIAAAIALRGMAKDG
KFAVKSGGEKGKAEGAIKGVSELLDKLVKAVKTAEGASSGTAAIGEVVDNDGDAEAADKD
SVKGIAKGIKEIVEAAGGSEKLKAAAAEGENNKKAGKLFGKAGAC
>gi|116255416|ref|YP_771249.1| putative histidine ammonia-lyase [Rhizobium leguminosarum bv. viciae 3841]
MTITIDAGLTWRDVARVGVGETLALSPAAWGRVEQASRIVARIVETGVRAYGVNTGVGAL
ADTVVDRASQSLLSRSIVLSHACGVGPLLAAREVRAIIAAGIANFAHGHSGVRREIVEHL
AALLEHDCIPDVPSKGSAGYLVHNAHIALVLIGEGSAHLAGRRMSGREALAAIGLEPLVL
GAKEGLSLVNGTACATGLTAVALSRAERLLDWADAIAALTLEAAGCQIAAFDAAVLALRP
SAGIEKVGATLRARLQGSGLVAAAFGRRTQDALSLRSVPHAHGAARDVFDNSARAVDQEL
ASVTDNPAVSGTLEQPIVSSEAHAVAPALGQAADSLAIALAQIGAISERRMDRLVNPLVS
GLPPFLASDAGSHSGFMIAQYTAAALSNENRRLAAPAAMDGGLTSGLQEDFLAHPTAAAG
KLLAVIDNAEYILAIELMAAAQAHDFLVATAPRAAGTELVYKAVREQVSHYGDERPLNGD
IEAVCSLIRETAPPL
>gi|219873344|ref|YP_002477485.1| vls recombination cassette Vls5 [Borrelia garinii Far04]
MAKAAADAAKAADGGAEAVGNVIKAAAGTAAKGGDVASVNGIANGIKGIVEAAEKAGKEG
KLNTAGGAKEGNENAGKLFAKKNNANGGGGAEDAEKAAAAVSAVSGEQILKAIVDAAKGD
GEKKAVNDVKDAANPIAAAIGSSGEQNADGGEKGNEDAGKLFAKKNDGANGGGDATDAGK
AAAAVSAVSGEQILKAIVDAAKDGEKKAVADVKDAENPIAAAIGSSDAEQNADAFATLKK
DDQIAAAIVLRGMAKDGEFALTNAAHANAEKAVKNVVESEIKEISEWLEEMAKAAAEAAK
AADGGAAAVGNVIKAANNKAAKGGEEASVNGIANGIKGIVEADEKAGEEGKLNAAAGDDK
GNANAGKLFATKKNNQGGGAADAEKAAAAVSAVSGEQILKAIVDAAKDGGGKVAVANVKD
AKNPIEAAIGSSDEQQNAAAFDTLKKDDQIAAAIVLRGMAKDGEFALKNDAHDNAEKAVK
NVVESAVNKKLASG
>gi|146280050|ref|YP_001170207.1| hypothetical protein Rsph17025_4050 [Rhodobacter sphaeroides ATCC 17025]
MADHFLTKSQIDLSQCLPWGGGLALEAHGALRAALAARISQRAADLFAEPLINRGNDAAP
ASISWYSAHAGEGRPLSELDEAEQARVAAQLSDLLRPVRELLADSEDGTLIGAALHLAGS
ARGDVWVVDGQPVLINWGMLPAGAERSQASRSAHYNRTLGRFLPLSKAPPLTEDERRQRA
DAAGPSPLAGAAVGAGAGIGAAAAGGDAPPPEPPAPVPPPDEAPPPRRLRAWEWAPLLVL
LLLVGGAVIWLLIPGNRLFPPRMAAVVEDARAAEIAAEINAALEARRAALQAALDGAQCR
ADGTLIMPGGRTIEGLLPPVPGSPADRPGQRAEADPTPVLPPDPARVQVPDLDPGDPGST
AVADASLLEVIESRTVMVVARGPDGVATGSGFFVAPDLVMTNFHVVSGAASHSIFVTNRS
LGTLRPTQLLRADGPFEPTGSDFALLRVPGVSARHFTLLRPAGSLKLQSVIAAGYPGDVL
ATDTAFAALTSGDISAVPDLTVTDGTVNTEQAVSAAIRAVVHSAPISQGNSGGPLVDMCG
RVVGMNTFVRQGALRNLNFALSAPDVIGFLRAAGASPSITGTDCRPEVLRPGVPAEQVTP
VEAGPEPGAAPGGDAPRLPDFGALPPRAD
>gi|288962450|ref|YP_003452745.1| two-component sensor histidine kinase [Azospirillum sp. B510]
MPVNRSRLLSLLLAALVYLALKALLYRVAGLFDVAPNASAWYPPIGLMLAFALHSGWAAI
PFLFVPSDLLAYGVINSFSLLIIPQAIIVGATGLVLRRWFASDVFSTSKGVGTFITVALI
SVSALFVISTATVQVITARHISITDNINFAYWLGDMSGVLLCTPVFLALFHLFNRQPTWK
STSWLPLTASTLMRSAGLAAAALLIWFLLRNLLSSPASSFFLLILPIAVAGFLWGFGAST
LTAFLVNLGLVLLVRGVLDTRDVVDLQVFMLAAGATGLLLGALGSTRMELLGRNAHLVRA
IEEAPLGIALLQHQPAKLNVVFANPIFLRFIPDATTILQRLQQIHEFEGDVPTSERMLHW
TIKPASASPQGETLIAIVRDVTEQRRREHAEQHQRRMVAIGEIAGGMAHELNNLLHPIIN
LSQQARKDAIAKPERLGKALSIIEESARGSAQLVRQVLSFARNDEEIGGGTELVAALRDS
IALLTSTLPPTFTITLTHDVPSALVNLTRTEISQIVTNLVVNALDATDQRGRLTIHVGQL
VDGSVTATFEDNGPGISAEDAERIMEPFFTTKPHGRGTGLGLAVVRDLLLRRNGSIKLVT
QAPQGACFVLSIQSTAE
>gi|197103378|ref|YP_002128756.1| metal ion efflux outer membrane factor protein family protein [Phenylobacterium zucineum HLK1]
MTLIMRGRLRYAAVSAAAILGAWASGRGAAAEPAPPYRDLLAQAQSSAPRLAEAEAGVRQ
AQGLARQAAARPNPTAAVEMENFNGSGPYRGTGAAETTFSVGLPIELGGKRGARIAAGRA
GVDAARARLAQARADYAFELAAAYAEAEAAERRVTLAQESLTLAEEDLRAARALVEAGKE
AELRSLQAQAGVTSARAALDAARTARASAFARLTALAGSPAPFTALAESLLPRPTPANLE
RTIDALSVPAVVAAQAEREAAARRVRVERTRAVPDVTVSAGVRRFSGDDSSAVVAGVSVP
IPVFDQNRGNVNAAQGELLAAEARLNAARLDAEAELRTALFQVEAAETRVAAAVETEATA
AEAYRLTRIAYEAGKSPLVELTNARRALAEARTQTIEAQLQRLRAEAGLARLQGRAPFGV
S
>gi|111025168|ref|YP_707588.1| hypothetical protein RHA1_ro08386 [Rhodococcus jostii RHA1]
MPVHDVDALLTHVRSLDEERLAALLRRRPGALSLPWPADLTELAVRLGSQESIVLAYTRL
PRPHTEVLGALTLVEQLGLPVTAAGASTWLGSDPDTVQAFLDDLHERALTLVTADGEIST
PAQFPSVGVGLGPPVRVLLEETTLAALRGVAAALQLRGDGAKTVLVDRLATFFRDPAAVR
TLVDGAPPRERELLLACAEQDAAIEYFPPYLGSHRAGARDQPGDWAVARGVLWPSYDGAA
YLPLEVSLALRAKEWRLPFHPEPPLLADHPVPAEHVDAEAAARALRMIERVTALVDTATT
DPIPLIKSGAVGLRTLRTVAKNWDVEVDEVRLAVELAQSTGVLAPAPPPPPAKSRGRKRP
PPPSPGLIPGPAAPGWRAADAATRGRALIDTWWQSDRSVLMEASAAAELGETAVYRHLRH
ELIDVYATVVAPGRGVSDIKDLVPVLGWRAPLIGDDIIGDVLTAAVREGELLGLLALGAA
TALGRALPAGTLTSVMAELLSGAHTSAVIGADLTAVVLGPPATALSRLLDGVADRESRGA
ATTWRFTPGSIRAAFDRGAAAQDLIGELESIAPAGLPQALEYLIGDVARTHGQLGVIELG
CAIVAEDPTLLRELVGNRKLGKLGLATLAPTVLASRTGADTTLSALRAAGYAPVVREVDG
SVLISAPPNPDPADVDGPDLDLAAIGVPAADPDRHARHLTATAAAPSEPAGQFPSFAALR
GRGDAEAIWELVAGGPAHLTHDGYTHLVHSARLHGNTLTAWSATTERYEDFPVAHIAISG
PPGAGR
>gi|226315593|ref|YP_002775564.1| borrelia lipoprotein [Borrelia burgdorferi Bol26]
MKAAEKAAAAGDGNSKIGDVANAGGGTGGNDASVKGIALGIKGIVDAAGNASGEKGGGGA
LKGVKEATGNSNADAGKLFDTNGGGRRAGAADVGKASDAVSAVSGKQIIKAIVDAAEKGD
HAGAAAGTATNPIAAAIVLRGLAKGGKFAATDADAGAKDGKKGDAVTSVVQEVNKWLEEM
MKAAEKAAAAGDTGNSKIGDVANAAGGGAGGNDASVKGIAEGIKGIVDAAGKASGEDGGS
ALKGVEEAADNNNGDAGKLFATSAGGGNRANAADVGKASDAVSAVSGKQIIKAIVDAAEK
GGHAGAAAGAAKNPIAAAIVLRGLAKNGKFAADSADGAKSAKDGKKGDAVTSVVQEVNKW
LEEMMKAAEKAAAVGDTGKSKIGDVAHGAGGGAGGNDASVKGIAEGIKGIVDAAGKASGE
NGGGGALKSVEEATDKNNADAGKLFATQGGRQAGAADVGKASDAVSAVSGKQIIKAIVDA
AGKASGEKDGDALKGVKEAADKNNGDAGKLFATSAGGRAGAADVGKASDAVSAVSGKQII
KAIVDAAGKASGENDGGALKGVEEAAAGAATNPIAAAIGQARQNGAAFNNNDMKKDDKIA
AAIVLRGLAKGGKFAADSADNAKSAKDGKKGDAVTSVVQEVNKWLEEMMKAAEKAAAAGD
TGNSKIGDVANGAGTKANDASVKGIAEGIKGIVDAAGNASGEDGGGALKGVKEAAGNSNA
DAGKLFATQGGRQAGAADVGKASDAVSAVSGKQIIKAIVDAAGNGGHTGAAAGTAKNPIA
AAIGQAGQAGAAFVDNNMKKDDKIAAAIVLRGLAKDGKFAAANADGAKSAKDGKKGDAVT
SVVQEVNKWLEEMMKAAEKAAAVGDAGKSKIGDVANAAAGAGGNDASVKGIALGIKGIVD
AAGNASGENGGGGALKGVKEATGNNNGDAGKLFATSAGGRQAGAADVGKASDAVSAVSGK
QIIKAIVDAAGKGGHAGAAAGNATNPIAAAIGQANQAGAAFVDNNMKKDDKIAAAIVLRG
LAKDGKFAATDENGAKSAKSVIESARKLTNG
>gi|260751955|ref|YP_003232493.1| ParB-like nuclease [Escherichia coli O26:H11 str. 11368]
MSVTESKVKTERKSSRKPAKTQETVLSALLAQTEEVSVPLASLIKSPLNVRTVPYSAESV
SELADSIKGVGLLQNLVVHTLPGDRYGVAAGGRRLAALNMLAERNILTADWPVRVKVIPQ
ELATAASMTENGHRRDMHPAEQIAGFRAMAQEGKTPAQIGDLLGYSPRHVQRMLKLADLA
PVILDALAEDRITTEHCQALALENDTVRQVQVFEAACQSGWGGKPDVRVIRNLITESEVA
VKDNTKFRFVGADAFSPDELRTDLFSDDEGGYVDRVALDAALLEKLQAVAEHLREAEGWE
WCAGRMEPVGECREDAGTYRCLPEPEAVLTEAEEERLNELMTRYDAPENQCEESDLLEAE
MKLMRCMAKVRAWTPEMRAGSGVVVSWRYGNVCVQRGVQLRSEDDVADDADRTEQVQEKA
SVEEISLPLLTKMSSERTLAVQAALMQQPDKSLALLAWTLCLNVFGSGVYSKPAQISLEC
KHYALTSDAPSGKEGAAFMAMMAEHFRLAALLPDEWERDMTTFLSLSQEVLLSLLSFCTA
CSLYGVQTRNCGHTSRSPLDTLESAIGFHMRDWWQPTKANFFGHLKKPQIIAALNDAGLS
GAARDAEKMKKGDAAEHAEFHMKDNRWVPGWMGSPRPQTDATERADNLADAA
>gi|224984168|ref|YP_002641468.1| outer surface protein VlsE [Borrelia burgdorferi 64b]
MFGKAGDDANGDSEAASKAAGAVSAVSGEQILSAIVKAADAADQDGKKPGDATNPIAAAI
GKGNADAGADFDKEGMKKDDQIAAAIALRGMAKDGKFAVKSDDEKEKAEGAIKGAAAIGE
VVANDGDAEAADKASVTGIAKGIKEIVEAAGGSEKLKVAAATGENNKEAGKLFGKVDAAN
AGDSEAASKAAGAVSAVSGEQILSAIVTAAGEAEQEGKKPADATNPIAAAIGKGNADDGA
EFNKEGMKKDDQIAAAIALRGMAKDGKFAVKNGGEKEKAEGAIKEVSELLDKLVKAVKTA
EGASSGTAAIGEVVANDGAAKAADKDSVKGIAKGIKEIVEAAGGSEKLKAAAAEGENNKK
AGKLFGKAGAAAGANGDSEAASKAAGAVSAVSGEQILSAIVTAAGEADQEGKKPEEATNP
IAAAIGKGNADDGAEFGKDEMKKDDQIAAAIALRGMAKDGKFAVKNGGDEKGKAEGAIKE
VSELLDKLVKAVKTAEGASRGTAAIGEVVADAAKADDKDSVKGIAKGIKEIVEAAGGSEK
LKVAAAKEGNEKAGKLFGKVDANNAGDSEAASKAAGAVSAVSGEQILSAIVTAAGAADQD
GEKPAEATNPIAAAIGKGNAENGAEFGDGMKKDDQIAAAIALRGMAKDGKFAVKGNNEKG
KAEGAIKEVSELLDKLVKAVKTAEGASSGTAAIGEVVANDGDAKAADKDSVKGIAKGIKE
IVEAAGGSEKLKAAAAKEGNEKAGKLFGKVDAAHAGDSEAASKAAGAVSAVSGEQILSAI
VTAAGAGEAEQEGKKPGDAKNPIAAAIGKGDAENGAEFGKDEMKKDDQIAAAIALRGMAK
DGKFAVKGNNEKGKAEGAIKEVSELLDKLVKAVKTAEGASSGTDAIGEVVANDGDAKAAD
KASVTGIAKGIKEIVEAAGGSEKLKVAAAKGENNKGAGKLFGKAGDDANGDSEAASKAAG
AVSAVSGEQILSAIVKAADAADQDGKKPGDATNPIAAAIGNKDEDGAEFNNEMKKDDQIA
AAIALRGMAKDGKFAVKSDDEKEKAEGASSGTAAIGEVVANDGDAKAADKASVTGIAKGI
KEIVEAAGGSEKLKVAAATGENNKEAGKLFGKVDAANAGDSEAASKAAGAVSAVSGEQIL
SAIVTAAGEAEQEGKKPADATNPIAAAIGKGNADDGAEFNKEGMKKDDQIAAAIALRGMA
KDGKFAVKNGGEKEKAEGAIKEVSELLDKLVKAVKTAEGASSGTAAIGEVVANDGAAKAA
DKDSVKGIAKGIKEIVEAAGGSEKLKAAAAEGENNKKAGKLFGKAGAAAGANGDSEAASK
AAGAVSAVSGEQILSAIVTAAGEADQEGKKPEEATNPIAAAIGKGNADDGAEFGKDEMKK
DDQIAAAIALRGMAKDGKFAVKNGGDEKGKAEGAIKEVSELLDKLVKAVKTAEGASSGTA
AIGEVVADAAKAADKDSVKGIAKGIKEIVEAAGGSEKLKVAAAKEGNEKAGKLFGKVDAN
NAGDSEAASKAAGAVSAVSGEQILSAIVTAAGAADQDGKKPGDATNPIAAAIGKGDEEDG
ADFDNEMKKDDQIAAAIALRGMAKDGKFAVKGNNEKGKAEGAIKEVSELLDKLVKAVKTA
EGASSGTAAIGEVVANDGDAKAADKDSVKGIAKGIKEIVEAAGGSEKLKAAAAKEGNEKA
GKLFGKVDAAHAGDSEAASKAAGAVSAVSGEQILSAIVTAAGAAEQEGKKPGDATNPIAA
AIGKGNAENGADFNNEGMKKDNQIAAAIALRGMAKDGKFAVKSDDEKGKAEGAIKEVSEL
LDKLVKAVKTAEGASSGTAAIGEVVDNDAAAKVADKDSVTGIAKGIKEIVEAAGGSEKLK
AVAAAKEGNKEAGKLFGKVDANNAGDSEAASKAAGAVSAVSGEQIY
>gi|220914810|ref|YP_002490118.1| MmgE/PrpD family protein [Methylobacterium nodulans ORS 2060]
MKARRDAGLRARTAEAARALAAWAAEAVRGDLPDAVRDRAALILADDLGAMVAAADEPPV
ARMRAVLARSSGVPEATVFAPGAPRLDRASAASANGLAATWCELDEGYRGAPCHAGAYVL
PALLAEAEARSETVSAVLAALAVSYEIAVRCARAFPFETMTVHPHAAFATIGAAAGIGLI
RGFDAERLLDAVSAAATMAFAGPYDHAIEGALVRNAWTSAGAWIGLRAADGAEAGIAGLP
ESFYDVFAGAFGTGCVPQALAEGLGTDWAVLGGYHKVFACCQYAHAAIEATLALRQRFAG
CRPEEIEEIVVETHPRGLTLTNVEPATVLAAKFSMPHAVAASAITGTGGQGAFDQRTLDD
PQIAALRRRVRLEALPEIGPPPHDRPSRVTWRLRDGAWLTELCESARGGADQPFDTGTML
EKLRETTRGFPRMASCLGAIVQGGRGAAPWRDCVAEMTSEVVR
>gi|158421519|ref|YP_001527746.1| histidine kinase [Deinococcus geothermalis DSM 11300]
MSLRARLTLFIALAVALALLAQGALGYLDFRTTVLHDVDRDARQEAERLARRLSPGSGDE
HPAPDDGSAPVPARVLRGGRVLRALGGPFPAGAQLGDWRLARVALTGWGEGAVLEVAVPM
REYQRGLRAYQQTVAVTTTALALLGAVVAWLLSRGALRPLEGLIGVTERVAASGDLRTRV
PEVGAGELARLGASFNAMLGRLEGFRRREAEFTRHASHELRTPLAAMKAQLDANRAGWVT
DAEALATARVQVERMTRLTGALLLLAREDRVEVQAFDLAGLVAATAAQHGAPYSGPAALP
FRGDPALLARALENLLENVGRYAPGAPVAVRLELESGQVALSVEDRGPGVPEDAAARLGE
AFYRVPGTRSAGSGLGLAVVRRVAQVHGGEARTRPAAPHGLTVTLVLPYPLPEA
>gi|52788196|ref|YP_094024.1| hypothetical protein pG8786_145 [Yersinia pestis]
MSVTDVKAKAPKKASSKKITKAQEEALKAALEAAVIEYVPLSSLAKSPLNVRTIPYSVDS
VRGLADSIEALGLLQNLIVHTLADGQSGVAAGGRRLTALNLLAQEDRLAADHTVMVKRVS
DDIAALASVAENEQRAAMHPAEQIAGFRTLAEQGKTPAQIGDALGFGSRHVQRMLKLANL
APSLMEKLAQDELTVEQCQALCLEDDPARQVEVFENVKASWSNAPAHLIKRAITETEMRT
DNAKFRFIGRDAYEAAGGYVREDLFSQDEGDGTADSVLVERLVQEKLERIAQDIQQREGW
AWSRGRAARIWYHGEDGKEFVQPVEPDPVYTPEQQQRLDALREQYDTYDSVCDESDAIEA
DILAIQEAAEASAWTDDMKSGAGVMVSLYEGQVYVQRGVRLKADMPEETVTSSVTVPFTS
RQPDAAEGISVPLLTKMTSERTLAVQAALMQQPEKAVALMVWRMCTCVFSGCLTTTHPFR
ISLTVSHGSLTENAPSGKDGAAFEMLMTERARLKALLPEGWEKDFTTFFALDGGVLMSLM
AFCTACSVDGVQTRDMGHTSRSPLDTVEAAIGFHLRDWWQPTKDNYFGSLKHPQIVASLK
EAGLTGAAGDAEKMKKGDAAAHAEHFMQHTRWVPAWLKGPEPAAESGADDAVSDTDSTDN
DTTNTAHAA
>gi|145597313|ref|YP_001154786.1| DNA-binding protein [Yersinia pestis Pestoides F]
MSVTDVKAKAPKKASSKKITKAQEEALKAALEAAVIEYVPLSSLAKSPLNVRTIPYSVDS
VRGLADSIEALGLLQNLIVHTLADGQSGVAAGGRRLTALNLLAQEDRLAADHTVMVKRVS
DDIAALASVAENEQRAAMHPAEQIAGFRTLAEQGKTPAQIGDALGFGSRHVQRMLKLANL
APSLMEKLAQDELTVEQCQALCLEDDPARQVEVFENVKASWSNAPAHLIKRAITETEMRT
DNAKFRFIGRDAYEAAGGYVREDLFSQDEGDGTADSVLVERLVQEKLERIAQDIQQREGW
AWSRGRAARIWYHGEDGKEFVQPVEPDPVYTPEQQQRLDALREQYDTYDSVCDESDAIEA
DILAIQEAAEASAWTDDMKSGAGVMVSLYEGQVYVQRGVRLKADMPEETVTSSVTVPFTS
RQPDAAEGISVPLLTKMTSERTLAVQAALMQQPEKAVALMVWRMCTCVFSGCLTTTHPFR
ISLTVSHGSLTENAPSGKDGAAFEMLMTERARLKALLPEGWEKDFTTFFALDGGVLMSLM
AFCTACSVDGVQTRDMGHTSRSPLDTVEAAIGFHLRDWWQPTKDNYFGSLKHPQIVASLK
EAGLTGAAGDAEKMKKGDAAAHAEHFMQHTRWVPAWLKGPEPAAESGADDAVSDTDSTDN
DTTNTAHAA
>gi|108793622|ref|YP_636781.1| DNA-binding protein [Yersinia pestis Antiqua]
MSVTDVKAKAPKKASSKKITKAQEEALKAALEAAVIEYVPLSSLAKSPLNVRTIPYSVDS
VRGLADSIEALGLLQNLIVHTLADGQSGVAAGGRRLTALNLLAQEDRLAADHTVMVKRVS
DDIAALASVAENEQRAAMHPAEQIAGFRTLAEQGKTPAQIGDALGFGSRHVQRMLKLANL
APSLMEKLAQDELTVEQCQALCLEDDPARQVEVFENVKASWSNAPAHLIKRAITETEMRT
DNAKFRFIGRDAYEAAGGYVREDLFSQDEGDGTADSVLVERLVQEKLERIAQDIQQREGW
AWSRGRAARIWYHGEDGKEFVQPVEPDPVYTPEQQQRLDALREQYDTYDSVCDESDAIEA
DILAIQEAAEASAWTDDMKSGAGVMVSLYEGQVYVQRGVRLKADMPEETVTSSVTVPFTS
RQPDAAEGISVPLLTKMTSERTLAVQAALMQQPEKAVALMVWRMCTCVFSGCLTTTHPFR
ISLTVSHGSLTENAPSGKDGAAFEMLMTERARLKALLPEGWEKDFTTFFALDGGVLMSLM
AFCTACSVDGVQTRDMGHTSRSPLDTVEAAIGFHLRDWWQPTKDNYFGSLKHPQIVASLK
EAGLTGAAGDAEKMKKGDAAAHAEHFMQHTRWVPAWLKGPEPAAESGADDAVSDTDSTDN
DTTNTAHAA
>gi|149192732|ref|YP_001293963.1| putative DNA-binding protein [Yersinia pestis CA88-4125]
MSVTDVKAKAPKKASSKKITKAQEEALKAALEAAVIEYVPLSSLAKSPLNVRTIPYSVDS
VRGLADSIEALGLLQNLIVHTLADGQSGVAAGGRRLTALNLLAQEDRLAADHTVMVKRVS
DDIAALASVAENEQRAAMHPAEQIAGFRTLAEQGKTPAQIGDALGFGSRHVQRMLKLANL
APSLMEKLAQDELTVEQCQALCLEDDPARQVEVFENVKASWSNAPAHLIKRAITETEMRT
DNAKFRFIGRDAYEAAGGYVREDLFSQDEGDGTADSVLVERLVQEKLERIAQDIQQREGW
AWSRGRAARIWYHGEDGKEFVQPVEPDPVYTPEQQQRLDALREQYDTYDSVCDESDAIEA
DILAIQEAAEASAWTDDMKSGAGVMVSLYEGQVYVQRGVRLKADMPEETVTSSVTVPFTS
RQPDAAEGISVPLLTKMTSERTLAVQAALMQQPEKAVALMVWRMCTCVFSGCLTTTHPFR
ISLTVSHGSLTENAPSGKDGAAFEMLMTERARLKALLPEGWEKDFTTFFALDGGVLMSLM
AFCTACSVDGVQTRDMGHTSRSPLDTVEAAIGFHLRDWWQPTKDNYFGSLKHPQIVASLK
EAGLTGAAGDAEKMKKGDAAAHAEHFMQHTRWVPAWLKGPEPAAESGADDAVSDTDSTDN
DTTNTAHAA
>gi|45478681|ref|NP_995537.1| putative DNA-binding protein [Yersinia pestis biovar Microtus str. 91001]
MSVTDVKAKAPKKASSKKITKAQEEALKAALEAAVIEYVPLSSLAKSPLNVRTIPYSVDS
VRGLADSIEALGLLQNLIVHTLADGQSGVAAGGRRLTALNLLAQEDRLAADHTVMVKRVS
DDIAALASVAENEQRAAMHPAEQIAGFRTLAEQGKTPAQIGDALGFGSRHVQRMLKLANL
APSLMEKLAQDELTVEQCQALCLEDDPARQVEVFENVKASWSNAPAHLIKRAITETEMRT
DNAKFRFIGRDAYEAAGGYVREDLFSQDEGDGTADSVLVERLVQEKLERIAQDIQQREGW
AWSRGRAARIWYHGEDGKEFVQPVEPDPVYTPEQQQRLDALREQYDTYDSVCDESDAIEA
DILAIQEAAEASAWTDDMKSGAGVMVSLYEGQVYVQRGVRLKADMPEETVTSSVTVPFTS
RQPDAAEGISVPLLTKMTSERTLAVQAALMQQPEKAVALMVWRMCTCVFSGCLTTTHPFR
ISLTVSHGSLTENAPSGKDGAAFEMLMTERARLKALLPEGWEKDFTTFFALDGGVLMSLM
AFCTACSVDGVQTRDMGHTSRSPLDTVEAAIGFHLRDWWQPTKDNYFGSLKHPQIVASLK
EAGLTGAAGDAEKMKKGDAAAHAEHFMQHTRWVPAWLKGPEPAAESGADDAVSDTDSTDN
DTTNTAHAA
>gi|108793826|ref|YP_636673.1| DNA-binding protein [Yersinia pestis Nepal516]
MSVTDVKAKAPKKASSKKITKAQEEALKAALEAAVIEYVPLSSLAKSPLNVRTIPYSVDS
VRGLADSIEALGLLQNLIVHTLADGQSGVAAGGRRLTALNLLAQEDRLAADHTVMVKRVS
DDIAALASVAENEQRAAMHPAEQIAGFRTLAEQGKTPAQIGDALGFGSRHVQRMLKLANL
APSLMEKLAQDELTVEQCQALCLEDDPARQVEVFENVKASWSNAPAHLIKRAITETEMRT
DNAKFRFIGRDAYEAAGGYVREDLFSQDEGDGTADSVLVERLVQEKLERIAQDIQQREGW
AWSRGRAARIWYHGEDGKEFVQPVEPDPVYTPEQQQRLDALREQYDTYDSVCDESDAIEA
DILAIQEAAEASAWTDDMKSGAGVMVSLYEGQVYVQRGVRLKADMPEETVTSSVTVPFTS
RQPDAAEGISVPLLTKMTSERTLAVQAALMQQPEKAVALMVWRMCTCVFSGCLTTTHPFR
ISLTVSHGSLTENAPSGKDGAAFEMLMTERARLKALLPEGWEKDFTTFFALDGGVLMSLM
AFCTACSVDGVQTRDMGHTSRSPLDTVEAAIGFHLRDWWQPTKDNYFGSLKHPQIVASLK
EAGLTGAAGDAEKMKKGDAAAHAEHFMQHTRWVPAWLKGPEPAAESGADDAVSDTDSTDN
DTTNTAHAA
>gi|31795420|ref|NP_857873.1| hypothetical protein Y1092 [Yersinia pestis KIM]
MSVTDVKAKAPKKASSKKITKAQEEALKAALEAAVIEYVPLSSLAKSPLNVRTIPYSVDS
VRGLADSIEALGLLQNLIVHTLADGQSGVAAGGRRLTALNLLAQEDRLAADHTVMVKRVS
DDIAALASVAENEQRAAMHPAEQIAGFRTLAEQGKTPAQIGDALGFGSRHVQRMLKLANL
APSLMEKLAQDELTVEQCQALCLEDDPARQVEVFENVKASWSNAPAHLIKRAITETEMRT
DNAKFRFIGRDAYEAAGGYVREDLFSQDEGDGTADSVLVERLVQEKLERIAQDIQQREGW
AWSRGRAARIWYHGEDGKEFVQPVEPDPVYTPEQQQRLDALREQYDTYDSVCDESDAIEA
DILAIQEAAEASAWTDDMKSGAGVMVSLYEGQVYVQRGVRLKADMPEETVTSSVTVPFTS
RQPDAAEGISVPLLTKMTSERTLAVQAALMQQPEKAVALMVWRMCTCVFSGCLTTTHPFR
ISLTVSHGSLTENAPSGKDGAAFEMLMTERARLKALLPEGWEKDFTTFFALDGGVLMSLM
AFCTACSVDGVQTRDMGHTSRSPLDTVEAAIGFHLRDWWQPTKDNYFGSLKHPQIVASLK
EAGLTGAAGDAEKMKKGDAAAHAEHFMQHTRWVPAWLKGPEPAAESGADDAVSDTDSTDN
DTTNTAHAA
>gi|31795260|ref|NP_857715.1| hypothetical protein YPKMT102 [Yersinia pestis KIM]
MSVTDVKAKAPKKASSKKITKAQEEALKAALEAAVIEYVPLSSLAKSPLNVRTIPYSVDS
VRGLADSIEALGLLQNLIVHTLADGQSGVAAGGRRLTALNLLAQEDRLAADHTVMVKRVS
DDIAALASVAENEQRAAMHPAEQIAGFRTLAEQGKTPAQIGDALGFGSRHVQRMLKLANL
APSLMEKLAQDELTVEQCQALCLEDDPARQVEVFENVKASWSNAPAHLIKRAITETEMRT
DNAKFRFIGRDAYEAAGGYVREDLFSQDEGDGTADSVLVERLVQEKLERIAQDIQQREGW
AWSRGRAARIWYHGEDGKEFVQPVEPDPVYTPEQQQRLDALREQYDTYDSVCDESDAIEA
DILAIQEAAEASAWTDDMKSGAGVMVSLYEGQVYVQRGVRLKADMPEETVTSSVTVPFTS
RQPDAAEGISVPLLTKMTSERTLAVQAALMQQPEKAVALMVWRMCTCVFSGCLTTTHPFR
ISLTVSHGSLTENAPSGKDGAAFEMLMTERARLKALLPEGWEKDFTTFFALDGGVLMSLM
AFCTACSVDGVQTRDMGHTSRSPLDTVEAAIGFHLRDWWQPTKDNYFGSLKHPQIVASLK
EAGLTGAAGDAEKMKKGDAAAHAEHFMQHTRWVPAWLKGPEPAAESGADDAVSDTDSTDN
DTTNTAHAA
>gi|16082849|ref|NP_395403.1| putative DNA-binding protein [Yersinia pestis CO92]
MSVTDVKAKAPKKASSKKITKAQEEALKAALEAAVIEYVPLSSLAKSPLNVRTIPYSVDS
VRGLADSIEALGLLQNLIVHTLADGQSGVAAGGRRLTALNLLAQEDRLAADHTVMVKRVS
DDIAALASVAENEQRAAMHPAEQIAGFRTLAEQGKTPAQIGDALGFGSRHVQRMLKLANL
APSLMEKLAQDELTVEQCQALCLEDDPARQVEVFENVKASWSNAPAHLIKRAITETEMRT
DNAKFRFIGRDAYEAAGGYVREDLFSQDEGDGTADSVLVERLVQEKLERIAQDIQQREGW
AWSRGRAARIWYHGEDGKEFVQPVEPDPVYTPEQQQRLDALREQYDTYDSVCDESDAIEA
DILAIQEAAEASAWTDDMKSGAGVMVSLYEGQVYVQRGVRLKADMPEETVTSSVTVPFTS
RQPDAAEGISVPLLTKMTSERTLAVQAALMQQPEKAVALMVWRMCTCVFSGCLTTTHPFR
ISLTVSHGSLTENAPSGKDGAAFEMLMTERARLKALLPEGWEKDFTTFFALDGGVLMSLM
AFCTACSVDGVQTRDMGHTSRSPLDTVEAAIGFHLRDWWQPTKDNYFGSLKHPQIVASLK
EAGLTGAAGDAEKMKKGDAAAHAEHFMQHTRWVPAWLKGPEPAAESGADDAVSDTDSTDN
DTTNTAHAA
>gi|162417859|ref|YP_001604644.1| ParB domain-containing protein [Yersinia pestis Angola]
MSVTDVKAKAPKKASSKKITKAQEEALKAALEAAVIEYVPLSSLAKSPLNVRTIPYSVDS
VRGLADSIEALGLLQNLIVHTLADGQSGVAAGGRRLTALNLLAQEDRLAADHTVMVKRVS
DDIAALASVAENEQRAAMHPAEQIAGFRTLAEQGKTPAQIGDALGFGSRHVQRMLKLANL
APSLMEKLAQDELTVEQCQALCLEDDPARQVEVFENVKASWSNAPAHLIKRAITETEMRT
DNAKFRFIGRDAYEAAGGYVREDLFSQDEGDGTADSVLVERLVQEKLERIAQDIQQREGW
AWSRGRAARIWYHGEDGKEFVQPVEPDPVYTPEQQQRLDALREQYDTYDSVCDESDAIEA
DILAIQEAAEASAWTDDMKSGAGVMVSLYEGQVYVQRGVRLKADMPEETVTSSVTVPFTS
RQPDAAEGINVPLLTKMTSERTLAVQAALMQQPEKAVALMVWRMCTCVFSGCLTTTHPFR
ISLTVSHGSLTENAPSGKDGAAFEMLMTERARLKALLPEGWEKDFTTFFALDGGVLMSLM
AFCTACSVDGVQTRDMGHTSRSPLDTVEAAIGFHLRDWWQPTKDNYFGSLKHPQIVASLK
EAGLTGAAGDAEKMKKGDAAAHAEHFMQHTRWVPAWLKGPEPAAESGADDAVSDTDSTDN
DTTNTAHAA
>gi|238028987|ref|YP_002913212.1| YadA C-terminal domain protein [Burkholderia glumae BGR1]
MKRMKRPEKAGVSIAIAVAITAYAGQCYAQATGKDAIANGTGATASGDNSIAVGTNADSI
GARAAALGDGATATGDDSIALGTSASSQLNAVAIGNTSNAASNAVAIGPTATAAATNSVA
IGNAAQASVDPNNGGSVSDIAIGNGASAVALGSSAGGAVAMGRQASASAANSLALGSGAA
ASSTNAVAIGTNSAASENNAIAMGLNAHATVANGVAIGNSAVATNSADVSVGSGAATTTT
TPTSSINIAGQSYPVAGAKPVAAFSIGSTRYPRQLQNVAAGAVSATSLDAVNGSELYQAT
QAIGTLSTSTAQAVTSLSTGVATNAADISSLSTSVSTGLTSTNSNVSALQTGLSTGTIGV
VQQAGGASTGTITVGAGTGGTAVDVTGTAGARQIQGVAAGTSATDAVNLQQLQGAEAQTA
AVGASTVAYDDASHTHVTLGTAGTPATLTNLADGALSASSTDAVNGRQLNAAKQDISANT
NAIGALSTSTQTSISTLSTGLTTNTSAIASLSTSTGQSVSTLTSGLASTNSNVSALQTGL
STGTIGVVQQAGGASTGTITVGAGTGGTAVNVTGTAGARQIRGVAAGTSATDAVNLQQLQ
GAEAQTTAVGASTVAYDDASHTHVTLGTAGTPATLTNLADGALSASSTDAVNGRQLNAAK
QDISANTNAIGALSTSTQTSISTLSTGLTTNTSAIASLSTSTGQSVSTLTSGLASTNSNV
TALQTGLSTGTIGVVQQAGGASTGTITVGAGTGGTAVDVTGTAGARQIQGVAAGTSATDA
VNFQQLQGVAAQAGALSASAVAYDDAQHTHVTLGTAGTPATLTNLADGALSASSTDAVNG
RQLNAAKQDISANTNAIGALSTSTQTSISTLSTGLTTNTSAITSLSTGTSQSVSALTTGL
ASTNSNVTALQAGLAAGTLGVVQQAGGASTGTITVGAATGGTAVDVTGLAGARQIKGVAA
GTSATDAVNLQQLQSMTSAMGSAAGAVGYVDASHSRVVLGAVGTPVTVTNVADGALSSGS
TDAVSGRQLYAANQAIAANATAIGNLSTATAATLSSLTNSTAQSLNSLSTDVSSNQTTLS
ALQAGLAEGTVGLVRQASGLATGTIAIGAGTGGTAINVAGTAGARQLKGVAAGTGATDAV
NLQQLDDALSAVGPAGAGSIGYDDASRTRVTLGGAGTPVSLTNIADAALSPASTDAVTGR
QLFATNQSVSALAGQLAAGTVGLVQQVGGTTAALSIGAGTAGSSIDVAGTAGPRRITGVA
AGVDVTDAANVGQLQQLAGAVGTLASSALAYDGPTKLSVTLGGLGAGSAVTIHNLAAGAL
SAGSLDAVNGGQLFATNQILAANTAAITSLSSQLGAILPSSFSQTNAIAAPASLKYAAFN
SAGAGAVATGTDAVAIGATAVASGERAVSLGAGAASAGTGSVALGDSASAKGANSVALGA
GSVADQDNAVSIGNAATGMTRILSNVSPGVAPTDAVNVQQLNDSVTGLANQIEHDRRDAN
GGIAAAVAMASLPQAPAPGKTMVAIGGGTYAGQSAMAVGVSTYAGRWVLKASGSTNSRGT
VAAGFGAGYTW
>gi|257372971|ref|YP_003175745.1| serine/threonine protein kinase [Halomicrobium mukohataei DSM 12286]
MIVDALQRASRLRSKADSERHTVATDEIEELTALLEYRRPTAPASPAESAEAPLDDGDVR
AGAALALAAVARDRPDAVVPAVDGLRQCLTDTHPGLRGNAALALAAVAEARPEEIRPAVP
GLRTLLSEARTETRATVTPAEYPESIRPLVAELRSLRNDERDTARAAGAIALKNVARAAP
GSVVTAVDALLTLLDEEKAATRTAAVEALKNVASERPAAIEPAVDDLQTSLDDDDRRVRE
AAERTLAMLDGASTESAAVEDAGRTEPNRQHQRTTTMDSAHQPDLDEGEETPSMSLDPSA
LRHDDVIGRTATTVVHRVRHPGEDGPDGIAVKHPARHGTLTEETIDGFDHEARQWAGLDD
HPNVVSVIDWGYDPLPWLRGDASVPWIATEVVDGPDLRAVAEDATVEQSLWTAQRLVDAV
WHAHHRGVVHLDLKPSNVLFAPGERWPIPKVADWELSRSLLGQGAAVGISTPGYCAPEQD
GQGTTDQRTDQFQLAIVLYELFTGTHPFVDDLAATPQRERIERVLDADHRSPSERRPELP
AALDDVFERALARDPADRYEATIDLRRALERIAEEWESTPDDPQSATEPATADRDPTPTT
DHSAPEPTSTDRSRPTADDRDWPTLHGSASRSGPRQRAVGPSPPVTERWTFQAGDSIRGG
PTVVDDTLYVGSDDAAVYALATESGATRWTYETDDPVQSPATVVDGTVYVGSHDKRVYAL
DAETGAERWVAETDGMVDAAPAVVDGTVYVGSYDKHVYALDAATGAERWVVETDGKTGAV
PTVVDGTVYASCGTGVLAALDADSGERLWRYPTGGPAMSTPAVSDGVLYAGTNDGRVVAL
DADTGTERWTFDAGGNGRSAPAICGDTVYAGSIDGYVLAIDADSGTERWRYDTAGQINGA
PVAADDTLLVGSWDECLYALDAATGDERWHYRTGSLIDGSPAVADGTAYVATHDGVVSAL
GEE
>gi|145225986|ref|YP_001136640.1| heavy metal translocating P-type ATPase [Mycobacterium gilvum PYR-GCK]
MSDTCCGHDDPGAERDERERGPEKLWQVSEIRAAALAGVLLLAGLIVGWAGGPGPVTLVA
EAAALVIAGVTFVPSTLKRLVAGKIGVGTLMTIAAVGAVSLGEVGEAAMLAFLFAISEGL
EEYSITRTRRGLRALLSLVPAVATVRRGGREYRVAPTELAVGEVMVVKPGERIATDGVIT
AGRSALDTSAITGESVPIEAGPGDAVFAGSINGTGVLDVQITATATDNSLARIVAIVEAE
QARKGSSQRLADRVASPLVPAVMVAAAIIAVAGSVVGDPRVWIERALVVLVAASPCALAI
AVPVTVVAAIGAASKMGVLIKGGAALEALGRIRGIALDKTGTLTRNQPTVITVVPADGVS
GGEVMAVAAALEARSEHPLAAAILAATDQLTPARDVESVPGAGLSGWLDGSLVRLGRPGW
IQPGPLAEVIDRMQRAGATAVLVERDGAVLGAVAVRDELRPEAPEVIGGLRAHGYQVAML
TGDNERTARALAADAGIDDVHADLRPEDKARIIEELRSRRPTAMVGDGVNDAPALATADL
GIAMGAMGTDVAIETADVALMGQDLRHLPQVLSHARRSRRIMLQNIGLSLAIITILLPLA
LLGVLGLAAVVLVHELAEIVVIANGVRAGRTQPLAGIPQPHGRRVSTRRATAQIGNAAHR

>gi|215528080|ref|YP_002332871.1| Tn1721 transposase [Klebsiella pneumoniae]
MPRRLILSATERDTLLALPESQDDLIRYYTFNDSDLSLIRQRRGDANRLGFAVQLCLLRY
PGYALGTDSELPEPVILWVAKQVQAEPASWAKYGERDVTRREHAQELRTYLQLAPFGLSD
FRALVRELTELAQQTDKGLLLAGQALESLRQKRRILPALSVIDRACSEAIARANRRVYRA
LVEPLTDSHRAKLDELLKLKAGSSITWLTWLRQAPLKPNSRHMLEHIERLKTFQLVDLPE
GLGRHIHQNRLLKLAREGGQMTPKDLGKFEPQRRYATLAAVVLESTATVIDELVDLHDRI
LVKLFSGAKHKHQQQFQKQGKAINDKVRLYSRIGQALLEAKESGSDPYAAIEAVIPWDEF
TESVSEAELLARPEGFDHLHLVGENFATLRRYTPALLEVLELRAAPAAQGVLAAVQTLRE
MNADNLRKVPADAPTAFIKPRWKPLVITPEGLDRKFYEICALSELKNALRSGDIWVKGSR
QFRDFDDYLLPAEKFAALKREQALPLAINPNSDQYLEERLQLLDEQLATVTRLAKDNELP
DAILTESGLKITPLDAAVPDRAQALIDQTSQLLPRIKITELLMDVDDWTGFSRHFTHLKD
GAEAKDRTLLLSAILGDAINLGLTKMAESSPGLTYAKLSWLQAWHIRDETYSAALAELVN
HQYRHAFAAHWGDGTTSSSDGQRFRAGGRGESTGHVNPKYGSEPGRLFYTHISDQYAPFS
TRVVNVGVRDSTYVLDGLLYHESDLRIEEHYTDTAGFTDHVFALMHLLGFRFAPRIRDLG
ETKLYVPQGVQAYPTLRPLIGGTLNIKHVRAHWDDILRLASSIKQGTVTASLMLRKLGSY
PRQNGLAVALRELGRIERTLFILDWLQSVELRRRVHAGLNKGEARNSLARAVFFNRLGEI
RDRSFEQQRYRASGLNLVTAAIVLWNTVYLERATQGLVEAGKPVDGELLQFLSPLGWEHI
NLTGDYVWRQSRRLEDGKFRPLRMPGKP
>gi|51492563|ref|YP_067860.1| transposase for transposon Tn1721 [Aeromonas punctata]
MPRRLILSATERDTLLALPESQDDLIRYYTFNDSDLSLIRQRRGDANRLGFAVQLCLLRY
PGYALGTDSELPEPVILWVAKQVQAEPASWAKYGERDVTRREHAQELRTYLQLAPFGLSD
FRALVRELTELAQQTDKGLLLAGQALESLRQKRRILPALSVIDRACSEAIARANRRVYRA
LVEPLTDSHRAKLDELLKLKAGSSITWLTWLRQAPLKPNSRHMLEHIERLKTFQLVDLPE
GLGRHIHQNRLLKLAREGGQMTPKDLGKFEPQRRYATLAAVVLESTATVIDELVDLHDRI
LVKLFSGAKHKHQQQFQKQGKAINDKVRLYSRIGQALLEAKESGSDPYAAIEAVIPWDEF
TESVSEAELLARPEGFDHLHLVGENFATLRRYTPALLEVLELRAAPAAQGVLAAVQTLRE
MNADNLRKVPADAPTAFIKPRWKPLVITPEGLDRKFYEICALSELKNALRSGDIWVKGSR
QFRDFDDYLLPAEKFAALKREQALPLAINPNSDQYLEERLQLLDEQLATVTRLAKDNELP
DAILTESGLKITPLDAAVPDRAQALIDQTSQLLPRIKITELLMDVDDWTGFSRHFTHLKD
GAEAKDRTLLLSAILGDAINLGLTKMAESSPGLTYAKLSWLQAWHIRDETYSAALAELVN
HQYRHAFAAHWGDGTTSSSDGQRFRAGGRGESTGHVNPKYGSEPGRLFYTHISDQYAPFS
TRVVNVGVRDSTYVLDGLLYHESDLRIEEHYTDTAGFTDHVFALMHLLGFRFAPRIRDLG
ETKLYVPQGVQAYPTLRPLIGGTLNIKHVRAHWDDILRLASSIKQGTVTASLMLRKLGSY
PRQNGLAVALRELGRIERTLFILDWLQSVELRRRVHAGLNKGEARNSLARAVFFNRLGEI
RDRSFEQQRYRASGLNLVTAAIVLWNTVYLERATQGLVEAGKPVDGELLQFLSPLGWEHI
NLTGDYVWRQSRRLEDGKFRPLRMPGKP
>gi|160431644|ref|YP_001551811.1| transposase [Salmonella enterica subsp. enterica serovar Dublin]
MPRRLILSATERDTLLALPESQDDLIRYYTFNDSDLSLIRQRRGDANRLGFAVQLCLLRY
PGYALGTDSELPEPVILWVAKQVQAEPASWAKYGERDVTRREHAQELRTYLQLAPFGLSD
FRALVRELTELAQQTDKGLLLAGQALESLRQKRRILPALSVIDRACSEAIARANRRVYRA
LVEPLTDSHRAKLDELLKLKAGSSITWLTWLRQAPLKPNSRHMLEHIERLKTFQLVDLPE
GLGRHIHQNRLLKLAREGGQMTPKDLGKFEPQRRYATLAAVVLESTATVIDELVDLHDRI
LVKLFSGAKHKHQQQFQKQGKAINDKVRLYSRIGQALLEAKESGSDPYAAIEAVIPWDEF
TESVSEAELLARPEGFDHLHLVGENFATLRRYTPALLEVLELRAAPAAQGVLAAVQTLRE
MNADNLRKVPADAPTAFIKPRWKPLVITPEGLDRKFYEICALSELKNALRSGDIWVKGSR
QFRDFDDYLLPAEKFAALKREQALPLAINPNSDQYLEERLQLLDEQLATVTRLAKDNELP
DAILTESGLKITPLDAAVPDRAQALIDQTSQLLPRIKITELLMDVDDWTGFSRHFTHLKD
GAEAKDRTLLLSAILGDAINLGLTKMAESSPGLTYAKLSWLQAWHIRDETYSAALAELVN
HQYRHAFAAHWGDGTTSSSDGQRFRAGGRGESTGHVNPKYGSEPGRLFYTHISDQYAPFS
TRVVNVGVRDSTYVLDGLLYHESDLRIEEHYTDTAGFTDHVFALMHLLGFRFAPRIRDLG
ETKLYVPQGVQAYPTLRPLIGGTLNIKHVRAHWDDILRLASSIKQGTVTASLMLRKLGSY
PRQNGLAVALRELGRIERTLFILDWLQSVELRRRVHAGLNKGEARNSLARAVFFNRLGEI
RDRSFEQQRYRASGLNLVTAAIVLWNTVYLERATQGLVEAGKPVDGELLQFLSPLGWEHI
NLTGDYVWRQSRRLEDGKFRPLRMPGKP
>gi|58000311|ref|YP_190208.1| Tn1721 transposase [Escherichia coli]
MPRRLILSATERDTLLALPESQDDLIRYYTFNDSDLSLIRQRRGDANRLGFAVQLCLLRY
PGYALGTDSELPEPVILWVAKQVQAEPASWAKYGERDVTRREHAQELRTYLQLAPFGLSD
FRALVRELTELAQQTDKGLLLAGQALESLRQKRRILPALSVIDRACSEAIARANRRVYRA
LVEPLTDSHRAKLDELLKLKAGSSITWLTWLRQAPLKPNSRHMLEHIERLKTFQLVDLPE
GLGRHIHQNRLLKLAREGGQMTPKDLGKFEPQRRYATLAAVVLESTATVIDELVDLHDRI
LVKLFSGAKHKHQQQFQKQGKAINDKVRLYSRIGQALLEAKESGSDPYAAIEAVIPWDEF
TESVSEAELLARPEGFDHLHLVGENFATLRRYTPALLEVLELRAAPAAQGVLAAVQTLRE
MNADNLRKVPADAPTAFIKPRWKPLVITPEGLDRKFYEICALSELKNALRSGDIWVKGSR
QFRDFDDYLLPAEKFAALKREQALPLAINPNSDQYLEERLQLLDEQLATVTRLAKDNELP
DAILTESGLKITPLDAAVPDRAQALIDQTSQLLPRIKITELLMDVDDWTGFSRHFTHLKD
GAEAKDRTLLLSAILGDAINLGLTKMAESSPGLTYAKLSWLQAWHIRDETYSAALAELVN
HQYRHAFAAHWGDGTTSSSDGQRFRAGGRGESTGHVNPKYGSEPGRLFYTHISDQYAPFS
TRVVNVGVRDSTYVLDGLLYHESDLRIEEHYTDTAGFTDHVFALMHLLGFRFAPRIRDLG
ETKLYVPQGVQAYPTLRPLIGGTLNIKHVRAHWDDILRLASSIKQGTVTASLMLRKLGSY
PRQNGLAVALRELGRIERTLFILDWLQSVELRRRVHAGLNKGEARNSLARAVFFNRLGEI
RDRSFEQQRYRASGLNLVTAAIVLWNTVYLERATQGLVEAGKPVDGELLQFLSPLGWEHI
NLTGDYVWRQSRRLEDGKFRPLRMPGKP
>gi|284176291|ref|YP_003406568.1| putative PAS/PAC sensor protein [Haloterrigena turkmenica DSM 5511]
MSDGTATVAGDVLRVLVVGDARRVDAATDALSSQLESISIVRERTLATALERLAQLAIHC
VVCPFETGADPSPLAAVRDRDGEVPVVAVVDGAAADGRAAEAALEAGATDVVEADDPPSL
VATRVRNLADRYRLETAPERRDGSVLERSDALVWVVDADGDLETVSSAVEPRLGYTPTEL
ERTPLTRLVHPEDRESATDLLETAAATAFGTTERGTVRIGHADGTWRVYDLRCTNRLGDR
DVDGLVCTLEPASVRESDGPARRALDRFDEAVFSLGPAWELRYANAAADRLFDADGSAEP
GTIVWDLLDDAVRGRFAERFQEAAATEQVVTFETPYSSLESRLSVSVHPGANGVTVYARE
ADPAASPVDRERLDLLESVVDAVEDGLVVLEGSTIRFASAGLFESADAEPLVGRELDALF
DDALAAAVRERASATVARWMEPLSGTLALDGRAVDVFVTPLSDDRVLCVVRDRRRSAAAA
LSTVGETVATIRAADSPGAVRRATVDAALTCAGADLAAWYLREDDRLRPAAVETASTAGS
VDLPPIDPAETELLERLAEAETATEDEPGFETDTDAAGPAVAFDRSELESVLANAGIRAE
RVVAVPVGDRGVVLATSTEPMAFGERDRLPLETVVAAAATALEALEGAAAVRSCRTDLER
LEYVVDRCRRLREIERTLLAGETRREIESSLCEALVSLSLDEEPGAIDLAWIGDVSAGSD
HITPDAWAGRNGDAIESMSVPMDGDDESTHPTARAATALEPTAAVDIDADDHADETTGAW
DRRTAEREFRSALSVPLAIDDFCYGTLTVYAEQPVAFDDATRAVCTHLAAVASHAIAAVE
RKRALLSERVTELEIVLQGADEPLSAVAHRLERRLDVEAVVPRSSAGSTVFCTATDVTED
ALRAAVEPVSGVESGRLVGERPDASLLELVLTTSTLATTLAEHGGVLRSVVPVDDRTRLV
VDLSSTVDVRSFVGLIERRQPGANLVARRERDRSVQPARAFDTELRARLSERQLRTLETA
YYGGFFEWPRESTGEEIADSLGVSQPTFSRHLRLAQRKVFALLFDERPDAAEE
>gi|241114134|ref|YP_002973609.1| outer membrane efflux protein [Ralstonia pickettii 12D]
MSSQFPLRAPVQRQRGAGLASRRNVVSQPSLALCALALALTLSTTTSQAADAPAFGVLLQ
QSLARAPILLEQQANAEAARLDAAQSRKWLNPKVDALSEDLNAPSNGGQSPRQITFSISQ
PLELGGKRASRIAVSDRDSDVAEARRREAEVLWAAKLAVAYGTVEAAQGRQRVAADELSR
AGDDLRAARAQVEAGKEASVRVAQAEAGAAAARGAERAAAADLTQALEELSALVGSQERF
TGIAGSLFSTAADAGAAADESPTLRVAQSEREASEARLQVEERRWIPDLSVTAGVRRYAR
TSQNGYVVGLSASIPLFDRNRDGVAAARQRVQAADARVLAARLETAAARRSAQAQLLAAE
GQLEAALEGERASAEGYRLARIGYDAGRTPLVELLFARRAYSEAQRSTIDARLARVRSLA
ALAQAQGRLAFGESQ
>gi|91791328|ref|YP_552278.1| phage integrase [Polaromonas sp. JS666]
MSVTAGSSDSDALPNAAALAALRAWYEGIDSRTAVARYLGERRVTDESSRGLLGRLRRQV
ADFARGRHRADLAALFERAHARGSKRAITIARALDTIASLPVPQPLIGDDLERWLRPRSA
AALRAAGIKTLADLTVRVPRRRRWWVTVPGLGATGARQIEAFFAAHPDLTQRARALVAAA
PPKDLSPWENLVVPEDVDGSRGTLRAPRSACAMRADNDYQAVQAWLSLHESPATQRKYRK
EAERLVLWAIVERGCALSSLATEDAVAYRAFLRRPTPRSRWVGPPRPRSSPEWRPFAGGL
SARSAAHGLSVLSAMFRWLIEQRYVLANPFSGIKVRGVQPAGMDTSRSFSDAEWALLRTV
ADGLEWSYGWQPAAAQRLRFVLDFAYATGLRASELVHATLGAIEVDHEERWLHVVGKGHR
AGRVTLPPLARSALDRYLVQRGLPTTPQKWSPDIPLIGNIGGEAGINRARLWVVMKRFFA
TVADILVEDNPTLAAKLRRATPHWMRHTHASHALQGGAELTAVRDNLRHSSIATTSIYLH
SDEVKRARQMDAAFAVR
>gi|194447190|ref|YP_002043890.1| ParB-like partition protein [Salmonella enterica subsp. enterica serovar Heidelberg str. SL476]
MPVTKCEPETTRKASRKSAKTQETALSALLAQTEEVSVPLASLIKSPLNVRTVPYSVESV
SELAGSIKGVGLLQNLVVHTLPGDRYGVAAGGRRLAALNMLAERNILPADWPVRVKVIPQ
ELATAASMTENGHRRDMHPAEQIAGFRALAQEGKTPAQTGDLLGYSPRHVQRMLKLADLA
PVILDALAEDRITTEHCQALALESDTARQVQVFEAACQSGWGGKPDVRVIRNLITESEVA
VKDNTKFRFVGADAFSPDELRTDLFSDDGDGYVDRVALDAALLEKLQAVAEFLREAEGWE
WCAGRMEPVGECREDAGTYRCLPEPEAVLTEAEDERLNELMTRYDALENQCEESDLLEAE
MKLMRCMAKVRAWTPEMRAGSGVVVSWRYGNVCVQRGVQLRSEDDAADDADRTEQVQEKA
SVEEISLPLLTKMSSERTLAVQAALMQQPDKSLALLAWTLCLNVFGSGAYSKPVQISLEC
KHYSLTSDAPSGKEGAAFLVLMAEKARLAALLPEGWSRDMTTFLSLSQEVLLSLLSFCTA
CSLNGVQTRECGHTSRSPLDSLESAIGFHMRDWWQPTKANFFGHLKKPQIIAALNDAGLS
GAARDAEKMKKGDAAEHAEHHMKDNRWVPGWMCAPHPQTDTTERTDNLADAA
>gi|161343811|ref|NP_863422.2| hypothetical protein R64_p067 [Salmonella enterica subsp. enterica serovar Typhimurium]
MPVTKCEPETTRKASRKSAKTQETALSALLAQTEEVSVPLASLIKSPLNVRTVPYSVESV
SELAGSIKGVGLLQNLVVHTLPGDRYGVAAGGRRLAALNMLAERNILPADWPVRVKVIPQ
ELATAASMTENGHRRDMHPAEQIAGFRALAQEGKTPAQTGDLLGYSPRHVQRMLKLADLA
PVILDALAEDRITTEHCQALALESDTARQVQVFEAACQSGWGGKPDVRVIRNLITESEVA
VKDNTKFRFVGADAFSPDELRTDLFSDDGDGYVDRVALDAALLEKLQAVAEFLREAEGWE
WCAGRMEPVGECREDAGTYRCLPEPEAVLTEAEDERLNELMTRYDALENQCEESDLLEAE
MKLMRCMAKVRAWTPEMRAGSGVVVSWRYGNVCVQRGVQLRSEDDAADDADRTEQVQEKA
SVEEISLPLLTKMSSERTLAVQAALMQQPDKSLALLAWTLCLNVFGSGAYSKPVQISLEC
KHYSLTSDAPSGKEGAAFLVLMAEKARLAALLPEGWSRDMTTFLSLSQEVLLSLLSFCTA
CSLNGVQTRECGHTSRSPLDSLESAIGFHMRDWWQPTKANFFGHLKKPQIIAALNDAGLS
GAARDAEKMKKGDAAEHAEHHMKDNRWVPGWMCAPHPQTDTTERTDNLADAA
>gi|21492899|ref|NP_659974.1| type III secretory system protein [Rhizobium etli CFN 42]
MKVRSSAIAMLAQRTDMLLAVFFASVVTMLVLPLPTIVLDVLIAFNLSFAFVVLITTTYL
KSVLEISTFPAVILIGTLFRLALTISSTRLVLADADAGEIIMAFGDFVVAGNVVVGLIIF
LIVALVQFIVVTKGAERIAEVGARFTLDAMPGKQLAIDSDLRNGHITTEAAQKRRSRLEQ
ESQFFGAMDGAMRFVKGDAVAGLVIVAVNLIGGLAIGIFQKGLSFAEAAHLYTLLSIGDG
LVSQIPSILMAVSAGIVVTRVSDDGNGSLGSDIGRELFREPRALAIAAALTICAGFVPGF
PTGVLGAIGLCLAGLAFMVHRRRAGPAAAASANAVESANSYPLDRTKYGDPVIATVAVET
LARLEAMRLGEMLDGRIRMAARAVGVSVTVPTFNADPRMAEDLIHLQVENVPAGLVSCGP
ERTAEQIADGIVRIVRRHIGALFSVDDAAQWLGSLEPRLGKLAIDVATQVPLMLTVAVVR
RLLDSGVTLSQPRGLLEVMLHAGTDHAPDALAEMARAALVKQIAFGLLDRRGLLPALVLP
TEWDHFIRSYDAAGATEKIEIAERLRLLAEKARQALEDANERGYDPIIIVPGEWRLLTQT
LMIHHNCRIPVLAAEEIDRDITIETIGEIGQIRNAAGSKQRPG
>gi|190894064|ref|YP_001984358.1| type III secretory system protein [Rhizobium etli CIAT 652]
MKVRSSAIAMLAQRTDMLLAVFFASVVTMLVLPLPTIVLDVLIAFNLSFAFVVLITTTYL
KSVLEISTFPAVILIGTLFRLALTISSTRLVLADADAGEIIMAFGDFVVAGNVVVGLIIF
LIVALVQFIVVTKGAERIAEVGARFTLDAMPGKQLAIDSDLRNGHITTEAAQKRRSRLEQ
ESQFFGAMDGAMRFVKGDAVAGLVIVAVNLIGGLAIGIFQKGLSFAEAAHLYTLLSIGDG
LVSQIPSILMAVSAGIVVTRVSDDGNGSLGSDIGRELFREPRALAIAAALTICAGFVPGF
PTGVLGAIGLCLAGLAFMVHRRRAGPAAAGSANAVESANSYPLDRTKYGDPVIATVAVET
LARLEAMRLGEMLDGRIRMAARAVGVSVTVPTFNADPRMAEDLIHLQVENVPAGLVSCGP
ERTAEQIADDIVRIVRRHIGALFSVDDAAQWLGSLEPRLGKLAIDVATQVPLMLTVAVVR
RLLDSGVTLSQPRGLLEVMLHAGTDHAPDALAEMARAALVKQIAFGLLDRRGLLPALVLP
AEWDHFIRSYDAAGATEKIEIAERLRLLAEKARQALEDANERGYDPIIIVPGEWRLLTQT
LMIHHNCRIPVLAAEEIDRDITIETIGEIGQIRNAAGSKQRPG
>gi|288963180|ref|YP_003453459.1| hypothetical protein AZL_f01550 [Azospirillum sp. B510]
MPQSTSGTTIWLVTGGATLSVGSFNTLIGDSNSTDVVTLNATSGSTILVTALETLIGNIG
NDLVTLSSGNTLLVSLIETLTGGAGTDVISIDGGTAGSTILVSALETLTGNGGTDIITLG
GTSGNTVLVSLLETLTGSSGTDVVTLGTAGSTLLVSALETLTGNSGTDVVTLSGTAGSTV
QVSLLETLAGTSGIDVVTLTGTVGNTLLISAIETLTGGAGTDAVSLNGGTIGNTLLVSAI
ETLTGNSGIDIVTLNGTAGSTILVSALETLTGTSGTDAVTLGTAGSTLLVLAIETLTGNG
GTDVVTLSGTAGSTVQVSLLETLAGTSGIDIVTLTGTVGNTLLISAIETLTGGAGTDAVS
LNGGTIGNTLLVSAIETLTGNSGIDIVTLNGTAGNTVLVSLLETLTGTSGTDAVTLGTAG
STLLVLAIETLTGNSGTDVVTLSGTAGSTVQVSLLETLAGTSGIDIVTLTGTVGNTLLIS
AIETLTGGAGTDAVSLNGGTIGNTLLVSAIETLTGNSGIDIVTLGGTVGNTLLVSAIETL
TGNSGTDAVTLGGGTIGSTLLISAIETLTGNSGTDVVTLSGTAGSTILVSALETLTGTSG
TDAVTLGTVGSTLLALGIETITGNSGTDVVTLSGTAGTTVLVSLLETLTGNSGTDVVTLG
GGTVGNTLLISAIETLIGNSGLDAVTLGTAGSTLLVSSIETVIGTGTGTDIVTLSSTAGS
TVFVGALETLIGSAFNDAISFNSNGSTVLVSAIETIADTTTGIDVVTLGGVGSTVLVAGL
ETLTGTSGTDIVTLASTGTTLLISAIETLAGGAGTDVITLGTGGNTLLASLLETIAGNSG
TDVVTLGGTIGNTLLVSALEILAGSTGTDAITLGTAGNSIIVRDIETLTGNSGTDAVTLG
GTAGNTLLASLLETITGSSGTDAVTLGTIGSTLLVSALETLTGNSGTDTVTLGSAGNTLL
ASLLETITGNSGSDLVFLGTVGNTVLVSGLELLIGNTGTDAVTLGTAGNSIIVRDLETLI
GNSGTDVVTLGGIIGNTLLVSALEILAGSTGTDVVTLGTAGNSIIVRDLETLTGNSGTDA
ITLGGTAGNTVLVSLLETLTGSSGTDAVTLGTIGSTLLVSALETLTGNSGTDVVTLGSAG
NTLLASLLETITGGAGTDIVFTGSAGNTVLVSGLELLIGNTGTDAITLGTAGNSIIVRDI
ETLTGNSGTDVVTLGGTAGNTLLASLLETITGSSGTDAVTLGTIGSTLLVSALETLTGNS
GTDAVTLGSAGNTLLASLLETITGGVATDLVFLGTVGNTVLVSGLELLIGNTGTDAVTLG
TAGNSIIVRDIETLTGNSGTDVVTLANTGNTLLVSALEILAGGTGTDVVTLNANSTLIVR
DLETLTGSGGTDVITLGGTAGNTVLVSLLETLTGSSGTDAVTLGTIGSTLLVSALETLTG
NSGTDIITLGSAGNALLVSAIETITGGAGTDIVFTGSAGNTVLVSGLELLIGNSGTDAIT
LGTAGNSIIVRDIETLTGNSGTDVVTLGGTAGNTLLASLLETITGSSGTDAVTLGTIGST
LLVSALETLTGNSGTDAVTLGSAGNTLFASLLETITGGIATDLVFLGTVGNTVLVSGLEL
LIGNTGTDAVTLGTSGNSIIVRDIETLTGNSGTDVVTLANTGNTLLVSALEILAGGTGTD
VVTLNANSTLIVRDLETLTGSGGTDVITLGGTAGNTVLVSLLETLTGSSGTDAVTLGTIG
STLLVSALETLTGNSGTDIITLGSAGNALLVSAIETITGGAGTDIVFTGSAGSTMNISAL
EILVGDAGTDVVTITTTTANTLIVRGIETLTGGSASDTIVLGDTGSTILVSAIEALTGGA
GTDAVTLGGTSGNTLLVSALETLTGNSGTDAVTLGSAGNTLFASLLETITGGIATDLVFL
GTVGNTVLVSGLELLIGNTGTDAVTLGTSGNSIIVRDIETLTGNSGTDVVTLGNTGNTLL
VSALEILAGGVGTDVVTLNANSTLIVRDLETLTGSGGTDAITLGGTAGNTVLVSLLETLT
GSSGTDAVTLGTIGSTLLVSALETLTGNSGTDIVTLGSAGNALLVSAIETITGGAGTDIV
FTGSAGSTMNISALEILVGGAGTDVVTITTTTANTLIVRGIETLTGGSASDTIVLGDTGS
TILVSAIEALTGGAGTDAVTLGGTSGNTLLVSAIETLVGNSGTDVVTLGSAGSNLLVSAI
ETLTGGAGTDIVFLGSAGNTMQVGAVEVLVGGTGTDAITLASAGATLAVRAVETLIGGVG
TEVVFLADVINTVTVSGLSILIGGTATDVVTLAGTAGNTLITRAVETLIGSVNNDAVILG
DSGNLMTVSGLETLIGGAGTDIVFLGSSGNSLTVSGLEVLVGGVGTDVVTIGSAGSTIAL
RGIETLIGGSGTEVIFLGDTANTLTVSQIDILIGGASTDIVTLGNSGNTLITRGVETLIG
GTGTDAVILGDTGNTMTVSALETLAGGRGTDIVFLGSSGNTSLVSGVEVLVGGAGNDAVT
LGTAGSTIALRDIETLSGTSSSDVVFLGDTGNTVNVSGVSILIGGNGTDVVTLSNASGNT
LITRGVETLIGNSNTDVVILGDTANTVSVSGVEALTGGANADVVTVTSGAIRFTGGAGAD
TITLQANANNDQIVFQTGGDGAAAGATTGFDVVNNFQTSDQVVITGALRSFVDRNGTGVL
ESSTRATGTVDMRTDEVVALSTAVSNLADTDLASFRSALGTLTNSSVGANTLVLANDGTN
TGLYLVTDWNGDGTVTGTEARLLARFNGVLLGTGNVTAG
>gi|126464821|ref|YP_001041797.1| nuclease [Rhodobacter sphaeroides ATCC 17029]
MAKRKRLTLPPLGGFAPGPASASEASPAPASAAALGPGLAPAPISRVTGEAAATAALREV
AEELGAARSEGRLVLRLELDRIEEGWLVRDRIGLEAEELASLMTSLAAHGQRSPIEVTDM
GEGRFGLISGWRRVTALRRLHAETGEERFATVLALLRRPDTAAAAYVAMVEENEIRAGLS
YFERARIAAKAVEAGVFATDKLALQQLYGSASRAKRSKIGSFLGIYRALEGALRYPSALP
ERLGLALARRLEEEAAFAAEVAAALAAAVPDSAEAELALIADLLAPAAEAAPEQEPARPS
APDPAPEAPAPVPASAPAARPARPQAPAAELRPGLFLKADGAGSLHLYGPAVDEAFRARL
RDWLASEG
>gi|288960522|ref|YP_003450862.1| iron(III) transport system permease protein [Azospirillum sp. B510]
MRLANDCGAHAEHGKGEGWSKNPSASGSLNHPSPSPRLWRGSPPSPATGEGLYLLLGLLV
LLPVLRLLWEAGDATVLARVLNSPATWRATTNSLAIAAGATLAAALIGGPFALLVGLTNL
RARTAMSFALILPLMIPPQIVAMAWTHLAGSGSPILKPLGLAPPVGTANPAQSSAGMILV
MGIEHAPLVFLALRAALRAIPGDVLEAARASGAGPWRAVRGVVLPLCLPGLVAGLAMAFV
AALGNFGVPALLGVPAGIPMLPTLIYRRLAGFGPSALPEVAVLAAVIGLVACLGIALQTI
LQARIASRLPGGARPLAAVPLGPARAPVELLAWGVLALMVAAPLAALLATSLVSVYGLPI
GLGTLTLAHYREVLALDQVGRAFSNSMLLSGAAAALLALLAVPLAHAMALTGKTGRIALA
VGVLVELPHAVPGVVLGIGCILLFLKPLPGLGIGLYGTLWIILAAYLVRFLPLALRPVQA
ACAALDPMVEEAARALGAGPLRRLATVVAPLVAPAAAAGGLLVFLTCFNELTVSILLWSQ
GRETLGVVVYALEEGGSPTLGAALGVVAILVVLAAMLAAGLLGRRLPPGVLPWRG
>gi|228861739|ref|YP_788048.2| transcriptional regulators [Escherichia coli]
MPVTKCEPETTRKASRKSVKTQETALSALLAQTEEVSVPLASLIKSPLNVRTVPYSAESV
SELAESIKGVGLLQNLVVHTLPGDRYGVAAGGRRLAALNMLAERGILPADWPVRVKVIPQ
ELATAASMTENGHRRDMHPAEQIAGFRAMAQEGKTPAQIGDLLGYSPRHVQRMLKLADLA
PVILDALAEDRITTEHCQALALENDTARQVQVFEAACQSGWGGKPEVQTIRRLVTESEVA
VAGNSKFRFVGADAFSPDELRTDLFSDDGDGYVDRVALDAALLEKLQAVAEFLREAEGWG
WCAGRMEPVGECREDAGTYRCLPEPEAVLTEAEEERLNELMARYDALENQCEESDLLEAE
MKLMRCMAKVRAWTPEMRAGGGVVVSWRYGNVCVQRGVQLRSEDDAADDADRTEQVQEKA
SVEEISLPLLTKMSSERTLAVQAALMQQPDKSLTLLAWTLCLNVFGSKAHSSPARIRLEC
EHYALTSDAPSGKEGAAFMALMAEHSRFAALLPEGWERDMTTFLSLSQEVLLSLLSFCTA
CSLNGVQTRECGHTSRSPLDSLESAIGFHMRDWWQPTKANFFGHLKKPQIIAALNEAGLS
GAARDAEKMKKGDAAEHAEHNMKDNRWVPGWMCAPHPQTDATERTDNLADAA
>gi|10957421|ref|NP_051652.1| iron ABC transporter, permease protein [Deinococcus radiodurans R1]
MAGAAGGAVNVRRAAPLRPSPAARTLSAGILLLLLLAVLSVLALGVGAVRTPPADVLGAL
RSQGDDLTRQLVLELRLPRVLTAMLTGAMFAASGAILQGVIRNPLASPDLIGVGAGAGLA
ATLFLLAWPGAPAGGLPWAALTGAWGGFGLVLLLSKEWSGLGPGSLHPVRLALVGVAVAA
ALGAAQQLVLVRAPDGLGAALSFLTGTVYGADSARVARLLPWAALLLPAALLLSRTLDVL
SLGDDLATSLGTRVGAARLLCLSVGVALAGAAVTGAGILGFVGLLAPHLARLLVGGKHIR
LLPIAMLLGAALVLAADTLGRSLLPPLEIPAGIFTTLVGAPYFLYLLRKTR
>gi|28558906|ref|NP_788166.1| putative nickel resistance protein [Ruegeria sp. PR1b]
MLEILSDRTYRHLFLAQVVALLGTGLATVALGLLAYDLAGDGAAMVLGTVFTIKMVAYVG
IAPIAGAFADRAPRRALLVTLDLVRAGAALCLPFVTEVWQVYVLIFLLQSASAAFTPTFQ
ATIPDVLPEEARYTRALSLSRLAYDLENIVSPTLAALLLAVMSYNSLFLGTVMGFAASAV
LVVSVLLPSPKASEPRGVYDRTTRGMRIYLATPRLRGLLALNLAAAAAGAMVLVNSVVLV
RGTLGLDESALAWTMFAFGAGSMLGAFALPRLLDCLPDRPVMVGGAALMVLTLLALAAEV
AALGLDWPFLLGAWLLVGLGYSAVLTPSGRLLRRSAHAEDRPALFAAQFALSHACWLVTY
PLAGWLMTRFGPVVALVLLAALAGIGALAALRLWPSGDPDTFEHTHENLPLDHPHLHGTR
RHAHPFVVDEEHPRWASQL
>gi|240142277|ref|YP_002966787.1| hypothetical protein MexAM1_META2p0599 [Methylobacterium extorquens AM1]
MIDGRELARRIAARNDQLWRDERRVAATLEDAVRIQTAQRTEEAKAWSRLGAMRLAQDGE
VLTGRMDASAKEAASILQRRERRLDEIRERIAELELQVETAADAHARAMVAATEAGACAA
RRKADALEALERDETCRAAAADVAALQAQAGKADGKAAEARNTLDGKARPYLLEPTFAYL
WERGYGTPAYEGSGIVRRLDGWVARLVGYETARRDFLNLNEIPRRLSAHADRLRAALDEA
RVALHAASAVHTADAEEAEREARRLGDAAEAAASDLGSLRDRLGRMGRDLRKAAERNDED
WHLASAALGRSLATDSLARIEAAAAETPDTLDDLLVSEIRKARERAAEAERIASATRDEL
QRIRKRRKLLEGEAGHLAEQGWDDEDSLFADELGGVELSRMADGTTTGAGFRIKVKLTRR
ERPRPVVREEPSWSQDAGTVWGRGDRSESPSAGRRQDEEFRTGGGIGAGGGFVTGGVIGA
IAGAAIGADDAAAASDGADFTTGGEI
>gi|188574222|ref|YP_001919400.1| ParB-like partition protein [Escherichia coli 53638]
MPVTKCEPETTRKASRKSVKTQETALSALLAQTEEVSVPLASLIKSPLNVRTVPYSAESV
SELAESIKGVGLLQNLVVHTLPGDRYGVAAGGRRLAALNILAERGIIPADWPVRVKVIPQ
ELATAASMTENGHRRDMHPAEQIAGFRAMVQEGKTPAQIGDLLGYSPRHVQRMLKLADLA
PVILDALAEDRITTEHCQALALENDTARQVQVFEAACQSGWGGKPEVQTIRRLVTESEVA
VAGNSKFRFVGADAFSPDELRTDLFSDDEGGYVDCVALDAALLEKLQAVAEFLREAEGWE
WCAGRMEPVGECREDAGTYRCLPEPEAVLTEAEEERLNELMTRYDALENQCEESDLLEAE
MKLMRCMAKVRAWTPEMRAGGGVVVSWRYGNVCVQRGVQLRSEDDAADDADRTEQVQEKA
SVEEISLPLLTKMSSERTLAVQAALMQQPDKSLALLAWTLCLNVFGSGAYSKPAQISLEC
EHYSLTSDAPLGKEGAAFMALMAEKARLAALLPEGWSRDMTTFLSLSQEVLLSLLSFCTA
CSLNGVQTRECGHTSRSPLDSLETAIGFHMRDWWQPTKANFFGHLKKPQIIAALNEAGLS
GAARDAEKMKKGDAAEHAEHHMKDNRWVPGWMCAPHPQTDATERTDNLADAA
>gi|121583417|ref|YP_973848.1| phage integrase family protein [Polaromonas naphthalenivorans CJ2]
MSNTPSSTLLNTRFVRRLGPHHFAHLRACAEGLAIADCARRYLGVEHGHEAITAHRQAVD
AVRAVARRRGESAWRLVGLTIRTQAGSARPDLDEFAAAQGLEAFSESEVVKLYAEAFAAD
RKTARSQRLRERQLALLRRLEGLAAETPQPGDLVAGWFDGVLAAKLVTAGILTLGDLNAR
VSAGGRWFASLPAVGVAKARGIERHLATLLPRDVQPPRLLFALSRAPALFDAPSPSGASG
ARAASPSGERVLDDRSQAALARSLLDAGSDLEAVQRWIQARAGSLATATLYRREAHRLLL
WLQYERGENGRGATLAQMGVAECSAFMAFLQHIPPRWISRVRAAPGQPGWAPFRGQLSHR
SCRQSITIIASLFAWLQSARYLAANPWVLVNQATGDDPGHKMLDTKALSEAAMAEVLRFI
DAQAPSPSRARMRFIVRFVEAVGLRSAELLSARLGDLRMEPEGWVMQVHGKGAKNRIAAV
PGQALHALEDYLLARGLGSIQAAAPSAPLLAATQDAMAPIGYQALYEHVRGWLAKAVRAS
SLPANERDRLAGATTHWLRHTFGTRAIARQVPLDVIQAQMGHASIQTTTAIYGRAPIRRR
VDELGKAFG
>gi|17548332|ref|NP_521672.1| hypothetical protein RS03011 [Ralstonia solanacearum GMI1000]
MNAAFGSARALTHREHGRLIALLALVLAPLLRSLPLVTCSVFGVLLLWRTGLWVRRAPLP
NKWLLGVTGAAVLGITLVLALRTGGNIGRDLSVAVLGAFLVLKLMESHTVRNGILVTQLC
CFLLLSQTLFDQPPWMAATLLASVGLLLHHWMVLLHPQAPARLSVAGVLLRLVMTGLPCA
AVLFLLFPRLDHPLWRLPQGADVATSGLTDRMAPGSIGQLILSDDLAFRADFNGVPPPSG
ARYWRGIVLWRFDGQAWTASSFRQRAEPASVPNSAGVSDSAGVPDSANARPGAGRLVDYS
ITLEPTRQRWLFALDRGVSIDARDGLRRSIDAEFLSAHPLDERIRYHARSRLPGPGTGDE
EALDPLTQQLALALPPGNPQARALAAQWAGLAPAERVASALKLFRDAPFAYTLEPEPLRG
EQIDDFLFRTRRGFCEHYAGSFVFLMRAAGVPARVVVGYQGGEDNAVSGDLIVRQSDAHA
WAEVWLRGRGWVRVDPTAAVAPQRVERGLAGAVPASEFRSRRVQEPAWLRSVRWGLDGLI
SGWNRWVLGYDRARQARLFAWLGLEAADPRAVLWGVSALFLLAALPLLWQQRRPRPDPVQ
AQWQRVCDRLARHGCVRGAAEGPMAYAERAAARFPQAADALRRVAAGYVALRYGRDDGDA
QARAQRLAQWRKDIAALRVPG
>gi|238029058|ref|YP_002913283.1| hypothetical protein bglu_4p0890 [Burkholderia glumae BGR1]
MLVWIGVHLPRLTLESFRPLSPEPSSNDVDGLVVLEQDRVVALDRAARELGVTLGMRRGG
VLTLAANARICLRDTAREDELLRGVAYALLQFTPSVVLEAEAVVLLDVTASLRLFGGIRA
LRRRVRQLVASFGLTAAVSLASTGAAAWTLARGLRGGTALTPRSLRRALARAPLAVAPPA
RRYAEWFDELGCSTLADLQRLPRAGLKKRCGPALLDWLDHVAGSAPTAYEWLEAPPAFDV
RIELPDRVEHADALVFAAHRLVLQLTGWLAAKQLDVCAFVLKLEHERGRDAIAPTELEIV
LGAPTRFEEHLMRLVKERLGRLELPTPAIAIALHAHRVQAAAAPSETLFPEPGGTPQDHA
RLLELLTARLGAENVLTPAPAADFRPEVAAQWVPLEQRKKAAPAPADLPRPAWLLEAPVQ
LLMRANRPFYGTPLRMMSSGERIECGWEDGQAVTRDYFVAEDDHGVCYWLFRERVSARDE
REPRWFLHGLFG
>gi|17548457|ref|NP_521797.1| putative 4-alpha-glucanotransferase (amylomaltase) protein [Ralstonia solanacearum GMI1000]
MSQRPAPPSSPHAASALHRLALDAGLLVDWEDAAGRPMRVSDDVLRAVLRCLGLPADSAA
DEADSRGRLLAEAAEHAVPPLVTGVAGHAVLLETAPPWAATLGGRPYRIGFEHGGGAEGT
VHASIGHDRATLRLAPVPAPGYHRLRIDTGSRTAIETTLAIAPARCYAVSDALQARGRPP
DARLWGGSAQLYGLRHDGERAALSAGLGDYTAAGLLARSLARHGADALALSPVHAMFSAD
THRYAPYSPSSRLFLNAWMIDPAALLGAEAARQAVSDAGLADDCARLEANALIDWPASAA
ARLTVLRALHRRLRMQATAGDSAARRRHEDMLAHCAGQGGSLLDHAHFEALDTHLRQAHP
PLHHWQHWPAPYRSPSYLAVRAFARDHPDAVDFHRFLQWAAARQLAAAQRAAEDAGMAIG
LIADLAVGTDGAGSHAWSRQQDLLIGLTVGAPPDVFNAQGQSWGLTTFSPRAMRTQGFAA
FLEMLRAVMAVPGGVRIDHVLGLMRLWVIPDGARALDGVYLRYPLRDLLRLIALESWRNR
CIVIGEDLGTVPAGLREQLADAGLLGMRILWFERDYARPEAPFRPPQAWSPASVAMTSTH
DLPTVAGWWTGHDLHWQARLGLLPIGMNETDARTHRMADRRALVGAFAQHHRTTVPTAGD
DAAQRIAALQTALAQARTAPPAQVDTLLAATAGDFATAALAYAAAAPVPLAIAPMEDLLG
LLEQPNLPSTIETHPNWRRRLSAPAAGLLAAPAIRARLAALARSRANAAPDSPP
>gi|221635561|ref|YP_002523437.1| two-component response regulator [Thermomicrobium roseum DSM 5159]
MPERAIRILLVDDHALFRQGLRQLLATTPDIVVVGEAGSASEAFELVPQLAPDVVLMDIA
MPGLDGIAATAALRQRFPTLRVVMLTMYEPTTSGEAARAAGAIAYVVKSSRPEELFAAIR
AAANGAIPPNGEVRAGQSPPPPGRDTADRVAQLEQRLAWLEAQLAQLGVREPLPPSHAPA
EPVMSAPPADQPIAPSPPVGAVSRHPVWQPSIGTARAADTMPTPRSVSPQPLPVALTQLA
NSLLLGILVVGELVALASALLLFPSPILARWITLGAGQLASLALITLVALAPQRRSEGQI
VLLVALTAAMAWSLLTARSAPVALQAAALAGTSSLALAALALSWQRRFLLAAALSLALIT
VLPSLLAIIPGALAPLWVTGTVALASGLAWSRLRRPSDPVAWEWLPLAPLALGTPLLLVW
LESGGRPALLLAAPWIAAFPPLVAAGKAQRPVLRALLALHGALALGTVGWLFRTAAHSEQ
AAALAVLAVLASALALLLWWSGQRAGASTAPAVVPAAFAGLSLALAAARHPEPVLAPLVW
CTLGLVLAALPSRCTWSTWIALALFAGGCGAALLAVLRSPDWQRWSLLVLVLGTATMTGP
FLAPRWWFVTGWLGSGVLALAALLALRLTGLVEIAALSGLALGTLVVTRYIVPRLDHPTG
AWVWLPTLGASASALASALTGPLSPGRLGIALQPAVSATSEPVIAASMLVAAALAAGRLL
GRRWRWAAIAIALLLIAYVLPAVVPDAALVLSWSALAVALAHALGIRLRP
>gi|189348836|ref|YP_001942031.1| RND efflux system outer membrane lipoprotein [Burkholderia multivorans ATCC 17616]
MLKPNLALAIVFAMAATAHAQPSLSPGPAPGAAAAPIGAPPSDALPASSLTLSDALAVAA
RNNPALRGARADVDASAGVLMQAGARPNPEVSFLQEGFSRAERTSTALINQTIELGGKRR
ARLDVASYGREAASASLDEQGAAVRADVIAAFYGLLAAQRQLQVTEESAAIAARSADLAG
RRAQAGKVSPVEATKAQVAAAGVQIEVVTARGRVEVAREKLNAVMGEARNDRLAVLGDLE
TVPPVEPLSALTAQLDDAPLARVARAEMLRSNAAISLERARRIPDVTVSAGVKRVTTGGV
PNNQAVVGVSIPIPLFNTNKGALLEATHKAERANADLDRERTRLRLELTQAYANFEAAEQ
EAQRLKSDILPAARLALDAMWRGYELGKFSFLDVLDAQRTLFQGQSQYVRALAGAHAARA
DIGRLVGTPLAAVAQ
>gi|161506502|ref|YP_001573623.1| outer membrane efflux protein [Burkholderia multivorans ATCC 17616]
MLKPNLALAIVFAMAATAHAQPSLSPGPAPGAAAAPIGAPPSDALPASSLTLSDALAVAA
RNNPALRGARADVDASAGVLMQAGARPNPEVSFLQEGFSRAERTSTALINQTIELGGKRR
ARLDVASYGREAASASLDEQGAAVRADVIAAFYGLLAAQRQLQVTEESAAIAARSADLAG
RRAQAGKVSPVEATKAQVAAAGVQIEVVTARGRVEVAREKLNAVMGEARNDRLAVLGDLE
TVPPVEPLSALTAQLDDAPLARVARAEMLRSNAAISLERARRIPDVTVSAGVKRVTTGGV
PNNQAVVGVSIPIPLFNTNKGALLEATHKAERANADLDRERTRLRLELTQAYANFEAAEQ
EAQRLKSDILPAARLALDAMWRGYELGKFSFLDVLDAQRTLFQGQSQYVRALAGAHAARA
DIGRLVGTPLAAVAQ
>gi|13449244|ref|NP_085460.1| hypothetical protein pFQ12_p12 [Frankia sp. CpI1]
MTTPVQDPVAVPADPGPDPVTPPAAETLPCAWCSRPVEQRASGSGRRRRYCPDRDCQDQA
KRARASRRAAGGIGGDVAAAEDLLDRLETYIGRLGDGLAAELTPAGVQSAVSRAEAGAAA
RIAAAAAEAEASRRTAAEEVARAAAERDAALAEAQAARTTAAAADETAAAARAQADADRA
AAADAQRRADTAQAEREAAQDAARTAGADRDQARADAAAAAADRDTAVGRAEQAETERAA
ARDAEQAALARAEAADRARLAAELERTAAEQARDAATARADRADEGWRAAEQARVTAQAE
RDAAQRAEQAAVQARDAAVADAARAWEQAADADRARQAAEADAARAQADRDAARAAADAA
TSRAAASEQSWRDAVAEAARADAQRTAALETARNAEAARDTAQADAGRLAADLAELRVQH
ATEAARAARAEADRDRLTTEAAQLRQQAASRSAARKRTPRKPPADDTGTGA
>gi|83582750|ref|YP_425056.1| major facilitator transporter [Rhodospirillum rubrum ATCC 11170]
MSGVSTPRIPAADAPFASPDTPARRQAILAVMVGCAALVFGLGASLNLAVGRIATSPLHP
SATAVLWIVDTYLVVFGCLLIPAGAIGDRYGRKQAMLAGLTFLAVGSLLSAVAATVPVLL
AGRAVAGAGAALILPNSLALVVQVYPADQKSHAIAVWTGMTGLGGALGNILGGLVLQFAE
WQAIFTVAVPLALAGLALTAWLAPRQAGHEHPLDLVGAGILMLSIFALLTGLIEGQELGW
ASTEVIGALCAAAALLAVFLTTAARRKHPLVDPRIFRARGLCAGMLGITASFIAMYSLFY
LNGQYLMSVKGYPPALAGICTLPLVVVLFWLSPRSVQLARRFGARPVVAVGLAMLIVGLG
LLRLCGADTSYWFYAASIGVIGIGSALSNPVLSTAIIGALPPHQAGVGSGINSFTREIGG
ALGVALFGSLLGSSFPSRLPDTLAQAHGAVQRSVGAALAYAESLPGTAANQTVQVVRQAF
SGAMAQSLLTVMLVLAVAAVLAVLWYPASAGSAEK
>gi|120537117|ref|YP_957174.1| transposase Tn3 family protein [Marinobacter aquaeolei VT8]
MPRRLILSATERDTLLALPESQDDLIRYYTFNDSDLSLIRQRRGDANRLGFAVQLSLLRY
PGYALGTDSELPEPVIQWVAKQVQADPESWAKYGERDVTRREHTQELRTYLQLAPFGLSD
FRALVRELTELAQQTDKGLLLAGQALESLRQKRRILPALSVIDRACSEAIARANRRVYRA
LVEPLTDSHRAKLDELLKLKAGSSITWLTWLRQAPLKPNSRHMLEHIERLRTFQLVDLPE
GLGRHIHQNRLLKLAREGGQMTPKDLGKFEPQRRYATLAAVVLESTATVIDELVDLHDRI
LVKLFSSAKHKHQQQFQKQGKAINDKVRLYSKIGQALLEAKETGSDPYAAIEAVIPWDEF
TESVSEAELLARPEGFDHLHLVGENFATLRRYTPALLEVLELRAAPAAQGVLAAVQTLRE
MNADNLRKVPADAPTAFIKPRWKPLVITPEGLDRRFYEICALSELKNALRSGDIWVKGSR
QFRDFDDYLLPAEKFAALKREQALPLAINPSSDQYLEERLQLLDEQLATVTRLAKDNELP
DAILTESGLKITPLDSAVPNTAQALIDQTSQLLPRIKITELLMDVDDWTGFSRHFTHLKD
GAEAKDRTLLLSAILGDAINLGLTKMAESSPGLTYAKLSWLQAWHIRDETYSAALAELVN
HQYRHTFAAHWGDGTTSSSDGQRFRAGGRGESTGHVNPKYGSEPGRLFYTHISDQYAPFS
TRVVNVGVRDSTYVLDGLLYHESDLRIEEHYTDTAGFTDHVFALMHLLGFRFAPRIRDLG
ETKLYVPNSVQDYPTLRPMVGGTLNIKHVRAHWDDILRLASSIKQGTVTASLMLRKLGSY
PRQNGLAVALRELGRIERTLFILDWLQSVELRRRVHAGLNKGEARNSLARAVFFNRLGEI
RDRSFEQQRYRASGLNLVTAAIVLWNTVYLERSTQAMGEAGKQVNGELLQYLSPLGWEHI
NLTGDYVWRQSRRLEDGKFRPLRLPGKP
>gi|13449212|ref|NP_085428.1| Tn501 transposition transposase [Shigella flexneri 5a]
MPRRLILSATERGTLLALPESQDDLIRYYTFNDSDLSLIRQRRGDANRLGFAVQLCLLRY
PGYALGTDSELPEPVILWVAKQVQTDPASWTKYGERDVTRREHAQELRTYLQLAPFGLSD
FRALVRELTELAQQTDKGLLLAGQALESLRQKRRILPALSVIDRACSEAIARANRRVYRA
LVEPLTDSHRAKLDELLKLKAGSSITWLTWLRQAPLKPNSRHMLEHIERLKTFQLVDLPE
VLGRHIHQNRLLKLAREGGQMTPKDLGKFEPQRRYATLAAVVLESTATVIDELVDLHDRI
LVKLFSGAKHKHQQQFQKQGKAINDKVRLYSKIGQALLEAKEAGSDPYAAIEAVIPWDEF
TESVSEAELLARPEGFDHLHLVGENFATLRRYTPALLEVLELRAAPAAQGVLAAVQTLRE
MNADNLRKVPADAPTAFIKPRWKPLVITPEGLDRRFYEICALSELKNALRSGDIWVKGSR
QFRDFDDYLLPAEKFAALKREQALPLAINPNSDQYLEERLQLLDEQLATVARLAKDNELP
DAILTESGLKITPLDAAVPDRAQALIDQTSQLLPRIKITELLMDVDDWTGFSRHFTHLKD
GAEAKDRTLLLSAILGDAINLGLTKMAESSPGLTYAKLSWLQAWHIRDETYSAALAELVN
HQYQHAFAAHWGDGTTSSSDGQRFRAGGRGESTGHVNPKYGSEPGRLFYTHISDQYAPFS
TRVVNVGVRDSTYVLDGLLYHESDLRIEEHYTDTAGFTDHVFALMHLLGFRFAPRIRDLG
ETKLYVPQGVQTYPTLRPLIGGTLNIKHVRAHWDDILRLASSIKQGTVTASLMLRKLGSY
PRQNGLAVALRELGRIERTLFILDWLQSVELRRRVHAGLNKGEARNSLARAVFFNRLGEI
RDRSFEQQRYRASGLNLVTAAIVLWNTVYLERATQGLVEAGKPVDGELLQFLSPLGWEHI
NLTGDYVWRQSRRLEDGKFRPLRMPGKP
>gi|288962676|ref|YP_003452970.1| hypothetical protein AZL_e00810 [Azospirillum sp. B510]
MMKRRPDAGLTLGSTLVLALLSAPGPAQAAIRAQLGDHDEFSRLALTVPKGVEPAAVVDG
CVLRISVPDPQRWPLASLRDGFSRRLSDFVAADGGRSLTATIPCGARITSVLERQTLIVD
VGGPPVPGVKPGAPGEAVIAADPEPRKSPLPARSASLADVAEALNPIGTASAAAVTLPPP
DPLPAVASLEGEVRDSIQQTLRQLERMPDRAAKPPPQAAEPPKPPAPPPIGAMDLAGWAG
EDFNRTREALQSALTTAQGRARVDAQTALVRFLLAHAMDEEGRAALETAASMAPAPDQRY
GLRILGDAFRALDREESPDDNLFVQLPAGTMPDHHVWRSVALAPTRWAAAKEGLPIALRR
LLDYPADLRSRLLTTLAAAADAAGDGAALNLIVLEMITVDSKGMADGRLDYFRGRLAELK
APPGTAPEAALERYDAAAALRRGPFARRAEVRAIELRRGLGRLDEEDAIAALEALRFAWR
GDDIETDALAALGSAYARSGRTDAALDIFGLLGRRFGATARGRDALTAGRGLLAAVLDRL
ERAPPGGLYALALQARHGRLVALADTADGGLRLRLAGLLQRDGYGLEATRILHALTERAS
GSRRAELGARLARALIDGGREGEALDVLARSGGAELEPALAERRALLRADALLGDGDTMR
ALDALRGVGGAEAARLRAQALFSAGEWQAARTAFAGLAAELAAAGAEPSADDLALQGVSA
YLAGDGEGLRGFGDAQRARLAGTRWAGLVDALAPPPADGPLRAEAVERDLATAGALDRLA
RAWRKSP
>gi|49457777|ref|YP_031721.1| hypothetical protein pRH45II_p05 [Lactobacillus brevis]
MKKIKPAFLPAILILCLLIGSIGNLTSVLGVPALLVVVLLGAGLYFGAPRLDHLSTRQLR
WGIGLGLLAMLIAQVVVLHVMPNTVYHDPYRVLSQADQLAAGHMTWDITYFWRYANNVPL
AYLLSLWLRLTQLVGLSTNLSVHLLSILVLDSFIALALHTIWQLSQRASLLVVAFGFFAL
SPFAYTYYLQVFYSDLPTMLVLLIIIRSLLNWSQKTSRQRWFAGSGLVVAVMLGAMLKPN
LVVLLPALLIVGLILARQHLWRQAKLTLPILLIVLGFGLSLPATKVFDVAANYQPRTAFS
FPATHWILMGYNQHSNGGYSGKDVGRAIKQPSQADRQRYNLKTIPKRIKTLGVVGVIRLW
VVKLGIVLNVQGIQRWYNGGFRAAPSWYSNHAGFYQGLTVIGYVAATLLMWGALMLKLLR
WRPDLTDPHQILALLAVTTALGYLAFHTLLWEVEPRYGQAILPLLWVALAAIPRQASQSR
PRWANQASLLNGATASLVAFGAAGVLGAQLPQKQVIAAQRSQLSVQYHAKPKTVTPGTVL
AEVVDVNAPANYFSVQIHAGSQVQVTLTNLATGQHYRLTMAGSVARLHRQLAAGQYRITV
QNLTTRGQQVDVTHTYHYQLAAHPLTVNGQSQPTASLIYTCMQR
>gi|125654622|ref|YP_001033816.1| O-linked acetylglucosamine transferase [Rhodobacter sphaeroides 2.4.1]
MTVQPAPILPIGSVSPPLTAEQLVGLAEAAPAAAIEIYRRWLALHPERPDAWIAWFNLAV
LLEAAGEPQGALGAAATALRQKPDLWQAALAAGQAAEAQGDRTQALAFLRQVLPPAEGRR
QLHRQLGRMLEAEGRLAEAAEELRASLLLDPRQPEVVQHLVHARQKMAAWPPARLAVPGL
TEAEAELQCGPLATLALHDDPLRQGEVAAAWIARHVPDPGIRLAPAGGYRHDRLRLGYLS
SDFCRHAMSFLIAELLERHDRSRFEVVGYCASPEDGSPERARVLAALDRHVPIGPLSDEA
AARRIRADEIDLLIDLNGLTRGARPGILRWKPAPVQATYLGYIGPVPLPELDWLICDRVT
VPEAEAAHYRPAPLRLEGCYQANDGQRPLLPAVDRPGEGLPEAAFVFACASHFYKITEPL
FAAWCRIVAAVPGSVLWLVADTPEGQAALAGRWQAAGLDPHRLIFAPRVDPARYRARLAL
ADLFLDTMPYNAGTIASDALRMGLPLLTLAGRTFSGRMAASLLTAVGLEDCIAPDLEAYV
ARAVAIATDPAAAPALTGPALAERWSLTLGDCRDFTRRFEAALLSVARRA
>gi|219723616|ref|YP_002477148.1| hypothetical protein Bbu156a_F20 [Borrelia burgdorferi 156a]
MVKAATEAATAASGGKEDMIGKVVKAAAGAAAKGGEEKSVNGIASGIKGIVEAAEKAGEE
GKLESEAAAGAGNENAGKLFAKKKNDAANGGGDAAAAEKAAAAVSAVSGKQILKAIVDAA
KGEEKKGVADVKDATNPIEAAIGSTGEQNAAAAFDKDGMKKNDQIAAAIVLRGMAKDGEF
ALKNDDADNAKAGLKSTVESAVNKTVSGWLEEMAKAAKDAATAASGGNTEIGKVVKAAAG
AAAAKGGDATSVNGIASGIKGIVAAAEKAGEEGKLESEAVAAGEANADAGKLFAKKKDND
GGGEAKDAEKAAAAVSAVSGKQILKAIVDAAEKGDGEKKGVKAEDATNPIAAAIGSTGGD
KDAAAFNNNGMKKNDQIAAAIVLRGMAKDGEFALKNAEHDNAKAGLKSTVESAVNKTVVA
VVRRNGKSCSGCYCC
>gi|289583512|ref|YP_003481922.1| Cl- channel voltage-gated family protein [Natrialba magadii ATCC 43099]
MSPIRILSDVLSSVGLRLVEGTETSFRGRLFVLGIVVGIAGGLGAVAFQYLLIGFTALFF
SGATSQAALLERAVDLPWYYRVLAPAIGGAFVGLIASYSGGGLVRGEGVPEVIEAIDRKR
GRLPLRIVPAKAVASAVCIGSGGATGREGPIVQIGGTVGAAVGNRIDLPDPQTSVLLAAG
AGAGLGGTFNAPIGGMIFAWEVLLGRVTRENVPPIAIAAVVGTATANVVVGLPDPIFSVP
GIAVESPWEGAAYVGLGVVCAAVALAFANSLYAVEHGFERLPVPTDLKPALGGLCLGVLA
LSIPQVYGVGYPVIQDALVGGFALEAVLAFGVAKIVATSLTLGSGGSGGIFAPALYVGAM
TGTVYGTLLDEVVPVPVADPTTYAAVGMGAVFAGASQAPLTAIVVVYELTGDVWIVPPLA
IACLVSAALSRHASEGSIYTIGLLERGVEVDSRRLF
>gi|32470105|ref|NP_863048.1| hypothetical protein p165897_136 [Escherichia coli]
MPVTKCEPETTRKASRKSVKTQETALSALLAQTEEVSVPLDSLIKSPLNVRTVPYSAESV
SELADSIKGVGLLQNLVVHALPGDRYGVAAGGRRLAALNMLAERDIIPADWPVRVKIIPQ
ELATAASMTENGHRRDMHPAEQIAGFRAMAQEGKTPAHIGDLLGYSPRHVQRMLKLADLA
PVILDALAEDRITTEHCQALALENDTARQVQVFEAACQSGWGGKPEVQTIRRLVTESEVA
VAGNSKFRFVGADAFSPDELRTDLFSDDGDGYVDRVALDAALLEKLQAVAEHLREAEGWE
WCAGRMEPVGECREDAGTYRCLPEPKAVLTEAEDERLNELMTRYDALENQCEESDLLEAE
MKLMRCMAKVRAWTPEIRAGSGVVVSWRYGNVCVQRGVQLRSEDDATDDADRTEQVQEKA
SVEEISLPLLTKMSSERTLAVQAALMQQPDKSLALLAWTLCLNVFGSGAYSKPAQISLEC
EHYSLTSDAPSGKEGAAFMALMAEKSRLAALLPEGWSRDMTTFLSLSQEVLLSLLSFCTA
CSLNGVQTRECGHTSRSPLDSLESAIGFHMRDWWQPTKANFFGHLKKPQIIAALNEAGLS
GAARDAEKMKKGDAAEHAEHHMKDNRWVPGWMCAPHPQTDATERTDNLADAA
>gi|126464807|ref|YP_001041783.1| TPR repeat-containing protein [Rhodobacter sphaeroides ATCC 17029]
MTVQPAPILPIGSVSPPLTAEQLVGLAEAAPAAAIEIYRRWLALHPERPDAWIAWFNLAV
LLEAAGEPQGALGAAATALRQKPDLWQAALAAGQAAEAQGDRTQALAFLRQVLPPAEGRR
QLHRQLGRMLEAEGRLAEAAEELRASLLLDPRQPEVVQHLVHASQKMAAWPPARLAVPGL
TEAEAELRCGPLATLALHDDPVRQGEVAAAWIARHVPDPGIRLAPAGGYRHDRLRLGYLS
SDFCRHAMSFLIAELLERHDRSRFEVVGYCASPEDGSPERARVLAALDRHVPIGPLSDEA
AARRIRADEIDLLIDLNGLTRGARPGILRWKPAPVQATYLGYIGPVPLPELDWLICDRVT
VPEAEAAHYRPAPLRLEGCYQANDGQRPLLPAVDRPGEGLPEAAFVFACASHFYKITEPL
FAAWCRIVAAVPGSVLWLVADTPEGQAALAGRWQAAGLDPHRLIFAPRVDPARYRARLAL
ADLFLDTMPYNAGTIASDALRMGLPVLTLAGRTFSGRMAASLLTAVGLEDCIAPDLEAYV
ARAVAIATDPAAAPALTGPALAERWSLTLGDCRDFTRRFEAALLSVARRA
>gi|260751873|ref|YP_003237787.1| ParB-like nuclease [Escherichia coli O111:H- str. 11128]
MPVTKCEPETTRKASRKSVKTQETALSALLAQTEEVSVPLDSLIKSPLNVRTVPYSAESV
SELADSIKGVGLLQNLVVHALPGDRYGVAAGGRRLAALNMLAERDIIQADWPVRVKVIPQ
ELATAASMTENGHRRDMHPAEQIAGFRAMAQEGKTPAQIGDLLGYSPRHVQRMLKLADLA
PVILDALAEDRITTEHCQALALENDTARQVQVFEVACQSGWGGKPEVQTIRRLVTESEVA
VAGNSKFRFVGADAFSPDELRTDLFSDDGDGYVDRVALDAALLEKLQAVAEFLREAEGWG
WCAGRMEPVGECREDARAYRNLPEPEAVLTEAEEEHLNELMARYDALENQCEESDLLAAE
MKLIDCMAKVRAWTPEMRAGSGVVVSWRYGNVCIQRGVQLRSEDDVADDADRTEQGLESA
SVEEISLPLLTKLTSERTLAVQAALMQQPDKSLALLAWTLCLNVFDSKAHSSPARIRLAC
EHYALTSDAPSGKEGAAFMALMAEHSRFAALLPEGWERDMTTFLSLSQEVLLSLLSFCTA
CSLNGVQTRECCHTSRSPLDTLETAIGFHMRDWWQPTKANFFGHLKKPQIIAALNEAGLS
GAARDAEKMKKGDAAEHAEFHMKDNRWVPGWMCAPRPQTDTTERTDNLADAA
>gi|288962123|ref|YP_003452418.1| 3-carboxy-cis,cis-muconate cycloisomerase [Azospirillum sp. B510]
MTATNATNATNHAAIRHADPLLDPLFTTDAAADAFSPAARLQGMLAFEAALARAEAAVGV
IPAHAVPAIAAACRADLYDLDALGAEAALAGNTAIPMVKHLTRAVKAADEESSRYVHWGA
TSQDAMDSGLMLQLRRFLDGLEADLAALADGLAALADRHRATPMVARTWLQHALPTTFGL
KAAGWLDALGRDRQRLAAARRRLALQFGGAAGTLAALGDAGPAVAEALARDLDLPLPALP
WHASRDRVTEPATALGILAGTLGRLGRDISLMMQMEVGEAFEPGGPGRGGSSTMPHKRNP
VSCAVLLSCAVRAPALVGGLLAAQVQEHERGLGGWHAEWQALPDLCRLVAGAARHARDTV
AGLTVDAERMRANLDLTRGLILAEAVTMALGDRMGRMAAHSRVAEASRHAVATARPLRDV
LAEDAEVVQALGADGLDRLFDPLRYTGSAAHFIDRVLAGHRHTQGQPD
>gi|240142411|ref|YP_002966921.1| hypothetical protein MexAM1_META2p0736 [Methylobacterium extorquens AM1]
METKSSLKALQPVELRLAASFRLRREIARLTGIDEALQAEARDMTAAVIGDRAEVVAVML
DVIGKPFEFDDEAAADAFGAGALEAFLDGEHGLRLEGAPEPVRADSGEAPPAQAAAGATP
AGPAAPPAPPAQPQGAPQPQETGGQPQDSERQSHVEIVANRLADYDVAMPDDFLGVMFDA
LKRPEAELIMAEAALAVVDGLTLEASPYKADRGKVHWRRKLFEEAFAHFQANPPRLVEGQ
AGDGLTALPSAAVAPPAIAAPTAPAVPETDAEALLPPRTEPVGGPDGLDEPEIREAADAG
TEESDEAGIDLADDPGPDAEASDGGPESDEADGQHGGAAGEAQETTTGRVIDFPVQAVRG
QEPEADDVLDPFGAGPSLAAVRTPTPAPTLFGGAFEPASEDPLGETPPPFDDEADWGGSD
EEADRLDREFAERTGYDRPDDGSNDRDDARLDPAAAAALADVVETPPAIHLQPLPSGGVP
PRPAMPSLRSAPAVPPRPASPTPIGQMPAVASSPVPVAAAAPPARPSLAPAADSGVRVAP
RPVAVRPPGM
>gi|162139493|ref|YP_209419.2| ParB-like nuclease [Salmonella enterica subsp. enterica serovar Choleraesuis str. SC-B67]
MPVTKCEPETTRKASRKYAKTQETVLSALLAQTEEVSVPLASLIKSPLNVRTVPYSAESV
SELAESIKGVGLLQNLVVHTLPGDRYGVAAGGRRLAALNMLAERGIIPADWPVRVKVIPQ
ELATAASMTENGHRRDMHPAEQIAGFRAMAQEGKTPAQIGDLLGYSPRHVQRMLKLADLA
PVILDALAEDRITTEHCQALALENDTARQVQVFEAACQSGWGGKPDVRVIRNLITESEVA
VAGNSKFRFVGADAFSPDELRTDLFSDDEGGYVDCVALDAALLEKLQAVAEFLREAEGWE
WCAGRMEPVGECREDAGTYRCLPEPEAVLTEAEEERLNELMARYDALENQCEESDLLEAE
MKLMRCMAKVRAWTPEMRAGGGVVVSWRYGNVCVQRGVQLRSEDDATDDADRTEQVQEKA
SVEAISLPLLTKMSSERTLAVQAALMQQPDKSLALLAWTLCLNVFDSGAYSKPAQISLEC
KHYSLTSDAPSGKEGAAFLALMAEKARLAALLPEGWSRDMTTFLSLSQEVLLSLLSFCTA
CSLNGVQTRECGRTSRSPLDSLDSAIGFHMRDWWQPTKANFFGHLKKPQIIAALNDAGLS
GAARDAEKMKKGDAAEHAEFHMKDNRWVPGWMCSPRPQTDATERADNLADAA
>gi|256855324|ref|YP_003162568.1| hypothetical protein pEC14_75 [Escherichia coli]
MPVTKCEPETTRKASRKYAKTQETVLSALLAQTEEVSVPLASLIKSPLNVRTVPYSAESV
SELAESIKGVGLLQNLVVHTLPGDRYGVAAGGRRLAALNMLAERGIIPADWPVRVKVIPQ
ELATAASMTENGHRRDMHPAEQIAGFRAMAQEGKTPAQIGDLLGYSPRHVQRMLKLADLA
PVILDALAEDRITTEHCQALALENDTARQVQVFEAACQSGWGGKPDVRVIRNLITESEVA
VAGNSKFRFVGADAFSPDELRTDLFSDDEGGYVDCVALDAALLEKLQAVAEFLREAEGWE
WCAGRMEPVGECREDAGTYRCLPEPEAVLTEAEEERLNELMARYDALENQCEESDLLEAE
MKLMRCMAKVRAWTPEMRAGGGVVVSWCYGNVCVQRGVQLRSEDDAADDADRTEQVQEKA
SVEEISLPLLTKMSSERTLAVQAALMQQPDKSLTLLAWTLCLNVFGSGAYSKPAQISLEC
KHYSLTSDAPSGKEGAAFMALMAEKARLAALLPEGWSRDMTTFLSLSQEVLLSLLSFCTA
CSLNGVQTREYGHTSRSPLDTLESAIGFHMRDWWQPTKANFFGHLKKPQIIAALNEAGLS
GAARDAEKMKKGDAAEHAEHHMKDNRWVPGWMCAPRPQTDATERTDNLADAA
>gi|289583530|ref|YP_003481940.1| histidine ammonia-lyase [Natrialba magadii ATCC 43099]
MTVTLDGDSLTIEEVVAVARHGEAVELASEARERVRTSRERVEDIVEAGDPVYGVNTGFG
ELVDTQVPRTEVAELQTNLVRSHAAGVGRELSREEVRAIMVTRLNALLAGYSGIRLRVVE
LLASLLNEQVHPVVPSRGSLGASGDLAPLAHLALVLIGEGEADVAVDSSADGGSGGSSAA
PESERLPGDEALTAVGLESVGLKAKEGLALINGTQLTLGLAALLVADAERLCRAADAAGA
LTTEVTMGTTAACAEPLHEVRPHAGQATSARTVRRLTADSDVVESHRNCDRVQDAYSIRC
LPQIHGAVRDAVAHLREAVEIELNSVTDNPLVFPRAAFDDRASGTDQGAVVSGGNFHGAP
LAHRLDYLIAALTDLAAVAERRTDRLVNPNLQESHLPPFLAQRSGVESGLMIAQYTAASL
VNECRSVGRAATDNTPVSGGQEDHVSMSATAAVNARRVLDRARQVVATELLCAAEAAEYV
DESLGSGTSEAYETVREVVPPLTGDRRPDADMKAVDSLIETGVLDDAVDELGADTQ
>gi|226350031|ref|YP_002777144.1| electron transfer flavoprotein [Rhodococcus opacus B4]
MSASGSGRVLVCLKQVPAPGAVSFDERTKRIRRDSDAAITNPADLCALAHALSLRDALGW
EVVAVTMGPPAAQATLVDALRRGADRAVHLLDRRFAGADTLATARAITRVVEREAPDLVL
TGRWTLDGATAQVGPQVAELAGLPQLTQVVALHTGDDGRIRAEVETDVGTEDWAIELPGL
VSVGRGIEPPWVVDAADAAAIETVTADDLGGGPRDFGTRGSPTFVVEIRPGRSMRSTEHG
ADAPAAASMLAAAFAAAREDLRPATYAAGPASPPREIWAVAEPLPGGGLHPTSLEALACA
RSIAAELHSTTVAVLPGAHSSDAPRVLHAHGADRVIVLGDAGLEEYATEPFTSALSAAII
AGSPFAVIAPFSARGRDYAPRVAARLGLGLTGDFVALEVRGADSDDPDLLWLKPALAGNV
LAPVIAHTTPSMGTLRPGSFPVAAVRDEGDPQVDVLGPAAKAADDRCTPIERRVENPDAP
HLTAARVVIGLGPGLDAATRRAAERLAQATGGAVAATPAAVAAGDAPRQIEIGPLARTIA
PSIYLGLGRHDPGTLRAVSGAGQIVVVDPDAQLDELSGLADAVVTADIEPVLADLLELVA
AVH
>gi|133756487|ref|YP_001096443.1| hypothetical protein NR1_p047 [Escherichia coli]
MSVTKSEPKSTRKASRKPAKTQETVLSALLAQTEEVSVPLASLIKSPLNVRTVPYSAESV
SELADSIKGVGLLQNLVVHALPGDRHGVAAGGRRLAALNMLAERGIIPADWPVRVKIISQ
ELATAASMTENGHRRDMHPAEQIAGFCAMAQEGKTPAQIGDLLGYSPRHVQRMLKLADLA
PVILDALAEDLITTEHCQALALENDTARQVQVFEAACQSGWGGKPEVQTIRRLVTESEVA
VAGNSKFRFVGADAFSPDELRTDLFSDDEGGYVDCVALDAALLEKLQAVAEHLREAEGWG
WCAGRMEPVGECREDAGTYRCLPEPEAVLTEAEEERLNELMTRYDALENQCEESDLLEAE
MKLMRCMAKVRAWTPEMRAGSGVVVSWRYGNVCVQRGVQLRSEDDAADDADRTEQVQEKA
PVEEISLPLLTKMSSERTLAVQAALMQQPDKSLALLAWTLCPDESPNDFYQNH
>gi|219586071|ref|YP_002456165.1| ParB-like partition protein [Escherichia coli]
MSVTKSEPKSTRKASRKPAKTQETVLSALLAQTEEVSVPLASLIKSPLNVRTVPYSAESV
SELADSIKGVGLLQNLVVHALPGDRHGVAAGGRRLAALNMLAERGIIPADWPVRVKIISQ
ELATAASMTENGHRRDMHPAEQIAGFCAMAQEGKTPAQIGDLLGYSPRHVQRMLKLADLA
PVILDALAEDLITTEHCQALALENDTARQVQVFEAACQSGWGGKPEVQTIRRLVTESEVA
VAGNSKFRFVGADAFSPDELRTDLFSDDEGGYVDCVALDAALLEKLQAVAEHLREAEGWG
WCAGRMEPVGECREDAGTYRCLPEPEAVLTEAEEERLNELMTRYDALENQCEESDLLEAE
MKLMRCMAKVRAWTPEMRAGSGVVVSWRYGNVCVQRGVQLRSEDDAADDADRTEQVQEKA
PVEEISLPLLTKMSSERTLAVQAALMQQPDKSLALLAWTLCPDESPNDFYQNH
>gi|256367675|ref|YP_003108244.1| probable chromosome partitioning protein parB [Escherichia coli]
MSVTKSEPKSTRKASRKPAKTQETVLSALLAQTEEVSVPLASLIKSPLNVRTVPYSAESV
SELADSIKGVGLLQNLVVHALPGDRHGVAAGGRRLAALNMLAERGIIPADWPVRVKIISQ
ELATAASMTENGHRRDMHPAEQIAGFCAMAQEGKTPAQIGDLLGYSPRHVQRMLKLADLA
PVILDALAEDLITTEHCQALALENDTARQVQVFEAACQSGWGGKPEVQTIRRLVTESEVA
VAGNSKFRFVGADAFSPDELRTDLFSDDEGGYVDCVALDAALLEKLQAVAEHLREAEGWG
WCAGRMEPVGECREDAGTYRCLPEPEAVLTEAEEERLNELMTRYDALENQCEESDLLEAE
MKLMRCMAKVRAWTPEMRAGSGVVVSWRYGNVCVQRGVQLRSEDDAADDADRTEQVQEKA
PVEEISLPLLTKMSSERTLAVQAALMQQPDKSLALLAWTLCPDESPNDFYQNH
>gi|186470750|ref|YP_001862068.1| leucine-rich repeat-containing protein [Burkholderia phymatum STM815]
MTPTANLADSPPRAANAARADARLRRHWRELMRLALDAPDALACAMLHPHARGAELKRLE
ARMFGARSERLALAACPYAPSAVLARLCMFATADADSTLATRLARHAATPADGLQTLAAS
LEGLMPEQVAQRFAQLIARHPLAPPALLQKIAAHADSIETLRSLCENVGVQPDLLAQLAG
RGIAPLQRLLAIHFATDARTLNQLWHSTRESAVRAQVLRHRACPDELLRTVPASSAERRS
LASNVRTADEILTALARDDDPAVRRAAATNPATPAGALVLLCFDADSLVRRAVAVRDDLP
LKVVEWLAEDGDVWVRSSLARNRACPRSWLDRLARDPDADVRRSVTRHAGCPIALLTLLA
SDEVAWVRAGVALRDELPGSVLHRLLQDDDIDVLAGVARHRGTPQATLARLAQHASPDVR
RAVILNRHAQRRVLLPLRDESYPLHRVLVFMHPSLTDADRWRMRFEPDMEARARMYGHLA
GTLAAARERERQQGRTADEAGSTERDTHQLTTSVEEAG
>gi|41056964|ref|NP_957584.1| YdeB [Escherichia coli]
MSVTKSEPKSTRKASRKPAKTQETVLSALLAQTEEVSVPLASLIKSPLNVRTVPYSAESV
SELADSIKGVGLLQNLVVHALPGDRHGVAAGGRRLAALNMLAERGIIPADWPVRVKIISQ
ELATAASMTENGHRRDMHPAEQIAGFCAMAQEGKTPAQIGDLLGYSPRHVQRMLKLADLA
PVILDALAEDLITTEHCQALALENDTARQVQVFEAACQSGWGGKPEVQTIRRLVTESEVA
VAGNSKFRFVGADAFSPDELRTDLFSDDEGGYVDCVALDAALLEKLQAVAEHLREAEGWG
WCAGRMEPVGECREDAGTYRCLPEPEAVLTEAEEERLNELMTRYDALENQCEESDLLEAE
MKLMRCMAKVRAWTPEMRAGSGVVVSWRYGNVCVQRGVQLHSEDDAADDADRTEQVQEKA
PVEEISLPLLTKMSSERTLAVQAALMQQPDKSLALLAWTLCPDESPNDFYQNH
>gi|146280073|ref|YP_001170230.1| hypothetical protein Rsph17025_4073 [Rhodobacter sphaeroides ATCC 17025]
MMPEGSRRLSTSRLLRVAALVAGGFVLVVGATRFADEGFLQRLRADYPLVFGRVETLLDT
RRAAGPVEPAIRPEEVVALTVERPGLPANCLEPGPARASLAVPGDRLRIRFFEKGGFSTG
EAGGAGAAQTLVFERLDLSGTYEVASDGSLALPLLGRLPVQGRELVCIEAALADGYIGIL
NAPLDATVSFESRPPVVLRGPVRAPGTYGWTEGLTVARLIASAGSAAMGGYDSLGRRVEL
EARVRELRDRMLGVALERARTEAAIERQRALKLPASELDYMGVELGLRRIEGETQALVAE
LDAFEAIESRWQTEVADLGRRLAEMRRHHQIAQEQLEVLRQRREELSDLSGRGVTTAARL
DAATLNLMGSERAMLETFDALLALESQLNIARLSLEQARTDRSRRLAAELREEAEEENLL
KGQLRAVQAEIARVDLGDGLVEGFVPVVEIERPGPEGVRRIQVAPEDEVFPADLVTISIP
GRDLVMPVRSSEDDGRSSLLR
>gi|170745265|ref|YP_001766722.1| thiamine pyrophosphate binding domain-containing protein [Methylobacterium radiotolerans JCM 2831]
MQTLRGADIVARTLEALGVTRIFTLSGNHIMPVFDALLETGISLVHVRHEAACVHMADAW
GRLTGEVGVALVTGGQGHTNGAAALTTALAADSPVLLLSGHAGLSELGRGAFQELAQADI
ARPMTKAAWTAGSVASLGPDLARAFRIAREGRPGPVHLSLPVDLLETAVPAAAVRIPDRA
VAALRVAEPAPDLVADLLAALAGAERPLIACGPALCDGSGRAAMAALEESLGLPVVGMES
PRGINDPALGAFAEVLARADLLVLLGKPLDFTLRFGAAPALAPDCRFAIVDPDPALLARA
PADRLAVSGLADPRPVVAALTARATALPRREAWHRDARAALAYRPPAWADLRGIEGRLHP
VELCRAVAAFLEDHPDGTLICDGGEIGQWPQALVRAGRRLINGVSGTIGASIPFALAAAL
ERPGAPVVAVLGDGTFGFHMAEFDTAVRYRIPFIAVVGNDARWNAEHQIQLRSYGPERTR
HCDLLPTRYDTVVQALGGFGALVTEAAAFPAALEAAQASGLPACVNVMIESVPAPVIRRP
G
>gi|219873347|ref|YP_002477488.1| vls recombination cassette Vls10 [Borrelia garinii Far04]
MAKAAAEAAKAADGGAEAVGNVINANGAAAKGGEVESVNGIANGIKGIVDAAEKAGEEGK
LNAADGGEKDNANAGKLFATKKNDDGGDAAAAEKAAAAVSAVSGEQILKAIVDAAKDGGG
KVAAVDDVKNAKNPIAAAIGSSGADKNAAAFDKDGMKKDDQIAAAIVLRGMAKDGEFALK
DAEYANAEKAVKNVVESAVNKKLAGVWLEEMAKAAAEAAKAAADGGAEAVGNVIKADGAK
AAKGGEVESVNGIANGIKGIVDAAEKAGEEGKLNAADGAGGDNADAGKLFATKKQHNDGG
GDAAAAEKAAAAVSAVSGEQILKAIVDAAKNGGGKVAAVEDVKNAKNPIEAAIGSSGADK
NAAAFATLTKDDQIAAAIVLRGMAKDGEFALKNGAYANAEKAVKNVVESAVNKIIVVVIG
DGKGRC
>gi|209395598|ref|YP_002268404.1| RTX C- domain protein [Escherichia coli O157:H7 str. EC4115]
MTVNKIKNIFNNATLTTKSAFNTASSSVRSAGKKLILLIPDNYEAQGVGINELVKAADEL
GIEIHRTERDDTAIANQFFGAAEKVVGLTERGVAIFAPQLDKLLQKYQKVGSKIGGTAEN
VGNNLGKAGTVLSALQNFTGIALSGMALDELLRKQRAGEDISQNDIAKSSIELINQLVDT
VSSINSTVDSFSEQLNQLGSFLSSKPRLSSVGGKLQNLPDLGPLGDGLDVVSGILSAVSA
SFILGNSDAHTGTKAAAGIELTTQVLGNVGKAVSQYILAQRMAQGLSTTAASAGLITSAV
MLAISPLSFLAAADKFERAKQLESYSERFKKLNYEGDALLAAFHKETGAIDAALTTINTV
LSSVSAGVSAASSASLIGAPISMLVSALTGTISGILEASKQAMFEHVAEKFAARINEWEK
EHGKNYFENGYDARHAAFLEDSLSLLADFSRQHAVERAVAITQQHWDEKIGELAGITRNA
DRSQSGKAYINYLENGGLLEAQPKEFTQQVFDPQKGTIDLSTGNVSSVLTFITPTFTPGE
EVRERKQSGKYEYMTSLIVNGKDTWSVKGIKNHKGVYDYSKLIQFVEKNNKHYQARIISE
LGDKDDVVYSGAGSSEVFAGEGYDTVSYNKTDVGKLTIDATGASKPGEYIVSKNMYGDVK
VLQEVVKEQEVSVGKRTEKIQYRDFEFRTGGIPYDVIDNLHSVEELIGGKHDDEFKGGKF
NDIFHGADGNDYIEGNYGNDRLYGDDGDDYISGGQGDDQLFGGSGNDKLSGGDGNNYLTG
GSGNDELQAHGAYNILSGGTGDDKLYGGGGIDLLDGGEGNDYLNGGFGNDIYVYGQNYGH
HTIADEGGKGDRLHLSDISFDDIAFKRVGNDLIMNKAINGVLSFNESNDVNGITFKNWFA
KDASGADNHLVEVITDKDGREIKVDKIPHNNNERSGYIKASNIASEKNMVNITSVANDIN
KIISSVSGFDSGDERLASLYNLSLHQNNTHSTTLTTTV
>gi|254667466|ref|YP_003082152.1| hemolysin toxin protein [Escherichia coli O157:H7 str. TW14359]
MTVNKIKNIFNNATLTTKSAFNTASSSVRSAGKKLILLIPDNYEAQGVGINELVKAADEL
GIEIHRTERDDTAIANQFFGAAEKVVGLTERGVAIFAPQLDKLLQKYQKVGSKIGGTAEN
VGNNLGKAGTVLSALQNFTGIALSGMALDELLRKQRAGEDISQNDIAKSSIELINQLVDT
VSSINSTVDSFSEQLNQLGSFLSSKPRLSSVGGKLQNLPDLGPLGDGLDVVSGILSAVSA
SFILGNSDAHTGTKAAAGIELTTQVLGNVGKAVSQYILAQRMAQGLSTTAASAGLITSAV
MLAISPLSFLAAADKFERAKQLESYSERFKKLNYEGDALLAAFHKETGAIDAALTTINTV
LSSVSAGVSAASSASLIGAPISMLVSALTGTISGILEASKQAMFEHVAEKFAARINEWEK
EHGKNYFENGYDARHAAFLEDSLSLLADFSRQHAVERAVAITQQHWDEKIGELAGITRNA
DRSQSGKAYINYLENGGLLEAQPKEFTQQVFDPQKGTIDLSTGNVSSVLTFITPTFTPGE
EVRERKQSGKYEYMTSLIVNGKDTWSVKGIKNHKGVYDYSKLIQFVEKNNKHYQARIISE
LGDKDDVVYSGAGSSEVFAGEGYDTVSYNKTDVGKLTIDATGASKPGEYIVSKNMYGDVK
VLQEVVKEQEVSVGKRTEKIQYRDFEFRTGGIPYDVIDNLHSVEELIGGKHDDEFKGGKF
NDIFHGADGNDYIEGNYGNDRLYGDDGDDYISGGQGDDQLFGGSGNDKLSGGDGNNYLTG
GSGNDELQAHGAYNILSGGTGDDKLYGGGGIDLLDGGEGNDYLNGGFGNDIYVYGQNYGH
HTIADEGGKGDRLHLSDISFDDIAFKRVGNDLIMNKAINGVLSFNESNDVNGITFKNWFA
KDASGADNHLVEVITDKDGREIKVDKIPHNNNERSGYIKASNIASEKNMVNITSVANDIN
KIISSVSGFDSGDERLASLYNLSLHQNNTHSTTLTTTV
>gi|219883103|ref|YP_002478265.1| Chloride channel core [Cyanothece sp. PCC 7425]
MADSQFLPLLTRVGTWAVGGLLGGLVGSLAAVMLTQMIKQVLDFVSGLDSLWMLLLPLLG
VTLAVLILFGLGKGAPVQTLVLRQDDRLDRQRPLAWYIFPHDVARADLTGDVVNTAGEEE
GFPWKRAPLRALAILSTVGLGAAMGTESPAAHIGVAAGAWLGSKNPALRRLVRPAAIGGG
AAAVSALMGIALVGSFFMFELSRRRRVPITPERVAAMLVGGGVGWAVNFVFKLSLIRLVV
PRIPPADLWDAAAAALFVGALAGCITSLSGEAIYWARGLKTRPATRLLVGGLAMLALAIV
TAQIASPAAAFGPGGAAIVWAETVETTPYHLLAVSLLRAASTTAAVVAGGCGGVFVPFLA
IGDLSGRVFATTFGVPSDLAGAAGAAAGIAGGYRLPLTAIAMVLGVGGPREATLTCLATV
GIATLSGLIAARSAEQLFSSLRAMTGKKPSSED
>gi|240142879|ref|YP_002967392.1| putative HlyD family secretion protein [Methylobacterium extorquens AM1]
MSDLQSKLRGPRTLAIAAGLGSMTLLGAWSAMAPLASATVAAGIVSPDTGRQTVQHLEGG
ILDRMLVAEGDAVAAGQPIAVLLDARAKAAYDNQIHRRSELAAARIRLRALADGAEPDFR
PLDADLVRDPSLRAVVENEGEILRTRRAGLRAKVDGLAEQIRRSEATGAALRRQVDATEV
ERVTVLKQLEDARHLLAKGLTTRPRVLALEARMAQLDAQQASLDGQIQAAASDAGRTRTV
LAGEESAFRQQIGEETAKVEAEAAVVANQIAASADAAGRQQVRAPEAGTVVSLKVRTPGA
VVAPGGAVADILPSDASLVLEVRVRPVDIAHVSVGQSARISVTAFSAKEVPVLPGHVRKV
GADAVQDPATREFHYKAEIAIDRGELARLAPGSKLVAGMPVQAFIEDRPRTLLTWLAEPM
MRGFAKAGLEH
>gi|240142663|ref|YP_002967176.1| hypothetical protein MexAM1_META2p1053 [Methylobacterium extorquens AM1]
MAEIGRLTGLHVGGDAAEGLRAAGTAEPRGLAVDMELLGRTASAAGLPAAAVDLALQGSV
DPQLSMAARLARLAGAALVVAPSGLALPPAEPGTPGGADEADADAAALQKLLAGARARRG
LPLPAFALAHGIPLGAAAAAETDPEAATLGGVVLFARTLDLVVRIVPAPTAPQVLRRAAA
GATRTRSRASPDCGDATADVDWIRRSLEEALSLSSLDAPTLARMVHLPDAVGRDLESCRL
LGPFKTTASLAAGLGLALTAVDRGERDDALVRLGTSICNPIPPPGLSPAGARNAVRRQEK
ELLDTVRRRRARNGADHAGIAFACGTSERAARDMERGLMPHPVHRIARHAEALGLALVLR
AA
>gi|260718957|ref|YP_003225098.1| hemolysin A [Escherichia coli O103:H2 str. 12009]
MTVNKIKNIFNNATLTTKSAFNTASSSVRSAGKKLILLIPDNYEAQGVGINELVKAADEL
GIEIHRTERDDTAIANQFFGAAEKVVGLTERGVAIFAPQLDKLLQKYQKVGSKIGGTAEN
VGNNLGKAGTVLSALQNFTGIALSGMALDELLRKQREGEDISQNDIAKSSIELINQLVDT
VSSINSTVDSFSEQLNQLGSFLSSKPRLSSVGGKLQNLPDLGSLGDGLDVVSGILSAVSA
SFILGNSDAHTGTKAAAGIELTTQVLGNVGKAVSQYILAQRMAQGLSTTAASAGLITSAV
MLAISPLSFLAAADKFERAKQLESYSERFKKLNYEGDALLAAFHKETGAIDAALTTINTV
LSSVSAGVSAASSASLIGAPISMLVSALTGTISGILEASKQAMFEHVAEKFAARINEWEK
EHGKNYFENGYDARHAAFLEDSLSLLADFSRQHAVERAVAITQQHWDEKIGELAGITRNA
DRSQSGKAYINYLENGGLLEAQPKEFTQQVFDPQKGTIDLSTGNVSSVLTFITPTFTPGE
EVRERKQSGKYEYMTSLIVNGKDTWSVKGIKNHKGVYDYSKLIQFVEKNNKHYQARIISE
LGDKDDVVYSGAGSSEVFAGEGHDTVSYNKTDVGKLTIDATGASKPGEYIVSKNMYGDVK
VLQEVVKEQEVSVGKRTEKIQYRDFEFRTGGIPYDVIDNLHSVEELIGGKHDDEFKGGKF
NDIFHGADGNDYIEGNYGNDRLYGDDGDDYISGGQGDDQLFGGSGNDKLSGGDGNNYLTG
GSGNDELQAHGAYNILSGGTGDDKLYGGGGIDLLDGGEGNDYLNGGFGNDIYVYRQNYGH
HTIADEGGKGDRLHLSDISFDDIAFKRVGNDLIMNKAINGVLSFNESNDVNGITFKNWFA
KDASGADNHLVEVITDKDGREIKVDKIPHNNNERSGYIKASNIASEKNMVNITSVANDIN
KIISSVSGFDSGDERLASLYNLSLHQNNTHSTTLTTTV
>gi|148243771|ref|YP_001220011.1| diguanylate cyclase/phosphodiesterase [Acidiphilium cryptum JF-5]
MDQAETLDRAAVEALCEAMCGVVSGDLSVRLRTASADLTVQKLSLLANFMLETAQRAVER
SLAYAGALDNVQRIARLSAWQLVLPDQEVVPVGTAAGLPDAAAAPLQGTAWFLDRVGPGC
RAAMAALFQGDGGTLEWLAADGEAWFRTEVAALRDEGRLAGYLVITQDISERRRATERIR
YLAEHDPLTGLANRRRLHEQLEGELEAGRRQGTKFAVHVIDVDRFKTVNDLFGHAAGDRL
LVDLATCLRQEARESDMIARIGGDEFVVLQVGIGDARDAGALAGRLVGAVSARLAEPGAR
ALAATVSIGIALAPDDGTTAEALLSHADMALYQVKSTGRNGFAFFNTEINEAQLARRRME
AELRGACERGEMAVHYQPLFEIASDRVVGFEALVRWRRDGEDVSPAVFIPIAEESGSIIE
IGRFVLREACREAAGWPVKLRVAVNISALQIQDGGLPDLVATVLEETGLEAGRLELEVTE
SLLLANAEAATEVLARIRALGVTISLDDFGTGYSSLATLRMFPFDKIKLDRSFVNDLGRL
GEAEAIVMAVLGLGRALDVSVVAEGVETEEQAAMLRAAGCSLLQGYLIGRPAPIARFSAE
VGRDVTSRMTKTPIPADSPG
>gi|226200962|ref|YP_002756566.1| hemolysin transport protein [Escherichia coli]
MTVNKIKNIFNNATLTTKSAFNTASSSVRSAGKKLILLIPDNYEAQGVGINELVKAADEL
GIEIHRTERDDTAIANQFFGAAEKVVGLTERGVAIFAPQLDKLLQKYQKVGSKIGRTAEN
VGNNLGKAGTVLSALQNFTGIALSGMALDELLRKQREGEDISQNDIAKSSIELINQLVDT
VSSINSTVDSFSEQLNQLGSFLSSKPRLSSVGGKLQNLPDLGSLGDGLDVVSGILSAVSA
SFILGNSDAHTGTKAAAGIELTTQVLGNVGKAVSQYILAQRMAQGLSTTAASAGLITSAV
MLAISPLSFLAAADKFERAKQLESYSERFKKLNFDDAALLAAFHKETGAIDAALTTINTV
LSSVSAGVSAASSASLIGAPISMLVSALTGTISGILEASKQAMFEHVAEKFAARINEWEK
EHGKNYFENGYDARHAAFLEDSLSLLADFSRQHAVERAVAITQQHWDEKIGELAGITRNA
DRSQSGKAYINYLENGGLLEAQPKEFTQQVFDPQKGTIDLSTGNVSSVLTFITPTFTPGE
EVRERKQSGKYEYMTSLIVNGKDTWSVKGIKNHKGVYDYSKLIQFVEKNNKHYQARMISE
LGDKDDVVYSGAGSSEVFAGEGHDTVSYNKTDVGKLTIDATGASKPGEYIVSKNMYGDVK
VLQEVVKEQEVSVGKRTEKIQYRDFEFRTGGIPYDVIDNLHSVEELIGGKHDDEFKGGKF
NDIFHGADGNDYIEGNYGNDRLYGDDGDDYISGGQGDDQLFGGSGNDKLSGGDGNNYLTG
GSGNDELQAHGAYNILSGGTGDDKLYGGGGIDLLDGGEGNDYLNGGFGNDIYVYRQNYGH
HTIADEGGKGDRLHLSDISFDDIAFKRVGNDLIMNKAINGVLSFNESNDVNGITFKNWFA
KDASGADNHLVEVITDKDGREIKVDKIPHNNNERSGYIKASNIASEKNMVNITSVANDIN
KIISSVSGFDSGDERLASLYNLSLHQNNTHSTTLTTTV
>gi|133757304|ref|YP_001096223.1| hypothetical protein pLEW279a_p24 [Corynebacterium sp. L2-79-05]
MERMTLIDRPSARRSVDALTAIGFGVLASAPEPGLFMALLTGIAAIAIGLWSRGPRAGLG
GLAVLVVVSMARATWLDGHWLYVAEELPPALMRAGVPWLIGLAVRQYIVLGRRADREREL
RQVQRLAELKERATADRLALAQSLHDDLGHSLSLVALNLGRLEIDPALPESARTSLLHAR
NDLAHAVERLGDSVSDLRSGAPVLPMGAASVDALLARARAAGARITVQGLPEPRRLQDFG
GEQVTRVLQEAITNASRHAPGTPIDITAADVGAELRLKIENALGETPADAHTAGTGLSTL
ESELRAHGGELAAEKTDSAFVLSAVLPTRRQEQSTHDDRAVEATRDVDESSTGRTKLRQR
LILASTAAIVVVGLAAVEALTVVQNHRALLSAGAFSSISVGDARAETERILPGHELPARR
GENRPDDCHDYAVTANTFDDAAGDVYRICFAQDEVSSTEYIAGGQR
>gi|75994494|ref|YP_325608.1| hemolysin toxin protein [Escherichia coli O157:H7 EDL933]
MTVNKIKNIFNNATLTTKSAFNTASSSVRSAGKKLILLIPDNYEAQGVGINELVKAADEL
GIEIHRTERDDTAIANQFFGAAEKVVGLTERGVAIFAPQLDKLLQKYQKVGSKIGGTAEN
VGNNLGKAGTVLSALQNFTGIALSGMALDELLRKQREGEDISQNDIAKSSIELINQLVDT
VSSINSTVDSFSEQLNQLGSFLSSKPRLSSVGGKLQNLPDLGPLGDGLDVVSGILSAVSA
SFILGNSDAHTGTKAAAGIELTTQVLGNVGKAVSQYILAQRMAQGLSTTAASAGLITSAV
MLAISPLSFLAAADKFERAKQLESYSERFKKLNYEGDALLAAFHKETGAIDAALTTINTV
LSSVSAGVSAASSASLIGAPISMLVSALTGTISGILEASKQAMFEHVAEKFAARINEWEK
EHGKNYFENGYDARHAAFLEDSLSLLADFSRQHAVERAVAITQQHWDEKIGELAGITRNA
DRSQSGKAYINYLENGGLLEAQPKEFTQQVFDPQKGTIDLSTGNVSSVLTFITPTFTPGE
EVRERKQSGKYEYMTSLIVNGKDTWSVKGIKNHKGVYDYSKLIQFVEKNNKHYQARIISE
LGDKDDVVYSGAGSSEVFAGEGYDTVSYNKTDVGKLTIDATGASKPGEYIVSKNMYGDVK
VLQEVVKEQEVSVGKRTEKIQYRDFEFRTGGIPYDVIDNLHSVEELIGGKHDDEFKGGKF
NDIFHGADGNDYIEGNYGNDRLYGDDGDDYISGGQGDDQLFGGSGNDKLSGGDGNNYLTG
GSGNDELQAHGAYNILSGGTGDDKLYGGGGIDLLDGGEGNDYLNGGFGNDIYVYGQNYGH
HTIADEGGKGDRLHLSDISFDDIAFKRVGNDLIMNKAINGVLSFNESNDVNGITFKNWFA
KDASGADNHLVEVITDKDGREIKVDKIPHNNNERSGYIKASNIASEKNMVNITSVANDIN
KIISSVSGFDSGDERLASLYNLSLHQNNTHSTTLTTTV
>gi|149930759|ref|YP_001294700.1| w0036 [Escherichia coli]
MTVNKIKNIFNNATLTTKSAFNTASSSVRSAGKKLILLIPDNYEAQGVGINELVKAADEL
GIEIHRTERDDTAIANQFFGAAEKVVGLTERGVAIFAPQLDKLLQKYQKVGSKIGGTAEN
VGNNLGKAGTVLSALQNFTGIALSGMALDELLRKQREGEDISQNDIAKSSIELINQLVDT
VSSINSTVDSFSEQLNQLGSFLSSKPRLSSVGGKLQNLPDLGPLGDGLDVVSGILSAVSA
SFILGNSDAHTGTKAAAGIELTTQVLGNVGKAVSQYILAQRMAQGLSTTAASAGLITSAV
MLAISPLSFLAAADKFERAKQLESYSERFKKLNYEGDALLAAFHKETGAIDAALTTINTV
LSSVSAGVSAASSASLIGAPISMLVSALTGTISGILEASKQAMFEHVAEKFAARINEWEK
EHGKNYFENGYDARHAAFLEDSLSLLADFSRQHAVERAVAITQQHWDEKIGELAGITRNA
DRSQSGKAYINYLENGGLLEAQPKEFTQQVFDPQKGTIDLSTGNVSSVLTFITPTFTPGE
EVRERKQSGKYEYMTSLIVNGKDTWSVKGIKNHKGVYDYSKLIQFVEKNNKHYQARIISE
LGDKDDVVYSGAGSSEVFAGEGYDTVSYNKTDVGKLTIDATGASKPGEYIVSKNMYGDVK
VLQEVVKEQEVSVGKRTEKIQYRDFEFRTGGIPYDVIDNLHSVEELIGGKHDDEFKGGKF
NDIFHGADGNDYIEGNYGNDRLYGDDGDDYISGGQGDDQLFGGSGNDKLSGGDGNNYLTG
GSGNDELQAHGAYNILSGGTGDDKLYGGGGIDLLDGGEGNDYLNGGFGNDIYVYGQNYGH
HTIADEGGKGDRLHLSDISFDDIAFKRVGNDLIMNKAINGVLSFNESNDVNGITFKNWFA
KDASGADNHLVEVITDKDGREIKVDKIPHNNNERSGYIKASNIASEKNMVNITSVANDIN
KIISSVSGFDSGDERLASLYNLSLHQNNTHSTTLTTTV
>gi|10955283|ref|NP_052624.1| hemolysin A [Escherichia coli O157:H7 str. Sakai]
MTVNKIKNIFNNATLTTKSAFNTASSSVRSAGKKLILLIPDNYEAQGVGINELVKAADEL
GIEIHRTERDDTAIANQFFGAAEKVVGLTERGVAIFAPQLDKLLQKYQKVGSKIGGTAEN
VGNNLGKAGTVLSALQNFTGIALSGMALDELLRKQREGEDISQNDIAKSSIELINQLVDT
VSSINSTVDSFSEQLNQLGSFLSSKPRLSSVGGKLQNLPDLGPLGDGLDVVSGILSAVSA
SFILGNSDAHTGTKAAAGIELTTQVLGNVGKAVSQYILAQRMAQGLSTTAASAGLITSAV
MLAISPLSFLAAADKFERAKQLESYSERFKKLNYEGDALLAAFHKETGAIDAALTTINTV
LSSVSAGVSAASSASLIGAPISMLVSALTGTISGILEASKQAMFEHVAEKFAARINEWEK
EHGKNYFENGYDARHAAFLEDSLSLLADFSRQHAVERAVAITQQHWDEKIGELAGITRNA
DRSQSGKAYINYLENGGLLEAQPKEFTQQVFDPQKGTIDLSTGNVSSVLTFITPTFTPGE
EVRERKQSGKYEYMTSLIVNGKDTWSVKGIKNHKGVYDYSKLIQFVEKNNKHYQARIISE
LGDKDDVVYSGAGSSEVFAGEGYDTVSYNKTDVGKLTIDATGASKPGEYIVSKNMYGDVK
VLQEVVKEQEVSVGKRTEKIQYRDFEFRTGGIPYDVIDNLHSVEELIGGKHDDEFKGGKF
NDIFHGADGNDYIEGNYGNDRLYGDDGDDYISGGQGDDQLFGGSGNDKLSGGDGNNYLTG
GSGNDELQAHGAYNILSGGTGDDKLYGGGGIDLLDGGEGNDYLNGGFGNDIYVYGQNYGH
HTIADEGGKGDRLHLSDISFDDIAFKRVGNDLIMNKAINGVLSFNESNDVNGITFKNWFA
KDASGADNHLVEVITDKDGREIKVDKIPHNNNERSGYIKASNIASEKNMVNITSVANDIN
KIISSVSGFDSGDERLASLYNLSLHQNNTHSTTLTTTV
>gi|224985555|ref|YP_002642717.1| outer surface protein VlsE [Borrelia burgdorferi WI91-23]
MIGKVVKKDNAGKTADTKSVNGIADGIKGIVEAAKKSGVDGLKDVQAAKEEEKNKDAGKL
FTGKDDATGEAAEAEKAAAAVSGVSGEQILKAIVEAAGDGGEKAGKKAEEADNPIEAAIG
TTNENAAAFEKMKKDDQIAAAIVLRGMAKDGQFVLNDDGAGKGKGTVKSAAENAVGTVSG
WIKEMAEAAKDGGSDLIGKVVKKDAAGAGKTADTGSVNGIADGIKGIVEAAKKSGVDGLK
DVQAVSKENNKDAGKLFTGKKDDDATGAAAEAEKAAAAVSGVSGEQILKAIVEAAGDGGG
KKAGVKAAEADNPIEAAIGTTNEDAAAFEKMKKDDQIAAAIVLRGMAKDGQFVLKEDGAG
KGKGTVKSAAENAVGTVSGWIKEMAEAAKKAAEAAKDGGNDLIGKVVKKAKADGKTADAG
SVNGIADGIKGIVEAAKKSGVDGLKDVQAVSEENNKDAGKLFTGKKDDNGAGEAEEAEKA
AAAVSGVSGEQILKAIVEAAGGGGGKKAGVKAEEADNPIEAAIGTTKDDAKAFGEKMKKD
DQIAAAIVLRGNG
>gi|58038443|ref|YP_190411.1| integrase-like protein [Gluconobacter oxydans 621H]
MLSHLHIAGSAKAAREALLDRLDQKTRQQLPAGDLTEAVALLSTGRFSPRLSLVIRGIEY
RDNEFAEDTVLSTDVETAEEALAIASAHLTALPSGHELAIALDLEPEPVFVAWLRPKAAR
RRKAGSQTATLAPLASPLGQQSGAVLQWFDALTDEALPDYDGTLVTAERASKTYSRAAKA
LNTRRTYRSAVRSWCAWAAGHGLPALPARSEDVAAYLADLALQKKRPATVDLHRAALRYL
HHIAQVSVPTSHALVSETVAGIRRTSTGSASRQVKGLTWDLLGEVIEQIDTTELVGIRDK
AILLLGFAGALRRSEVAALCLENVALDDDGMRIRLDRSKGDRTGQGVEVAIPRGITALCP
VRAYEAWLRKAKLAEAKGPVFRRVWLPPAAEAGQPPALPAMGSEALSDRSVARIIQKRCL
DAGLTGDFSGHSLRRGAITTGARDGTDLVSLKRFSRHQTFGVVEKYIDVEDAMTKHPGRS
RF
>gi|260751837|ref|YP_003237751.1| hemolysin A [Escherichia coli O111:H- str. 11128]
MTVNKIKNIFNNATLTTKSAFNTASSSVRSAGKKLILLIPDNYEAQGVGINELVKAADEL
GIEIHRTERDDTAIANQFFGAAEKVVGLTERGVAIFAPQLDKLLQKYQKVGSKIGRTAEN
VGNNLGKAGTVLSALQNFTGIALSGMALDELLRKQREGEDISQNDIAKSSIELINQLVDT
VSSINSTVDSFSEQLNQLGSFLSSKPRLSSVGGKLQNLPDLGSLGDGLDVVSGILSAVSA
SFILGNSDAHTGTKAAAGIELTTQVLGNVGKAVSQYILAQRMAQGLSTTAASAGLITSAV
MLAISPLSFLAAADKFERAKQLESYSERFKKLNYEGDALLAAFHKETGAIDAALTTINTV
LSSVSAGVSAASSASLIGAPISMLVSALTGTISGILEASKQAMFEHVAEKFAARINEWEK
EHGKNYFENGYDARHAAFLEDSLSLLADFSRQHAVERAVAITQQHWDEKIGELAGITRNA
DRSQSGKAYINYLENGGLLEAQPKEFTQQVFDPQKGTIDLSTGNVSSVLTFITPTFTPGE
EVRERKQSGKYEYMTFLIVNGKDTWSVKGIKNHKGVYDYSKLIQFVEKDNKHYQARMISE
LGDKDDVVYSGAGSSEVFAGEGHDTVSYNKTDVGKLTIDATGASKPGEYIVSKNMYGDVK
VLQEVVKEQEVSVGKRTEKIQYRDFEFRTGGIPYDVIDNLHSVEELIGGKHDDEFKGGKF
NDIFHGADGNDYIEGNYGNDRLYGDDGDDYISGGQGDDQLFGGSGNDKLSGGDGNNYLTG
GSGNDELQAHGAYNILSGGTGDDKLYGGGGIDLLDGGEGNDYLNGGFGNDIYVYRQNYGH
HTIADEGGKGDRLHLSDISFDDIAFKRVGNDLIMNKAINGVLSFNESNDVNGITFKNWFA
KDASGADNHLVEVITDKDGREIKVDKIPHNNNERSGYIKASNIASEKSMVNITSVANDIN
KIISSVSGFDSGDERLASLYNLSLHQNNTHSTTLTTTV
>gi|260763804|ref|YP_003237843.1| hemolysin A [Escherichia coli O26:H11 str. 11368]
MTVNKIKNIFNNATLTTKSAFNTASSSVRSAGKKLILLIPDNYEAQGVGINELVKAADEL
GIEIHRTERDDTAIANQFFGAAEKVVGLTERGVAIFAPQLDKLLQKYQKVGSKIGRTAEN
VGNNLGKAGTVLSALQNFTGIALSGMALDELLRKQREGEDISQNDIAKSSIELINQLVDT
VSSINSTVDSFSEQLNQLGSFLSSKPRLSSVGGKLQNLPDLGSLGDGLDVVSGILSAVSA
SFILGNSDAHTGTKAAAGIELTTQVLGNVGKAVSQYILAQRMAQGLSTTAASAGLITSAV
MLAISPLSFLAAADKFERAKQLESYSERFKKLNYEGDALLAAFHKETGAIDAALTTINTV
LSSVSAGVSAASSASLIGAPISMLVSALTGTISGILEASKQAMFEHVAEKFAARINEWEK
EHGKNYFENGYDARHAAFLEDSLSLLADFSRQHAVERAVAITQQHWDEKIGELAGITRNA
DRSQSGKAYINYLENGGLLEAQPKEFTQQVFDPQKGTIDLSTGNVSSVLTFITPTFTPGE
EVRERKQSGKYEYMTSLIVNGKDTWSVKGIKNHKGVYDYSKLIQFVEKNNKHYQARMISE
LGDKDDVVYSGAGSSEVFAGEGHDTVSYNKTDVGKLTIDATGASKPGEYIVSKNMYGDVK
VLQEVVKEQEVSVGKRTEKIQYRDFEFRTGGIPYDVIDNLHSVEELIGGKHDDEFKGGKF
NDIFHGADGNDYIEGNYGNDRLYGDDGDDYISGGQGDDQLFGGSGNDKLSGGDGNNYLTG
GSGNDELQAHGAYNILSGGTGDDKLYGGGGIDLLDGGEGNDYLNGGFGNDIYVYRQNYGH
HTIADEGGKGDRLHLSDISFDDIAFKRVGNDLIMNKAINGVLSFNESNDVNGITFKNWFA
KDASGADNHLVEVITDKDGREIKVDKIPHNNNERSGYIKASNIASEKNMVNITSVANDIN
KIISSVSGFDSGDERLASLYNLSLHQNNTHSTTLTTTV
>gi|284000230|ref|YP_003377917.1| hemolysin A [Escherichia coli O26:H-]
MTVNKIKNIFNNATLTTKSAFNTASSSVRSAGKKLILLIPDNYEAQGVGINELVKAADEL
GIEIHRTERDDTAIANQFFGAAEKVVGLTERGVAIFAPQLDKLLQKYQKVGSKIGRTAEN
VGNNLGKAGTVLSALQNFTGIALSGMALDELLRKQREGEDISQNDIAKSSIELINQLVDT
VSSINSTVDSFSEQLNQLGSFLSSKPRLSSVGGKLQNLPDLGSLGDGLDVVSGILSAVSA
SFILGNSDAHTGTKAAAGIELTTQVLGNVGKAVSQYILAQRMAQGLSTTAASAGLITSAV
MLAISPLSFLAAADKFERAKQLESYSERFKKLNYEGDALLAAFHKETGAIDAALTTINTV
LSSVSAGVSAASSASLIGAPISMLVSALTGTISGILEASKQAMFEHVAEKFAARINEWEK
EHGKNYFENGYDARHAAFLEDSLSLLADFSRQHAVERAVAITQQHWDEKIGELAGITRNA
DRSQSGKAYINYLENGGLLEAQPKEFTQQVFDPQKGTIDLSTGNVSSVLTFITPTFTPGE
EVRERKQSGKYEYMTSLIVNGKDTWSVKGIKNHKGVYDYSKLIQFVEKNNKHYQARMISE
LGDKDDVVYSGAGSSEVFAGEGHDTVSYNKTDVGKLTIDATGASKPGEYIVSKNMYGDVK
VLQEVVKEQEVSVGKRTEKIQYRDFEFRTGGIPYDVIDNLHSVEELIGGKHDDEFKGGKF
NDIFHGADGNDYIEGNYGNDRLYGDDGDDYISGGQGDDQLFGGSGNDKLSGGDGNNYLTG
GSGNDELQAHGAYNILSGGTGDDKLYGGGGIDLLDGGEGNDYLNGGFGNDIYVYRQNYGH
HTIADEGGKGDRLHLSDISFDDIAFKRVGNDLIMNKAINGVLSFNESNDVNGITFKNWFA
KDASGADNHLVEVITDKDGREIKVDKIPHNNNERSGYIKASNIASEKNMVNITSVANDIN
KIISSVSGFDSGDERLASLYNLSLHQNNTHSTTLTTTV
>gi|226357730|ref|YP_002787469.1| major facilitator superfamily MFS_1; membrane protein [Deinococcus deserti VCD115]
MASSIRGPAWAVLLADTLTWLATGVMFPFLMLYWQRVHQQSAAQAGMLVALVSLAGVLAT
PLAGSLTDRLGSRATLLGGLGAALLGAMTMAVATTLPLVLSGAVLVFAGQAVVGPAVLSA
LALLLPAHLHSNAFSLRATGLNAGIGVGALLGGVIVHADDLTSFARLFWLQALLLLLAGG
LASRLPRLFSPSGSGARGRGGWRTALRDPRLLLLCALMFAFVFIGISQLNTGIALVAMDV
RAVPTGVFGAAVACNAFVIVLGQVAVTRALRGRRRTSALRLMFLVWVAAWLAVLFLGTAS
SGLVVPLLVLGMLLFGLGELLMPPSLTPLVAVVAPGELLGRYNALVSLSGLLARTVAPLA
PGVLLSHSSSLFAGVMVLACLACLTLPARLHPRLNDADNLIQ
>gi|46562203|ref|YP_009085.1| aminotransferase [Desulfovibrio vulgaris str. Hildenborough]
MSVSDFCRRTGICPPYRHLPPGGVPLPVGDIVAAAGTALATGWQRASGDAASGDAGRAAL
AALGTALHALTGCRHAFALGTGRAALSVTLQAMRRLAPARDVVLLPAYTSYSVAAAAVHA
GLLVRLYDLDPATLAPRMEDVTAQLDDRVLAVVACHLFGYPVPTGALRDLCHGAGAMLVD
DAAQAMGARSADGLAGTTGDAGLFSLARGKNITAVDGGLVVTDDDALAAAVAGLVPWAAL
PCTASTAATPSVTTAATPSAPGPVTGLATGDASGAAPGEASGTTAAGPSTGTSPAPARGR
AAEAVADMRLLARVVMLRLFLNPALYWVPASLPFLGIGTSRFDPDFEVGPLRPLQATLAA
RAMARLDAINGDRSRVATALEQRLHHVPGLRTLCVQPGAMPVHLRLPVLPEACEWPGDTV
PEASRLGLVRSYPLSLQDLAAEAPRLAAHLLPGPDCPASRWLAATLLTLPTHAGVTEDDM
DAMADNLSAVMAGVPAGEMPGVPAGGTSGGTTCGSYEAVRACPAAGIAVSGRPDGGAR
>gi|121583265|ref|YP_973701.1| hypothetical protein Pnap_4895 [Polaromonas naphthalenivorans CJ2]
MSMHWAALLLHLPPGTSSAIDAGSLAVWALQFTPRVARLEEAVVLEAAQSIRLFGGELPL
HEQVEQGARALGVAFTAWAPTSLAALALARAGVADGFARPLTQLLDPLPFAVLSAVNVHA
ATLARLGCRTLADVRRLPRGGIGRRFDAALLAALDQAYGLRPEVYDWVALPVTFAARLEL
PGRVETTAGLLFGARRLLLQLGGWLAARHAGVTAFTFRWRHDTLRAQSAGEGCELLIRTA
EPTQSVERLGRLLAEHLAHVQLLAPALELELLATGVSPMAENNHSLLFDAARQGESLGQA
LERVEARLGKRRVLRPRLVADHRLEWMQRWQSLDTPVLGAGLSPAQAPQPTWMLRTPLRL
ATSQDRPLYQGPLLLLLGPERIEGGWWHRAEGKNGQESEEVAKDFNVQRDYWVALSAHAG
VLWIFQQRLGREQTAWYLHGHFS
>gi|148240935|ref|YP_001220436.1| hypothetical protein BBta_p0077 [Bradyrhizobium sp. BTAi1]
MTALDIKLFRDVRRLWAQVLAVALVVGGGVATLVLAVGSHRSLEETRIAYYERYGFGDVF
AQAKRAPKALAGRIGEIPGVAAVDTRIAKLALLDIPGFSEPASAQFVSLPDSGEPHLNRL
YIRSGRLPEPGRTEEVVVNEPFARAHGFSEGARFSAILNGKKRELVIVGTALSPEFVYTV
GPGDLMPDDRRYAIVWMSEKALAGVYDLDGAFSAVSVKLQPGASEREVIARLDALLDPYG
GQAAHGRKDQTSHAWLDHELDMLNNMSRTLPPIFLLVAAFLVNLTLTRLVALEREQIGLL
KALGYSDGSIVLHYFKFVALIVVIGITLGGIVGTWLGLRVTALFGDFFHFPFLVFAKAPD
LYVTAGALSAAAAAIGALRALREVVKLPPAVAMQPPAPPVYRRLLPASIQLDQFVSQPTL
MMIRNIARHPVRAAFTTLGMALATAILVVSLFTRDTMEQLIDVTYFLADRQDATIGFSEK
RIENVVEQVSRLPGVLAAEPFREVPVRIRHGNVERRITISGRPADADLRRIIDADLRPVV
LPETGLAISSMLGHILGVGAGDTVELDLLEGARRTVTMPIVATVEDYFGIRGMMDIEALR
KLMREAPVVNSLNLSLDENRKEDFYAAVKSMPTVGGVALQRVSLANFRKTVALLITTMAS
IYTALAAVIAFGVVYNNARISLSERARELASLRVLGFTRGEVLRILLLELAILTLIAQPP
GWLMGYGLAWVMKTNLAGELMRVRLVVEHSTYVIATSVVVLAAVASAAVIRERIDKLDLV
AVLKTRD
>gi|260424397|ref|YP_003212598.1| hypothetical protein Ctu_1p00220 [Cronobacter turicensis z3032]
MLPLSFTGGVATTPAIGHSLGGSALALAWLTNGFMLTFGGSLLAAGVMADKMGRKRVFTG
GLLLFFLSCLAVCVARSTVAIGALRAVQGIAAAMTLAGGSAMLAQLFSGPARTRVFGILG
TMFGAGLAFGPPIAGVVIEQFGWRWLYALLALLAGMSALTGAVFLPLARKPDAMRADVPG
LALFSLCLVFFTIALLLIPRYGIVSGPVIALLLATLVSAKIFVVRCRRATQPVLELTLLC
NARFAGILVLPLATCCCYVVWLILLPLRFTGADALSATASGLYMMALTLPVLLLPGVAAT
LTRWISAGHLAASGLLIAAVGLALLGQALQGGSVPLLMAALVITGTGSALPWGLMDGLAV
SGVPVEKAGMAAGLFNTVRVAGEGVALVGVMAFLAAANQQTLAATGYPAQTIARAAEWLG
NGHLQQAQSLLPGAPRALLYHSLNHAYLLLCNALAVLTLLCAAIVWKTLRGGKTDG
>gi|58383319|ref|YP_194892.1| putative mercuric reductase [Salmonella enterica subsp. enterica serovar Typhimurium]
MSTLKITGMTCDSCAVHVKDALEKVPGVQSADVSYAKGSAKLAIEVGTSPDALTAAVAGL
GYRATLADAPSVSTPGGLLDKMRDLLGRNDKTGSSGALHIAVIGSGGAAMAAALKAVEQG
ARVTLIERGTIGGTCVNVGCVPSKIMIRAAHIAHLRRESPFDGGIAATTPTIQRTALLAQ
QQARVDELRHAKYEGILEGNPAITVLHGSARFKDNRNLIVQLNDGGERVVAFDRCLIATG
ASPAVPPIPGLKDTPYWTSTEALVSETIPKRLAVIGSSVVALELAQAFARLGAKVTILAR
STLFFREDPAIGEAVTAAFRMEGIEVREHTQASQVAYINGEGDGEFVLTTAHGELRADKL
LVATGRAPNTRKLALDATGVTLTPQGAIVIDPGMRTSVEHIYAAGDCTDQPQFVYVAAAA
GTRAAINMTGGDAALNLTAMPAVVFTDPQVATVGYSEAEAHHDGIKTDSRTLTLDNVPRA
LANFDTRGFIKLVVEEGSGRLIGVQAVAPEAGELIQTAALAIRNRMTVQELADQLFPYLT
MVEGLKLAAQTFNKDVKQLSCCAG
>gi|133756190|ref|YP_001096340.1| putative mercuric reductase [Escherichia coli]
MSTLKITGMTCDSCAVHVKDALEKVPGVQSADVSYAKGSAKLAIEVGTSPDALTAAVAGL
GYRATLADAPSVSTPGGLLDKMRDLLGRNDKTGSSGALHIAVIGSGGAAMAAALKAVEQG
ARVTLIERGTIGGTCVNVGCVPSKIMIRAAHIAHLRRESPFDGGIAATTPTIQRTALLAQ
QQARVDELRHAKYEGILEGNPAITVLHGSARFKDNRNLIVQLNDGGERVVAFDRCLIATG
ASPAVPPIPGLKDTPYWTSTEALVSETIPKRLAVIGSSVVALELAQAFARLGAKVTILAR
STLFFREDPAIGEAVTAAFRMEGIEVREHTQASQVAYINGEGDGEFVLTTAHGELRADKL
LVATGRAPNTRKLALDATGVTLTPQGAIVIDPGMRTSVEHIYAAGDCTDQPQFVYVAAAA
GTRAAINMTGGDAALNLTAMPAVVFTDPQVATVGYSEAEAHHDGIKTDSRTLTLDNVPRA
LANFDTRGFIKLVVEEGSGRLIGVQAVAPEAGELIQTAALAIRNRMTVQELADQLFPYLT
MVEGLKLAAQTFNKDVKQLSCCAG
>gi|60115534|ref|YP_209325.1| putative mercuric reductase [Salmonella enterica subsp. enterica serovar Choleraesuis str. SC-B67]
MSTLKITGMTCDSCAVHVKDALEKVPGVQSADVSYAKGSAKLAIEVGTSPDALTAAVAGL
GYRATLADAPSVSTPGGLLDKMRDLLGRNDKTGSSGALHIAVIGSGGAAMAAALKAVEQG
ARVTLIERGTIGGTCVNVGCVPSKIMIRAAHIAHLRRESPFDGGIAATTPTIQRTALLAQ
QQARVDELRHAKYEGILEGNPAITVLHGSARFKDNRNLIVQLNDGGERVVAFDRCLIATG
ASPAVPPIPGLKDTPYWTSTEALVSETIPKRLAVIGSSVVALELAQAFARLGAKVTILAR
STLFFREDPAIGEAVTAAFRMEGIEVREHTQASQVAYINGEGDGEFVLTTAHGELRADKL
LVATGRAPNTRKLALDATGVTLTPQGAIVIDPGMRTSVEHIYAAGDCTDQPQFVYVAAAA
GTRAAINMTGGDAALNLTAMPAVVFTDPQVATVGYSEAEAHHDGIKTDSRTLTLDNVPRA
LANFDTRGFIKLVVEEGSGRLIGVQAVAPEAGELIQTAALAIRNRMTVQELADQLFPYLT
MVEGLKLAAQTFNKDVKQLSCCAG
>gi|160431824|ref|YP_001551938.1| putative mercuric reductase [Salmonella enterica subsp. enterica serovar Choleraesuis]
MSTLKITGMTCDSCAVHVKDALEKVPGVQSADVSYAKGSAKLAIEVGTSPDALTAAVAGL
GYRATLADAPSVSTPGGLLDKMRDLLGRNDKTGSSGALHIAVIGSGGAAMAAALKAVEQG
ARVTLIERGTIGGTCVNVGCVPSKIMIRAAHIAHLRRESPFDGGIAATTPTIQRTALLAQ
QQARVDELRHAKYEGILEGNPAITVLHGSARFKDNRNLIVQLNDGGERVVAFDRCLIATG
ASPAVPPIPGLKDTPYWTSTEALVSETIPKRLAVIGSSVVALELAQAFARLGAKVTILAR
STLFFREDPAIGEAVTAAFRMEGIEVREHTQASQVAYINGEGDGEFVLTTAHGELRADKL
LVATGRAPNTRKLALDATGVTLTPQGAIVIDPGMRTSVEHIYAAGDCTDQPQFVYVAAAA
GTRAAINMTGGDAALNLTAMPAVVFTDPQVATVGYSEAEAHHDGIKTDSRTLTLDNVPRA
LANFDTRGFIKLVVEEGSGRLIGVQAVAPEAGELIQTAALAIRNRMTVQELADQLFPYLT
MVEGLKLAAQTFNKDVKQLSCCAG
>gi|134044799|ref|YP_001102225.1| putative mercuric reductase [Yersinia pestis biovar Orientalis str. IP275]
MSTLKITGMTCDSCAVHVKDALEKVPGVQSADVSYAKGSAKLAIEVGTSPDALTAAVAGL
GYRATLADAPSVSTPGGLLDKMRDLLGRNDKTGSSGALHIAVIGSGGAAMAAALKAVEQG
ARVTLIERGTIGGTCVNVGCVPSKIMIRAAHIAHLRRESPFDGGIAATTPTIQRTALLAQ
QQARVDELRHAKYEGILEGNPAITVLHGSARFKDNRNLIVQLNDGGERVVAFDRCLIATG
ASPAVPPIPGLKDTPYWTSTEALVSETIPKRLAVIGSSVVALELAQAFARLGAKVTILAR
STLFFREDPAIGEAVTAAFRMEGIEVREHTQASQVAYINGEGDGEFVLTTAHGELRADKL
LVATGRAPNTRKLALDATGVTLTPQGAIVIDPGMRTSVEHIYAAGDCTDQPQFVYVAAAA
GTRAAINMTGGDAALNLTAMPAVVFTDPQVATVGYSEAEAHHDGIKTDSRTLTLDNVPRA
LANFDTRGFIKLVVEEGSGRLIGVQAVAPEAGELIQTAALAIRNRMTVQELADQLFPYLT
MVEGLKLAAQTFNKDVKQLSCCAG
>gi|133756445|ref|YP_001096401.1| putative mercuric reductase [Escherichia coli]
MSTLKITGMTCDSCAVHVKDALEKVPGVQSADVSYAKGSAKLAIEVGTSPDALTAAVAGL
GYRATLADAPSVSTPGGLLDKMRDLLGRNDKTGSSGALHIAVIGSGGAAMAAALKAVEQG
ARVTLIERGTIGGTCVNVGCVPSKIMIRAAHIAHLRRESPFDGGIAATTPTIQRTALLAQ
QQARVDELRHAKYEGILEGNPAITVLHGSARFKDNRNLIVQLNDGGERVVAFDRCLIATG
ASPAVPPIPGLKDTPYWTSTEALVSETIPKRLAVIGSSVVALELAQAFARLGAKVTILAR
STLFFREDPAIGEAVTAAFRMEGIEVREHTQASQVAYINGEGDGEFVLTTAHGELRADKL
LVATGRAPNTRKLALDATGVTLTPQGAIVIDPGMRTSVEHIYAAGDCTDQPQFVYVAAAA
GTRAAINMTGGDAALNLTAMPAVVFTDPQVATVGYSEAEAHHDGIKTDSRTLTLDNVPRA
LANFDTRGFIKLVVEEGSGRLIGVQAVAPEAGELIQTAALAIRNRMTVQELADQLFPYLT
MVEGLKLAAQTFNKDVKQLSCCAG
>gi|18466613|ref|NP_569421.1| putative mercuric reductase [Salmonella enterica subsp. enterica serovar Typhi str. CT18]
MSTLKITGMTCDSCAVHVKDALEKVPGVQSADVSYAKGSAKLAIEVGTSPDALTAAVAGL
GYRATLADAPSVSTPGGLLDKMRDLLGRNDKTGSSGALHIAVIGSGGAAMAAALKAVEQG
ARVTLIERGTIGGTCVNVGCVPSKIMIRAAHIAHLRRESPFDGGIAATTPTIQRTALLAQ
QQARVDELRHAKYEGILEGNPAITVLHGSARFKDNRNLIVQLNDGGERVVAFDRCLIATG
ASPAVPPIPGLKDTPYWTSTEALVSETIPKRLAVIGSSVVALELAQAFARLGAKVTILAR
STLFFREDPAIGEAVTAAFRMEGIEVREHTQASQVAYINGEGDGEFVLTTAHGELRADKL
LVATGRAPNTRKLALDATGVTLTPQGAIVIDPGMRTSVEHIYAAGDCTDQPQFVYVAAAA
GTRAAINMTGGDAALNLTAMPAVVFTDPQVATVGYSEAEAHHDGIKTDSRTLTLDNVPRA
LANFDTRGFIKLVVEEGSGRLIGVQAVAPEAGELIQTAALAIRNRMTVQELADQLFPYLT
MVEGLKLAAQTFNKDVKQLSCCAG
>gi|152973637|ref|YP_001338677.1| putative mercuric reductase [Klebsiella pneumoniae subsp. pneumoniae MGH 78578]
MSTLKITGMTCDSCAVHVKDALEKVPGVQSADVSYAKGSAKLAIEVGTSPDALTAAVAGL
GYRATLADAPSVSTPGGLLDKMRDLLGRNDKTGSSGALHIAVIGSGGAAMAAALKAVEQG
ARVTLIERGTIGGTCVNVGCVPSKIMIRAAHIAHLRRESPFDGGIAATTPTIQRTALLAQ
QQARVDELRHAKYEGILEGNPAITVLHGSARFKDNRNLIVQLNDGGERVVAFDRCLIATG
ASPAVPPIPGLKDTPYWTSTEALVSETIPKRLAVIGSSVVALELAQAFARLGAKVTILAR
STLFFREDPAIGEAVTAAFRMEGIEVREHTQASQVAYINGEGDGEFVLTTAHGELRADKL
LVATGRAPNTRKLALDATGVTLTPQGAIVIDPGMRTSVEHIYAAGDCTDQPQFVYVAAAA
GTRAAINMTGGDAALNLTAMPAVVFTDPQVATVGYSEAEAHHDGIKTDSRTLTLDNVPRA
LANFDTRGFIKLVVEEGSGRLIGVQAVAPEAGELIQTAALAIRNRMTVQELADQLFPYLT
MVEGLKLAAQTFNKDVKQLSCCAG
>gi|145301299|ref|YP_001144139.1| putative mercuric reductase [Aeromonas salmonicida subsp. salmonicida A449]
MSTLKITGMTCDSCAVHVKDALEKVPGVQSADVSYAKGSAKLAIEVGTSPDALTAAVAGL
GYRATLADAPSVSTPGGLLDKMRDLLGRNDKTGSSGALHIAVIGSGGAAMAAALKAVEQG
ARVTLIERGTIGGTCVNVGCVPSKIMIRAAHIAHLRRESPFDGGIAATTPTIQRTALLAQ
QQARVDELRHAKYEGILEGNPAITVLHGSARFKDNRNLIVQLNDGGERVVAFDRCLIATG
ASPAVPPIPGLKDTPYWTSTEALVSETIPKRLAVIGSSVVALELAQAFARLGAKVTILAR
STLFFREDPAIGEAVTAAFRMEGIEVREHTQASQVAYINGEGDGEFVLTTAHGELRADKL
LVATGRAPNTRKLALDATGVTLTPQGAIVIDPGMRTSVEHIYAAGDCTDQPQFVYVAAAA
GTRAAINMTGGDAALNLTAMPAVVFTDPQVATVGYSEAEAHHDGIKTDSRTLTLDNVPRA
LANFDTRGFIKLVVEEGSGRLIGVQAVAPEAGELIQTAALAIRNRMTVQELADQLFPYLT
MVEGLKLAAQTFNKDVKQLSCCAG
>gi|168998938|ref|YP_001688206.1| putative mercuric reductase [Escherichia coli]
MSTLKITGMTCDSCAVHVKDALEKVPGVQSADVSYAKGSAKLAIEVGTSPDALTAAVAGL
GYRATLADAPSVSTPGGLLDKMRDLLGRNDKTGSSGALHIAVIGSGGAAMAAALKAVEQG
ARVTLIERGTIGGTCVNVGCVPSKIMIRAAHIAHLRRESPFDGGIAATTPTIQRTALLAQ
QQARVDELRHAKYEGILEGNPAITVLHGSARFKDNRNLIVQLNDGGERVVAFDRCLIATG
ASPAVPPIPGLKDTPYWTSTEALVSETIPKRLAVIGSSVVALELAQAFARLGAKVTILAR
STLFFREDPAIGEAVTAAFRMEGIEVREHTQASQVAYINGEGDGEFVLTTAHGELRADKL
LVATGRAPNTRKLALDATGVTLTPQGAIVIDPGMRTSVEHIYAAGDCTDQPQFVYVAAAA
GTRAAINMTGGDAALNLTAMPAVVFTDPQVATVGYSEAEAHHDGIKTDSRTLTLDNVPRA
LANFDTRGFIKLVVEEGSGRLIGVQAVAPEAGELIQTAALAIRNRMTVQELADQLFPYLT
MVEGLKLAAQTFNKDVKQLSCCAG
>gi|194733879|ref|YP_002112925.1| mercuric reductase [Salmonella enterica subsp. enterica serovar Schwarzengrund str. CVM19633]
MSTLKITGMTCDSCAVHVKDALEKVPGVQSADVSYAKGSAKLAIEVGTSPDALTAAVAGL
GYRATLADAPSVSTPGGLLDKMRDLLGRNDKTGSSGALHIAVIGSGGAAMAAALKAVEQG
ARVTLIERGTIGGTCVNVGCVPSKIMIRAAHIAHLRRESPFDGGIAATTPTIQRTALLAQ
QQARVDELRHAKYEGILEGNPAITVLHGSARFKDNRNLIVQLNDGGERVVAFDRCLIATG
ASPAVPPIPGLKDTPYWTSTEALVSETIPKRLAVIGSSVVALELAQAFARLGAKVTILAR
STLFFREDPAIGEAVTAAFRMEGIEVREHTQASQVAYINGEGDGEFVLTTAHGELRADKL
LVATGRAPNTRKLALDATGVTLTPQGAIVIDPGMRTSVEHIYAAGDCTDQPQFVYVAAAA
GTRAAINMTGGDAALNLTAMPAVVFTDPQVATVGYSEAEAHHDGIKTDSRTLTLDNVPRA
LANFDTRGFIKLVVEEGSGRLIGVQAVAPEAGELIQTAALAIRNRMTVQELADQLFPYLT
MVEGLKLAAQTFNKDVKQLSCCAG
>gi|260752120|ref|YP_003237635.1| mercuric reductase MerA [Escherichia coli O111:H- str. 11128]
MSTLKITGMTCDSCAVHVKDALEKVPGVQSADVSYAKGSAKLAIEVGTSPDALTAAVAGL
GYRATLADAPSVSTPGGLLDKMRDLLGRNDKTGSSGALHIAVIGSGGAAMAAALKAVEQG
ARVTLIERGTIGGTCVNVGCVPSKIMIRAAHIAHLRRESPFDGGIAATTPTIQRTALLAQ
QQARVDELRHAKYEGILEGNPAITVLHGSARFKDNRNLIVQLNDGGERVVAFDRCLIATG
ASPAVPPIPGLKDTPYWTSTEALVSETIPKRLAVIGSSVVALELAQAFARLGAKVTILAR
STLFFREDPAIGEAVTAAFRMEGIEVREHTQASQVAYINGEGDGEFVLTTAHGELRADKL
LVATGRAPNTRKLALDATGVTLTPQGAIVIDPGMRTSVEHIYAAGDCTDQPQFVYVAAAA
GTRAAINMTGGDAALNLTAMPAVVFTDPQVATVGYSEAEAHHDGIKTDSRTLTLDNVPRA
LANFDTRGFIKLVVEEGSGRLIGVQAVAPEAGELIQTAALAIRNRMTVQELADQLFPYLT
MVEGLKLAAQTFNKDVKQLSCCAG
>gi|257373081|ref|YP_003175855.1| Hydroxypyruvate reductase [Halomicrobium mukohataei DSM 12286]
MIENRATLERSPDHALALDCLERAIAAAAPEAAIRSAVSVTDETLSIADTEYDLTAYRDV
FVVGGGKAASGVVAALESILGDHVTDGLVVTKHPTDGDRVRCVTGDHPLPSERNVRATTD
LLELVAAADAETLVLPVVTGGTSALLTAPAGDLSLTELRETTALLLDSGAPIHEINAVRK
HLSEVKGGRLARAAAPATVATLVLSDVVGNDLSAIGSGPTVPDETTYGDALAVLEWYDVT
PPDAVASHLAAGDAGRRSETPTTAALSAERVRTHLVGDNALALDAARDVAREAGYTPLVV
TSRLRGEAREAGTTLLAVAEEIAATGDPIEPPAVVLAGGECTVSITGEGGTGGPNQELAL
SAGIELTGETIVAAVDSDGEDGSSAVAGALVDGETVTDRAAAREALAANDAGRFLSETDA
TIRTGPTGTNVNDIVVLVVPDRA
>gi|226349493|ref|YP_002776607.1| putative cadmium-transporting ATPase [Rhodococcus opacus B4]
MSDACCGPAATPNTDAAAEPDHGQDRWWQVRELQVAAAAAVLLGAGWLLGRVGADTAGTA
VELLAAVVAASTFVPGALRNLLRHRRIGVGTLMTIAAIGAIALGQIPEAAMLGILFSIAE
GLEHYAVTRTRRGLRALLSLVPPTATILCGGTESSVSPDELALGDRMLVRPGERAATDGI
IRTGRTSLDLSAITGESVPVEAGPGDPLHAGAINGGGAIEVEVTARAADSSLARIVHIVE
EAQDRKGAGQRLADTIARPLVPAIMILAVLVAGIGAMLGDPLLWIERALVVLVAASPCAL
AIAVPLTVVAAIGASSRHGALIKGGAALEELGRIRAVALDKTGTLTRNTPQVIATVTAEG
IGESDALVAAAALEARSEHPLAQAILTAAGPGITPADDVTAVAGHGLHGTLGGTALRLGK
PGWIHPGPLTDQVARLQGEGATVVLLERNGTVIGAIAVRDELRTEAPEAVQRLRALGIDV
AMLTGDNERTAHSLAAEAGITTVHAELLPEDKAALLPTLANGRRIAMVGDGINDAPALAT
ADVGIAMGAMGTDVAIETADVALMGEDLRHLPQVLAHARRARTIMLQNIGLSLAIIGLLI
PLAATGVLGLATVVFIHELAEVLVIGNAIRAARTTTLPGLTAAPTTTRPVHVSVAPSAHV
LGDACCPPAPPRGAEIPLIGSVGSARPAPTLLPLTSPTAADGTSQGTDEDCDCCQSSTAG
TDRPSNPPGQLTDHITDSNVPDERHSDTPR
>gi|221218602|ref|YP_002527560.1| putative mercuric reductase [Escherichia coli]
MSTLKITGMTCDSCAVHVKDALEKVPGVQSADVSYAKGSAKLAIEVGTSPDALTAAVAGL
GYRATLADAPSVSTPGGLLDKMRDLLGRNDKTGSSGALHIAVIGSGGAAMAAALKAVEQG
ARVTLIERGTIGGTCVNVGCVPSKIMIRAAHIAHLRRESPFDGGIAATTPTIQRTALLAQ
QQARVDELRHAKYEGILEGNPAITVLHGSARFKDNRNLIVQLNDGGERVVAFDRCLIATG
ASPAVPPIPGLKDTPYWTSTEALVSETIPKRLAVIGSSVVALELAQAFARLGAKVTILAR
STLFFREDPAIGEAVTAAFRMEGIEVREHTQASQVAYINGEGDGEFVLTTAHGELRADKL
LVATGRAPNTRKLALDATGVTLTPQGAIVIDPGMRTSVEHIYAAGDCTDQPQFVYVAAAA
GTRAAINMTGGDAVLNLTAMPAVVFTDPQVATVGYSEAEAHHDGIKTDSRTLTLDNVPRA
LANFDTRGFIKLVVEEGSGRLIGVQAVAPEAGELIQTAALAIRNRMTVQELADQLFPYLT
MVEGLKLAAQTFNKDVKQLSCCAG
>gi|17549020|ref|NP_522360.1| hypothetical protein RS01908 [Ralstonia solanacearum GMI1000]
MPFWIAVHLPRLPLDALRSRWSDPAAGPAGMPLPVVVLEQERVVATNRAAAREGVQPGLR
RAGMQALVPHALQLARDPAAEARLVQALALALLALTPHVCLDLADEATVLLEVQASLRLF
GGHRALCRAVRRYARCLGLVPQIGTGTTGRGAAWLASAHAMRGRGAQPVRIRRAVRPARM
AVLLDGLPIETVARLTRPDWLEGLGCRTLADLRGLPRGGLRRRCGPLLVDTLDAGYGEAH
ERFTWFAAPMRFDVPLELPGRIDSAEGVLAAAEQLLLQLTGWLAAHQLGAKGYRLTLEHE
RRRGRDAQDAASSTPVDILLAQPVRTLAHLSRVLRERVHRLTLIAPVVELRLTVTDAVPL
APPTGALFPAPGARAEDAARLIDTLIARLGAANVLHPQPCADHRPERANHWAEVNAATTA
SGRAAARQALAQWHARQPERPLWLLEQPIPLLTRRHYPYYRGPLRLVSLPERIESGWWDD
ALIKRDYFIAEGEGAVRYWIYRERVSATAGEDEARWYLHGLFG
>gi|70724770|ref|YP_256981.1| YhcA protein [Sodalis glossinidius]
MGVTPRLVAVNVLLGTLTVSLNNSSLNPALPAFIAAFSLGPVSASWIVAAFMASMGLTMP
LTGYLSQRLGRKPLYLVALALFVAGSLVGALATSIGGVIAARVVQGIASGLMIPLALAII
FSMYAKEERGRVTGWWAAAVMLAPALGPLLGSLVLSWFDWRALFLINVPVGVLALLMGVW
VLPSSTAAAGKTFDSVGYLLVACGIGLLLLLCGRLHQLSALREPLNLLMLLGALLCLAQF
VRHELRVPEPLLNLRLFALRDYRLSVLLAVVQAVGMFECLVLLPLLVQMVLGYSPIYTGL
ALLGTALFASLFGQFGGRILDRHGPRTLVLTGMLLTGTATLGLGLLGNGSALWPVFVLMI
LRGAGLGLSYMPVTTTGLNALPEDMVTQGAAMNNISRRLISSLAIVLASLWLQYRLVGST
DYTAAVSETFIATGLLILLTAPCAWRFSRVEKLAVDKAPNFH
>gi|70724835|ref|YP_257045.1| YhcA protein [Sodalis glossinidius]
MGVTPRLVAVNVLLGTLTVSLNNSSLNPALPAFIAAFSLGPVSASWIVAAFMASMGLTMP
LTGYLSQRLGRKPLYLVALALFVAGSLVGALATSIGGVIAARVVQGIASGLMIPLALAII
FSMYAKEERGRVTGWWAAAVMLAPALGPLLGSLVLSWFDWRALFLINVPVGVLALLMGVW
VLPSSTAAAGKTFDSVGYLLVACGIGLLLLLCGRLHQLSALREPLNLLMLLGALLCLAQF
VRHELRVPEPLLNLRLFALRDYRLSVLLAVVQAVGMFECLVLLPLLVQMVLGYSPIYTGL
ALLGTALFASLFGQFGGRILDRHGPRTLVLTGMLLTGTATLGLGLLGNGSALWPVFVLMI
LRGAGLGLSYMPVTTTGLNALPEDMVTQGAAMNNISRRLISSLAIVLASLWLQYRLVGST
DYTAAVSETFIATGLLILLTAPCAWRFSRVEKLAVDKAPNFH
>gi|116687246|ref|YP_840492.1| hypothetical protein Bcen2424_6870 [Burkholderia cenocepacia HI2424]
MLEGGRVVALDRAARALGVVAGMRRGGVLSLAPDAQIRERDAARERELVLGVAYALLQFT
PNVVDADEAVVLLDVTASLRLFHGIRALRQRVRDVVASFGVTAAISVASSGPAAWVVARG
LRGGLALSARSLRRALARAPLVVAPDARRYANWFEDLGCETLADLQRLPRAGLKKRCGTH
LLDWLDHVAGTAPAAYDWLEMPPSFDTRVELMDRVEHAEALLFVARRLILQLTGWLTAKQ
LDVAAFALLLEHERGRDAIAPTEIEIALGAPTRFEEHLTRLVKERLGHVELAGPVIAVRL
VARSVQEAAAPSDSLFPEPGGTPQDHARLLELLTARLGAENVLVPAPMADYRPEPAARWV
PMRDAPKPSPLPADLPRPAWLLAKPVPLLTRQHRPFYGTPLRMVSPGERIEGGWQDGQTV
TRDYFVAEDDHGVCYWIYKERPTASDESESRFFLHGLFG
>gi|220915069|ref|YP_002490377.1| transport system permease protein [Methylobacterium nodulans ORS 2060]
MNAAVPTLARSASRRFGTSAAGRTVVVLLAVTVVALTLASIAIGYAPFDVQAAFADLLAG
RTTLPALVLWELRIPRALLGGVVGFSLGLTGAVMQGYLRNPLADPGILGISSAAALGAVV
VFYGGFAASLSLALPLGGIAGAAGAALLLNLLAARGSSTLGLILAGVGLSSLAGALTALA
LNLSPNPYAALEIVFWLMGSLADRSMDHVLLCLPLMAIGWGLMLSTASALDALALGEDTA
ASLGVGLVSARLRLVTGAALAVGSGVAVSGAIGFVGLVVPHLMRPLVGARPGACLWPSGL
AGAALVLSADIGVRLLATRPELKLGVVTALVGAPFLIVLLLRNRGSRA
>gi|121583053|ref|YP_973494.1| ATPase, P-type (transporting), HAD superfamily, subfamily IC [Polaromonas naphthalenivorans CJ2]
MTSQQKAAPAMTEPAAPNDPSLQDAGDLAQSLDTDLDKGLTAQEAARRLAHDGPNELRAA
PQVPAWRRLLGQFQDPLIYLLLAAIAVALVAWGIEGRVGWPVDASVIAAIVLLNGVLGYA
QEAKAENAVAALARMTAVTSAVVRGGQTTQIPSAQLVRGDLLVLAEGDAVGADARLVRAA
SLRVQEASLTGESEAVLKDAATLAQPSALADRLNMVFKGTAVAQGTALAVVTATGMATQM
GSIAQMLDSTREEPTPLQKEVARIGRMLGIAVVIIAFVVMATVLLAFEVRTSADLITVLL
LGVSLAVAAVPEGLPAILSVVLAMGVQRMARRHAIVKQLSSVETLGSASVICSDKTGTLT
RSEMTIERVMTASGSTHVTGVGYTPNGRVEHQGAELGAGALHAEHIVVLSGGSLASNADL
RQLGDGTWEIQGDPTEAAFLVAERKLGVQARRQQRFERVAELPFTSERKMMSTIERDHEH
GDALMVITKGAPDVLLARCTRVRVGLDVLPFDDALRARALGDVDRLSGEALRTLSVAYRP
LAPGEDPQDAEALEKELIFVGTVGIIDPPRPEAAKAIGEAHRAGIRVLMITGDHPRTAAR
IAADLGIVAPGTPALTGSDLDALDDAAFGAAVRQHAVYARVAPAHKLRIVAALQADGNIV
AMTGDGVNDAPALKAADIGVAMGMTGTQVTKEAANMILADDNFATIVEAVREGRGIFGNI
RKFLRYLLSSNMGEVLTVFLGVVGAGVIGLSGQGEGLVLPLLATQILWINLITDSGPALA
LGIDPETEDVMARPPRKSSARAIDARMWWGVVQIGLVMALATLLTIDMYLVGGLIEGSQS
LANARTAGFTVLVFAQLFNSLNARSETTSAFHHLFVNPWLWGAIALSLILQVLVVHVGWL
NVAFGTEPLTLAQWAGCLAMSSTVLWFGEMRKWMLRAWFR
>gi|146279854|ref|YP_001170012.1| hypothetical protein Rsph17025_3852 [Rhodobacter sphaeroides ATCC 17025]
MAGLLQNLIGHLTPQGVEIVGGGTRLRALQRLAAEGWSRHEDLIPIDPEPVKVTADLQEA
VAWAGTENSARSALHPADEVRAYAAMRERGASLSRIARSFARSEAHVERRLKLADLPVEA
LAALRANEISFEMAKALTLAPSGERCFEVLESVRGRDVRPEQVRRELTPGTVPSTDRRAL
FVGLEAYLAAGGTSQRDLFADRTLLEDEALLDRLFAEKGAAEAERIRAAEGWEWATWVPE
EYVPWTATQKLVRLHARSGKLSEGEEAELEALEERDAEGDLDAAGRARLAELEARRKGTF
TDAQRASSGIFVYCSSRDGLSVERAYQQPRAVPRGASEAAPDLPQSLIEDLHRIRLGALQ
ARLMDQSELMLDLLAWSLGGGLRPWARPLAISPTDQPIAPEKGEGTSYPPRLAARLEPNT
SLGPDGTPAEFEVFRALGKKHRNQILTEALARTFCTGSSGLSAALARQLGVEVRRIWTPT
AQGFLGRCSAGYLDRLWSELVPAAEADQSFQKLKKGEKARRLEALFTDPATREALGLSRE
DCAKIDAWVPAELGWPEGEE
>gi|99077948|ref|YP_611207.1| conjugation TrbI-like protein [Ruegeria sp. TM1040]
MSDTGNADLEKRLAALEQGKGAGSPPAPRRSPLLALVVVLVIGAGGALLYLLSRPEEEEA
LLTATPDVFQNEGDGFGAIETLPPREPEVVFVAPDPIEPNAELLARITALQAQIEELRNA
PEPVVEEDTAAAEAIDALTAQIAALQTASEAAQQQFRDELTARDRELEQLRMDLELAQLE
ANRPLPAPIGPTEDELRAREEERLRREEEARRLAELERRAAEERAFQERRITSPTIAFGG
TSGANETALTERTFGEVTDFVLNGALPSTVTQAEVIANPSNTIIQGTMIQAVMETALDSA
LPGQTRAVVSEDVFSFDASRLLIPRGSRLIGRYRSGVDIAQRRVTIAWDRVILPDNQTIQ
ISSFGGDELGRSGVTGFVDTRFDERFGSAALISLISAAPSAAAANVQDETAADVLEDVGD
DLADATDSVIGDYLSIGPVIYVDQGARVTVMVDRDLEIF
>gi|170745135|ref|YP_001766592.1| monooxygenase FAD-binding [Methylobacterium radiotolerans JCM 2831]
MKRLDVAVIGGSIAGLTAACLLARSGHAVAVFERSAGALTGRGAGIVTHPGLRAVLARCG
APAGARDLGVTVEGRRVLDRGGTVIAEQSLPQVLASWGRLYGLLLDAVPADGVRFGAALA
AVEHDGERVVALFEDGRRITADLLVGADGQFSTVRARFLSAVAPRYAGYVAWRAVVDAAA
LSPATREAIAGHFAFCLPPGEQILGYPVPGRADGTARSFNAVWYRPTEEAALAALLTDAG
GVRHALSIPPGRIKAAVLAAMRADAERILAPPFAEVMLRADQPFLQAILDIEVPTMIPAR
GIALIGDAAFVARPHVGMGVTKAMEDAGALAEALDAAGGAVDAALTAFDARRRSYGAAVV
ARGRDLGAYLQAQQRGAAERAAAERFRSPEAVMAGTAVPPEVRLR
>gi|226358058|ref|YP_002787797.1| Fe3+-siderophore ABC transporter, permease component [Deinococcus deserti VCD115]
MTAARYTTPRAWAVLLILLGLTLGLAVAALGLGAVRTPAGDVVSALLGGADDLTRQLVLE
LRAPRIGLAVLCGALFAASGAVMQGVIRNPLASPDVIGVGAGAGLAATLFLLAWPGAPAG
GLPWAALTGAWGGFGLVMLLARDRQVSGLHPVRLALVGVAVAAALGAAQQLVLVRAPEGL
GTALSFLTGTVYGADHARLMRVLPWALLLPAALLLSRTLDVLNLGEDLATSLGTRVNAMR
LLCLSVAVAMAAAAVTGAGILGFVGLLAPHLARLLVGARHARVLPVSMMLGALLVLAADT
LGRALLPPTEVPAGIFTTLIGAPYFLYLLRRAA
>gi|219873351|ref|YP_002477492.1| outer surface protein VlsE [Borrelia garinii Far04]
MAKAAAEAAKAAADGGAEAVGNVIKTDGAKAAKGGEVESVNGIANGIKGIVDAAEKAGEE
GKLNAVDGAKEGNENAGKLFAKKQANDANGGGDAAAAEKAAAAVSAVSGEQILKAIVDAA
AKGDGEKKAVDDVKDAKNPIEAAIGSSGEQNAAAFATLKKDDQIAAAIVLRGMAKDGEFA
LKNDAHANAKGTVKNVVESAVNKIIVLWLEEMAKAAAEAAKAADGGAEAVGNVIKADGAK
AAKGGEVASVNGIANGIKGIVEAAEKAGEEGKLNAVAGAGGDNADAGKLFAKKQHNANGG
GGAADAEKAAAAVSAVSGEQILKAIVDAAAKGDGEKKAVDDVKDATNPIAAAIGSSGADK
DAAAFATLTKDDQIAAAIVLRGMAKDGEFALKNDAHDNAKGTVKNVVESAVNKKLASG
>gi|219873349|ref|YP_002477490.1| outer surface protein VlsE [Borrelia garinii Far04]
MAKAAAEAAKAAADGGAEAVGNVIKTDGAKAAKGGEVESVNGIANGIKGIVDAAEKAGEE
GKLNAVDGAKEGNENAGKLFAKKQANDANGGGDAAAAEKAAAAVSAVSGEQILKAIVDAA
AKGDGEKKAVDDVKDAKNPIEAAIGSSGEQNAAAFATLKKDDQIAAAIVLRGMAKDGEFA
LKNDAHANAKGTVKNVVESAVNKIIVLWLEEMAKAAAEAAKAADGGAEAVGNVIKADGAK
AAKGGEVASVNGIANGIKGIVEAAEKAGEEGKLNAVAGAGGDNADAGKLFAKKQHNANGG
GGAADAEKAAAAVSAVSGEQILKAIVDAAAKGDGEKKAVDDVKDATNPIAAAIGSSGADK
DAAAFATLTKDDQIAAAIVLRGMAKDGEFALKNDAHDNAKGTVKNVVESAVNKKLASG
>gi|116687206|ref|YP_840452.1| hypothetical protein Bcen2424_6830 [Burkholderia cenocepacia HI2424]
MLEGGRVVALDRAARALGVVAGMRRGGVLSLAPDAQIRERDAARERELVLGVAYALLQFT
PSVVDADEAVVLLDVTASLRLFHGIRALRRRVRDVVASFGVTAAISVASSGPAAWMVARG
LRGGLALSARSLRRSLARVPLVVAPEARRYANWFEDLGCETLADLQRLPRAGLKKRCGTQ
LLDWLDQVTGTAPAAYDWLEMPPSFDTRVELMDRVEHAEALLFVARRLILQLTGWLTAKQ
LDVTAFALLLEHERGRDAIAPTEIEIALGAPTRFEEHLTRLIKERLGHVELAGPVIAVRL
VARSVQEAAAPSDSLFPEPGGTPQDHARLLELLTARLGAENVLVPAPMADYRPEPAARWV
PMRDAPKPAPLPADLPRPTWLLAKPVPLLTRQHRPFYGTPLRIVSPGERIEGGWQDGQTV
TRDYFVAEDERGVAYWIYKERPTASDESEARFFLHGLFG
>gi|168998931|ref|YP_001688199.1| major facilitator transporter [Escherichia coli]
MSERRYSPLATLFAATFLFRIGNAVAALALPWFVLSHTKSAAWAGATAASSVIATIIGAW
VGGGLVDRFGRAPVALISGVVGGVAMASIPLLDAVGALSNTGLIACVVLGAAFDAPGMAA
QDSELPKLGHVAGLSVERVSSLKAVIGNVAILGGPALGGAAIGLLGAAPTLGLTAFCSVL
AGLLGAWVLPARAARTMTTTATLSMRAGVAFLWSEPLLRPLFGIVMIFVGIVGANGSVIM
PALFVDAGRQVAELGLFSSMMGAGGLLGIAIHASVGARISAQNWLAVAFCGSAVGSLLLS
QLPGVPVLMLLGALVGLLTGSVSPILNAAIYNRTPPELLGRVLGTVSAVMLSASPMVMLA
AGAFVDLAGPLPGLVVSAVFAGLVALLSLRLQFATMAAAATASAPTHTEGEH
>gi|160431818|ref|YP_001551932.1| mrx protein [Salmonella enterica subsp. enterica serovar Choleraesuis]
MSERRYSPLATLFAATFLFRIGNAVAALALPWFVLSHTKSAAWAGATAASSVIATIIGAW
VGGGLVDRFGRAPVALISGVVGGVAMASIPLLDAVGALSNTGLIACVVLGAAFDAPGMAA
QDSELPKLGHVAGLSVERVSSLKAVIGNVAILGGPALGGAAIGLLGAAPTLGLTAFCSVL
AGLLGAWVLPARAARTMTTTATLSMRAGVAFLWSEPLLRPLFGIVMIFVGIVGANGSVIM
PALFVDAGRQVAELGLFSSMMGAGGLLGIAIHASVGARISAQNWLAVAFCGSAVGSLLLS
QLPGVPVLMLLGALVGLLTGSVSPILNAAIYNRTPPELLGRVLGTVSAVMLSASPMVMLA
AGAFVDLAGPLPGLVVSAVFAGLVALLSLRLQFATMAAAATASAPTHTEGEH
>gi|58383335|ref|YP_194908.1| hypothetical protein pU302L_102 [Salmonella enterica subsp. enterica serovar Typhimurium]
MSERRYSPLATLFAATFLFRIGNAVAALALPWFVLSHTKSAAWAGATAASSVIATIIGAW
VGGGLVDRFGRAPVALISGVVGGVAMASIPLLDAVGALSNTGLIACVVLGAAFDAPGMAA
QDSELPKLGHVAGLSVERVSSLKAVIGNVAILGGPALGGAAIGLLGAAPTLGLTAFCSVL
AGLLGAWVLPARAARTMTTTATLSMRAGVAFLWSEPLLRPLFGIVMIFVGIVGANGSVIM
PALFVDAGRQVAELGLFSSMMGAGGLLGIAIHASVGARISAQNWLAVAFCGSAVGSLLLS
QLPGVPVLMLLGALVGLLTGSVSPILNAAIYNRTPPELLGRVLGTVSAVMLSASPMVMLA
AGAFVDLAGPLPGLVVSAVFAGLVALLSLRLQFATMAAAATASAPTHTEGEH
>gi|256367800|ref|YP_003108357.1| Mrx [Escherichia coli]
MSERRYSPLATLFAATFLFRIGNAVAALALPWFVLSHTKSAAWAGATAASSVIATIIGAW
VGGGLVDRFGRAPVALISGVVGGVAMASIPLLDAVGALSNTGLIACVVLGAAFDAPGMAA
QDSELPKLGHVAGLSVERVSSLKAVIGNVAILGGPALGGAAIGLLGAAPTLGLTAFCSVL
AGLLGAWVLPARAARTMTTTATLSMRAGVAFLWSEPLLRPLFGIVMIFVGIVGANGSVIM
PALFVDAGRQVAELGLFSSMMGAGGLLGIAIHASVGARISAQNWLAVAFCGSAVGSLLLS
QLPGVPVLMLLGALVGLLTGSVSPILNAAIYNRTPPELLGRVLGTVSAVMLSASPMVMLA
AGAFVDLAGPLPGLVVSAVFAGLVALLSLRLQFATMAAAATASAPTHTEGEH
>gi|133756197|ref|YP_001096347.1| hypothetical protein pLEW517_p22 [Escherichia coli]
MSERRYSPLATLFAATFLFRIGNAVAALALPWFVLSHTKSAAWAGATAASSVIATIIGAW
VGGGLVDRFGRAPVALISGVVGGVAMASIPLLDAVGALSNTGLIACVVLGAAFDAPGMAA
QDSELPKLGHVAGLSVERVSSLKAVIGNVAILGGPALGGAAIGLLGAAPTLGLTAFCSVL
AGLLGAWVLPARAARTMTTTATLSMRAGVAFLWSEPLLRPLFGIVMIFVGIVGANGSVIM
PALFVDAGRQVAELGLFSSMMGAGGLLGIAIHASVGARISAQNWLAVAFCGSAVGSLLLS
QLPGVPVLMLLGALVGLLTGSVSPILNAAIYNRTPPELLGRVLGTVSAVMLSASPMVMLA
AGAFVDLAGPLPGLVVSAVFAGLVALLSLRLQFATMAAAATASAPTHTEGEH
>gi|10957422|ref|NP_051653.1| iron ABC transporter, permease protein [Deinococcus radiodurans R1]
MTRPLWLLLGLVALAAAFTASLALGATDLPFTRAVQVLLRPDGSNESLVVQTLRLPRTLV
ALLAGAGLGVSGLLLQAVTRNPLADPGILGVEAGGAFAALLLVVFFPAAPTWAFVPAAFA
GGVVAALAAYSAARSVGVTPLRLALAGVAVASLASAGSRTLQLLWEERVQGALFMLAGSV
AGRTWEQMGQVAPPTLLGLFGALLLTPRLNVLALGEDVARSLGADAERDALLVTGLGVLL
ASVSVSVVGPVGFVGLVIPHLARALMGADHRWSLPLAALLGGAFLALADVGARLFARPAE
TPVGVLVAAVGAPFFVWLARRVGR
>gi|120586918|ref|YP_961263.1| DegT/DnrJ/EryC1/StrS aminotransferase [Desulfovibrio vulgaris subsp. vulgaris DP4]
MSVSDFCRRTGICPPYRHLPPGGVPLPVGDIVAAAGTALATGWQRASGDAASGDAAHVAL
AALGTALHTLTGCRHAFALGTGRAALSVTLQAMRRLAPARDVVLLPAYTSYSVAAAAVHA
GLLVRLYDLDPATLAPRMEDVTAQLDDRVLAVVACHLFGYPVPTGALRDLCHGAGAMLVD
DAAQAMGARSADGLAGTTGDAGLFSLARGKNITAVDGGLVVTDDDALAAAVAGLVPWAAL
PCTASTATTASAMPSATTAATTAATPSAPGPAPGLATGEVSGAAPGEASGTTSSGPAAGK
APAPAQGRAAEAVADMRLLARVVVLRLFLNPSLYWVPASLPFLGIGTSRFDPDFEVGPLR
PLQATLAARAMARLDAINGDRSRVATALEQRLHHVPGLRTLCVQPGATPVHLRLPVLPEA
CEWPGDTVPEASRLGLVRSYPLSLQDLAAEAPRLAAHLLPGPDCPASRWLAATLLTLPTH
AGVTEDDMDAMADNLSAVMAGVSAGEMPDLSASAMSGVAAGGTSGGTTCGSYEAVRACPA
AGIAVSGRPDGGAR
>gi|51492594|ref|YP_067891.1| Tn3-family transposase [Aeromonas punctata]
MPRRSILSAAERESLLALPDTKDELIRHYTFSESDLSIIRQRRGPANRLGFAVQLCYLRF
PGVILGADEPPFPPLLRLVANQLKVGIESWDEYGQREQTRREHLVELQTVFGFQPFTIGH
YRQAVQLLTELAMQTDKGIVLARALIEHLRRQSVIVPALNAVERASAEAITRANRRLYDA
LAEPLTDVHRRRLDDLLKRRDNGKTTWLAWLRQSPVKPNSRHMLEHIERLKAWQALDLPS
GIERLVHQNRLLKIAREGGQMTPADLAKFEPQRRYATLVALAIEGMATVTDEIIDLHDRI
LGKLFNAAKNKHQQQFQASGKAINAKVRLFGRIGQALIEAKQAGRDPFAAIEAVMSWDAF
AESVTEAQRLAQPEDFDFLHRIGESYATLRRYAPEFLDVLKLRAAPAAKDVLDAIEVLRS
MNSDNARKVPTDAPTEFIKPRWQKLVMTDTGIDRRYYELCALSELKNALRSGDIWVQGSR
QFKDFEDYLVPPAKFASLKQASELPLAVATDCDQYLHDRLTLLETQLATVNRMALANELP
DAIITESGLKITPLDAAVPDTAQALIDQTAMILPHVKITELLLEVDEWTGFTRHFAHLKS
GDLAKDKNLLLTTILADAINLGLTKMAESCPGTTYAKLAWLQAWHIRDETYGAALAELVN
AQFRHPFAEHWGDGTTSSSDGQNFRTGSKAESTGHINPKYGSSPGRTFYTHISDQYAPFH
TKVVNVGVRDSTYVLDGLLYHESDLRIEEHYTDTAGFTDHVFALMHLLGFRFAPRIRDLG
DTKLYIPKGDATYEALKPMIGGTLNIKHVRAHWDEILRMATSIKQGTATASLMLRKLGSY
PRQNGLAVALRELGRIERTLFILDWLQSVELRRRVHAGLNKGEARNALARAVFFNRLGEI
RDRSFEQQRYRASGLNLVTAAIVLWNTVYLERAANALRGHGQAVDDGLLQYLSPLGWEHI
NLTGDYLWRSSAKIGAGKFRPLRPLQPA
>gi|156936524|ref|YP_001440439.1| hypothetical protein ESA_pESA2p06570 [Cronobacter sakazakii ATCC BAA-894]
MPRRSILSAAERESLLALPDTKDELIRHYTFSESDLSIIRQRRGPANRLGFAVQLCYLRF
PGVILGADEPPFPPLLRLVANQLKVGIESWDEYGQREQTRREHLVELQTVFGFQPFTIGH
YRQAVQLLTELAMQTDKGIVLARALIEHLRRQSVIVPALNAVERASAEAITRANRRLYDA
LAEPLTDVHRRRLDDLLKRRDNGKTTWLAWLRQSPVKPNSRHMLEHIERLKAWQALDLPS
GIERLVHQNRLLKIAREGGQMTPADLAKFEPQRRYATLVALAIEGMATVTDEIIDLHDRI
LGKLFNAAKNKHQQQFQASGKAINAKVRLFGRIGQALIEAKQAGRDPFAAIEAVMSWDAF
AESVTEAQRLAQPEDFDFLHRIGESYATLRRYAPEFLDVLKLRAAPAAKDVLDAIEVLRS
MNSDNARKVPTDAPTEFIKPRWQKLVMTDTGIDRRYYELCALSELKNALRSGDIWVQGSR
QFKDFEDYLVPPAKFASLKQASELPLAVATDCDQYLHDRLTLLETQLATVNRMALANELP
DAIITESGLKITPLDAAVPDTAQALIDQTAMILPHVKITELLLEVDEWTGFTRHFAHLKS
GDLAKDKNLLLTTILADAINLGLTKMAESCPGTTYAKLAWLQAWHIRDETYGAALAELVN
AQFRHPFAEHWGDGTTSSSDGQNFRTGSKAESTGHINPKYGSSPGRTFYTHISDQYAPFH
TKVVNVGVRDSTYVLDGLLYHESDLRIEEHYTDTAGFTDHVFALMHLLGFRFAPRIRDLG
DTKLYIPKGDATYEALKPMIGGTLNIKHVRAHWDEILRMATSIKQGTATASLMLRKLGSY
PRQNGLAVALRELGRIERTLFILDWLQSVELRRRVHAGLNKGEARNALARAVFFNRLGEI
RDRSFEQQRYRASGLNLVTAAIVLWNTVYLERAANALRGHGQAVDDGLLQYLSPLGWEHI
NLTGDYLWRSSAKIGAGKFRPLRPLQPA
>gi|38637924|ref|NP_942898.1| hypothetical protein PHG263 [Ralstonia eutropha H16]
MKAANLDYERAPPPGVVFGCLMPAPWLGAAAGLLLAFGSVDGLPDRFAPLALAAVHVLAL
GMLLPVMLGALFQMMPVVAGVTVPGAGWMAPLVALSGGGSALALSAGFLGGSAAAFRWAA
LLGAPFLVLAGLLLLGAGRRVAAVDATTRTLAWIGAPLLLTALCGGVLAGLFGGLWPASP
APLLALHIAWGLGGWLAALVTGVATTVLPMFWQTSRLPARLERWLPLAHWVPLLAFTVAV
VAWPRSTALSQWTLLPWLVVAAVVAGFGLAGTLKAKRRHDPVWPLWPVACASMLAAALLA
AAMPFVPDSRAPLAWWIGSLALIGGGVLPVTAMLGKIVPFLVWLHLRKLLPPRARVPAMQ
AIIAPGRQRRQAMLLLAAYLMLLALPVAPAWLAPAGGLAFAAANLWLGVQLLTALRCMRR
MRAQGGLPPRVPRPATLPVEGGRDG
>gi|220914924|ref|YP_002490232.1| aminoglycoside phosphotransferase [Methylobacterium nodulans ORS 2060]
MPDESQSETVDFLRRCLAGHGRLETIRTHISVVLLAEDRVYKLKRAVRFPFVDFSAPEAR
LAACEAELALNRRTAPALYRGVHRITRTPDGGLALDGTGPLVDAVVAMRRFPQGDLFDAM
TREGRLTPALVAALAHRIAAFHAAAEISRAPGGAAAMAALVALNDRGLRACGLASAGEAD
ALTARFEAALARHGDRLEARRAAGKVRRCHGDLTLRNICLYEGVPTPFDCLEFDEALATI
DVLYDLAFVLMDLWHRGRRDLANLLFNRYLDESDEADGAGLLPFLMAIRAVIRAHVTATQ
AAEAPGETARALRDEARAYLDLAGTLLAEEPATLVAVGGLSGSGKSTFAAALAPWLGAPP
GARIVSSDRTRKRLHGVSAVTRLSDSAYAPSVSERVYAAMRDEAARVLATGGAVILDAVF
DRPEAREAVEALARRCGVPFRGVWLQAPAAMLAARIRARRDDPSDATIEVLAAQASRDCG
PMTWHCLDAQLPAETLRATILASCGTGEAKAEASRGGTAGTEVLPA
>gi|134287640|ref|YP_001109806.1| hypothetical protein Bcep1808_7143 [Burkholderia vietnamiensis G4]
MLEGGRVVALDRAARALGVVAGMRRGGVLSLAPDAQIRERDAARERELVLGVAYALLQFT
PSVVDADEAVVVLDVTASLRLFHGILALRQRVRDVVASFGVTAAISVASSGPAAWMVARG
LRGGLALSARSLRRALARVPLVVAPDARRYANWFEDLGCETLADLQRLPRAGLRKRCGTQ
LLDWLDQVAGTAPAAYDWLEMPPSFDTRVELMDRVEHAEALLFVARRLILQLTGWLTAKQ
LDVAAFTLLLEHERGRDAIAPTEIEIALGAPTRFEEHLTRLVKERLGHVELAGPVIAVRL
VARSVQEAAAPSDSLFPEPGGTPQDHARLLELLTARLGSENVLVAAPMADYRPEPAARWV
PMRDAPKPSPLPSDLPRPAWLLAKPVPLLTREHRPFYGTPLRIVSPGERIEGGWQDGQTV
TRDYFVAEDDNGICYWIYKERPTASDESEARFFLHGLFG
>gi|288963054|ref|YP_003453333.1| hypothetical protein AZL_f00290 [Azospirillum sp. B510]
MTISRRGVMRGGLAAGLGLAGCGLTGLPGVRSLAFAADPSAAGVSAEAPAGTLVVVFLRG
GADMLALVAPADDPDYRAARTPDLRVMAEGPRVGIRLEQTLAPALDFRLHPDAAPLAELY
AARQLAIIHAVGLTDGTRSHFVAQDLMERGIAREEELARTGTGWVARWLGDGVHEAAGLV
PAIGTAAAPVAALAGMGGALAVPDLRGGLAPPGGPQAAAVLAALSRQGDGAYERAARAAL
DGLSTVDGRLPRGTDGKVAAYDAEGGAVYEETEAGRALQTVARVLKMDIGLRVACVDVGG
WDTHENQQGRLATAVGQLSRAVAAFHADTRRYERDLTVVVMSEFGRRLRGNRSQGTDHGH
GGAMLVLGGRVAGGRMLGQWPGLASHQLDRGVDLAVTTDYRTVLSELIGPSAARGFPGFQ
GTPLGVLRG
>gi|187729806|ref|YP_001837186.1| hypothetical protein pSOG2_p09 [Sulfolobus islandicus]
MSAVYTILGWAEWIALVAIGIEIIIAAWKISAEHNISEGFRRLILATAGGVLILSLVNYF
VPQVNSIIPSAILSLPGANYIEDLAIAAFGIGAIYGGYLVAKGDLEHGFEMLGLVAVMFI
LMASASSLFSSSSLPTNVQLNQLTSNAQSNGISLNFIADIINFATTLPNGGAISSLASLV
DQYASAIAVIGLIILAVWRFLFDMGTELMRYLVTIVKDIVVVSILIAGALSIWSGFAEII
NGIIAVILNSSNVQNFLNAVVATLIGWIVGGIASGYFVPFLADFTSALLEMSIIAFDLAL
ARYLIISAVVGLAPILAALWLWPPLRRVIEFMAYFVLGMAVGGIIAAGAVYILASSGIVS
GLAAAFSPFVLGILPWAGGIAFGGIGASGGGGLITRGLSKGSAGALASSGGGSVTALQNT
KQQQIPQTTTLNRPIIQTPPQQQSSLLQSVKNTVIPPTMQRIMDRQSIQTQAPIGKVSSV
LPSGFAAKDISNPNPIIKPLPANTNLNIGNTTYGTGMRLTPNNAKLNTVISQGRIGGNNI
AGATSNATANVMAQETKFHAFLDALKQNALLFYRHFDMSLYRRLGISPSMLRPNYGQDVR
LNRPTNNMTPP
>gi|125654608|ref|YP_001033802.1| ParB-like nuclease [Rhodobacter sphaeroides 2.4.1]
MAKRKRLTLPPLGGFAPGPASASEASPAPASPPALGPGLAPAPISRVTGEAAATAALREV
AEELGAARSEGRLVLRLELDRIEEGWLVRDRIGLEAEELASLMTSLSAHGQRSPIEVTDM
GEGRFGLISGWRRVTALRRLHAETGEERFATVLALLRRPDTAAAAYVAMVEENEIRAGLS
YFERARIAAKAVEAGVFATDKLALQQLYGSASRAKRSKIGSFLGIYRALEGALRYPSALP
ERLGLALARRLEEEPGVAAKITAALAAAAPDSAEAELALIADLLAPAAEAAPEQEPARPS
APDPAPDAPAPAPAPDPAPAQPRSTRPPAPAAELRPGLFLKAEGAGSLHLYGPAVDETFR
ARLRDWLASEG
>gi|190410744|ref|YP_001966082.1| hypothetical protein [Thermus sp. 4C]
MSEQGGQILKISANADAYRQNRPRRRRPLLRPDGGVDLEAVRLFLQLGRYREGEAALDQD
PQPENPEWLRLKGWARWHLGDERGLLLVRKAASLARERAGWVWQDLGALLFRAGRWEEAE
EALRRALDHFSAREDHLGRAWALHGLGVAHLHRGRTGWALRRAEEALAVVRAKSLGGFRS
RVLVLLSSVHRARGELREALFRAEQAVAGRLDPDDRVVALRALGTTLRLLGKPAQGSEVL
EEALELAGEGARRGAALAEMALCHLALGRKRLARRAAGEALELLDTHAPARARVLVALAE
LSRREGKEEGALALLQEARALGPYPLAEEALAFPELFALAETRELKLPRTRRAPERPRVR
LEAGKVRRLWLGRREVPLEGSGKAFDLLLLLASEGPLTWREAALRLWGEDGPGVRERLHT
TASRARDLLADREAVRWEGEVLRLDPERRWEAR
>gi|145301314|ref|YP_001144154.1| TnpA transposase [Aeromonas salmonicida subsp. salmonicida A449]
MPRRSILSAAERESLLALPDSKDDLIRHYTFNDTDLSIIRQRRGPANRLGFAVQLCYLRF
PGVILGVDELPFPPLLKLVADQLKVGVESWNEYGQREQTRREHLSELQTVFGFRPFTMSH
YRQAVQMLTELAMQTDKGIVLASALIGHLRRQSVILPALNAVERASAEAITRANRRIYDA
LAEPLADAHRRRLDDLLKRRDNGKTTWLAWLRQSPAKPNSRHMLEHIERLKAWQALDLPT
GIERLVHQNRLLKIAREGGQMTPADLAKFEPQRRYATLVALATEGMATVTDEIIDLHDRI
LGKLFNAAKNKHQQQFQASGKAINAKVRLYGRIGQALIDAKQSGRDAFAAIEAVMSWDSF
AESVTEAQKLAQPDDFDFLHRIGESYATLRRYAPEFLAVLKLRAAPAAKNVLDAIEVLRG
MNTDNARKLPADAPTGFIKPRWQKLVMTDAGIDRRYYELCALSELKNSLRSGDIWVQGSR
QFKDFEDYLVPPEKFTSLKQSSELPLAVATDCEQYLHERLTLLEAQLATVNRMAAANDLP
DAIITESGLKITPLDAAVPDTAQALIDQTAMVLPHVKITELLLEVDEWTGFTRHFTHLKS
GDLAKDKNLLLTTILADAINLGLTKMAESCPGTTYAKLAWLQAWHTRDETYSTALAELVN
AQFRHPFAGHWGDGTTSSSDGQNFRTASKAKSTGHINPKYGSSPGRTFYTHISDQYAPFH
TKVVNVGLRDSTYVLDGLLYHESDLRIEEHYTDTAGFTDHVFALMHLLGFRFAPRIRDLG
DTKLYIPKGDAAYDALKPMIGGTLNIKHVRAHWDEILRLATSIKQGTVTASLMLRKLGSY
PRQNGLAVALRELGRIERTLFILDWLQSVELRRRVHAGLNKGEARNALARAVFFNRLGEI
RDRSFEQQRYRASGLNLVTAAIVLWNTVYLERAAHALRGNGHAVDDSLLQYLSPLGWEHI
NLTGDYLWRSSAKIGAGKFRPLRPLQPA
>gi|256367644|ref|YP_003108211.1| transposase for transposon Tn21 [Escherichia coli]
MPRRSILSAAERESLLALPDSKDDLIRHYTFNDTDLSIIRQRRGPANRLGFAVQLCYLRF
PGVILGVDELPFPPLLKLVADQLKVGVESWNEYGQREQTRREHLSELQTVFGFRPFTMSH
YRQAVQMLTELAMQTDKGIVLASALIGHLRRQSVILPALNAVERASAEAITRANRRIYDA
LAEPLADAHRRRLDDLLKRRDNGKTTWLAWLRQSPAKPNSRHMLEHIERLKAWQALDLPT
GIERLVHQNRLLKIAREGGQMTPADLAKFEPQRRYATLVALATEGMATVTDEIIDLHDRI
LGKLFNAAKNKHQQQFQASGKAINAKVRLYGRIGQALIDAKQSGRDAFAAIEAVMSWDSF
AESVTEAQKLAQPDDFDFLHRIGESYATLRRYAPEFLAVLKLRAAPAAKNVLDAIEVLRG
MNTDNARKLPADAPTGFIKPRWQKLVMTDAGIDRRYYELCALSELKNSLRSGDIWVQGSR
QFKDFEDYLVPPEKFTSLKQSSELPLAVATDCEQYLHERLTLLEAQLATVNRMAAANDLP
DAIITESGLKITPLDAAVPDTAQALIDQTAMVLPHVKITELLLEVDEWTGFTRHFTHLKS
GDLAKDKNLLLTTILADAINLGLTKMAESCPGTTYAKLAWLQAWHTRDETYSTALAELVN
AQFRHPFAGHWGDGTTSSSDGQNFRTASKAKSTGHINPKYGSSPGRTFYTHISDQYAPFH
TKVVNVGLRDSTYVLDGLLYHESDLRIEEHYTDTAGFTDHVFALMHLLGFRFAPRIRDLG
DTKLYIPKGDAAYDALKPMIGGTLNIKHVRAHWDEILRLATSIKGSDAQWNENSR
>gi|187736855|ref|YP_001816593.1| TnpA-Tn21 [Escherichia coli 1520]
MPRRSILSAAERESLLALPDSKDDLIRHYTFNDTDLSIIRQRRGPANRLGFAVQLCYLRF
PGVILGVDELPFPPLLKLVADQLKVGVESWNEYGQREQTRREHLSELQTVFGFRPFTMSH
YRQAVQMLTELAMQTDKGIVLASALIGHLRRQSVILPALNAVERASAEAITRANRRIYDA
LAEPLADAHRRRLDDLLKRRDNGKTTWLAWLRQSPAKPNSRHMLEHIERLKAWQALDLPT
GIERLVHQNRLLKIAREGGQMTPADLAKFEPQRRYATLVALATEGMATVTDEIIDLHDRI
LGKLFNAAKNKHQQQFQASGKAINAKVRLYGRIGQALIDAKQSGRDAFAAIEAVMSWDSF
AESVTEAQKLAQPDDFDFLHRIGESYATLRRYAPEFLAVLKLRAAPAAKNVLDAIEVLRG
MNTDNARKLPADAPTGFIKPRWQKLVMTDAGIDRRYYELCALSELKNSLRSGDIWVQGSR
QFKDFEDYLVPPEKFTSLKQSSELPLAVATDCEQYLHERLTLLEAQLATVNRMAAANDLP
DAIITESGLKITPLDAAVPDTAQALIDQTAMVLPHVKITELLLEVDEWTGFTRHFTHLKS
GDLAKDKNLLLTTILADAINLGLTKMAESCPGTTYAKLAWLQAWHTRDETYSTALAELVN
AQFRHPFAGHWGDGTTSSSDGQNFRTASKAKSTGHINPKYGSSPGRTFYTHISDQYAPFH
TKVVNVGLRDSTYVLDGLLYHESDLRIEEHYTDTAGFTDHVFALMHLLGFRFAPRIRDLG
DTKLYIPKGDAAYDALKPMIGGTLNIKHVRAHWDEILRLATSIKQGTVTASLMLRKLGSY
PRQNGLAVALRELGRIERTLFILDWLQSVELRRRVHAGLNKGEARNALARAVFFNRLGEI
RDRSFEQQRYRASGLNLVTAAIVLWNTVYLERAAHALRGNGHAVDDSLLQYLSPLGWEHI
NLTGDYLWRSSAKIGAGKFRPLRPLQPA
>gi|133756461|ref|YP_001096417.1| Tn21 transposase [Escherichia coli]
MPRRSILSAAERESLLALPDSKDDLIRHYTFNDTDLSIIRQRRGPANRLGFAVQLCYLRF
PGVILGVDELPFPPLLKLVADQLKVGVESWNEYGQREQTRREHLSELQTVFGFRPFTMSH
YRQAVQMLTELAMQTDKGIVLASALIGHLRRQSVILPALNAVERASAEAITRANRRIYDA
LAEPLADAHRRRLDDLLKRRDNGKTTWLAWLRQSPAKPNSRHMLEHIERLKAWQALDLPT
GIERLVHQNRLLKIAREGGQMTPADLAKFEPQRRYATLVALATEGMATVTDEIIDLHDRI
LGKLFNAAKNKHQQQFQASGKAINAKVRLYGRIGQALIDAKQSGRDAFAAIEAVMSWDSF
AESVTEAQKLAQPDDFDFLHRIGESYATLRRYAPEFLAVLKLRAAPAAKNVLDAIEVLRG
MNTDNARKLPADAPTGFIKPRWQKLVMTDAGIDRRYYELCALSELKNSLRSGDIWVQGSR
QFKDFEDYLVPPEKFTSLKQSSELPLAVATDCEQYLHERLTLLEAQLATVNRMAAANDLP
DAIITESGLKITPLDAAVPDTAQALIDQTAMVLPHVKITELLLEVDEWTGFTRHFTHLKS
GDLAKDKNLLLTTILADAINLGLTKMAESCPGTTYAKLAWLQAWHTRDETYSTALAELVN
AQFRHPFAGHWGDGTTSSSDGQNFRTASKAKSTGHINPKYGSSPGRTFYTHISDQYAPFH
TKVVNVGLRDSTYVLDGLLYHESDLRIEEHYTDTAGFTDHVFALMHLLGFRFAPRIRDLG
DTKLYIPKGDAAYDALKPMIGGTLNIKHVRAHWDEILRLATSIKQGTVTASLMLRKLGSY
PRQNGLAVALRELGRIERTLFILDWLQSVELRRRVHAGLNKGEARNALARAVFFNRLGEI
RDRSFEQQRYRASGLNLVTAAIVLWNTVYLERAAHALRGNGHAVDDSLLQYLSPLGWEHI
NLTGDYLWRSSAKIGAGKFRPLRPLQPA
>gi|284000134|ref|YP_003377821.1| Tn3 family transposase [Escherichia coli O26:H-]
MPRRSILSAAERESLLALPDSKDDLIRHYTFNDTDLSIIRQRRGPANRLGFAVQLCYLRF
PGVILGVDELPFPPLLKLVADQLKVGVESWNEYGQREQTRREHLSELQTVFGFRPFTMSH
YRQAVQMLTELAMQTDKGIVLASALIGHLRRQSVILPALNAVERASAEAITRANRRIYDA
LAEPLADAHRRRLDDLLKRRDNGKTTWLAWLRQSPAKPNSRHMLEHIERLKAWQALDLPT
GIERLVHQNRLLKIAREGGQMTPADLAKFEPQRRYATLVALATEGMATVTDEIIDLHDRI
LGKLFNAAKNKHQQQFQASGKAINAKVRLYGRIGQALIDAKQSGRDAFAAIEAVMSWDSF
AESVTEAQKLAQPDDFDFLHRIGESYATLRRYAPEFLAVLKLRAAPAAKNVLDAIEVLRG
MNTDNARKLPADAPTGFIKPRWQKLVMTDAGIDRRYYELCALSELKNSLRSGDIWVQGSR
QFKDFEDYLVPPEKFTSLKQSSELPLAVATDCEQYLHERLTLLEAQLATVNRMAAANDLP
DAIITESGLKITPLDAAVPDTAQALIDQTAMVLPHVKITELLLEVDEWTGFTRHFTHLKS
GDLAKDKNLLLTTILADAINLGLTKMAESCPGTTYAKLAWLQAWHTRDETYSTALAELVN
AQFRHPFAGHWGDGTTSSSDGQNFRTASKAKSTGHINPKYGSSPGRTFYTHISDQYAPFH
TKVVNVGLRDSTYVLDGLLYHESDLRIEEHYTDTAGFTDHVFALMHLLGFRFAPRIRDLG
DTKLYIPKGDAAYDALKPMIGGTLNIKHVRAHWDEILRLATSIKQGTVTASLMLRKLGSY
PRQNGLAVALRELGRIERTLFILDWLQSVELRRRVHAGLNKGEARNALARAVFFNRLGEI
RDRSFEQQRYRASGLNLVTAAIVLWNTVYLERAAHALRGNGHAVDDSLLQYLSPLGWEHI
NLTGDYLWRSSAKIGAGKFRPLRPLQPA
>gi|133756211|ref|YP_001096361.1| hypothetical protein pLEW517_p36 [Escherichia coli]
MPRRSILSAAERESLLALPDSKDDLIRHYTFNDTDLSIIRQRRGPANRLGFAVQLCYLRF
PGVILGVDELPFPPLLKLVADQLKVGVESWNEYGQREQTRREHLSELQTVFGFRPFTMSH
YRQAVQMLTELAMQTDKGIVLASALIGHLRRQSVILPALNAVERASAEAITRANRRIYDA
LAEPLADAHRRRLDDLLKRRDNGKTTWLAWLRQSPAKPNSRHMLEHIERLKAWQALDLPT
GIERLVHQNRLLKIAREGGQMTPADLAKFEPQRRYATLVALATEGMATVTDEIIDLHDRI
LGKLFNAAKNKHQQQFQASGKAINAKVRLYGRIGQALIDAKQSGRDAFAAIEAVMSWDSF
AESVTEAQKLAQPDDFDFLHRIGESYATLRRYAPEFLAVLKLRAAPAAKNVLDAIEVLRG
MNTDNARKLPADAPTGFIKPRWQKLVMTDAGIDRRYYELCALSELKNSLRSGDIWVQGSR
QFKDFEDYLVPPEKFTSLKQSSELPLAVATDCEQYLHERLTLLEAQLATVNRMAAANDLP
DAIITESGLKITPLDAAVPDTAQALIDQTAMVLPHVKITELLLEVDEWTGFTRHFTHLKS
GDLAKDKNLLLTTILADAINLGLTKMAESCPGTTYAKLAWLQAWHTRDETYSTALAELVN
AQFRHPFAGHWGDGTTSSSDGQNFRTASKAKSTGHINPKYGSSPGRTFYTHISDQYAPFH
TKVVNVGLRDSTYVLDGLLYHESDLRIEEHYTDTAGFTDHVFALMHLLGFRFAPRIRDLG
DTKLYIPKGDAAYDALKPMIGGTLNIKHVRAHWDEILRLATSIKQGTVTASLMLRKLGSY
PRQNGLAVALRELGRIERTLFILDWLQSVELRRRVHAGLNKGEARNALARAVFFNRLGEI
RDRSFEQQRYRASGLNLVTAAIVLWNTVYLERAAHALRGNGHAVDDSLLQYLSPLGWEHI
NLTGDYLWRSSAKIGAGKFRPLRPLQPA
>gi|134044845|ref|YP_001102255.1| transposase TnpA for transposon Tn21 [Yersinia pestis biovar Orientalis str. IP275]
MPRRSILSAAERESLLALPDSKDDLIRHYTFNDTDLSIIRQRRGPANRLGFAVQLCYLRF
PGVILGVDELPFPPLLKLVADQLKVGVESWNEYGQREQTRREHLSELQTVFGFRPFTMSH
YRQAVQMLTELAMQTDKGIVLASALIGHLRRQSVILPALNAVERASAEAITRANRRIYDA
LAEPLADAHRRRLDDLLKRRDNGKTTWLAWLRQSPAKPNSRHMLEHIERLKAWQALDLPT
GIERLVHQNRLLKIAREGGQMTPADLAKFEPQRRYATLVALATEGMATVTDEIIDLHDRI
LGKLFNAAKNKHQQQFQASGKAINAKVRLYGRIGQALIDAKQSGRDAFAAIEAVMSWDSF
AESVTEAQKLAQPDDFDFLHRIGESYATLRRYAPEFLAVLKLRAAPAAKNVLDAIEVLRG
MNTDNARKLPADAPTGFIKPRWQKLVMTDAGIDRRYYELCALSELKNSLRSGDIWVQGSR
QFKDFEDYLVPPEKFTSLKQSSELPLAVATDCEQYLHERLTLLEAQLATVNRMAAANDLP
DAIITESGLKITPLDAAVPDTAQALIDQTAMVLPHVKITELLLEVDEWTGFTRHFTHLKS
GDLAKDKNLLLTTILADAINLGLTKMAESCPGTTYAKLAWLQAWHTRDETYSTALAELVN
AQFRHPFAGHWGDGTTSSSDGQNFRTASKAKSTGHINPKYGSSPGRTFYTHISDQYAPFH
TKVVNVGLRDSTYVLDGLLYHESDLRIEEHYTDTAGFTDHVFALMHLLGFRFAPRIRDLG
DTKLYIPKGDAAYDALKPMIGGTLNIKHVRAHWDEILRLATSIKQGTVTASLMLRKLGSY
PRQNGLAVALRELGRIERTLFILDWLQSVELRRRVHAGLNKGEARNALARAVFFNRLGEI
RDRSFEQQRYRASGLNLVTAAIVLWNTVYLERAAHALRGNGHAVDDSLLQYLSPLGWEHI
NLTGDYLWRSSAKIGAGKFRPLRPLQPA
>gi|194733874|ref|YP_002112931.1| Tn3 family transposase [Salmonella enterica subsp. enterica serovar Schwarzengrund str. CVM19633]
MPRRSILSAAERESLLALPDSKDDLIRHYTFNDTDLSIIRQRRGPANRLGFAVQLCYLRF
PGVILGVDELPFPPLLKLVADQLKVGVESWNEYGQREQTRREHLSELQTVFGFRPFTMSH
YRQAVQMLTELAMQTDKGIVLASALIGHLRRQSVILPALNAVERASAEAITRANRRIYDA
LAEPLADAHRRRLDDLLKRRDNGKTTWLAWLRQSPAKPNSRHMLEHIERLKAWQALDLPT
GIERLVHQNRLLKIAREGGQMTPADLAKFEPQRRYATLVALATEGMATVTDEIIDLHDRI
LGKLFNAAKNKHQQQFQASGKAINAKVRLYGRIGQALIDAKQSGRDAFAAIEAVMSWDSF
AESVTEAQKLAQPDDFDFLHRIGESYATLRRYAPEFLAVLKLRAAPAAKNVLDAIEVLRG
MNTDNARKLPADAPTGFIKPRWQKLVMTDAGIDRRYYELCALSELKNSLRSGDIWVQGSR
QFKDFEDYLVPPEKFTSLKQSSELPLAVATDCEQYLHERLTLLEAQLATVNRMAAANDLP
DAIITESGLKITPLDAAVPDTAQALIDQTAMVLPHVKITELLLEVDEWTGFTRHFTHLKS
GDLAKDKNLLLTTILADAINLGLTKMAESCPGTTYAKLAWLQAWHTRDETYSTALAELVN
AQFRHPFAGHWGDGTTSSSDGQNFRTASKAKSTGHINPKYGSSPGRTFYTHISDQYAPFH
TKVVNVGLRDSTYVLDGLLYHESDLRIEEHYTDTAGFTDHVFALMHLLGFRFAPRIRDLG
DTKLYIPKGDAAYDALKPMIGGMLNIKHVRAHWDEILRLATSIKQGTVTASLMLRKLGSY
PRQNGLAVALRELGRIERTLFILDWLQSVELRRRVHAGLNKGEARNALACAVFFNRLGEI
RDRSFEQQRYRASGLNLVTAAIVLWNTVYLERAAHALRGNGHAVDDSLLQYLSPLGWEHI
NLTGDYLWRSSVKIGAGKFRPLRPLQPA
>gi|168998915|ref|YP_001688183.1| transposase TnpA for transposon Tn21 [Escherichia coli]
MPRRSILSAAERESLLALPDSKDDLIRHYTFNDTDLSIIRQRRGPANRLGFAVQLCYLRF
PGVILGVDELPFPPLLKLVADQLKVGVESWNEYGQREQTRREHLSELQTVFGFRPFTMSH
YRQAVQMLTELAMQTDKGIVLASALIGHLRRQSVILPALNAVERASAEAITRANRRIYDA
LAEPLADAHRRRLDDLLKRRDNGKTTWLAWLRQSPAKPNSRHMLEHIERLKAWQALDLPT
GIERLVHQNRLLKIAREGGQMTPADLAKFEPQRRYATLVALATEGMATVTDEIIDLHDRI
LGKLFNAAKNKHQQQFQASGKAINAKVRLYGRIGQALIDAKQSGRDAFAAIEAVMSWDSF
AESVTEAQKLAQPDDFDFLHRIGESYATLRRYAPEFLAVLKLRAAPAAKNVLDAIEVLRG
MNTDNARKLPADAPTGFIKPRWQKLVMTDAGIDRRYYELCALSELKNSLRSGDIWVQGSR
QFKDFEDYLVPPEKFTSLKQSSELPLAVATDCEQYLHERLTLLEAQLATVNRMAAANDLP
DAIITESGLKITPLDAAVPDTAQALIDQTAMVLPHVKITELLLEVDEWTGFTRHFTHLKS
GDLAKDKNLLLTTILADAINLGLTKMAESCPGTTYAKLAWLQAWHTRDETYSTALAELVN
AQFRHPFAGHWGDGTTSSSDGQNFRTASKAKSTGHINPKYGSSPGRTFYTHISDQYAPFH
TKVVNVGLRDSTYVLDGLLYHESDLRIEEHYTDTAGFTDHVFALMHLLGFRFAPRIRDLG
DTKLYIPKGDAAYDALKPMIGGTLNIKHVRAHWDEILRLATSIKQGTVTASLMLRKLGSY
PRQNGLAVALRELGRIERTLFILDWLQSVELRRRVHAGLNKGEARNALARAVFFNRLGEI
RDRSFEQQRYRASGLNLVTAAIVLWNTVYLERAAHALRGNGHAVDDSLLQYLSPLGWEHI
NLTGDYLWRSSAKIGAGKFRPLRPLQPA
>gi|56708934|ref|YP_164979.1| major facilitator transporter [Ruegeria pomeroyi DSS-3]
MRDHVSRAILASALFAATYAVNLQAPLYAVYAGNSGVGAAAVTVAFAAYVAGLMPTLILL
GGLSDRIGRRLPIALALCLGAAGTALLAVVPTWPSLVLARLLLGVSTGLATTAGTAYMAE
LFGADRTRQATLLVTSATSLGFGGGALATGLCLSLGGPSVMPASFVALFVAAPLLALAVL
GLPRADTPHPVALLRLPVFPAGSWQFGAALALAWSATGMTIAVVPLQLAAQGLGAYTGMV
IFLAIFVGFLSQPLARRLGNRVALSVGFVLVPTGFVTLLLGVWTQSIGLVLAGTAITSAA
SYGFTYLASLAEFALRAPDNRARAAAGLFVYAYVGFSLPTIGSGALADRFGLLPAMTVFA
ALLVTLTWAVAWRGAKVAELRQPAQ
>gi|190410719|ref|YP_001966058.1| putative membrane-bound metal-dependent hydrolase [Thermus sp. 4C]
MTAGTHLAGAALTASLLRGFGVEVGLLEGLALAWGAVMPDIDTTTSGPGKFVRPLSSFLE
RRFGHRTLTHSIPVLLALALLLYPLWRVAPGAYWAFLAGYLSHLLLDTLNVNGVPLLWPW
RVQFFFFPSREWRIRYASPQEATLALFLALSGFALWPLSGQGFASAFRHLVGTPEVAVLD
YLDWRDRWEVWAEVRGFNRETQEPVEGRFLVVEALGREGVLVEDELGRTLAVSRDGQVVA
YRVRMVRGRPQVLREWRLDLSGRLLADLLQALPRSARRVWITGEARPATAPPPLVPPVGT
HPRVEASESPPRLRFHAARPEDLAPLSGLYLQAGSAVVRAAFAPGEEASLELPALPALPT
LHPLVFSLPSLSGLLVKPGDRVEEGEPIARRVDEAPLRDLEDQAQAKAEEAARLEGELSR
AEERCRAERKALRGELSRLRDEVGRLRYLVAQGAEAPLRLAEGEARLEEAEARLTRLALD
CAGEKARLEEAIREARLAQARLLRRKERAAEAQLVRSPVSGRVVEVKVRDLRPGEMVVEV
VVAQ
>gi|228288755|ref|YP_002842007.1| hypothetical protein YN1551_3212 [Sulfolobus islandicus Y.N.15.51]
MRKALTILLIILVLPSLLSGAGNIIATAQGGGGGSPGGLGQFIATLQTLIPAALILLAIL
ANRYDQRYALVLFAAAMASAIFLAAATGGKIGGNVQITLVQLQVKVSGPTSAYTGNTETY
TVSWSPSMSGTVIWTVLYNGSIVYNATGGTSFTYTFNDPGKYIVAASVINQQNFAGGSGA
VLVTVTNPPSPLGWIEGAITGAISGLINSVANAFTGFLTTLLQIFGAPLEWMTYSPTPTM
SPASQSIYNQMKDFSVGLAMLFIAFSIAYNAIRGEYADLVDLAGDVMYKLSVWGLFFAGG
LTIYTYAANFINSIIYSVAGPYLGIATVEYTGGATLFTALFALMNGIPFGFGDALSMFLS
LVMFLLAITLAIATIKYAVMLAIVDTIPLWATLWIFEWTRKIAMVVIDLLIGLMVAGLIA
AVTFAILATLPLGALMFAIDPIAMDGEFLFTLAFFVFGLRPGEHMMGAFRKKNGGGSGNT
VVVENNSGGSTSSEPPPGRYM
>gi|224796532|ref|YP_002641490.1| vls recombination cassette Vls9a [Borrelia valaisiana VS116]
MLKDVEAARDGAANKDAGKLFKTTGGGGLADAAAVAKAAAAVSAVSGKQIIKAIVDAAGE
DQQAGEKAAEAANPIAAAIGTNRDAGAGFNNGRMQNNGKIAAAIVLRGLAKDGKFAASND
NGAKKESVNSVVESAVGEMSTWLEDMIKAAAGDAANGAAGKEANKESVKEIAKGIKGIVD
AAGKSGGNALKDVVAAGDNDANKDAGKLFKTHAALDDVAAVAKAAAAVSAVSGKQIIKAI
VDAAGAGADQQGAEAAQATNPIAAAIGTDRDNAAAGFNAMQNNGKIAAAIVLRGLAKDGK
FAANNNNGGKAVNVNSVVGEMSAWLEDMIKAAGDAIKGAAAGPIGNAANEQGKEANEESV
NGIAKEIKGIVDAAGKAGGKDGNGLKDVEAVNDGNANADAGKLFKTRAGGGLAAGDVAKA
AAAVSAVSGKADNKSDC
>gi|121582861|ref|YP_973303.1| alkaline phosphatase domain-containing protein [Polaromonas naphthalenivorans CJ2]
MSVSVPQITAQLDAVLAREPGALAVAIRAASRQVWPDSVNQRGRRFTLRWCDSMLAIREA
LCEVEQADAADAGLVVLTPLGSHEITEDIAARLALRQVLQPKGWEMVRQLFGAKEIDARL
GRFGWMPQALVDGAAQGAYAPVANGFLDLETAWKEVLQRFLQLNVPRPDAAGLLQWTQQP
LSDASLKLLPANARADALRWLAESAGTAGRMVLACIEAGRTGDAMALGLVCGALYAAAGE
GQAALGHAAIRLERFVGDTHVGVLEGRAWAQAAQQLVCEPGGAEVYRPALERADALLAEL
RVAEFAHLSEVLPLGLEQRLRAFAMLLSQHVQAPTDATLIAVEDAANRALAHELATTQPH
RADRVEMARRLARWLVRPATGAATVADMVCWQADEGAFVDWARFRLLGGDELVEVSHAFE
ALRAAVMARRNALGQQFALALQRWNAQAPSVEARIVPLESVLDRVVTPLAALHPVLLLVV
DGLSTSIFQELFARPERLGWSEWVPAGLARPLAGVAAFPTVTEVSRATLLCGKLTTGQSS
LEKTGFSSHAALLAHSNANLPPKLFHKGDLSDATNLSSSVRAAIADPKQKVVGLVYNAVD
DHLSGPDQLLQRWSLEDLRLLLPILREARAARRVVVITADHGHMLEEGSAHINGGESDRW
RYGTEAAHSGEIVLSGGRVRTASGATSVACLWSESVRYAGRKNGYHGGVSLQEVTVPLSV
LLPTGLTLSGWQPALPAQPEWWDLPNQPAMLQTTVRSPSARKPTARQPAAPASAQTPLFD
ASVTPVAAPSAAPSLGLAPASDWIDTLLQSQVYASQRSLAARVAPPDEQMRKLLSALSER
GGKLSRAALAQRLSVPEVRLSGMLSAVRRILNVDQAVVLGVDEVAGTVELNRTLLLLQFR
ITSVGDGR
>gi|209418095|ref|YP_002274124.1| hypothetical protein MULP_086 [Mycobacterium liflandii 128FXT]
MASMTATQQHIEDLDEHSWAALTKRSAEAAVAAADQAGLKAPAPLVSAAAMTELELVEHR
SRYGPGRKRLSPAMALAEADHLRAQAERNANQAHQARQNAEADAAIARAEAEQSAADAEQ
AHEQVRAVQTESARKDRQRVAERAAAQQELVEARAELGRIQADSQAEAAEASEKLRAAQS
RIEQLAAERTADRAAAQEALENERNDRERDRASWEAEAAEAAEKLSAAEERTRQRTAERA
ADRAAGQKALEEQRGELERVSAEAAAEVAAARGQAEGQIAVAHETANTEVARAHAELEQA
RTEAAGQAVSSELLALPMPPAALRPHTGTIEDALAAVRELSFVLEGLAGAAVADESLVDV
GMLGALVSTVQSQAGDLSQQLRDLPSRCANQGAQEVAGGYARAAATAYGVVLQRITTANE
QLRQRGEGGDVEVVSLVAPMLADHPWRAR
>gi|218561666|ref|YP_002394578.1| Similar to TnpA transposase [Escherichia fergusonii ATCC 35469]
MPRRVTLTDRQKDALLRLPTSQTDLLKHYTLSDEDLGHIRLRRRAHNRFGFALQLCVLRY
PGRVLAPGELIPAEVIEFIGAQLGLGADDLVDYAAREETRHEHLAELRGLYGFRTFSGRG
ASELKEWLFREAEMAVSNEDIARRFVAECRRTRTVLPATSTIERLCAAALVDAERRIETR
IASRLPMSIREQLLALLEETADDRVTRFVWLRQFEPGSNSSSANRLLDRLEYLQRIDLPE
DLLAGVPAHRVTRLRRQGERYYADGMRDLPEDRRLAILAVCVSEWQAMLADAVVETHDRI
VGRLYRASERICHAKVADEAGVVRDTLKSFAEIGGALVDAQDDGQPLGDVIASGSGWDGL
KTLVAMATRLTATMADDPLNHVLDGYHRFRRYAPRMLRLLDLRAAPVALPLLEAVTALRT
GLNDAAMTSFLRPSSKWHRHLRAQRAGDARLWEIAVLFHLRDAFRSGDVWLTRSRRYGDL
KHALVPAQSIAEGGRLAVPLRPEEWLADRQARLDMRLRELGRAARAGTIPGGSIENGVLH
IEKLEAAAPTGAEDLVLDLYKQIPPTRITDLLLEVDAATGFTEAFTHLRTGAPCADRIGL
MNVILAEGINLGLRKMADATNTHTFWELIRIGRWHVEGEAYDRALAMVVEAQAALPMARF
WGMGTSASSDGQFFVATEQGEAMNLVNAKYGNTPGLKAYSHVSDQYAPFATQVIPATASE
APYILDGLLMNDAGRHIREQFTDTGGFTDHVFAACAILGYRFAPRIRDLPSKRLYAFNPS
AAPAHLRALIGGKVNQAMIERNWPDILRIAATIAAGTVAPSQILRKLASYPRQNELATAL
REVGRVERTLFMIDWILDAELQRRAQIGLNKGEAHHALKRAISFHRRGEIRDRSAEGQHY
RIAGMNLLAAIIIFWNTMKLGEVVANQKRDGKLLSPDLLAHVSPLGWEHINLTGEYRWPK
P
>gi|32470139|ref|NP_863363.1| hypothetical protein R64_p007 [Salmonella enterica subsp. enterica serovar Typhimurium]
MPRRVTLTDRQKDALLRLPTSQTDLLKHYTLSDEDLGHIRLRRRAHNRFGFALQLCVLRY
PGRVLAPGELIPAEVIEFIGAQLGLGADDLVDYAAREETRHEHLAELRGLYGFRTFSGRG
ASELKEWLFREAEMAVSNEDIARRFVAECRRTRTVLPATSTIERLCAAALVDAERRIETR
IASRLPMSIREQLLALLEETADDRVTRFVWLRQFEPGSNSSSANRLLDRLEYLQRIDLPE
DLLAGVPAHRVTRLRRQGERYYADGMRDLPEDRRLAILAVCVSEWQAMLADAVVETHDRI
VGRLYRASERICHAKVADEAGVVRDTLKSFAEIGGALVDAQDDGQPLGDVIASGSGWDGL
KTLVAMATRLTATMADDPLNHVLDGYHRFRRYAPRMLRLLDLRAAPVALPLLEAVTALRT
GLNDAAMTSFLRPSSKWHRHLRAQRAGDARLWEIAVLFHLRDAFRSGDVWLTRSRRYGDL
KHALVPAQSIAEGGRLAVPLRPEEWLADRQARLDMRLRELGRAARAGTIPGGSIENGVLH
IEKLEAAAPTGAEDLVLDLYKQIPPTRITDLLLEVDAATGFTEAFTHLRTGAPCADRIGL
MNVILAEGINLGLRKMADATNTHTFWELIRIGRWHVEGEAYDRALAMVVEAQAALPMARF
WGMGTSASSDGQFFVATEQGEAMNLVNAKYGNTPGLKAYSHVSDQYAPFATQVIPATASE
APYILDGLLMNDAGRHIREQFTDTGGFTDHVFAACAILGYRFAPRIRDLPSKRLYAFNPS
AAPAHLRALIGGKVNQAMIERNWPDILRIAATIAAGTVAPSQILRKLASYPRQNELATAL
REVGRVERTLFMIDWILDAELQRRAQIGLNKGEAHHALKRAISFHRRGEIRDRSAEGQHY
RIAGMNLLAAIIIFWNTMKLGEVVANQKRDGKLLSPDLLAHVSPLGWEHINLTGEYRWPK
P
>gi|134044518|ref|YP_001101842.1| transposase TnpA for transposon Tn5393 [Yersinia ruckeri]
MPRRVTLTDRQKDALLRLPTSQTDLLKHYTLSDEDLGHIRLRRRAHNRFGFALQLCVLRY
PGRVLAPGELIPAEVIEFIGAQLGLGADDLVDYAAREETRHEHLAELRGLYGFRTFSGRG
ASELKEWLFREAEMAVSNEDIARRFVAECRRTRTVLPATSTIERLCAAALVDAERRIETR
IASRLPMSIREQLLALLEETADDRVTRFVWLRQFEPGSNSSSANRLLDRLEYLQRIDLPE
DLLAGVPAHRVTRLRRQGERYYADGMRDLPEDRRLAILAVCVSEWQAMLADAVVETHDRI
VGRLYRASERICHAKVADEAGVVRDTLKSFAEIGGALVDAQDDGQPLGDVIASGSGWDGL
KTLVAMATRLTATMADDPLNHVLDGYHRFRRYAPRMLRLLDLRAAPVALPLLEAVTALRT
GLNDAAMTSFLRPSSKWHRHLRAQRAGDARLWEIAVLFHLRDAFRSGDVWLTRSRRYGDL
KHALVPAQSIAEGGRLAVPLRPEEWLADRQARLDMRLRELGRAARAGTIPGGSIENGVLH
IEKLEAAAPTGAEDLVLDLYKQIPPTRITDLLLEVDAATGFTEAFTHLRTGAPCADRIGL
MNVILAEGINLGLRKMADATNTHTFWELIRIGRWHVEGEAYDRALAMVVEAQAALPMARF
WGMGTSASSDGRFFVATEQGEAMNLVNAKYGNTPGLKAYSHVSDQYAPFATQVIPATASE
APYILDGLLMNDAGRHIREQFTDTGGFTDHVFAACAILGYRFAPRIRDLPSKRLYAFNPS
AAPAHLRALIGGKVNQAMIERNWPDILRIAATIAAGTVAPSQILRKLASYPRQNELATAL
REVGRVERTLFMIDWILDAELQRRAQIGLNKGEAHHALKRAISFHRRGEIRDRSAEGQHY
RIAGMNLLAAIIIFWNTMKLGEVVANQKRDGKLLSPDLLAHVSPLGWEHINLTGEYRWPK
P
>gi|111026915|ref|YP_708893.1| hypothetical protein RHA1_ro11088 [Rhodococcus jostii RHA1]
MSPRGRISAEIVQAFHDAQATKAQAKAAPAKKAAEEKIVAGKAPAKKTAAKKSPAKTTGP
KKASAGKSPARTAGAKSTSAEKFVATEVPAVSTAPAKSTTKDIREWAIGEGREVSPRGRI
SAEIVQAFHDAQATKAQARTVPAKKAAEEKIVAGKAPAKTTAAKESPAKATGPKKAAGVK
AAARKLPVKTAGAKSTAAEKFVATKVPAVITAPAKSTTKDIREWAIGEGREVSPRGRISA
EIVQAFHDAQATKAQARTVPAKKAAEKKIVAGKAPAKTTAAKKSPAKTTGPKKTAAKKAA
ARKSPVKTAAKTAPAKKTAAKTAPAKKTVVEKVVEKEAPAKNAAAGKTAAGKTAGATTAA
ETTAGATTAAEKVVEKEAPTKNTAAKKTAAKKTAMKKTAGAKTAAKKTAAKKTAAGKTAG
ATTAAEKVVEKEAPTKNTAAKKTAAKKTAMKKTAGAKTAAKKTAAKKTAAGKTAGATTAG
EKVVEKEASVKGAAAGTAPAKKTAKEIREWAIREGREVSFRGRISAAIVRAFHDAAARLP
AVGERSGVRS
>gi|38257034|ref|NP_940688.1| transposase [Pseudomonas syringae pv. syringae]
MPRRVTLTDRQKDALLRLPTSQTDLLKHYTLSDEDLGHIRLRRRAHNRFGFALQLCVLRY
PGRVLAPGELIPAEVIEFIGAQLGLGADDLVDYAAREETRHEHLAELRGLYGFRTFSGRG
ASELKEWLFREAEMAVSNEDIARRFVAECRRTRTVLPATSTIERLCAAALVDAERRIETR
IASRLPMSIREQLLALLEETADDRVTRFVWLRQFEPGSNSSSANRLLDRLEYLQRIDLPE
DLLAGVPAHRVTRLRRQGERYYADGMRDLPEDRRLAILAVCVSEWQAMLADAVVETHDRI
VGRLYRASERICHAKVADEAGVVRDTLKSFAEIGGALVDAQDDGQPLGDVIASGSGWDGL
KTLVAMATRLTATMADDPLNHVLDGYHRFRRYAPRMLRLLDLRAAPVALPLLEAVTALRT
GLNDAAMTSFLRPSSKWHRHLRAQRAGDARLWEIAVLFHLRDAFRSGDVWLTRSRRYGDL
KHALVPAQSIAEGGRLAVPLRPEEWLADRQARLDMRLRDVGRAARAGTIPGGSIENGVLH
IEKLEAAAPTGAEDLVLDLYKQIPPTRITDLLLEVDAATGFTEAFTHLRTGAPCADRIGL
MNVILAEGINLGLRKMADRTNTHTFWELIRIGRWHVEGEAYDRALAMVVEAQAALPMARF
WGMGTSASSDGQFFVATEQGEAMNLVNAKYGNTPGLKAYSHVSDQYAPFATQVIPATASE
APYILDGLLMNDAGRHIREQFTDTGGFTDHVFAACAILGYRFAPRIRDLPSKRLYAFNPS
AAPAHLRALIGGKVNQAMIERNWPDILRIAATIAAGTVAPSQILRKLASYPRQNELATAL
REVGRVERTLFMIDWILDAELQRRAQIGLNKGEAHHALKRAISFHRRGEIRDRSAEGQHY
RIAGMNLLAAIIIFWNTMKLGEVVANQKRDGKLLSPDLLAHVSPLGWEHINLTGEYRWPK
P
>gi|55701191|ref|YP_138407.1| hypothetical protein pARN3_05 [Sulfolobus islandicus]
MRKALTILLIILVLPSLLSGTENIIVLAAGGGGGGSNSLGQFISTLQTAIPAALILLAIL
ANRYDQRYALVLFAAALASAIFLAAATGGGGVGGAVNITLVQLQVKVTGPTTVYVGNSGT
YTVSWTPPMKATVIWTVIYNGTVVYNATGGTNFAYTFNEPGNYIIMASVVNQQNLAGGSG
AVFVTVTNPPSPLGWLVGAITNTIEGFISKAINTIEGFVTTALQFAGAPLEWMTYSPTPN
FSTSTPNASPFITTMYNEMKDFSIGLAMLFIALSIAYNAVRGAYADIVDLAGDVMYKLSV
WALFFAGGLTIYTYAANFINAIIYSVAGQFLGLATTEFTLGSVTIVSLFGLDNIIPFGLG
DPLSMFLALSTFLLALSLAIAMIKYAVMMAIVVTIPLWATLWIFEWTRKIAVAVVDFLIG
LMIAGLIAAMTFAILASTPLGALTFILDPIAMDAQFLFTVAYFVFGLKPGEHILNSFRSS
NKQQQQPVVVVEKREVETSSPPPGRYM
>gi|288961323|ref|YP_003451662.1| two-component sensor histidine kinase [Azospirillum sp. B510]
MIANARDAVRAEMASALELGGVMALALAERGEAPGGIGPGGIGTLNDLGLRHLRFVGPGG
APEARPGKHRAPDWFAALIGGELQERRLAGSGLRIVAEPWDEIAEVWEDMSDLAVTMLAV
GLLLMAAAHLAVGRALAPLSRLEAGVERLRSGDYAFGLDGRGVPELARLGGGIAALAEGL
AAAERENRRAGQRIVAAQDAERREIAREIHDELGAALFAIKVDAGRILRLRDGGGGGGGD
GKSWDEAAERAGKILDTAAEVHRLSRRILVRLRPALLDQLPLSEALAELAGDWLRRQPDL
ALTLAIDPASAVAELDGCDEVLRLTIYRLVQESLVNALRHAKPSAVAVGLRVDPAAVGIT
VTDDGPGLPDGEEAGRGGFGISGMAERVRALGGSLSIGPAPGGGTRVAAHLPRPAGPPSS
PLALEAMA
>gi|187729747|ref|YP_001837338.1| transposase-like protein [Acidithiobacillus caldus]
MPRRSILSAAERDNLLALPDAKEELIRHYTFSDTDLSSIRQRRGPANRLGFAVQLCYLRF
PGVILGADEPPFPPLLKLVADQLKIGIESWGEYGQREQTRREHLVELQMEFGFQPFTMSH
YRQAVQLLTELAMQTDKGIVLASALIEHLRRQSIILPALNAIERASAEAITRANRRIYDA
LAEPLSNGHRHRLDDLLKRRDNGKTTWLAWLRQSPAKPNSRHMLEHIERLKAWQALDLPA
GIERLVHQNRLLKIAREGGQMTPADLSKFEPQRRYATLMALAIEGMATITDEIIDLHDRI
LGKLFNAAKNKHQQQFQASGKAINAKVRLYGRIGQALIDAKQSGRDPFAAIEAVMSWDAF
AESVTEAQKLAQPDDFDFLHRIGESYATLRRYAPEFLAVLKLRAAPAAKDVLDAIEVLRD
MNIDNARKVPADAPTGFIKPRWQKLVMTDAGIDRRYYELCVLSEMKNALRSGDIWVQGSR
QFKDFEDYLVPPAKFARLKQASELPLAVATDCDQYLHDRLTLLETQLATVNRMALANELP
DAIITESGLKITPLDAAVPDTAQALIDQTAMALPHVKITELLLEVDEWTGFTRHFAHLKS
GDLAKDKNLLLTTILADAINLGLTKMAESCPGTTYAKLAWLQAWHIRDETYGAALAELVN
AQFRHPFAEHWGDGTTSSSDGQNFRTGSKAESTGHINPKYGSSPGRTFYTHISDQYAPFH
TKVVNVGVRDSTYVLDGLLYHESDLRIEEHYTDTAGFTDHVFALMHLLGFRFAPRIRDLG
DTKLYIPKGETAYDALKPMIGGTLNIKHVRAHWDEILRLATSIKQGTVTASLMLRKLGSY
PRQNGLAVALRELGRIERTLFILDWLQSVELRRRVHAGLNKGEARNALARAVFFNRLGEI
RDRSFEQQRYRASGLNLVTAAIVLWNTVYLERAANALRGHGKPVDDSLLQYLSPLGWEHI
NLTGDYLWRSNAKIGAGKFRSLRPLQPA
>gi|218533551|ref|YP_002424366.1| cobalamin biosynthesis protein CobD [Methylobacterium chloromethanicum CM4]
MSWATLAFPSDTLIILALALLIEAAAGYPDALYRALGHPVTWIGRLIAALDRGLNRGEPG
ARRLKGVLALLVLLAAATGAGLALTALAGLAGPVLGLVLAALLCATLPAQRSLDQHVIRV
AAALRREGLPAGRRAVSMIVGRDPETLDEAAVCRAAIESLAENFSDGIVAPAFWIGLGGL
PGGLLYKAANTADSMIGHRTPRHGAFGWAAARFDDLINLPASRLTALLIMAAARLTKGAS
ARGAWAAVRRDAGRHRSPNAGWPEAAMAGALGLRLAGPRVYGGERVTDSWMGDGRAEAGP
EDIERAIRIYRTACALLFGLAAILATLLAG
>gi|238025595|ref|YP_002909827.1| Phage integrase family protein [Burkholderia glumae BGR1]
MRPALSHKLLRLTTGHFALYRAYLEGFEEQRLHAHYGAPGTDVRVTRRTLATLRETLTIA
ARRAGDIDAAHLLRLKPGSLPAEAHAGAGQGQAPAATVPPTLDAFRDQVDPDHFYSEREL
LGLYLEQFPPASSPAIDRKVARNRRLRERQDAALARMEAALVEAPRPDHTLEGWFDAAVV
ARLAAVGITTFDALLGLIRRRRQRWYTAVPRLGATGARRITDFLDQHAGTLGSLSRLALV
PRRQLAPGDAALRPLARAGADVVPLEALRVPAALDGSAGLNRAPVPAHQAEMNTDLQAVN
AWIAIRGARSAQTQRAYRREAERLLLWAIVAKGKPLSSLNTLDVAEYLEQFLANPQPAER
WIGRGGVERFDPAWRPFAGPLSARSRDTARRILTAMGAWLVRQQYLRVNPFEGLAAAAPV
PIDTAGRTLTHAQWRYVLQTVWQPERALGAEPDRSDAARADRIRRQRDAFVLLLAYATGL
RRAELAAATTGDLSRKALDGALEDAYVLRVDGKGRRRREVPMPARLMDLLRAELRARAEP
LSLETAPADTPLVAHLVTGAALHPNTIGALFKGIFARAAERLAPSYPGAAADLQRASTHW
LRHTFANHGLDAGADIRDMQALLGHASLATTTHYAKGDAARQYQTVDAFFNAALEGAGAA
PATVREADRDLDVGSADRPPSRAVRVDLTLRIAPKRPGGRGETAAKRVYERIERELLARY
RRTPARDGQTALQVEFESADLFDREVDDLVAAIALVAERHHCVSESDARAVVDGETWHW
>gi|146279230|ref|YP_001169388.1| hypothetical protein Rsph17025_3199 [Rhodobacter sphaeroides ATCC 17025]
MQSLSRRRFTLGLAAASLAATGGFALSLRPGTRAVIVGGGPAGAEAALSLRAAHPAASVL
LVERDPTRLARGEGGAGAPFLRPRAAAGLAALKASGVELVLDDVTGIDWSGGRLTLFSGR
NLAFDRLLLAPGTAARDEAIPGLDAAARHAWPAAWGSEREARRLMARLEALPERGHVVLR
LPAGEAAHPAAAVSRALALAGLVASRPGARLTVLDGTPDHRLARAFAAAVPARQRDRVAW
IGADRGGLVRAVDARAGVLETDAGAIRADVVNFVPRLEAGAIARAAGLADDSGWCPCDDS
GRSHLRAEATVLGDARKEAQRTVAGALQSARLATGALA
>gi|289937599|ref|YP_003482201.1| protein of unknown function DUF1508 [Natrialba magadii ATCC 43099]
MSLVRKRGFRTGGGGLGLLLIGISADASAPAWWPAQSPDLQSGVLATALLLIVGLVALGI
TAGSKYRTDDELEPSAAPVLPSGDDSPRTELAVRQDETGGWQWHVVQISPLATGDVGADT
QSAATTRTEQLQTAIETAGVTELPRAMVRVTESRDGEWRWSLVRADGTAVSTSNQLFEDR
DAALSAVSQLQEHGSTADLVEVEGAAITYSEEPDGWHWRLVDDERTVLATSERGFTSQDE
AADAARTFAERVTEAPLLDIETAGVELYDREDGWAWRIVDESDEIIADAAATFETRRAAE
AAAESVLPAFDSAAITVAGEPTYEHYRDESGWRWRLVDATDRVLARAPDGYSEPERTDRM
TETFSAAVPDADVVAVDDAIYECYPGAESENWSRTGSGGDTEAIDGEDAGAETQPDATTD
AWHWRLVTADREAIAASTVPYTDAAAAADAIERIREQAREAELIEFETAAFQVYEAGDGT
WRWRLLDEDGSVLADSNTDHASRSEAAEAMLTLKEQAPDADVLEIETAAFELFGTEDAEW
GWRLIDRTGTCLAAGTTTYPTRDDARRAMERLLEHVTADVQTMDQPAFQLSASHDWRWRL
VHPTGDTIAVGDDPFPTRDALADELETVRETAAAAQDVTLGEVTVQLYDSGDWHWRLLDR
DREVLAASTVSYPEREAAVGAVETLQQGIADARVFTIDDAALRLDDADGWRWELITRERD
VRAHSSEVVDTRADLVAALENVRRLAPLADSIGIGEPSFDLVETESGRWRWRLLAADGTP
VASGANTHESDSAARDTLSAVQELLDEATVREHDNVTFELCATADGWGWQLVDADGEILL
ESTQPYATRAGVREALTELKAQVVDSEFPVAE
>gi|226810131|ref|YP_002791827.1| Tn3 transposase [Enterobacter cloacae]
MPRRSILSAAERESLLALPDTKDELIRHYTFSETDLSIIRQRRGPANRLGFAVQLCYLRF
PGVILGVDEPPFPPLLKLVADQLKVSVESWDEYGQREQTRREHLVELQTVFGFQPFTMGH
YRQAVQLLTEMALQTDKGIVLASTLIEHLRQQSVILPALNAVERASAEAITRANRRIYDA
LAEPLSDAHRRRLDDLLKRRDNGKTTWLAWLRQSPVKPNSRHMLEHIERLKAWQALDLPS
GIERSVHQNRLLKIAREGGQMTPADLAKFEAQRRYATLVALAIEGMATVTDEIIDLHDRI
LGKLFNAAKNKHQQQFQASGKAINAKVRLFGRIGQALIEAKQAGRDPFAAIEAVMSWDAF
AESVTEAQKLAQPEDFDFLHRIGESYATLRRYAPEFLAVLKLRAAPAAKDVLDAIEVLRG
MNSDNARKVPADAPTEFIKPRWQKLVMTDTGIDRRYYELCALSEMKNALRSGDIWVQGSR
QFKDFEDYLVPPAKFASLKQASELPLAVATDCNRYLNDRLTLLETQLATVNRMATANELP
DAIITESGLKITPLDAAVPDTAQALIDQTAMILPHVKITELLLEVDEWTGFTRHFAHLKS
GDPAKDKNLLLTTILADAINLGLTKMAESCPGTTYAKLAWLQAWHIRDETYGAALADLVN
AQFRHPFAEHWGDGTTSSSDGQNFRTGSKAESTGHINPKYGSSPGRTFYTHISDQYAPFH
TKVVNVGVRDSTYVLDGLLYHESDLRIEEHYTDTAGFTDHVFALMHLLGFRFAPRIRDLG
DTKLYIPKGDAAYDALKPMIGGTLNIKHVRAHWDEILRLATSIKQGTVTASLMLRKLGSY
PRQNGLAVALRELGRIERTLFILDWLQSVELRRRVHAGLNKGEARNALARAVFFNRLGEI
RDRSFEQQRYRASGLNLVTAAVVLWNTVYLERAAHALRGNGHAVDDALLQYLSPLGWEHI
NLTGDYLWRSSAKIGAGKFRPLRPLQPA
>gi|226807866|ref|YP_002791515.1| Tn3 transposase [Enterobacter cloacae]
MPRRSILSAAERESLLALPDTKDELIRHYTFSETDLSIIRQRRGPANRLGFAVQLCYLRF
PGVILGVDEPPFPPLLKLVADQLKVSVESWDEYGQREQTRREHLVELQTVFGFQPFTMGH
YRQAVQLLTEMALQTDKGIVLASTLIEHLRQQSVILPALNAVERASAEAITRANRRIYDA
LAEPLSDAHRRRLDDLLKRRDNGKTTWLAWLRQSPVKPNSRHMLEHIERLKAWQALDLPS
GIERSVHQNRLLKIAREGGQMTPADLAKFEAQRRYATLVALAIEGMATVTDEIIDLHDRI
LGKLFNAAKNKHQQQFQASGKAINAKVRLFGRIGQALIEAKQAGRDPFAAIEAVMSWDAF
AESVTEAQKLAQPEDFDFLHRIGESYATLRRYAPEFLAVLKLRAAPAAKDVLDAIEVLRG
MNSDNARKVPADAPTEFIKPRWQKLVMTDTGIDRRYYELCALSEMKNALRSGDIWVQGSR
QFKDFEDYLVPPAKFASLKQASELPLAVATDCNRYLNDRLTLLETQLATVNRMATANELP
DAIITESGLKITPLDAAVPDTAQALIDQTAMILPHVKITELLLEVDEWTGFTRHFAHLKS
GDPAKDKNLLLTTILADAINLGLTKMAESCPGTTYAKLAWLQAWHIRDETYGAALADLVN
AQFRHPFAEHWGDGTTSSSDGQNFRTGSKAESTGHINPKYGSSPGRTFYTHISDQYAPFH
TKVVNVGVRDSTYVLDGLLYHESDLRIEEHYTDTAGFTDHVFALMHLLGFRFAPRIRDLG
DTKLYIPKGDAAYDALKPMIGGTLNIKHVRAHWDEILRLATSIKQGTVTASLMLRKLGSY
PRQNGLAVALRELGRIERTLFILDWLQSVELRRRVHAGLNKGEARNALARAVFFNRLGEI
RDRSFEQQRYRASGLNLVTAAVVLWNTVYLERAAHALRGNGHAVDDALLQYLSPLGWEHI
NLTGDYLWRSSAKIGAGKFRPLRPLQPA
>gi|170650766|ref|YP_001740006.1| Tn3 family transposase [Escherichia coli SMS-3-5]
MPRRSILSAAERESLLALPDTKDELIRHYTFSETDLSIIRQRRGPANRLGFAVQLCYLRF
PGVILGVDEPPFPPLLKLVADQLKVSVESWDEYGQREQTRREHLVELQTVFGFQPFTMGH
YRQAVQLLTEMALQTDKGIVLASTLIEHLRQQSVILPALNAVERASAEAITRANRRIYDA
LAEPLSDAHRRRLDDLLKRRDNGKTTWLAWLRQSPVKPNSRHMLEHIERLKAWQALDLPS
GIERSVHQNRLLKIAREGGQMTPADLAKFEAQRRYATLVALAIEGMATVTDEIIDLHDRI
LGKLFNAAKNKHQQQFQASGKAINAKVRLFGRIGQALIEAKQAGRDPFAAIEAVMSWDAF
AESVTEAQKLAQPEDFDFLHRIGESYATLRRYAPEFLAVLKLRAAPAAKDVLDAIEVLRG
MNSDNARKVPADAPTEFIKPRWQKLVMTDTGIDRRYYELCALSEMKNALRSGDIWVQGSR
QFKDFEDYLVPPAKFASLKQASELPLAVATDCNRYLNDRLTLLETQLATVNRMATANELP
DAIITESGLKITPLDAAVPDTAQALIDQTAMILPHVKITELLLEVDEWTGFTRHFAHLKS
GDPAKDKNLLLTTILADAINLGLTKMAESCPGTTYAKLAWLQAWHIRDETYGAALADLVN
AQFRHPFAEHWGDGTTSSSDGQNFRTGSKAESTGHINPKYGSSPGRTFYTHISDQYAPFH
TKVVNVGVRDSTYVLDGLLYHESDLRIEEHYTDTAGFTDHVFALMHLLGFRFAPRIRDLG
DTKLYIPKGDAAYDALKPMIGGTLNIKHVRAHWDEILRLATSIKQGTVTASLMLRKLGSY
PRQNGLAVALRELGRIERTLFILDWLQSVELRRRVHAGLNKGEARNALARAVFFNRLGEI
RDRSFEQQRYRASGLNLVTAAVVLWNTVYLERAAHALRGNGHAVDDALLQYLSPLGWEHI
NLTGDYLWRSSAKIGAGKFRPLRPLQPA
>gi|238028993|ref|YP_002913218.1| Zeta toxin family protein [Burkholderia glumae BGR1]
MDTIPDLVLQRAYARVEREALDASREQAAPRAVLLGGQPGTGKTALARQAVAEFAGRGGA
VLIDADRMRENLPQYSQLLRDDPQHAAGLTDATAGAWAGRLTDAASREGRHLVVDGTMRH
PESVRNLARRLVDRGYVVEVRGIAMPKEVSLARAELQTEREIAATGVGRFVNPAQHDQAY
AGMVETIALLEREKAVHRIQILDPRHREVYRNELRQGEWQLAPAAAETVRAERERPLSRE
DAGEVVQMLGDIMALRIARGAPAQDVREVGLRRELAVEARHALQPDGEWLGLAQGQPAAA
PQRSGAKRDIGERAPAPLNLRATLLSMTREVPNLGGTFPDPVAREIASSPSLAALEARLQ
AHGIGRLEPLGAGASSVVLAADDGKQVVRLGVGDLAARPRIPEVLQPTQSGTEGALRYEI
LPRADTRSVTSLHVEQIAAILQNHGYQWRDQGVDNLGVVDGRVVVTDAGGVEPLRADREL
SAAAGHEPQSANQALLAKMRQSPTLGTTDAARAEPDVSVERAPRRPDVDHARDRERGEAF
DTLGRDQALARFPELDAAYHQLAERTALSTELSAELARADLSAQIRRGDLPRDVVPDELS
RHAIGLAGARENLILREAGELERPYRGEVIAQSSNHALLKIGQTIGVVYPRERLSRDLEV
GERVAIQYSADSALHQVKAPDQHVEHVGHAHEQQHSIER
>gi|222102820|ref|YP_002539859.1| hypothetical protein Avi_7543 [Agrobacterium vitis S4]
MARADLTALTDDGLTQLSNAGLVKRAQRELANGTGPELAELDDGTIEARFADGTLTRLAP
GRELADASCTCPSSGVCRHRVMLAMACRETRTQDRDGQPDVAVAWNPATLDLEGFEAALA
PSAKAELNRLLGTRHSVRLVYGQVPAARLPMASVRFLVPGDLGYARCDCIQQRNCVHVAL
AIRAFRAADDTSEAVVGGASAIAAGTADTGALATACTELLAQLLDVGVTAGLTAHALLIE
RCRRQAEKLGASQMLLVLEGLVEQIESYSARSARYDERAALRLGVELVARTKASDAATAL
GLGEPFETAMSKSRLVSLGGRLRQEGLDVRASVLLADSDTGATMLLERLFSALPNETGPL
QASVLRRQFSPGLPVLGVGRGQILTSVARRRADGLLALGSGTGGKTQVMPRDGNFTFASP
LAARHVDAVTSDFSKRAISLIRPRKRVDDIHVFEVEEALGQSWSAGAQIWEGAVRLANEG
GTLHLEREFDAGAPAATGVLAAAMEGRWGRIRYIAGPVRLDGDALVCEPWSLSADRFIVP
DLDTPEEMMATVTPRQVSQQSDILDEVERLLSGSIHAGSRARAHREAVGKPLKARLTAAG
FVSLASRLGDWMVAEPGRATSTFCDVAVWLLTLKESHV
>gi|73853298|ref|YP_308794.1| hemolysin A [Escherichia coli]
MTVNKIKNIFNNATSTTKSAFNTASSSVRSAGKKLILLIPDNYEAQGVGINELVKAADEL
GIEIHRTERDDTAIANQFFGTAEKVVGLTERGVAIFAPQLDKLLQKYQKVGSKIGGTAEN
VGNNLGKAGTVLSALQNFTGIALSGMALDELLRKQREGEDISQNDIAKSSIELINQLVDT
VSSINSTVDSFSEQLNQLGSFLSSKPRLSSVGGKLQNLPDLGPLGDGLDVVSGILSAVSA
SFILGNSDAHTGTKAAAGIELTTQVLGNVGKAVSQYILAQRMAQGLSTTAASAGLITSAV
MLAISPLSFLAIADKFERAKQLESYSERFKKFNYEGDALLAAFHKESGAIDAALTTINTV
LSSVSAGVSAASSASLIGAPISMLVSALTGTISGILEASKQAMFEHVADKFAARINEWEK
EHGKNYFENGYDARHAAFLEDSLSLLADFSRQHAVERAVAITQQHWDEKIGELAGITRNA
DRSQSGKAYINYLENGGLLEAQPKEFTQQVFDPQKGTIDLSTGNVSSVLTFVTPTFTPGE
EVRERKQSGKYEYMTSLIVNGKDTWSVKGIKNHKGVYDYSNLIQFVEKDNKHYQARIISE
LGDKDDIVYSGAGSSEVFAGEGHDTVSYNKTDVGKLTIDATGASKPGEYIVSKNMYGDVK
VLQEVVKEQEVSVGKRTEKIQYRDFEFRTGGIPYDVIDNLHSVEELIGGKHDDEFKGGKF
NDIFHGADGNDYIEGNYGNDRLYGDDGDDYISGGQGDDQLFGGSGNDKLSGGDGNNYLTG
GRGNDELQAHGAYNILSGGTGDDKLYGGGGIDLLDGGEGNDYLNGGFGNDIYVYRQNYGH
HTIADEGGKGDRLHLSDISFDDIAFKKVGNDLIMNKAINGALSFNESNDVNGITFKNWFA
KDASGEDNHLVEVITDKDGREIKADKISHNNNEQSGYIKASNIASEKNMVNITSVANDIN
KIISSVSGFDSGDERLASLYNLSLHQNNTHSTTLTTTV
>gi|190894187|ref|YP_001984481.1| hypothetical protein RHECIAT_PB0000220 [Rhizobium etli CIAT 652]
MGASTGDLVNRAAFRTVSAQDQARLDEIARQTPRQSRQSKGAWADALKAAHPNLSAADAA
VIVGVVKRVIARRAAYRTVSAQDRARLDEIKAATPQLSGQSKGAWADALKAAHPDLSAAD
AAITVGSFKDDIARRTAFRTVSAQDQARLDEIARQTPQLPGQSKGAWADALKAAHPDLSA
ADAAIIVGAVKQDIAKRAAFQTVSAQDQARLDEIAAVTPRLPGQSKGAWADALKAAHPDL
SAADAAIIVNAVKQDIAKRTAFQTVSAQDHARLDEIARQTPQLQGQSKGAWADALKAAHP
DLSAADAAAIVGAVKRVIARRAAFQTVSAQDQARLDEIARQTPRLPGQSKGAWADALKAA
HPDLSASDAAIIVGSVKHNIVKRAAFRTVSAQDQARLDEIARQTPRQSRQSKGAWADALK
AAHPDLSVADAATIVGALKDDIAVRAAFRTVSAQDQARLDEIAAVTPRQGRSNAAWADAL
KAAHPDLSAADAATIVGAAKDEIARRAAFRTVSAQDQARLDELARQTPQLPGQSNAAWAD
ALKAAHPDLSAADAAVIVGAIKQDIAKRAAFRTVSAQDQARLDEIAAATPRQGGSNAAWA
DALKAAHPDLSAADAAIVVGAVRRDIARRAAFRTVSAQDQARLDEIKAATPQLPGQSKGA
WADALKAAHPDLSAADAAIVVGAVRRDIAVRTAFQTVSAQDQARLDEIARQTPQLPGQSK
GAWADALKAAHPDLSAADAAIIVGASKKRIARRAAFKVI
>gi|111024796|ref|YP_707216.1| sensory histidine kinase [Rhodococcus jostii RHA1]
MATVIVAVALVVGAAALIVALRGTLIDEVEETAWAQAHEVARQLESGRPPTLEVAGSDEQ
LIQVLGPDGEVLASSRNVTGEAAVVRLEPDESARVVTPLDDDPFVAVAAGAQTPAGPRTV
VVARALIGVFDTTSLITRLLIVGLPILLLVVAGTTWLTVGRALAPVEAIRREVDEVSAAH
LHHRVPQPGTDDEIGRLAATMNRMLARLERARNSQRRFVSDASHELRSPITTIRQHAEVA
LAHPDRTTTEELAEVVLAEDLRMQHLVEDLLLLARADEHVRPPSAPVDVDDLVFDEARRL
RATTSLRVDTAAVTAARVHGDAEALGIVLRNLGANAARHAQSRIDFTLAERGSGVLLTVD
DDGPGIPEPERRRVLERFVRLDAARSRDTGGSGLGLAIVDEIVRAHGGSVSISESPLGGV
RVEVILPAGDG
>gi|51492572|ref|YP_067869.1| major facilitator transporter [Aeromonas punctata]
MRSAGKRGLVLAPVAALLLSVAALLLGNGLLSTLLIVRAGHKGFSTGAISAMMSFYFAGF
TIGALVLPPIIVSVGHVRTFAGFAAIASMTALLHVAFVEPIAWMPLRLITGFAYAGMILA
TESWLNAHALPSTRGQLLSIFGVVSMGSWAIGQALLNIAPPADVTLFLIVSLLISAAVVP
ITLLPSHPPAQVEQEWVAFRDLVLVSPLAAAGAFLAGLAIGGFWGMGANFAQSIGLDVGG
ISAFMAAVLGGTLAFHWPLGWLSDRVPRNLVIAGAALASAASAIGVALAVEAPLPLLLAA
GALFGGFGIPIYSLCLAVANDDLPAGRLLGTARGLLLLNGIGTAAGPLIGAAAMNIVGPG
GLFLYAAALLTLLAVLAIARRQPRRANQAKAAPRSPSTPMITGSLDTMICMEKRAQGVRD

>gi|17548385|ref|NP_521725.1| hypothetical protein RS05514 [Ralstonia solanacearum GMI1000]
MPGEPAARPAPARMTDGPIAGTLFALFLPILSGNLLQTLGSSVNAMWVGRMLGDTALAAA
ANGNAVIAFVVAMVMGIGTAASILIGQSLGAKDIARAKRVVGTGATFFVGLAVLIALAGA
MLAGPIAARLQTPPDVLPLAVTYLRVQFLAMPLQAAYIFLAILLRSTGDSKTPLRFQVVS
VGLDIALNPLLIAGGGPLPALGIAGSATATLVAQGIGLTALARRLYRTRHLLCLRADEAH
LLRPDRGILAALVAKGLPMGLHMAVVSMAAVMMMSLVNRFGAQLSAAYGACLQLWNYIQL
PVLAMGMAVTPMAAQNLGARRLDRVGRIARTGIALNIAMAGGMVLVLQCFSRAVLGLFLP
AQPETLQAAQHINAVVAWAFVPVGVTFVLGSVIRASGTAIPPLVILFLALWCIRQPAAVL
LMDAWGADALWLSFGLGSVSSMLMSLAYYRWAGWRAAFLPTDAPAAERAAERPREDQGAA
RC
>gi|238023408|ref|YP_002907641.1| Zeta toxin family protein [Burkholderia glumae BGR1]
MDTIPDLVLQRAYARVEREALDASREQAEPRAVLLGGQPGTGKTALARQAVAEFAGRGGA
VLIDADRMRENLPQYNQLLRDDPQHAAGLTDATAGAWAGRLTDAASREGRHLVVDGTMRH
PESVRNLARRLADRGYVVEVRGIAMPKEVSLARAELQTEREIAATGVGRFVNPAQHDQAY
AGMVETIALLEREKAVHRIQILDPRHREVYRNELRQGEWQLAPAGAETVRAERERPLSRE
DAGQLVQMLGDVMALRIARGAPAQDVREAGLRLELAVEARHALQPDGEWLGLAQGQPAAP
QRSGAKRDIGERAPAPLNLRATLLSMTREVPSLGGTFPDPVAREIASSPSLAALEARLQA
HGIGRLEPLGAGASSVVLAADDGKQVVRLGVGDLAARPRIPEVLQPTQSGTEGALRYEIL
PRADTRSVTPLHVEQIAAILQNHGYQWRDQGIDNLGVVDGRVVVTDPGGVEPLRADRELF
AAAGHESQSANQALLAKMRQSPTLGTTDAARAEPDVSVARAPRRPDVDHARDRERGEAFD
TLGRDQALARFPELDAAYHQLAERTALSTEPSAELARADLSAQIRRGDLPRDVVPDELSR
HAIGLAGARENLILREAGELERPYRGEVIAQSSNHALLKIGQTIGVVYPRERLSRDLEVG
ERVAIQYSADSALHQVKAPDQHVEHVGHAHEQQHSIER
>gi|23578013|ref|NP_702960.1| putative cation-transporting atpase [Corynebacterium efficiens YS-314]
MPGRRLLRYGRRPAVMTSACGCEPSAPMTEEDEHTPWWRDRAILLPVASGLTLLLGLILE
WFIPGAGLMATTLFWVSLLLGASQFVPGALKGLFTSRRLGIGLLMTISATGAVLLGFIEE
AAALAFLYSIAEALEDKAMDKARSGLRALLTLIPSTATIVAAHGGARTVQVEDLVPGDIL
RLAAGERLATDGVVRSGHSSLDVSAITGESIPVEVGPGDAVLAGSINTSGALEVKATAAG
TDNSLTTVVKLVEQAQNDKGRRARIADRLARPLVPGVLILAILVAAIGSLLGDPGVWIER
ALVVLVAASPCALAISVPVTVVSAIGAASKFGVVIKSGAAFERLGGIRHLALDKTGTLTR
NRPTVTEVLTTGGVNRAEVLDWAAALEAHSTHPLAAAITAAALHPPVAQQVSEAAGQGIT
GVITGTRIAVGSPRWLSPGPLATEVESLEEQGMTVVIVHRDGQPVGAVGVRDELRPEAPE
VIQSLAAEGFGITMLTGDNTRTATALAVEAGIQDVRAQLRPEDKARAVADLHERGPVAMI
GDGINDAPALASADIGIAMGARGSDAAIESADVAFTGDDLRLIPRALHHARRGRAIINQN
IILSLAIIIVLLPLAITGVLGLAAVVLVHEVAEVIVIANGLRAARTRHPDLNPVKTATIT
ADEDAHGKTRVY
>gi|182676845|ref|YP_001830992.1| type I secretion system ATPase [Beijerinckia indica subsp. indica ATCC 9039]
MNSSAGDPASGTPLDSGLCALVAIAGFYRIAGDPSQLAHTLALDTRAADEEDLVRGAHCL
GLKARLLRQATPKRLAVLPRPAIARLRSGSFAILGHAMADGTHRLIDPLTRIERMMPLDD
LVAAIEPLVILVARRFNGVGTDPKTFGFRWFLPSLWRYRKPLGHVLLASLFVQLFALVTP
LFFQVVIDKVLPHKGYATLFVLIGGLVLVGLFDAVLNYLRTYALSHTTNRIDVELGQRLF
QHLLRLPLGYFESRSAGQTVARLRELEVIRSFLTGQGLFSVIDLLFTFIFIGVLLAYSWP
LTLVVLAAIPFYVLIAALVRPPLRDKIKERFDRGAESQQFLVETVVGMHTVKASAVEPLM
QAQWEEKLAASVKTAFSATLLGAGGQNAITYVSKLAHAALLLFGAKAVIDGDLSVGAFIA
FTMIAGQVTQPVLRLSQLWQDFQQVQISVERIGDILNAPPERFAATLVALPRPTGAIELR
NVSFSYRPGAPAIVKNLSLAIPSGAVVGIVGPSGSGKSTLTKLLQRMYMPDEGQILFDGL
DIAQCDPAWLRRHIGVVLQDSLLFNRTIHDNIAFSNPAMTRAQAIAMARLAGADAFIGRL
PQGYDTLIEERGANLSGGQRQRIAIARALASNPPILIFDEATSALDYESERIIQENMKKI
TKNRTVIIVAHRLAAVRQCDTILGMIEGRIVEAGTHDELLARKDGLYARLWRLQNDPVAA

>gi|161506503|ref|YP_001573624.1| RND family efflux transporter MFP subunit [Burkholderia multivorans ATCC 17616]
MSRSRIFVIAAAVLGGAGIVIGALAVTRGGSGASAPTAAETAQPTDAAGVGARGGVVLKR
GKLSVEIVMTEKPGDARLVVYPFVDDKPATQGVTVSGTLVRYDRTHEPLRFDAAGQKFVS
AQSIAKPHVFDATIDVKSGNDAASFPFARADGAIALTDAQLATSRIALAKAGPAQIATPF
QLPGEIKFNEDRTAHVVPRVAGIVEQVSVSLGQNVAKGQVLAVIASTDLADRRSELLTAE
RRLSGARATYERERTLWQERISAEQDYQQAQVQLREAEIAVQNARQKLAALNAPVGAGAL
NRYELRAPFAGTIVEKHATPGEAIAADASMFVISDLSTVWAEMAVPAQRLNDVRVGRDAT
VSATAFESRSSGPIAYVGSLLGEQTRTAPARVVLPNPDRVWRPGMFVNVSVDAGRQGVPL
AVASDALQDVDGAPSVFVRSPKGFVAQAVETGRRDERATEVLKGLKPGQEYAASNSFVLK
AELGKGSAEHE
>gi|189348835|ref|YP_001942030.1| heavy metal resistance protein [Burkholderia multivorans ATCC 17616]
MSRSRIFVIAAAVLGGAGIVIGALAVTRGGSGASAPTAAETAQPTDAAGVGARGGVVLKR
GKLSVEIVMTEKPGDARLVVYPFVDDKPATQGVTVSGTLVRYDRTHEPLRFDAAGQKFVS
AQSIAKPHVFDATIDVKSGNDAASFPFARADGAIALTDAQLATSRIALAKAGPAQIATPF
QLPGEIKFNEDRTAHVVPRVAGIVEQVSVSLGQNVAKGQVLAVIASTDLADRRSELLTAE
RRLSGARATYERERTLWQERISAEQDYQQAQVQLREAEIAVQNARQKLAALNAPVGAGAL
NRYELRAPFAGTIVEKHATPGEAIAADASMFVISDLSTVWAEMAVPAQRLNDVRVGRDAT
VSATAFESRSSGPIAYVGSLLGEQTRTAPARVVLPNPDRVWRPGMFVNVSVDAGRQGVPL
AVASDALQDVDGAPSVFVRSPKGFVAQAVETGRRDERATEVLKGLKPGQEYAASNSFVLK
AELGKGSAEHE
>gi|288961159|ref|YP_003451498.1| hypothetical protein AZL_b02910 [Azospirillum sp. B510]
MCPDSAAAAKAVPERPLLARAGRILPGLALCVAVTALAFAAASAEIALFGEAWIEALVLA
ILIGTALRTAWQPSARWHPGIGFSAKILLEVAVILLGASVSAATILSAGPALLLGIAGVV
AFALLAGFGIGRLLGLPVRMALLVACGNAICGNSAIAAVAPVIDAHSDDVAASIAFTAVL
GVAVVLGLPLVGMGLRLSGVQYGALAGLTVYAVPQVIAAAAPLGATAVQVGTLVKLVRVL
MLGPVCLLLSLLAPRLGDEGAGGMADAGEGRGRAHPPFHHLVPWFIQGFLAMIALRSLDL
IPQAALPAMEHAATLLTVVSMAALGLGVDVRTVARAGGRVTAAVILCLLVLGAISLTLIR
LIGLA
>gi|91791065|ref|YP_552015.1| AMP-dependent synthetase and ligase [Polaromonas sp. JS666]
MSLRSFTLHDLINRNAGLHGSNTALVFGDQRVTHAQYAERTARLAAGLAAAGVGRGDRLA
ILAQNGLEYVDLFGAAAHLGAIVVPINWRLSAEEVAYVIEDVAPRVLIVADEFKALLPQH
GLDGMQRYTLGTAPGAAQAPWQPVSALYLDRTVPPADLNDDEGLVIIHTAAVGGRPRGAL
LSHRNLIAASLQTQLAWRLTPADINLGVLPLFHVAAIGFLLATQQAGGATLLLTRFDPPS
LVKHIDEDGGSLIGTFPPMLGALLDAAAAQGSALDSLRVVSGIDVPETIARLRTDYPQAT
FWSAYGQTETSGSISLAPFDERPGSAGRPAALNTVAVVDELDRPLPTGATGEIVVRGPMV
FQGYWRCDADNAFTLRNGWHHTGDMGRIDAEGYLWYSGRSPAKELIKPGGENVYPAEVER
ALLEHPALAQAVVIGVPDVQWGEAVKAVCVLNAGHTLSAEELIEFVGGRIARYKKPKHVV
FVAALPRTAVGGVDRAAVKAGHGQA
>gi|148243999|ref|YP_001220237.1| osmosensitive K+ channel signal transduction histidine kinase [Acidiphilium cryptum JF-5]
MGSASPENRPDPDALLARANSDGRGQLKIFLGAAPGVGKTWEMLAAARRRFETGTDVVAG
LVETHGRAETAEQLADLPVLPRRIVPYRGRLLEEFDLDSALKRRPALLLVDELAHANAPG
LRHAKRWQDVAALLEAGINVWTTLNVQHLESLNDQVARITGIRVAETLPDTVLGLADDIE
LIDLPPEELRTRLKQGLVYRPDVARRALGGFFRPGNLAALREMALRRVAQHVDRDIAAYM
RAQAIAGPWPAAERVMAVVEAGEAAEQVVRHASRLAEALRAPFFAFHAERAATGMAVQPA
LDLAIQLGGTVETTTNADVFAALLDAAARQNVAHIVIARGRGRWRWRRGLASRLARGARA
YALHVVPDPAASRPAPPHRAPPPKLMPFGISLGIMIVTTIGGFALRGVLPAEAMGYVFTA
IVVGMASLYGRSVGIFAALTGFVLWNFFFLPPIYTLSVTNPRDVTALFAFLVVGVLTGSL
AGRVRAEAETARTRIEALRRITLFGRALAQVSDEAGLAAVVEAEARALAGEAVLLLARGD
GLPRAGGFDEAAVAAAEFAWRNRVATGMGTTTLPASAWRFQPLATEAGAIGVLGVRPETP
PAEPVIQTLSALADQAALAAERLRLATSAAEARAHESTQRLRTALLSSLSHDLRTPLTAI
RGAAETLAEADGELPEATRRDLLASIVEDVGRMTRFLANITGMARIETGEIVARHEKVDL
APVVEHAVARVKEAFHTAVNIPEDAATVRADPALLEQVLVNLLENAVKYGPEGGAISVFA
RRAGDSVVLSVADEGVGIPPEDLPHVFDSFFRVVRGDRVAPGTGLGLAIARAFVEAMGGT
IAAESPRRDLPADGLPGTIIRVELPVP
>gi|148243995|ref|YP_001220233.1| K+-transporting ATPase, B subunit [Acidiphilium cryptum JF-5]
MSRKAETIGLFDRDILIRAIRDAFAKMNPRTLIRNPVIFVTEIIALLTTFVGIREMVSGQ
AWAFSIVIAIWLWITVLFATFAEAVAEGRGRVRAESLRRARSDTMAKRLDDPADRAAFTL
VPAPQLRREDLVLVEAGDLVPADGEIVEGIASVNESAVTGESAPVIREAGGDRSAVTGGT
ELVSDWLVVRVTSEPGSSFLDRMIALVEGAARRKTPNEIALDILLAGLTIVFVIVVVTLP
GFAAYSHTRLGIAELAALFVCLIPTTIGGLLSAIGIAGMDRLVRFNVIATSGRAVEAAGD
VDTLLLDKTGTVTFGNRMASAFHPVPGVDVRRMAEAAACASLGDETPEGRSIVRLAREEF
GVDPVLPDGAEIVKFSANTRLSGIDAGERHWRKGAVDSILDLVGGAAPDAFGAAVDRIAR
AGGTPLGLMAEGALLGVIELKDIVKPGIRERFEALRRIGIRTVMVTGDNRVTASVIAAEA
GVDDVIAQATPEDKLGYIRKAQAEGRLVAMCGDGTNDAPALAQADVGVAMQTGTQAAREA
GNMVDLDSDPTKLIEIVQIGKQLLITRGALTTFSIANDIAKYFAILPAIFAASYPQLGAL
NIMALASPESAILSAVIFNALVIVVLVPLALRGVAFRPMGAAALLRRNLLIYGLGGIVTP
FVGIKVIDLILNSFHIFS
>gi|189348875|ref|YP_001942070.1| nucleotidyltransferase/DNA polymerase [Burkholderia multivorans ATCC 17616]
MQVWIGVHLPHLNLETFRPRSPAPSPDDARGLVVLESGRVVALDRAARALGIVVGMRRAG
VLSLAPDAQIRERDVVRERELVLGVAYALLQFTPNVVDADEAVVLLDVTASLRLFHGIRA
LRRRVRDVVASFGVSAAISVASTGPAAWMVARGLRGGLALSARSLRRALARVPLVVAPDA
RRYATWFDELGCETLADLQRLPRAGLKKRCGTQLLDWLDQVAGTAPAAYDWLDMPPSFDT
RVELMDRVEHAEALLFVARRLILQLTGWLTAKQLDVAAFALLLEHERGRDAIAPTEIEIS
LGAPTRFEEHLTRLVKERLGHVELAGPVIAVRLVARRVQEAAAPSDSLFPEPGGTPQDHA
RLLELLTARLGAENVLVPAPIADYRPEPAARWVPMRDAPKAAPLPADLPRPAWLLAKPVP
LLTRQHRPFYGTPLRMVSPGERIEGGWQDGQTVTRDYFVAEDDNGICYWIFKERPTASDE
SDSRYFLHGLFG
>gi|161506602|ref|YP_001573723.1| hypothetical protein Bmul_6270 [Burkholderia multivorans ATCC 17616]
MQVWIGVHLPHLNLETFRPRSPAPSPDDARGLVVLESGRVVALDRAARALGIVVGMRRAG
VLSLAPDAQIRERDVVRERELVLGVAYALLQFTPNVVDADEAVVLLDVTASLRLFHGIRA
LRRRVRDVVASFGVSAAISVASTGPAAWMVARGLRGGLALSARSLRRALARVPLVVAPDA
RRYATWFDELGCETLADLQRLPRAGLKKRCGTQLLDWLDQVAGTAPAAYDWLDMPPSFDT
RVELMDRVEHAEALLFVARRLILQLTGWLTAKQLDVAAFALLLEHERGRDAIAPTEIEIS
LGAPTRFEEHLTRLVKERLGHVELAGPVIAVRLVARRVQEAAAPSDSLFPEPGGTPQDHA
RLLELLTARLGAENVLVPAPIADYRPEPAARWVPMRDAPKAAPLPADLPRPAWLLAKPVP
LLTRQHRPFYGTPLRMVSPGERIEGGWQDGQTVTRDYFVAEDDNGICYWIFKERPTASDE
SDSRYFLHGLFG
>gi|221634584|ref|YP_002523272.1| O-linked acetylglucosamine transferase [Rhodobacter sphaeroides KD131]
MPQTEEIPMTVQPAPILPIGSVSPPLTAGQLVGLAEAAPAAAIEIYRRWLALHPERPDAW
IAWFNLAVLLEAAGEPQGALGAAATALRQKPDLWQAALAAGQAAEAQGDRTQALAFLRQV
LPPAEGRRQLHRQLGRMLEAEGRLAEAAEELRASLLLDPRQPEVVQHLVHARQKMAAWPP
ARLAVPGLTEAEAELQCGPLATLALHDDPLRQGEVAAAWIARHVPDPGIRLAPAGGYRHD
RLRLGYLSSDFCRHAMSFLIAELLERHDRSRFEVVGYCASPEDGSPERARVLAALDRHVP
IGPLSDEAAARRIRADEIDLLIDLNGLTRGARPGILRWKPAPVQATYLGYIGPVPLPELD
WLICDRVTVPEAEAAHYRPAPLRLEGCYQANDGQRPLLPAVDRPGEGLPEAAFVFACASH
FYKITEPLFAAWCRIVAAVPGSVLWLVEDTPEGQAALAGRWQAAGLDPHRLIFAPRVDPA
RYRARLALADLFLDTMPYNAGTIASDALRMGLPVLTLAGRTFSGRMAASLLAAVGLEDCI
APDLEAYVARAVAIATDPAAAPALTGPALAERWSLTLGDCRDFTRRFEAALLSVARRA
>gi|56709213|ref|YP_165259.1| 3-carboxy-cis,cis-muconate cycloisomerase [Ruegeria pomeroyi DSS-3]
MAASVFDSAHLARLFPAGDAGRLFTDGAELRAMLLVEGMLAKAQGALGLIPVESAGAIHR
AAMEIHLDPGALAEATGANGVSVPALVAAFRSEMQAPEHAQYVHWGATSQDIIDTGLMLR
LRQAVSVLERDLAAVLETLAALAESHADLPMAGRSYAQHATPTSFGAVVASWGAPLLDLL
RELPGLRRDCLLVSLSGAAGTGAALGPEVAQLRADLAQLLNLADPGRSWHTDRTPVLRLA
EWCTRIALALGKLGEDAIELSQTGIAEITLGGGGASSTMPQKQNPVGASALVALSRQVPG
LLAVLHGAGVHRHQRDGAAWFTEWMCLPQIVLGAAASVQITQRLLPGLAPCPEAMAAALD
TNYGTIHAEAVNFALAAHLPRPEAQAAVKTLCAEAMESRTPLRELIARDWPQLDAAALTD
PSRQLGAAPDEARAFAARVRSQGAT
>gi|17548662|ref|NP_522002.1| inner membrane multidrug resistance transmembrane protein [Ralstonia solanacearum GMI1000]
MLLAAILSGLNNRVPGLALADVQGALGFAQDDASWLNTAYAAGELAAMPFATWFAVTFSM
RRFHLAMLAGALVLSAILPFVQSLSLLLALRALQGLLSGALIPMLMMSALRFLPPPIRLH
GLALYAMTATFAPNVALWLAALCVDRLEDWRWVYWQAIPLGLVAMGLVAWGVPKMPPALS
RLKQGNWLGMALGVPGLALVVAGLDQGVRLDWFHSPLIVAALGVGIVLTALFLASEWRHP
APFMQLQMLGRRNLGVGFSVFVCLLMTMATAVTLPASLLGRLQGFRMEQMASIGLIVGLP
QLVLGPAVALLLYQRWVDARHVFAAGLACIAAACWLGAGITSEWMVPQFMWAEILQAIGQ
PMAVIALLFLATSVVQPMEGPSVAGIVNTFRAFSSVLGGALIGQLTTVRSHFHADMLLDH
AGHLLPRLPPSDPGALTLAAMVAQQAGVLAAADVYRVFGWLALLLIPIVLKLQYIPAPAQ
TRTPQATPPAGTQTGTAH
>gi|17549315|ref|NP_522655.1| putative hemagglutinin-related transmembrane protein [Ralstonia solanacearum GMI1000]
MKTIKRLTMISTAVAGLLILGGCASSGSGDTSGTLGSSGSSGNGASGSAGGGSSGSDGTS
AGTSGTNGSGTTPTLTTAGTVLNNSGGVVTTAGSTLSGIGTSLKNANLPLVPSSAQSGLG
GVVENLGATVSALGAGVQDGLGSIGSNPNPIGTTVASTGNVVTGVGNTVTSAGTLVGGLG
TGQLSPLAPVTTPLAGALTQVGQAVTNAGTTLGTTLSTGPVEQLTQQLSTAIVPLTSQII
GGTQTVGATTGMGTPANSLLGTLGGAIANGGSTLTNANVPVVSNVGGVVGAVGNTVASLG
GVAYSPSASSASPLAPVTGALGGGNPLGAVTSVLGGLGGSTGSGSPLAPVTGVLSSVGGA
TGGSSPLAAVTSTLGSLGGAAGSGSPLAPVTSALGSVGGTTGGGTLAPVASITAPVGTVV
ATVGSTLTSTGATTPLAPVTGSAGGLLGTVGGILGGTHR
>gi|288959772|ref|YP_003450112.1| transcriptional regulator [Azospirillum sp. B510]
MALDRAGAEPLHRQLYRALRQAVLDGRLRPGERLPPSRALAADWGLSRNTVVTAYDTLLA
EGYVTGRIGAGTFVAVSLPDAVPGAIVRDEARRGIGLSVRGRALAEAPALARDRVGRPFA
LGTPDLGVFPFALWAQLLGRCWRQGGRVLATEPDPLGYAPLRVEIAAYLRAVRAVRCEPE
QVVIVSGAQQGLALMAQLLLDPGDEAWVEEPGWPGNRAALLGAGARLVPVPVDGEGIDVA
AGMAGGPAARLALVTPSHQFPLGVTMSLARRLRLLDWAAARDAWIVEDDYDSEFRYAGPP
LAALQGLDGAGRVIYVGSFSKVMFPALRLGYVVVPPDLVEPVRAARRHFDGGTSVVPQAA
LHRFLADGHFASHLRAMRALYAVKRGAFLESIAGAFAGLATAEAGEAGLHVLLRLPPGRP
DHVLARRAAGIGLTTPALSGYYRDSGTAAGNGLLLGFAAHDPAALDRAVRDLARLVGG
>gi|289937579|ref|YP_003482181.1| Aldehyde Dehydrogenase [Natrialba magadii ATCC 43099]
MARTSGLRILEETTLKSARLERLEQLAARIETTGDRSSLEVRTPITDEPIGSIPGCTAND
VAVAVERARSAQTEWERVTVDERAAILERFGDLVLERREELLDVVQLETGKSRHHAVEEV
LDVPLTCSYYAANGPSILADADRTGAVPLASDATVTYDPLGVVGVISPWNYPLTLAMTDA
IPALLAGNAVVCKPDERTPFIALALADLLTEAGLPDDLFQIITGDGATVGPALIDEVDYV
AFTGGTETGRTVAEQAGRNLIDCSLELGGKNPMLVLDDADPETAARGAVKGAFTNAGQLC
LAPERIYVDERRYDEFLDAFVGATRRLEVGLEFDYGSDIGSLIDGDHLDSVREHVESAVA
NGASLLSGGRTRPDVGPFCYEPTILTDVDPDSRVACEETFGPVVSVHPVSGVDEAIERAN
DSEYGLNASVWTGDRERGRAVAREIDCGTVCINDPYTVGWAAMDAPMGGFGDSGLGRRHG
PEGLQRYVDARTIATSRIGPMDAPPGVSPRWFARFMLGLTNVQRRLTRWLP
>gi|17548640|ref|NP_521980.1| putative siderophore biosynthesis protein [Ralstonia solanacearum GMI1000]
MTHVEERPEAPDTAAEGPAGFADRIDRVLAQDLLDALWLEDLYGFRGRATWRTDAAGEAV
LSVPVADGAALRWRGARLSGMRALRLSQDGAAVALQHAATCRPLRAVQTLDALQHAPWWP
AYSERLAQQLAVAQHQMARTFAAEAALLARVAAAPRSLAAWEAVCCLRDRPFHPLARAKV
WPDLPGEAFEVESGRSVPLHWVAVARDALFSGDGAAGADEGRYAAQPVAAALLSEDDYDG
LARRAVERCTDPAALWLPVHPWQWRYLQRNRVALALQCVDLGSGPGAAMPTASLRTLSVA
DGERLHLKLALNVQALGAARTLPPRYLRNGVLAERCLEALRARDAWLGAHLALCGEGAWW
ALGNAASLIESQGELACMLRHYPAHDGWLLPMAACAAVTLDGRLPALEALCGDTALQTLA
GSVPDAPAERAWRVFGRIAHLLIELGLRCFAHGVMPELHGQNVMLRIGADGLQGLVLRDH
DTLRICPVLMAAAGVEAPDYAIDRSTPNTLILDAPEALLAYFQTLAVEVNLYAILAALAE
RYGADESIGWRIVGRTLRESVDRVFGEGGAAALHGCVAQALFDAPQWPFKQILAPLAARA
SIGTGMPSGLGTIANPLRQVEPPQEVPRR
>gi|284000153|ref|YP_003377840.1| mercuric reductase MerA [Escherichia coli O26:H-]
MQSADVSYAKGSAKLAIEVGTSPDALTAAVAGLGYRATLADAPSVSTPGGLLDKMRDLLG
RNDKTGSSGALHIAVIGSGGAAMAAALKAVEQGARVTLIERGTIGGTCVNVGCVPSKIMI
RAAHIAHLRRESPFDGGIAATTPTIQRTALLAQQQARVDELRHAKYEGILEGNPAITVLH
GSARFKDNRNLIVQLNDGGERVVAFDRCLIATGASPAVPPIPGLKDTPYWTSTEALVSET
IPKRLAVIGSSVVALELAQAFARLGAKVTILARSTLFFREDPAIGEAVTAAFRMEGIEVR
EHTQASQVAYINGEGDGEFVLTTAHGELRADKLLVATGRAPNTRKLALDATGVTLTPQGA
IVIDPGMRTSVEHIYAAGDCTDQPQFVYVAAAAGTRAAINMTGGDAALNLTAMPAVVFTD
PQVATVGYSEAEAHHDGIKTDSRTLTLDNVPRALANFDTRGFIKLVVEEGSGRLIGVQAV
APEAGELIQTAALAIRNRMTVQELADQLFPYLTMVEGLKLAAQTFNKDVKQLSCCAG
>gi|220914809|ref|YP_002490117.1| fumarate reductase/succinate dehydrogenase flavoprotein domain protein [Methylobacterium nodulans ORS 2060]
MSEDDLDILVIGAGACGLAAAVAGHDAGASVAVIEKQERPGGNSSLSTGSVPAAGSRFQR
EAGIDDDPARMVRDLMAIARETDDRALVERLAGVSAETVEWLVDTVGARLALITAYKHIG
HSVPRLHAPVSRRGQDLVDDLVAAAERRGIPIAVGNGATDLLVEDGAVRGAIVSVEGERT
EIRAGKTILALNGFAANPDLVRRFCPEIAGAQYFGARGSTGEAVLWGERLGAALANMAAY
QGYAAVAYPQGSLLSWTTVEKGGIIVGDDARRFGDESLGYSGYARIVLSRGGDAYVVFDQ
KIFDVAAAEEEFMELWTYGGLKRGETPAEIARPFGLDAAALGEEIAMRNAAAAGTAPDRH
GRRDFGLGPLEPPFYIGRVVPGLFHTQGGLKVDGDARVLRPDGTPVPNLFAGGGAAAGIS
GRSGALGYASGNGLLSAIALGRLAALAAARELGRTP
>gi|38639697|ref|NP_943466.1| TnpA transposase [Klebsiella pneumoniae]
MPRRSILSATERESLLALPDAKDELIRHYTFNETDLSVIRQRRGAANRLGFAVQLCYLRF
PGIFLGIDEPPFPPLLRMVAAQLKVPVESWNDYGQREQTRREHLVELQTVFGFKPFTMSH
YRQAVHTLTELALQTDKGIVLASTLVENLRRQSIILPAMNAIERASAEAITRANRRIYAA
LTDSLLSLHRQRLDELLKRKDGSKLTWLAWLRQSPVKPNSRHMLEHIERLKAWQALDLPA
GIERQVHQNRLLKIAREGGQMTPADLAKFEMQRRYATLVSLAIEGMATVTDEIIDLHDRI
IGKLFNAAKNKHQQQFQASGKAINDKVRMYGRIGQALLEAKQSGGDPFAAIEAVMPWDTF
AASVTEAQKLAQPESFDFLHRIGESYATLRRYAPQFLDVLKLRAAPAAKGVLDAIEVLRG
MNSDNARKVPADAPTAFIKPRWAKLVLTDDGIDRRYYELCALSELKNALRSGDVWVQGSR
QFKDFDEYLVPAEKFATLKLANELSLAVATDCDQYLHDRLALLEQQLATVNRMAAANDLP
DAIITESGLKITPLDAAVPETAQALIDQSAMLLPHVKITELLMEVDEWTGFTRHFTHLKT
GDTAKDKTLLLTTILADGINLGLTKMAESCPGTTYAKLSWLQAWHIRDETYSTALAELVN
AQFRQSFAGNWGDGTTSSSDGQNFRTGSKAESTGHINPKYGSSPGRTFYTHISDQYAPFS
TKVVNVGVRDSTYVLDGLLYHESDLRIEEHYTDTAGFTDHVFGLMHLLGFRFAPRIRDLG
DTKLFIPKGDAAYDALKPMISSDRLNIKQIRAHWDEILRFATSIKQGTVTASLMLRKLGS
YPRQNGLAVALRELGRIERTLFILDWLQSVELRRRVQAGLNKGEARNALARAVFFNRLGE
IRDRSFEQQRYRASGLNLVTAAIVLWNTAYLERATNALNGHGKPVDETLFQYLSPLGWEH
INLTGDYLWRSSTKVGAGKFRPLRPLPPA
>gi|168998667|ref|YP_001687935.1| transposase Tn3 family protein [Klebsiella pneumoniae NTUH-K2044]
MPRRSILSATERESLLALPDAKDELIRHYTFNETDLSVIRQRRGAANRLGFAVQLCYLRF
PGIFLGIDEPPFPPLLRMVAAQLKVPVESWNDYGQREQTRREHLVELQTVFGFKPFTMSH
YRQAVHTLTELALQTDKGIVLASTLVENLRRQSIILPAMNAIERASAEAITRANRRIYAA
LTDSLLSLHRQRLDELLKRKDGSKLTWLAWLRQSPVKPNSRHMLEHIERLKAWQALDLPA
GIERQVHQNRLLKIAREGGQMTPADLAKFEMQRRYATLVSLAIEGMATVTDEIIDLHDRI
IGKLFNAAKNKHQQQFQASGKAINDKVRMYGRIGQALLEAKQSGGDPFAAIEAVMPWDTF
AASVTEAQKLAQPESFDFLHRIGESYATLRRYAPQFLDVLKLRAAPAAKGVLDAIEVLRG
MNSDNARKVPADAPTAFIKPRWAKLVLTDDGIDRRYYELCALSELKNALRSGDVWVQGSR
QFKDFDEYLVPAEKFATLKLANELSLAVATDCDQYLHDRLALLEQQLATVNRMAAANDLP
DAIITESGLKITPLDAAVPETAQALIDQSAMLLPHVKITELLMEVDEWTGFTRHFTHLKT
GDTAKDKTLLLTTILADGINLGLTKMAESCPGTTYAKLSWLQAWHIRDETYSTALAELVN
AQFRQSFAGNWGDGTTSSSDGQNFRTGSKAESTGHINPKYGSSPGRTFYTHISDQYAPFS
TKVVNVGVRDSTYVLDGLLYHESDLRIEEHYTDTAGFTDHVFGLMHLLGFRFAPRIRDLG
DTKLFIPKGDAAYDALKPMISSDRLNIKQIRAHWDEILRFATSIKQGTVTASLMLRKLGS
YPRQNGLAVALRELGRIERTLFILDWLQSVELRRRVQAGLNKGEARNALARAVFFNRLGE
IRDRSFEQQRYRASGLNLVTAAIVLWNTAYLERATNALNGHGKPVDETLFQYLSPLGWEH
INLTGDYLWRSSTKVGAGKFRPLRPLPPA
>gi|226807666|ref|YP_002791360.1| MerA [Enterobacter cloacae]
MTTLKITGMTCDSCAAHVKEALEKVPGVQSALVSYPKGTAQLAIEAGTSSDALTTAVAGL
GYEATLADAPPTDNRAGLLDKMRGWIGAADKPSGNERPLQVVVIGSGGAAMAAALKAVEQ
GAQVTLIERGTIGGTCVNVGCVPSKIMIRAAHIAHLRRESPFDGGMPPTPPTILRERLLA
QQQARVEELRHAKYEGILDGNSAITVLHGEARFKDDQSLIVSLNEGGERVVMFDRCLVAT
GASPAVPPIPGLKESPYWTSTEALASDTIPERLAVIGSSVVALELAQAFARLGSKVTALA
RNTLFFREDPAIGEAVTAAFRAEGIEVLEHTQASQVAHMDGEFVLTTTHGELRADKLLVA
TGRTPNTRSLALEAAGVAVNAQGAIVIDKGMRTSSPNIYAAGDCTDQPQFVYVAAAAGTR
AAINMTGGDAALDLTAMPAVVFTDPQVATVGYSEAEAHHDGIETDSRLLTLDNVPRALAN
FDTRGFIKLVIEEGSGRLIGVQAVAPEAGELIQTAVLAIRNRMTVQELADQLFPYLTMVE
GLKLAAQTFSKDVKQLSCCAG
>gi|38347942|ref|NP_941191.1| putative mercuric reductase [Serratia marcescens]
MTTLKITGMTCDSCAAHVKEALEKVPGVQSALVSYPKGTAQLAIEAGTSSDALTTAVAGL
GYEATLADAPPTDNRAGLLDKMRGWIGAADKPSGNERPLQVVVIGSGGAAMAAALKAVEQ
GAQVTLIERGTIGGTCVNVGCVPSKIMIRAAHIAHLRRESPFDGGMPPTPPTILRERLLA
QQQARVEELRHAKYEGILDGNSAITVLHGEARFKDDQSLIVSLNEGGERVVMFDRCLVAT
GASPAVPPIPGLKESPYWTSTEALASDTIPERLAVIGSSVVALELAQAFARLGSKVTALA
RNTLFFREDPAIGEAVTAAFRAEGIEVLEHTQASQVAHMDGEFVLTTTHGELRADKLLVA
TGRTPNTRSLALEAAGVAVNAQGAIVIDKGMRTSSPNIYAAGDCTDQPQFVYVAAAAGTR
AAINMTGGDAALDLTAMPAVVFTDPQVATVGYSEAEAHHDGIETDSRLLTLDNVPRALAN
FDTRGFIKLVIEEGSGRLIGVQAVAPEAGELIQTAVLAIRNRMTVQELADQLFPYLTMVE
GLKLAAQTFSKDVKQLSCCAG
>gi|117676282|ref|YP_863858.1| putative mercuric reductase [Shewanella sp. ANA-3]
MTTLKITGMTCDSCAAHVKEALEKVPGVQSALVSYPKGTAQLAIEAGTSSDALTTAVAGL
GYEATLADAPPTDNRAGLLDKMRGWIGAADKPSGNERPLQVVVIGSGGAAMAAALKAVEQ
GAQVTLIERGTIGGTCVNVGCVPSKIMIRAAHIAHLRRESPFDGGMPPTPPTILRERLLA
QQQARVEELRHAKYEGILDGNSAITVLHGEARFKDDQSLIVSLNEGGERVVMFDRCLVAT
GASPAVPPIPGLKESPYWTSTEALASDTIPERLAVIGSSVVALELAQAFARLGSKVTALA
RNTLFFREDPAIGEAVTAAFRAEGIEVLEHTQASQVAHMDGEFVLTTTHGELRADKLLVA
TGRTPNTRSLALEAAGVAVNAQGAIVIDKGMRTSSPNIYAAGDCTDQPQFVYVAAAAGTR
AAINMTGGDAALDLTAMPAVVFTDPQVATVGYSEAEAHHDGIETDSRLLTLDNVPRALAN
FDTRGFIKLVIEEGSGRLIGVQAVAPEAGELIQTAVLAIRNRMTVQELADQLFPYLTMVE
GLKLAAQTFSKDVKQLSCCAG
>gi|226809976|ref|YP_002791670.1| MerA [Enterobacter cloacae]
MTTLKITGMTCDSCAAHVKEALEKVPGVQSALVSYPKGTAQLAIEAGTSSDALTTAVAGL
GYEATLADAPPTDNRAGLLDKMRGWIGAADKPSGNERPLQVVVIGSGGAAMAAALKAVEQ
GAQVTLIERGTIGGTCVNVGCVPSKIMIRAAHIAHLRRESPFDGGMPPTPPTILRERLLA
QQQARVEELRHAKYEGILDGNSAITVLHGEARFKDDQSLIVSLNEGGERVVMFDRCLVAT
GASPAVPPIPGLKESPYWTSTEALASDTIPERLAVIGSSVVALELAQAFARLGSKVTALA
RNTLFFREDPAIGEAVTAAFRAEGIEVLEHTQASQVAHMDGEFVLTTTHGELRADKLLVA
TGRTPNTRSLALEAAGVAVNAQGAIVIDKGMRTSSPNIYAAGDCTDQPQFVYVAAAAGTR
AAINMTGGDAALDLTAMPAVVFTDPQVATVGYSEAEAHHDGIETDSRLLTLDNVPRALAN
FDTRGFIKLVIEEGSGRLIGVQAVAPEAGELIQTAVLAIRNRMTVQELADQLFPYLTMVE
GLKLAAQTFSKDVKQLSCCAG
>gi|18466556|ref|NP_569364.1| putative mercuric reductase [Salmonella enterica subsp. enterica serovar Typhi str. CT18]
MTTLKITGMTCDSCAAHVKEALEKVPGVQSALVSYPKGTAQLAIEAGTSSDALTTAVAGL
GYEATLADAPPTDNRAGLLDKMRGWIGAADKPSGNERPLQVVVIGSGGAAMAAALKAVEQ
GAQVTLIERGTIGGTCVNVGCVPSKIMIRAAHIAHLRRESPFDGGMPPTPPTILRERLLA
QQQARVEELRHAKYEGILDGNSAITVLHGEARFKDDQSLIVSLNEGGERVVMFDRCLVAT
GASPAVPPIPGLKESPYWTSTEALASDTIPERLAVIGSSVVALELAQAFARLGSKVTALA
RNTLFFREDPAIGEAVTAAFRAEGIEVLEHTQASQVAHMDGEFVLTTTHGELRADKLLVA
TGRTPNTRSLALEAAGVAVNAQGAIVIDKGMRTSSPNIYAAGDCTDQPQFVYVAAAAGTR
AAINMTGGDAALDLTAMPAVVFTDPQVATVGYSEAEAHHDGIETDSRLLTLDNVPRALAN
FDTRGFIKLVIEEGSGRLIGVQAVAPEAGELIQTAVLAIRNRMTVQELADQLFPYLTMVE
GLKLAAQTFSKDVKQLSCCAG
>gi|172064769|ref|YP_001812419.1| hypothetical protein BamMC406_6768 [Burkholderia ambifaria MC40-6]
MHLPHLNLEVFRPRSPAPSPDDAPGLVVLEGGRVVALDRAARALGVVAGMRRGGVLSLAP
DAQIRERDAARERELVLGVAYALLQFTPNVVDAEEAVVVLDVTASLRLFHGSRALRQRVR
DVVASFGVTAAVSVASSGPAAWMVARGLRGGLALSARSLRRALERVPLVVAPDARRYANW
FEDLGCETLADLQRLPRAGLKKRCGTQLLDWLDQVAGTAPAAYDWIEMPPSFDTRVELMD
RVEHAEALLFVARRLILQLAGWLTAKQLDVAAFALLLEHERGRDAIAPTEIEIALGAPTR
FEEHLTRLVKERLGHVELAGPVIAVRLVARSVQEAAAPSDSLFPEPGGTPQDHARLLELL
TARLGAENVLVPAPMADYRPEPAARWVPMRDAPKPLPLPADLPRPAWLLAKPVPLLTRQH
RPFYGTPLRMVSPGERIEGGWQDGQTVTRDYFVAEDDNGICYWIYKERPTASDESEARFF
LHGLFG
>gi|124262982|ref|YP_001023452.1| precorrin-6Y C5-methyltransferase [Methylibium petroleiphilum PM1]
MTESIDLRPPRCHVVGVLDDGAASLGAAALRALAQADVVIGARRTLDLLEARIAPEAERH
PIAGIAAVAETVRAAQAAGRRCVVLATGDPLCHGIAGTLAMQLCLEAIEVLPNLSTIQIA
CARVRLVWQELKIVSIHAKDAGEWSVGADPRHGLYPLARVLRHHDRLAVLTSPDNTPDRV
ARLLLAEGLADEFQLAVAERLLQPDERVVTNLGVAEAAQQRFADPNVLLLWRSAARPQPV
RFGLPDDRYEQRHPDKGLITKHEVRAVSLARLQLREDSIVWDIGAGSGAVGLEAARLCQA
GHVYAIEKNEGDVAIAARNRATMAVGNHTLVHGKAPAHLDGWLDPDAVFIGGSGGELAEL
IALALRRLKPGGHLVMNFVTLENLDTATATLRELGAAWDVVLLQASRSKPILHMHRMAAE
NPVWIVCAQAGAGAPAASTAMERADE
>gi|124263016|ref|YP_001023486.1| precorrin-6Y C5,15-methyltransferase (decarboxylating) [Methylibium petroleiphilum PM1]
MTESIDLRPPRCHVVGVLDDGAASLGAAALRALAQADVVIGARRTLDLLEARIAPEAERH
PIAGIAAVAETVRAAQAAGRRCVVLATGDPLCHGIAGTLAMQLCLEAIEVLPNLSTIQIA
CARVRLVWQELKIVSIHAKDAGEWSVGADPRHGLYPLARVLRHHDRLAVLTSPDNTPDRV
ARLLLAEGLADEFQLAVAERLLQPDERVVTNLGVAEAAQQRFADPNVLLLWRSAARPQPV
RFGLPDDRYEQRHPDKGLITKHEVRAVSLARLQLREDSIVWDIGAGSGAVGLEAARLCQA
GHVYAIEKNEGDVAIAARNRATMAVGNHTLVHGKAPAHLDGWLDPDAVFIGGSGGELAEL
IALALRRLKPGGHLVMNFVTLENLDTATATLRELGAAWDVVLLQASRSKPILHMHRMAAE
NPVWIVCAQAGAGAPAASTAMERADE
>gi|189348885|ref|YP_001942080.1| tyrosine recombinase [Burkholderia multivorans ATCC 17616]
MRASPARATLRLTPGHFALYRAYLEGLDEATLHAHYGVPGTDVRVTRRTIATLRDTLTIA
ARRARDVDAAHLLRLKPGSLPRDAHAGAAAGREVPTLEEFRAEVDPDAFYSERELVALYI
ETYPPASSPALDSKTARNRRLRDRQDAALARMEASLVEAPRPDHTLDGWFDSRVVARLAA
AGITTFAELLALMRTRRQRWYRAIPRLGAIGAQRITDFIAQHPDTLGYLSPLAVTPRRHF
APGHPALQPLPGAAADVAPLEALRVPAALDGSAGLNRAPVPAHQAELNTDLQAVHAWIAT
RGARSEATRRAYRREAERLLLWAIVAKGKPLSSLNTMDCAEYLDVFLRDPQPAARWIGRS
RVERFDPAWRPFVGPLSERSRDTARRILNAMGEWLVAQQYLRVNPFAGLPAAPSVPIDAT
GRSLTRAQWQYVLQTVLRPTSAFDGGDSQLANRSANQAANARDAFLLLFAYVTGLRRAEI
AAATTGALTRTALDGALDDAWSLKVMGKGRRARTVPMPRRLIDALRAQLRARPIPLTLET
APADTPLIANLVTGEALHPDVVGRLYKGIFARAADQLAATYPNAAADLRRASTHWLRHTF
ANHGLDAGADIRDMQELLGHASLGTTTLYTKADAVRQFQSVEALFNAALDRADPPAAMGV
PVASPPARADTGAAAQLVAVHVKLRVEPKRPGGRGRARVLERVEREVLAGFGRTPIRDGV
TVLQVPFDNQDAFDRRVDDLLVQIAMTAEQHRCASESEAWAEVAGERWTW
>gi|161506594|ref|YP_001573715.1| integrase family protein [Burkholderia multivorans ATCC 17616]
MRASPARATLRLTPGHFALYRAYLEGLDEATLHAHYGVPGTDVRVTRRTIATLRDTLTIA
ARRARDVDAAHLLRLKPGSLPRDAHAGAAAGREVPTLEEFRAEVDPDAFYSERELVALYI
ETYPPASSPALDSKTARNRRLRDRQDAALARMEASLVEAPRPDHTLDGWFDSRVVARLAA
AGITTFAELLALMRTRRQRWYRAIPRLGAIGAQRITDFIAQHPDTLGYLSPLAVTPRRHF
APGHPALQPLPGAAADVAPLEALRVPAALDGSAGLNRAPVPAHQAELNTDLQAVHAWIAT
RGARSEATRRAYRREAERLLLWAIVAKGKPLSSLNTMDCAEYLDVFLRDPQPAARWIGRS
RVERFDPAWRPFVGPLSERSRDTARRILNAMGEWLVAQQYLRVNPFAGLPAAPSVPIDAT
GRSLTRAQWQYVLQTVLRPTSAFDGGDSQLANRSANQAANARDAFLLLFAYVTGLRRAEI
AAATTGALTRTALDGALDDAWSLKVMGKGRRARTVPMPRRLIDALRAQLRARPIPLTLET
APADTPLIANLVTGEALHPDVVGRLYKGIFARAADQLAATYPNAAADLRRASTHWLRHTF
ANHGLDAGADIRDMQELLGHASLGTTTLYTKADAVRQFQSVEALFNAALDRADPPAAMGV
PVASPPARADTGAAAQLVAVHVKLRVEPKRPGGRGRARVLERVEREVLAGFGRTPIRDGV
TVLQVPFDNQDAFDRRVDDLLVQIAMTAEQHRCASESEAWAEVAGERWTW
>gi|111024799|ref|YP_707219.1| hypothetical protein RHA1_ro08014 [Rhodococcus jostii RHA1]
MTRGLGLSIGTAGAVAAVAGEDGVDAVLTRRSTLTFGPPSTVRLGNPPDGAGVTAGFTDR
IGEAVAAGDGFRYTGQDLVAAAAHCLIAETATPDDTPIVLTHPAVHPARDVHAQRTALDR
AGLARVGLVAEPVAAVAWLESEHGPLGDGLALVYDLGADSLDLTVVAFGVGSGSDPIVGR
PLRSTEFGGRYLIGVPEESVQAALSGTLELVVDCLHFAHVSAADLDVVVLTGGAGTLSAV
GELVSGALGTAIVCAPDPATTAARGAAVLAAASHCAPIGTATRSTTPGPRKRWAAVAAVA
AAALLAVPLFARESAPNPAPSDIAASQPLSRGGFGVVEQAERPHIPSRRAAGWTPPTAAE
APPEPVAVDYIAYVPVVEPVLVRAPAAAAPVVVDAPTESVSASVTSTSLAAPLGRTLVST
PSPSPTSANPATSPTVDATATPTFLSETGEPTPLPEPTPSDETPDTDTPAPPDPVPTEPT
GPAPASGEPAEPHSPDGARR
>gi|10956684|ref|NP_044286.1| hypothetical protein pSCL_p2 [Streptomyces clavuligerus ATCC 27064]
MSMESEELRAAEVREAEDAVLGTLLRPEARDLVPDLVSALAPTDFREPRYGELWDLLASL
WARGTPCDPVTVSAVLRKRGDLERIGGAVWLHALHDAVPTTAHALRYAEIVAEESRWRAL
LAAGVRTVTAAQRREGTAAEAAETAVGAVREVRDRGLAAADAPPADLIDFLDQADDEPEW
VIPGVLARWDRLMITAGEGGGKSLLLRQILVRAAAGLHPWRRARIEPVRVLLVDAENAAS
QVRPWLRRMAAAAAGEGAEVARGRMHIEVRPEGLDLTTAADRAWLARTVERVRPDLMSIG
PLYKLTTSGASDEEAARPLMSALEMVRQASDGAAMLLEAHSPHAAPGVRRRDLRPIGSSL
WLRWPEFGFGLSPATGMGAEELRLMDWLPWRGPRSEREWPAQFCEGGTWPWTAVQYAGNV
PIPAGTLTEEQAVAAGLIPEQPEFWDDQQIG
>gi|116687241|ref|YP_840487.1| YadA domain-containing protein [Burkholderia cenocepacia HI2424]
MQYDNAGHTSVTLGGTAAAAPVALTNVAAGTLSASSTDAVNGAQLNTTNQAVANTSTSVT
NLSASINAGTVGLVQQAGGAPGRGTITVGVQTGGTTVDFAGTNGARTLSGVAAGIAATDV
VNVGQLDAVAGTASNSVQYDKADHTVVTLGGTVAGAPVALRNVAAGTLSAASADAVNGAQ
LFATNQAVASTSTSVTNLSASIDAGTVGLVRQAGGAPGSGPITVGAQTGGPSVDFAGTTG
PRTLAGVAAGTAATDAVNVGQLSTVAGTASNSVQYDNAGHTSITLGGTAAAAPVALTNVA
AGTLSAASTDAVNGAQLNTTNQAVASTSRSLMNLSASIDAGTVGVVQQVGGAPGRGAITV
GAQTGGTSVDFSGASGARTLSGVAAGTAATDAVNVGQLGAVAGVAANAVQYDNAGHTSVT
LGGAAAAASVALTNVAAGTLSASSVDAVNGGQLFATNQAVANTSTVVTNLSNGIAAGTVG
LVQQAGGAPGTGQITVGGQTGGTSVDFSGTDGTRKLSGVAAGTAATDAVNVSQLNAVAGV
ATNAVQYDNAGRTSVTLGGAGAAAPVALTNVAAGALSASSTDAVNGAQLYATNQALSGTT
STVNALSTGIAAGTIGLVQQAGGAPGTGMITIAAKTGGTAIDVSGTSGARQLKGVAAGTD
ATDAVNVSQLNATISSATANAVVYDSAARSIVTLGGLGASLPVTLRNVAAGVLSGNSTDA
VNGSQLYMTNQAVAANTGAIDALTNSLTDVQRSMARNAAQLQPIVSADALKYFAASSTGA
PASASGTETVAAGGNALAAGAHSVAIGTGAQAIGSGALALGANTSAKGSNSIALGQGSAA
SADNTVSIGNSATGLTRTLTNVSVGVAPTDAVNVRQLSDAVGGLRSQIEHDRADANGGSA
SAVAIASLPQAPAPGHSVVSIGGGTYAGQSAVAVGMSTYAGRWILKASGSTNTRGTVAAG
AGAAYVW
>gi|190895172|ref|YP_001985465.1| exopolysaccharide polymerization protein [Rhizobium etli CIAT 652]
MLSPFRNDADEVGSVLHARRDKFDFDAILAIIRRRWNVVAIALAAGLLGGIAFLLSAVPM
YTASATLLIDKSNSALLSEMSETGAAVNDDAAVLSEVEVLRSDSVALAVVDKLKLQDNAV
FMLPSQSLRSSLAQLFDFRRLFSSSTEDQDASDEARENAAAAVKANMSVSRVGRTYVLNV
GYTSRSPALSAKIVNAITEGYLLDKLNSKYDATRRASDWLQQRIDELRQKALETDLAVQK
FKSDNGLLATSGQLISDQQLSELNRALIDAQAETAKAKARYDRIKIIVDAHRTDAIVTDV
LDSSISNDLRKKYLEASKTEAEISARLGPDHIQAVRLRGQMAEYERLMFEELGRISESYK
SDYDVALSRERSLSDSVGQASKVSAAAGETQVQLRELERNADSFRNLYQTFLARYQEATQ
QQSFPITEARVIEKANVPTVPSYPQKPLSLALFGILGIAVGMSASAYLEFQDKYFRTGDQ
VRTSLDVDFLGFMPAIKDGAANHVLTHPMSMFAETLRAAKIAVESDETSGCRVVGIVSVL
PGEGKSTAAINLAHLLAAEGSRTLLLDADFRQPGTSKLLAPNAEAGLPQILSGTASVANL
VIRIEESGVEFIPALVNKRFSNSAKLLSSKTMADFLAAARSKFDYVIVDLPPAGAVIDAR
AMAPLIDSFMLVVEWGKTSRKVVQAVLSSEPAIHARTIGAVLNKVDTKKLKLYRSRGSVE
YYHSAYSDYYVEDK
>gi|288961866|ref|YP_003452176.1| acetyl-CoA C-acetyltransferase [Azospirillum sp. B510]
MSGRPIIAAARRTAVGRIGGALRELAVEDLAAPVIRAVLADAGIEPAEVDEVLLGNAVGP
GGNVARLSALAAGLPVSVPGVTVDRQCGSGLEAINLAARLVQSGACEVVLAGGVESTSTA
PWRIVKPSSLYRTPAFYDRARFAPDGIGDPSMIEAAETVAAAHGIDRARQDRYALDSHRK
AVAAQASGRFAREIVPLALRDGRVVERDECPRPDSGLERLAALRPILGPDGTVTAGNACP
VNDGAALVAVMSERKFRALGLTRGLAVVDSAAAGVDPRRLGTGPIPAVGRLLARNPGLTI
ADIDLVEFNEAFAAQVLACLDALGIDPARVSVGGGALALGHPYGASGAILVTRLFSELLF
PAAGAAPRRGLATLGIGGGLGLATLLEPV
>gi|288962280|ref|YP_003452575.1| hydrogenase expression/formation protein [Azospirillum sp. B510]
MILIRQDGRRDAAPVADAAGFSPQDISMSAAPLPGEGSVSVRLWLDGTGTIRRAEVATRR
PRAAAALVGRKAEEAARLAPLLFSLCGSAQGLAVARACEAALGTDAGAHETARGLLTDAE
ALDSHGWQAVVEWPARLGAPPRPADLRALRAAVSAVMPALYPARDGLRPGGGALRPDHAA
LRAALARMAGWLEEAVFAGPPPRDADGLAAWAARGGSDAARLAARLLSPDLAGWGVVTRG
PGGVALLTERSPARFAAALSGDPSFATRPRFDGAPALTGPLERQAEHPLVVSVTERFGDG
LARLFAARLADLMGLPWRMEAAIAELRPAEAVTMPAAGSAGLGEGCGVAETARGRLAHWL
RLDGDGRLADARMVAPTDWNFAADGPLARGLEGAAARDRDDAALRVRLLVAMLDPCVACG
IEVHE
>gi|158421585|ref|YP_001527812.1| hypothetical protein Dgeo_3073 [Deinococcus geothermalis DSM 11300]
MNAAETLEMARLPHAWSEYVTADTSRDRLSAILSHLQEAPADDVLRARAAHVLMLLGRPR
EANALLLSRMHRLCRAQRLLALVQIARDENNPRLYVDVAAHVPHFGIAMNPLELEAQMRL
DYALGLAHAELGSDASRVHFDRALHVSLMIGALHMEAAINGTLPRREARRDPQGSARRLA
LLAADTHASGNATMAQHLARNARNILAEANAYEEIIQLCEDWGSWLPEAAGWAEAARTLL
DPAQPPPPVGDGQDELALVAQAYHHLYAAVRAAERLDDDVARDHAVAVLRLPGWPRRGRR
STPEVAYRALRILAYLYAGQAREAVIALREAAQDNLHLVSDVASVYMGVAGLCLIGQGAA
YPAEWTPVQAYGAALSGLGRLDHDLAVLVATRAALVAPSAIAFLARSPDAPSALGTVGTS
RVLLLREMCGAPTGGDKKSKGAVLTLAGKPVPGSPREQAGQVLRDLFERGTSPSPNARMY
AHRYTKALREAGSPPVACTWRMARIEAELQRHLPAAMSPRCTS
>gi|134047160|ref|YP_001102015.1| transposase TnpA for transposon Tn21 [Salmonella enterica subsp. enterica serovar Newport str. SL254]
MPRRSILSATERESLLALPDAKDELIRHYTFNETDLSVIRQRRGAANRLGFAVQLCYLRF
PGTFLGVDEPPFPPLLRMVAAQLKMPVESWSEYGQREQTRREHLVELQTVFGFKPFTMSH
YRQAVHTLTELALQTDKGIVLASALVENLRRQSIILPAMNAIERASAEAITRANRRIYAA
LTDSLLSPHRQRLDELLKRKDGSKVTWLAWLRQSPAKPNSRHMLEHIERLKSWQALDLPA
GIERQVHQNRLLKIAREGGQMTPADLAKFEVQRRYATLVALAIEGMATVTDEIIDLHDRI
IGKLFNAAKNKHQQQFQASGKAINDKVRMYGRIGQALIEAKQSGSDPFAAIEAVMPWDTF
AASVTEAQTLARPADFDFLHHIGESYATLRRYAPQFLGVLKLRAAPAAKGVLDAIDMLRG
MNSDSARKVPADAPTAFIKPRWAKLVLTDDGIDRRYYELCALSELKNALRSGDVWVQGSR
QFKDFDEYLVPVEKFATLKLASELPLAVATDCDQYLHDRLELLEAQLATVNRMAAANDLP
DAIITTASGLKITPLDAAVPDAAQAMIDQTAMLLPHLKITELLMEVDEWTGFTRHFTHLK
TSDTAKDKTLLLTTILADAINLGLTKMAESCPGTTYAKLSWLQAWHIRDETYSTALAELV
NAQFRQPFAGNWGDGTTSSSDGQNFRTGSKAESTGHINPKYGSSPGRTFYTHISDQYAPF
SAKVVNVGIRDSTYVLDGLLYHESDLRIEEHYTDTAGFTDHVFGLMHLLGFRFAPRIRDL
GETKLFIPKGDAAYDALKPMISSDRLNIKQIRAHWDEILRLATSIKQGTVTASLMLRKLG
SYPRQNGLAVALRELGRIERTLFILDWLQSVELRRRVHAGLNKGEARNALARAVFFYRLG
EIRDRSFEQQRYRASGLNLVTAAIVLWNTVYLERATSALRGNGTALDDTLLQYLSPLGWE
HINLTGDYLWRSSAKVGAGKFRPLRPLPPA
>gi|18466566|ref|NP_569374.1| transposase [Salmonella enterica subsp. enterica serovar Typhi str. CT18]
MPRRSILSATERESLLALPDAKDELIRHYTFNETDLSVIRQRRGAANRLGFAVQLCYLRF
PGTFLGVDEPPFPPLLRMVAAQLKMPVESWSEYGQREQTRREHLVELQTVFGFKPFTMSH
YRQAVHTLTELALQTDKGIVLASALVENLRRQSIILPAMNAIERASAEAITRANRRIYAA
LTDSLLSPHRQRLDELLKRKDGSKVTWLAWLRQSPAKPNSRHMLEHIERLKSWQALDLPA
GIERQVHQNRLLKIAREGGQMTPADLAKFEVQRRYATLVALAIEGMATVTDEIIDLHDRI
IGKLFNAAKNKHQQQFQASGKAINDKVRMYGRIGQALIEAKQSGSDPFAAIEAVMPWDTF
AASVTEAQTLARPADFDFLHHIGESYATLRRYAPQFLGVLKLRAAPAAKGVLDAIDMLRG
MNSDSARKVPADAPTAFIKPRWAKLVLTDDGIDRRYYELCALSELKNALRSGDVWVQGSR
QFKDFDEYLVPVEKFATLKLASELPLAVATDCDQYLHDRLELLEAQLATVNRMAAANDLP
DAIITTASGLKITPLDAAVPDAAQAMIDQTAMLLPHLKITELLMEVDEWTGFTRHFTHLK
TSDTAKDKTLLLTTILADAINLGLTKMAESCPGTTYAKLSWLQAWHIRDETYSTALAELV
NAQFRQPFAGNWGDGTTSSSDGQNFRTGSKAESTGHINPKYGSSPGRTFYTHISDQYAPF
SAKVVNVGIRDSTYVLDGLLYHESDLRIEEHYTDTAGFTDHVFGLMHLLGFRFAPRIRDL
GETKLFIPKGDAAYDALKPMISSDRLNIKQIRAHWDEILRLATSIKQGTVTASLMLRKLG
SYPRQNGLAVALRELGRIERTLFILDWLQSVELRRRVHAGLNKGEARNALARAVFFYRLG
EIRDRSFEQQRYRASGLNLVTAAIVLWNTVYLERATSALRGNGTALDDTLLQYLSPLGWE
HINLTGDYLWRSSAKVGAGKFRPLRPLPPA
>gi|114326584|ref|YP_743743.1| transposase Tn3 family protein [Nitrosomonas eutropha C91]
MPRRSILSATERESLLALPDAKDELIRHYTFNETDLSVIRQRRGAANRLGFAVQLCYLRF
PGTFLGVDEPPFPPLLRMVAAQLKMPVESWSEYGQREQTRREHLVELQTVFGFKPFTMSH
YRQAVHTLTELALQTDKGIVLASALVENLRRQSIILPAMNAIERASAEAITRANRRIYAA
LTDSLLSPHRQRLDELLKRKDGSKVTWLAWLRQSPAKPNSRHMLEHIERLKSWQALDLPA
GIERQVHQNRLLKIAREGGQMTPADLAKFEVQRRYATLVALAIEGMATVTDEIIDLHDRI
IGKLFNAAKNKHQQQFQASGKAINDKVRMYGRIGQALIEAKQSGSDPFAAIEAVMPWDTF
AASVTEAQTLARPADFDFLHHIGESYATLRRYAPQFLGVLKLRAAPAAKGVLDAIDMLRG
MNSDSARKVPADAPTAFIKPRWAKLVLTDDGIDRRYYELCALSELKNALRSGDVWVQGSR
QFKDFDEYLVPVEKFATLKLASELPLAVATDCDQYLHDRLELLEAQLATVNRMAAANDLP
DAIITTASGLKITPLDAAVPDAAQAMIDQTAMLLPHLKITELLMEVDEWTGFTRHFTHLK
TSDTAKDKTLLLTTILADAINLGLTKMAESCPGTTYAKLSWLQAWHIRDETYSTALAELV
NAQFRQPFAGNWGDGTTSSSDGQNFRTGSKAESTGHINPKYGSSPGRTFYTHISDQYAPF
SAKVVNVGIRDSTYVLDGLLYHESDLRIEEHYTDTAGFTDHVFGLMHLLGFRFAPRIRDL
GETKLFIPKGDAAYDALKPMISSDRLNIKQIRAHWDEILRLATSIKQGTVTASLMLRKLG
SYPRQNGLAVALRELGRIERTLFILDWLQSVELRRRVHAGLNKGEARNALARAVFFYRLG
EIRDRSFEQQRYRASGLNLVTAAIVLWNTVYLERATSALRGNGTALDDTLLQYLSPLGWE
HINLTGDYLWRSSAKVGAGKFRPLRPLPPA
>gi|157412097|ref|YP_001481438.1| transposase [Escherichia coli APEC O1]
MPRRSILSATERESLLALPDAKDELIRHYTFNETDLSVIRQRRGAANRLGFAVQLCYLRF
PGTFLGVDEPPFPPLLRMVAAQLKMPVESWSEYGQREQTRREHLVELQTVFGFKPFTMSH
YRQAVHTLTELALQTDKGIVLASALVENLRRQSIILPAMNAIERASAEAITRANRRIYAA
LTDSLLSPHRQRLDELLKRKDGSKVTWLAWLRQSPAKPNSRHMLEHIERLKSWQALDLPA
GIERQVHQNRLLKIAREGGQMTPADLAKFEVQRRYATLVALAIEGMATVTDEIIDLHDRI
IGKLFNAAKNKHQQQFQASGKAINDKVRMYGRIGQALIEAKQSGSDPFAAIEAVMPWDTF
AASVTEAQTLARPADFDFLHHIGESYATLRRYAPQFLGVLKLRAAPAAKGVLDAIDMLRG
MNSDSARKVPADAPTAFIKPRWAKLVLTDDGIDRRYYELCALSELKNALRSGDVWVQGSR
QFKDFDEYLVPVEKFATLKLASELPLAVATDCDQYLHDRLELLEAQLATVNRMAAANDLP
DAIITTASGLKITPLDAAVPDAAQAMIDQTAMLLPHLKITELLMEVDEWTGFTRHFTHLK
TSDTAKDKTLLLTTILADAINLGLTKMAESCPGTTYAKLSWLQAWHIRDETYSTALAELV
NAQFRQPFAGNWGDGTTSSSDGQNFRTGSKAESTGHINPKYGSSPGRTFYTHISDQYAPF
SAKVVNVGIRDSTYVLDGLLYHESDLRIEEHYTDTAGFTDHVFGLMHLLGFRFAPRIRDL
GETKLFIPKGDAAYDALKPMISSDRLNIKQIRAHWDEILRLATSIKQGTVTASLMLRKLG
SYPRQNGLAVALRELGRIERTLFILDWLQSVELRRRVHAGLNKGEARNALARAVFFYRLG
EIRDRSFEQQRYRASGLNLVTAAIVLWNTVYLERATSALRGNGTALDDTLLQYLSPLGWE
HINLTGDYLWRSSAKVGAGKFRPLRPLPPA
>gi|241589568|ref|YP_002979593.1| Chloride channel core [Ralstonia pickettii 12D]
MPHAPLPSADRSGSLALLQRLAMWLPLQRAHLLLVLAGALGCIGALATILFRECLRVLQW
WLSRTDQDLVAVARALPWWARVLVPTVGGLLAGLLLQIGSKWISRNGSEDYMEAIAIGDG
VLSARQSLLRSASSLCSVASGASIGREGPMVQLAALCGSLAGRVLRRVTMISTDQLRLLV
ACGAAAGLTSAYNAPIAGAVFVCEIVYGSITTAKLGPMLIATVMSDIVVRQFFGYGAAYA
MPHFNFVSGWEVFTYLGLGLAAGMAGPLLLVLIDRARDGFLHIPLPFAVRMALGGLVVGV
FSVKVPEVWGNGYSVVNSFLHEPWQWQGVTLVLLCKVLATAASAGSGAVGGIFTPTLFCG
AALGLLYGSAMHALLPAAAAVPASYAIVGMGALLAATTHAPLMSILMIFEMTLSYQVVLP
LMLACMTGYVTANAAGAPSVYARSLARDQGVGEKQAKDASVAWASDLKRPQ
>gi|206479931|ref|YP_002235442.1| hypothetical protein pBCA005 [Burkholderia cenocepacia J2315]
MQVWIGVHLPHLNLEVFRPRSPAPSPDDARGLVVLEGGRVVALDRAARKLGVVAGMRRGG
VLSLAPDAQIRERDAARERELVLGVAYALLQFTPSVVDADEDVVVLDVTASLRLFHGLRA
LRQRVRDVVASFGVTSAISVASSGPAAWMVARGLRGGLALSARSLRRALARVPLVVAPDA
RRYANWFEDLGCETLADLQRLPRAGLKKRCGTQLLDWLDQVAGTAPAAYDWLEMPPSFDT
RVELMDRVEHAEALLFVARRLILQLTGWLTAKQLDVAAFALLLEHERGREAIAPTEIEIA
LGAPTRFEEHLTRLVKERLGHVELAGPVIAVRLVARSVQEAAAPSDSLFPEPGGTPQDHA
RLLELLTARLGAENVLVPAPMADYRPEPAARWVPMRDAPKPAPLPADLPRPAWLLAKPVP
LLTRQHRPFYGTPLRMVSPGERIEGGWQDGQTVTRDYFVAEDDHGVCYWIYKERPTASDE
SEARFFLHGLFG
>gi|91791073|ref|YP_552023.1| carbamoyl-phosphate synthase L chain, ATP-binding [Polaromonas sp. JS666]
MFETLLIANRGEIACRIARTARRMGLRTVAAYSDADRDALHVALCDTAVRIGPLEAARSY
LDAAAIVAAARAAGAQAIHPGYGFLSESLALIDACEAAGLIFVGPSREAIRRMGSKIESK
RIALDAGVPVVPGYHADDQDPGVLQAAASDIGYPVLIKASAGGGGKGMRVVRSAAEFAAA
LDTVRREAQASFGDDRVLLERYLDEPRHLEVQLLGDKHGQLVHLFERECSIQRNHQKVIE
EAPAPHLPPAVREALFAHALTMGRAIGYDSTGTIEFIHDSRSGDTFFLEMNTRLQVEHPV
TELTVGIDLVEWQLRVAAGEVLGFGQADLSQRGCAIEARVCAENPAAGFAPEIGTLIGYR
EPRGEGVRVDSGVRVGSRVTPYYDSMLAKVIAYADDRPTAARRLATALDDTVLLGVHSNL
GFLADLLRHEHFAQVLSTHYIERAFPAGWQPRADDELAMAAAALHGVLATQAMAGQKSPG
AWQSLGAWRAAGAGSGVGSTQVLLEDGQRRVHEASVSPQGDGWRVRVGEHDLSLAATLSG
DTLALQRDGLTVRFTVAAAQHATQGEQLWLAGPGGTWAWRRLDRWQRALKGAAGADERGG
NRLLAPMPGLVTQVQVSVGMVVNAGDILVQMEAMKMVHTLSAAAPGRVAELRCRVGDAVR
GGDVLVVMEAMETEEKQ
>gi|219723622|ref|YP_002477147.1| hypothetical protein Bbu156a_F19 [Borrelia burgdorferi 156a]
MVKAAQAATAASGGNTEMIGKVVKAAANTAAKGGEETSVNGIASGIKGIVAAAEKAGEEG
KLKSEAVAAGDGEANADAGKLFAAKKANDGGGDAAAAEKAAAAVSAVSGKQILKAIVDAA
GKEEKKGVDDVKDATNPIDAAIGSTGDNKDAAAFNNNGMKKNDQIAAAIVLRGMAKDGEF
ALKNAEHDKAEKGLKSTVESAVNKTVVDGSEEMVKAATEAATAASGGTGEMIGKVVKVNA
AAAKGGEETSVNGIASGIKGIVEAAEKAGEEGKLESEAAAAGAGEANADAGKLFAKKKAD
DDNGGGGAADAEKAAAAVSAVSGKQILKAIVDAAGKEEKKVADVKDATNPIAAAIGSTDD
NKNAAAFDKDGMKKNDQIAAAIVLRGMAKDGEFALKNDADNAEKGLKSTVESAVNKTVVA
VVRRNGKSCSGCCCWCC
>gi|187734315|ref|YP_001883221.1| IS66 family element, transposase [Shigella boydii CDC 3083-94]
MSSSLPDDINALKRLLAEQEALNRALLEKLNEREREIDHLQAQLDKLRRMNFGSRSEKVS
RRIAQMEADLKALQKESDTLTGRVDDPAVQRPLRQTRTRKPFPESLPRDEKRLLPAASCC
PECGGSLSYLGEDAAEQLELMRSVFRVIRTVREKHACTQCDAIVQAPAPSRPIERGIAGP
GLLARVLISKYAEHTPLYRQSEMYGRQGVELSRSLLSGWVDACCRLLSPLEEALQDYVLT
DGKLHADDTPVPVLLPGNKKTKTGRLWTYVRDDRNAGSTLAPAVWFAYSPDRKGIHPQTH
LAGFSGVLQADAYAGFNELYRDGRITEAACWAHARRKIHDVHVRTPSALTEEALKRIGEL
YAIEAEIRGMTAEQRLAERQLKTKPLLKSLESWLREKMKTLSRHSELAKAFAYALNQWPA
LTYYADDGWAEADNNIAENALRMVSLGRKNYLFFGSDHGGERGALLYSLIGTCKLNGVEP
ESYLRYVLDVIADWPINRVGELLPWRVALPTE
>gi|187734407|ref|YP_001883081.1| IS66 family element, transposase [Shigella boydii CDC 3083-94]
MSSSLPDDINALKRLLAEQEALNRALLEKLNEREREIDHLQAQLDKLRRMNFGSRSEKVS
RRIAQMEADLKALQKESDTLTGRVDDPAVQRPLRQTRTRKPFPESLPRDEKRLLPAASCC
PECGGSLSYLGEDAAEQLELMRSVFRVIRTVREKHACTQCDAIVQAPAPSRPIERGIAGP
GLLARVLISKYAEHTPLYRQSEMYGRQGVELSRSLLSGWVDACCRLLSPLEEALQDYVLT
DGKLHADDTPVPVLLPGNKKTKTGRLWTYVRDDRNAGSTLAPAVWFAYSPDRKGIHPQTH
LAGFSGVLQADAYAGFNELYRDGRITEAACWAHARRKIHDVHVRTPSALTEEALKRIGEL
YAIEAEIRGMTAEQRLAERQLKTKPLLKSLESWLREKMKTLSRHSELAKAFAYALNQWPA
LTYYADDGWAEADNNIAENALRMVSLGRKNYLFFGSDHGGERGALLYSLIGTCKLNGVEP
ESYLRYVLDVIADWPINRVGELLPWRVALPTE
>gi|124262990|ref|YP_001023460.1| uroporphyrinogen-III methylase [Methylibium petroleiphilum PM1]
MSNEPSFAAGTVCIVGAGPGAADLLTLRALRRLQQAEVMVHDRLIAPEVLALAPPQALRV
YVGKASGDHAVPQAGIHALLVEHARAGRRVVRLKGGDPFVFGRGGEEALALQAAGIACEV
VPGVTAAGGCAAAAGIPLTHRDLVSSCVFLPGHLAEGEGAHGRTLDWAALARPGQTRVFY
MGVQRLPQIAQRLIAHGLAPETPAAIVRDGTRATQSVLATGLAALAQAAPAYGPQPGLLI
IGETVSLSPDYRPTVAPQPELRRTMHFDANERDAVYRVIAARRDMRHFAGGTALAPAVLE
RLLCAAHQAPSVGLMQPWRFIRVANPALRESLAAQVAAERERTAQALGERAEEFLRLKVE
GLRECAELLALVLAPDDGTVFGRRTLPREMALCSVGAAAQNLWLAARAENLGLGWVSMFE
PAAVAALLGLPEGALPLGLLCLGPVDAFYDEPMLQAEHWRQGQPLGDMVFEDTWGRSADK
P
>gi|124263024|ref|YP_001023494.1| uroporphyrinogen-III C-methyltransferase / cob(II)yrinic acid a,c-diamide reductase [Methylibium petroleiphilum PM1]
MSNEPSFAAGTVCIVGAGPGAADLLTLRALRRLQQAEVMVHDRLIAPEVLALAPPQALRV
YVGKASGDHAVPQAGIHALLVEHARAGRRVVRLKGGDPFVFGRGGEEALALQAAGIACEV
VPGVTAAGGCAAAAGIPLTHRDLVSSCVFLPGHLAEGEGAHGRTLDWAALARPGQTRVFY
MGVQRLPQIAQRLIAHGLAPETPAAIVRDGTRATQSVLATGLAALAQAAPAYGPQPGLLI
IGETVSLSPDYRPTVAPQPELRRTMHFDANERDAVYRVIAARRDMRHFAGGTALAPAVLE
RLLCAAHQAPSVGLMQPWRFIRVANPALRESLAAQVAAERERTAQALGERAEEFLRLKVE
GLRECAELLALVLAPDDGTVFGRRTLPREMALCSVGAAAQNLWLAARAENLGLGWVSMFE
PAAVAALLGLPEGALPLGLLCLGPVDAFYDEPMLQAEHWRQGQPLGDMVFEDTWGRSADK
P
>gi|17549667|ref|NP_523007.1| pyruvate kinase [Ralstonia solanacearum GMI1000]
MQRSSHAKIVATLGPASDDHATIEALARAGADVFRLNFSHGAHADHQRRLERIRAVEAAL
GRPLGVLLDLQGPKLRVGTFAEGRVRLDDGAPFRLDLETGRPGDATRVALPHPEIFAAIR
PGVALLLDDGKLRLEVVACGPDHAETRVVNGGMLSDRKGVNVPGVVLPLSALTEKDRADL
AFGLALGVDWIALSFVQRAADIAEIRQLVHGRAGIVAKLEKPAAIDSLDAILAETDAVMV
ARGDLGVELPAEQVPAIQKRIVRACRRLGKPVIVATQMLESMIGAPVPTRAEASDVATAV
YDGADAVMLSAETASGQFPVEAVAMMRRIIAQTEADPHYRAAIDASHTPPGANTPDAIGC
AAHSVAGLLDVAAMVAYTSSGASALRMARERPRAAILGMTPRPETARRLALVWGVHPVIC
DGVLDVEAMTDVARQTAVQRRFAQAGQTLVIAAGLPFGTPGSTNLLRIAQVE
>gi|169237436|ref|YP_001690640.1| putative phosphate transport protein [Halobacterium salinarum R1]
MASLLALVALVASMFMAFTVGANSNSAPIAPAVGANALSTLRGALLVGIVAGLGAISQGG
SISETIGHGLVTGVTITPLAAAATLLTAATLITIGNSRGYPIPSAFTVTGAAVGAGVALG
GGFAVGTYLNILGFWFAIPIVEGVLAYALARVLIGDRVPDHVTVPVLAGGVGYALAMIRL
SVLPAPQGARATVAGVVARHLPAGVVPTTALGVAGAIAVVLAGAMYWQLRRDVTTGIHRL
LVGLALAVLFTSGGSQVGLATGPLEPVFESALDLPAIYLLVLGGVGILVGGWVRSPRLIQ
AVAREYASLGPKRSIAAFIPAFLTAQAAIMFGYPISFNKVMISSIIGAGLVGGAADTGGV
SVTKTGYTVAAWVGSMVGGAVLSFGLYRLLAAIPGLQ
>gi|16120177|ref|NP_395765.1| PhoT3 [Halobacterium sp. NRC-1]
MASLLALVALVASMFMAFTVGANSNSAPIAPAVGANALSTLRGALLVGIVAGLGAISQGG
SISETIGHGLVTGVTITPLAAAATLLTAATLITIGNSRGYPIPSAFTVTGAAVGAGVALG
GGFAVGTYLNILGFWFAIPIVEGVLAYALARVLIGDRVPDHVTVPVLAGGVGYALAMIRL
SVLPAPQGARATVAGVVARHLPAGVVPTTALGVAGAIAVVLAGAMYWQLRRDVTTGIHRL
LVGLALAVLFTSGGSQVGLATGPLEPVFESALDLPAIYLLVLGGVGILVGGWVRSPRLIQ
AVAREYASLGPKRSIAAFIPAFLTAQAAIMFGYPISFNKVMISSIIGAGLVGGAADTGGV
SVTKTGYTVAAWVGSMVGGAVLSFGLYRLLAAIPGLQ
>gi|220914886|ref|YP_002490194.1| von Willebrand factor type A [Methylobacterium nodulans ORS 2060]
MSLLARLAATTPDLLWLLPLALLPLLGPALRRHPLPAAAMVPADGLSRAIGLGLTLAGIG
AIGFTLVAVAGPFLRGERIHRTGTGAQVSLLIDRSGSMNESFAGRQPSGAEESKAAASRR
LLAEFVGRRPHDQVAVSVFSTAPIAVLPMTDRSEAVRAAIRAIDRPGLDATNVARGLGLA
LSQFGAGASTGRVLLLVSDGAAVIDRRTQDTLRAAFAQLRPTLYWLFLRTAGSPGLADRP
SGEDTPQAAPERHLDLFFRGLGVPYRAFEAESPQAVEEAIREIDRLERHPIALVEERPRR
DLTGLAYGLAGLCIGILLLAKLIEADLAAPCRASDAADVVRAGSAPADARRVA
>gi|121582762|ref|YP_973204.1| glycosyltransferase family 28 protein [Polaromonas naphthalenivorans CJ2]
MSGSQTAQGFGADPLIALALAAAFTLLVALAWLALVRQRSRARHPASDVPAASDVGAAPP
RKIVIFYSSIGHGHISAAQAIQEEIGRLAPGARVILQDIREFMHPLWRWVDERLYWFIAG
NLPESFDALFHALQARGNRVPSLAWLSNDYPEDQVRAFLEAQAPDAILATHYGSAQVLGT
LRERGLLAQVNIGWLHTDFFEGYFPRISKRIDRTFLAHPELEARWLAAGVAPDKVTTSGM
PVRVAAADGRTREMALTALGLAPDAPTVLITSGKEGVGDYALVVESLARHHQGPLQIIAV
CGANARQQALLNVLRMALQKRLPEPVALKVCGLVPHADLLAWMRAADLLITKAGGMTPAE
AFAVGTPTILLDVVSGHERENAALFVRLGVAELADTLAQAGELAAAVLADPQRQAAMRHA
QHAFHDSADLGRIARFALDPALPAPGMTPDFGAEHGSAVTDIDAALARLQAEAPCDIELL
LSYSTAQTPQRVVLENPFGHIAIRVDNTVYSANYVAVPGHDPNLLQHVTLADYLYGVQPP
SPSQVHTNTYGMAYGRETLGLRVAGVAAERKAAMVAEAHRIEDEFGQGRLLWDRSEFNCA
DVVVRILRAGGYDRSPPLGRRWLPVMPLDIFEEARQTCEEDASLYMELVAYRQIPGANAA
YRFSRFPLSLGQPLRSVARALREAPQEPLEAAATKQLTGYFGDHQLYFEDLRGHGAGALA
DDPAHFSRVQRSLADALATDLRRLLAAQARRPLREIGRLGELDGAQDIRRLLERSLALAR
IATERADEVLQDRGARRMRALFTELVDGYGRIGAWHLRRQEIEAYLKRFQVFEAAVGREF
PARHGARLARATTLRRSLRYGIRRLCRRVGGRHRPTGHGPDKGASQ
>gi|189348832|ref|YP_001942027.1| two-component system heavy metal sensor histidine kinase [Burkholderia multivorans ATCC 17616]
MIARLLPRTLRGRLTALIILSTSVILASSGVALYEALSNRVETTAAEQMAGISAALGAHL
AEARTTADVARNTDIWIDQLHGHPNMDLAIFDAAGTRLVGTPGFRPYAPLMLTNAGRVPV
GIAPPGARHQYLLTTVPLAGAGAPVVRVAVQYDRSADVLLLRTHAYTIVVIEVFGVVLAA
AIAYGIAALGLSPLRRFAARAEQMSSSRLAHPLPELDTSGELKELEHAFNGMLARLNESF
TRLSQFSSNLAHDMRTPLTNLQAAAQVVLSQPRSADEYRSVIESSIDEYQRLSRMIEDML
FLARSEQAGTSIDVRRLNAAEEAERVAGYYEPLAEDEGVTVKVDGHAWVDADLTLYQRAL
SNLLSNALTYAPRGSVVTIDCVEQGGATTIAVSDTGPGIAAEHVGRIFERFYRVDPSRHN
SASGTGLGLAIVRSIMDNHGGECGVDSEPGRRTTFWLRFPRRPAAIST
>gi|161506506|ref|YP_001573627.1| heavy metal sensor signal transduction histidine kinase [Burkholderia multivorans ATCC 17616]
MIARLLPRTLRGRLTALIILSTSVILASSGVALYEALSNRVETTAAEQMAGISAALGAHL
AEARTTADVARNTDIWIDQLHGHPNMDLAIFDAAGTRLVGTPGFRPYAPLMLTNAGRVPV
GIAPPGARHQYLLTTVPLAGAGAPVVRVAVQYDRSADVLLLRTHAYTIVVIEVFGVVLAA
AIAYGIAALGLSPLRRFAARAEQMSSSRLAHPLPELDTSGELKELEHAFNGMLARLNESF
TRLSQFSSNLAHDMRTPLTNLQAAAQVVLSQPRSADEYRSVIESSIDEYQRLSRMIEDML
FLARSEQAGTSIDVRRLNAAEEAERVAGYYEPLAEDEGVTVKVDGHAWVDADLTLYQRAL
SNLLSNALTYAPRGSVVTIDCVEQGGATTIAVSDTGPGIAAEHVGRIFERFYRVDPSRHN
SASGTGLGLAIVRSIMDNHGGECGVDSEPGRRTTFWLRFPRRPAAIST
>gi|91791353|ref|YP_552303.1| UDP-N-acetylglucosamine:LPS N-acetylglucosamine transferase-like [Polaromonas sp. JS666]
MSGPQAFGLDPLVTLALAVAFTLFVVLAWLALRRGRARRRAAEAPAAGDAGAAQPRKIVI
FYSSIGHGHISAAQAIEQEIGQLEPGARVILQDIREFMHPLWRWVDERLYWFIAGNLPES
FDALFHALQARGKRVPSLAWLSNDYPQDKVRAFLEAQAPDAILATHYGSAQVLGTLRERG
LLAQVNIGWLHTDFFEGYFPRISKMIDRTFLAHPELEARWLAAGVAPDKVTTSGMPVRVA
AADCGTREMALTALGLAPDAPTVLITSGKEGVGDYAVVVESLARHHQGPLQIIAVCGANA
RQQALLTALQKRLPAPATLKVCGLVPHADLLAWMRMADLLITKAGGMTPAEAFAMGTPTI
LLDVVSGHERENAALFVRLGVAELADTLAQAGELAAAVLADPQRQAAMRHAQHAFHDSAD
LGRIARFALDPALPAPGMTPDFGAEHGSAVTDIDAALARLQAEAPCDIELLLSYSTAQTP
QRVVLENPFGHIAIRVDDTVYSANYVAVPGHDPNLLQHVTLADYLYGVQPPSQVHTNTYG
MAYGRETLGLRVAGVAAERKAAMVAEAHRIEDEFGQGRLLWDRSEFNCADVVVRLLRAGG
YDRSPPLGRRWLPVMPLDIFEEARQACEDDASLYMELVAYRQIPGANAAYRFSRFPLSLG
QPLRSMARALREAPQEPLEAAASKQLTGYFGDQQLYFEDLRGHGAGALADDPAHFSRAQR
RLADALATDLRRLLAAQARRPLREIGRLGELDGAQDIRRLLERSLALARIATERADEVLQ
DRGARRMRALFTELVDGYGRIDAWRLRRQEIETYLKRFQVFEAAVGREFPARHGARHARA
TTLQRSLRYGIRRLRRRVGGLHRPTGHGPDKGASQ
>gi|72384152|ref|YP_293506.1| hypothetical protein Reut_C6346 [Ralstonia eutropha JMP134]
MATADLELTDAALQAAMAHDIAELRARFPETRALYREVCGLLFFRYGVTPTANKLYSLVR
KGSMGTPAEVLKQFWQELRGRTRVTIDHPDLPDALKDVAAEAIKTIWQAANEAASGELAA
LRAEARDAAKAAEAERDAARAETAAAREEALALSAQLGEARQAHDAVQADLAAERQAHAA
TRARWEAGRGELEAAGRQLAELRTQFSAELERAREAVTLAQERAEASERRSLRELDQERT
ARQKSERTAEDLRAELAAARSEARDAAVAQAESRAKLEAQAAALADRLAATEQAQRKAAT
DLDAVQTQLAAAQRRAERAEAEAALARQLLATLRVAPREREGGRRRKGDRSAATALEAQG
DGQGEAEQDELAEAQGEERGNAPGAAHPNHQDEGNDSSDGSDDSKD
>gi|187734454|ref|YP_001883177.1| IS66 family element, transposase [Shigella boydii CDC 3083-94]
MSSSLPDDINALKRLLAEQEALNRALLEKLNEREREIDHLQAQLDKLRRMNFGSRSEKVS
RRIAQMEADLKALQKESDTLTGRVDDPAVQRPLRQTRTRKPFPESLPRDEKRLLPAASCC
PECGGSLSYLGEDAAEQLELMRSVFRVIRTVREKHACTQCDAIVQAPAPSRPIERGIAGP
GLLARVLISKYAEHTPQYRQSEMYGRQGVELSRSLLSGWVDACCRLLSPLEEALQDYVLT
DGKLHADDTPVPVLLPGNKKTKTGRLWTYVRDDRNAGSTLAPAVWFAYSPDRKGIHPQTH
LAGFSGVLQADAYAGFNELYRDGRITEAACWAHARRKIHDVHVRTPSALTEEALKRIGEL
YAIEAEIRGMTAEQRLAERQLKTKPLLKSLESWLREKMKTLSRHSELAKAFAYALNQWPA
LTYYADDGWAEADNNIAENALRMVSLGRKNYLFFGSDHGGERGALLYSLIGTCKLNGVEP
ESYLRYVLDVIADWPINRVGELLPWRVALPTE
>gi|146280051|ref|YP_001170208.1| hypothetical protein Rsph17025_4051 [Rhodobacter sphaeroides ATCC 17025]
MFEAFLVTTSSAGLSALGMREQRSYELVSDTLREALGPDHAALLAEPVPTDQGDRYDWYA
PVPGRAARLLDLDDAAQAAARARLAALSADVEALAERLGTSGRPEDLRLSEALSNAMRVP
DEGFIHVLQREGAPPQPVLVNWAWTRDERGSVRGRLTGGAAAAAPATAAGAGAGAGAAVS
AAAATAAAGPDGTPAALFWLVRLGWLLLALMLALLIWLLLPACALRGLPGFCPLPPAEVS
AAAARKAVLEDQIARIEQSIGIADNACQPLTPASAPAAAPAPVDPALQSRLDRAGAQRGR
LSFSLAWDSRADLDLSVDCPSGPKIWFGGREACGGRLDVDSNMDARQAVRDPIENVFYGA
PAPGRYRITVRLYARNGEAARQPFRLMIRDGDEVRMEEGAVQGTGDAWSMTYSFAGTQ
>gi|13449208|ref|NP_085424.1| Tn501, mercuric reductase [Shigella flexneri 5a]
MTHLKITGMTCDSCAAHVKEALEKVPGVQSALVSYPKGTAQLAIVPGTSPDALTAAVAGL
GYKATLADAPLADNRVGLLDKVRGWMAAAEKHSGNEPPVQVAVIGSGGAAMAAALKAVEQ
GAQVTLIERGTIGGTCVNVGCVPSKIMIRAAHIAHLRRESPFDGGIAATVPTIDRSKLLA
QQQARVDELRHAKYEGILGGNPAITVVHGEARFKDDQSLTVRLNEGGERVVMFDRCLVAT
GASPAVPPIPGLKESPYWTSTEALASDTIPERLAVIGSSVVALELAQAFARLGSKVTVLA
RNTLFFREDPAIGEAVTAAFRAEGIEVLEHTQASQVAHMDGEFVLTTTHGELRADKLLVA
TGRTPNTRSLALDAAGVTVNAQGAIVIDQGMRTSNPNIYAAGDCTDQPQFVYVAAAAGTR
AAINMTGGDAALDLTAMPAVVFTDPQVATVGYSEAEAHHDGIETDSRTLTLDNVPRALAN
FDTRGFIKLVIEEGSHRLIGVQAVAPEAGELIQTAALAIRNRMTVQELADQLFPYLTMVE
GLKLAAQTFNKDVKQLSCCAG
>gi|16263731|ref|NP_436524.1| Amidase [Sinorhizobium meliloti 1021]
MAGDATSLGQAIQMGRLTASEAMEASLAAACQLAETGAIVHVDPTLGRTAAENADARLRH
LPGGGRIPPFLGVPSLAKDLGGPFAGLSVAAGSNMLERRAAVAEDSDLAERLRGTGLCFF
GLTTVPEMGLSLASEPAAGPICRNPLDAGRTPGGSSGGAAAAVAAGIVAIAHATDAGGSM
RVPAACCGLFGLKASRGAIAAGPSFGNHLGGIASELALCRSVRDLAVIFNAAAGRARGPF
ADPWFAPSPPGPLRVGLLLETGDQYPTEPARSEAVEEAARALEADGHSVVPMYWDAFAAS
VATSGRALRDIIAVNLANFVVSAGLDAGRSERLTQAFINHGSQLEATALWATLGDAVHAS
HAVWSLFDRVDCILTPMLASAPLPIGSFPFDHDDIDLQIRRMTAFAPLAALANATGFPAL
TLPFGADDAGLPLPVQILAPMGGDRLLIELAARLEREGRWQHRFAVAGIPE
>gi|268507173|ref|YP_003293972.1| predicted transcriptional regulator [Escherichia coli ETEC H10407]
MSVTESKAKTGRKSSRKSSKEQETALSALLAQTKEVSVPLASLIKSPLNVRTVPYSAESV
SELAESVKGVGLLQNLVVHTLPGDRYGVAAGGRRLAALNMLAERGIIPADWPVRVKVIPQ
ELATAASMTENGHRRDMHPAEQIAGFRAMAQEGKTPAQIGDLLGYSPRHVQRMLKLADLA
PVILDALAEDRITTEHCQALALENDTARQVQVFEAACQSGWGGKPEVQTIRRLVTESEVA
VAGNSKFRFVGADAFSPDELRTDLFSDDEGGYVDCVALDAALLEKLQAVAEHLREAEGWE
WCAGRMEPVGSCREDAGTYRSLPEPEAVLTEAEEERLNELMARYDALENQCEESDLLEAE
MKLMRCIAKVRAWTPEMRAGSGVVVSWRYGNVCVQRGVQLRSEDDVADDADRTEQV
>gi|55376772|ref|YP_134623.1| export protein [Haloarcula marismortui ATCC 43049]
MLDKLKRLIKRLLPASDDVMEQAVKSGVWVGIMNVTERGLELLLLVIVASLLSPRAFGLM
GIALLTLSSLKKFSELGIKSALIQAEEDNVDDELNTAWTIETARGTVIAVILFLGAPFIA
SLFNEPAATDLFRVIALSPFIVGLRNPAVVYFQKSLDFHKEFVYRVSGAVAYFVVTVGIA
LYKPTVYALAIGFIAGDAARFLVSYIADGYRPWPSFDLDVAKKRYSFGKWVTANSILYFL
YSRGDDAFVGWALMASALGFYQLAYRLSNAPATEITQTISSVTFSAYSKVQNDIEKLRSG
YFQTLRMTTLASFPAAMGIAAVAPAFVEAFFTPEWQPMIPVMQLLAIYGLLRSMGATMGP
VWKAVGRPDYIAKLSAVRVTLIAIFIYPTTMMYGIEGTAAVITGIYIFPMMPIDTYLIAR
TVGTSPVRVLREVSYPLVASLGMAAAVTYVYQTVTLNAPVLEFILLILVGIGVYVALALA
LMFSFNWEVKQNLESIFDALA
>gi|74314927|ref|YP_313345.1| IpaB [Shigella sonnei Ss046]
MHNVSTTTTGLSLAKILASTELGDNTIQAANDAANKLFSLTIADLTANKNINTTNSHSTS
NILIPELKAPKSLNASSQLTLLIGNLIQILGEKSLTALTNKITAWKSQQQARQQKNLEFS
DKINTLLSETEGLTRDYEKQINKLKNADSKIKDLENKINQIQTRLSELDPDSPEKKKLSR
EEIQLTIKKDAAVKDRTLIEQKTLSIHSKLTDKSMQLEKEIDSFSAFSNTASAEQLSTQQ
KSLTGLASVTQLMATFIQLVGKNNEESLKNDLALFQSLQESRKTEMERKSDEYAAEVRKA
EELNRVMGCVGKILGALLTIVSVVAAAFSGGASLALAAVGLALMVTDAIVQAATGNSFME
QALNPIMKAVIEPLIKLLSDAFTKMLEGLGVDSKKAKMIGSILGAIAGALVLVAAVVLVA
TVGKQAAAKLAENIGKIIGKTLTDLIPKFLKNFSSQLDDLITNAVARLNKFLGAAGDEVI
SKQIISTHLNQAVLLGESVNSATQAGGSVASAVFQNSASTNLADLTLSKYQVEQLSKYIS
EAIEKFGQLQEVIADLLASMSNSQANRTDVAKAILQQTTA
>gi|92109473|ref|YP_571761.1| carboxysome shell protein CsoS2 [Nitrobacter hamburgensis X14]
MTNATPGHATATLSGRELALQRRQAMARHGKGRVIQAAQTDKRSAAGRLQLNAAQIASAH
HGGVPAASAVASAARTASTLAPVASKSAARSRRQALSTTGRAALQNAGHGTATRPAAHLR
PGRAVPAEVRGSDGGCGCGGQCGCSTGGAQRKEAAQIGAPAVERAALNVQEVATGRALAK
MRRAALNQDGKTGLKRVAQATRIAASMPGQDWQSAMLKGATGRQVAMQRRLVQALAGRVD
KTSGASTRPTGRVRARNVVEAPAKVEQGHTLSGQTVTGTQVERISKVTGNESGSCRAITG
TEYIGFEQFQTLCGTRPEPAAPKVAVSNTLREQRITGTALGRSTKTTGDEHGACRPVTGT
EYLSSERFEQFCSTRPSAPLGKVALTRTDKGQTVTGALVDRPRRVTGVEHGADRAITGTR
YSQAEPDDAPPKVAVTHTAAGKPVTGTVVGRSERQTGDEAGSCRPITGTEYHTVEQFRDF
CRTAPPGGPRKVSVMSTRDEQTVSGTAVDRSGKVTGNEVGSCRSITGSQYYTTADFAGLC
KRPGPQKVAEMQTLRGRTVTGSEVAPSPKSSGDESYGCEPVTGTDYIGTRQLAAVCPTAP
SVSPVSKVVIDTTLNGQTVTGIAAGRADHVTGNEAGACSPISGTPYIGQGQYAAFCEAPQ
RQQQAARVRDSAVIPATIVTGDRPGAGGAQVTGDERGACEPVSGTPYLGLDNIASGQCAM
SDRFRTRDTDRRPPAPRDFSISIPARQAREERQADVITGSGMSSSRITGPINKADGLITG
TPEFRHGDQSRRPRENEQSLPAARRLSGEGSQQGRRVSGDAWDGNSRVTGTEGSSSLARN
PSMRGQPRGTGVSAMAFRSIERPEVPDSVITGSAGNARGGAMVTVSGGARG
>gi|187734500|ref|YP_001883246.1| IS66 family element, transposase [Shigella boydii CDC 3083-94]
MSGSLPDDINALKRLLAEQEALNRALLEKLNEREREIDHLQAQLDKLRRMNFGSRSEKVS
RRIAQMEADLKALQKESDTLTGRVDDPAVQRPLRQTRTRKPFPESLPRDEKRLLPAASCC
PECGGSLSYLGEDAAEQLELMRSVFRVIRTVREKHACTQCDAIVQAPAPSRPIERGIAGP
GLLARVLISKYAEHTPLYRQSEMYGRQGVELSRSLLSGWVDACCRLLSPLEEALQDYVLT
DGKLHADDTPVPVLLPGNKKTKTGRLWTYVRDDRNAGSTLAPAVWFAYSPDRKGIHPQTH
LAGFSGVLQADAYAGFNELYRDGRITEAACWAHARRKIHDVHVRTPSALTEEALKRIGEL
YAIEAEIRGMTAEQRLAERQLKTKPLLKSLESWLREKMKTLSRHSELAKAFAYALNQWPA
LTYYADDGWAEADNNIAENALRMVSLGRKNYLFFGSDHGGERGALLYSLIGTCKLNGVEP
ESYLRYVLDVIADWPINRVGELLPWRVALPTE
>gi|124263055|ref|YP_001023525.1| adenosylcobyric acid synthase (glutamine-hydrolysing) [Methylibium petroleiphilum PM1]
MKTALMVWGASSGAGKSLLATALCRWAAREGLGVAPFKAQNMSNNARVVPLAAHGSDAEV
GEIGSAQYFQALAARAAPQVDMNPVLLKPERDTASQVVVQGRVDAALSRMPWRERSARLA
RAARESFDRMAARHEVLVIEGAGSPAEINLAPQDYVNLGTARWAREIATLQALLVVDIDR
GGAFAHLHGTWALLPDDLRTSLAGFVLNKFRGDAALLAPGPDRLQALTGVPVLGVLPMNR
DHGLPEEDGLYGAASGPAGGLRVAIVAWPQLSNLDEFQPLAAVASVRWVRSAGDLDGADW
IVLPGSKQVSGDLAWLKARGLDAAIVRHARAGRPVLGICGGLQALGALLDDPDGVDGEAH
GPLPGLGLLPLATRYAAPKRLRAAPVQFAPLAHPWQALSSRRWPAYEIRCGRTQSIAGAA
SAATLALHDAEGLPIGWSAAADPGQPDRHNVLGIATHGLFEDAAVLRALFGQQVGTLDAT
FDGLADFIDTHLGAATLRALFHC
>gi|288963209|ref|YP_003453488.1| protein secretion protein [Azospirillum sp. B510]
MPDTRMPADQDAAQAETGRAVVPARNDPPAPPSSAPARRRTVLPAPSSSPPDFALDYLPD
GAAIEHAPLPRPARSTLYVLAGLLVVLVLWAGFAQVDRIITAGGRLVTTAPLVVAQPLET
AVVRGVDVQVGDRVRAGDRLATLDPTFAAADLADLTAKLASIEAQTGRLRAELDGGDFTP
ADTPDAAVQAAILERRRAEYRSRLASLDEKAGQLDSAIAASRRAQAGLAERLAVVGEVED
IRRQLQERQTGSRLNWLEARIERLRLRDELAAQQDRERASAHELRGVQADRAAFIDEWRR
KTAEELVEQTRQRATLVEQVAKAERRRSLVTLTAPVDAVVLEVAKRSVGSVVREAEPLVT
LVPADVPLEVEAEIPSRDIGLVRVGDVVRVKLDAFPFQRHGTLPGEIRTISADAFTHDAA
QGGVQGAGVSPDSPRPMAGAVFRARIRLTATRLEEVPDGTRLSPGMVASAEIRVGTRSIL
SYFLYPVIRALDESIREP
>gi|153011800|ref|YP_001373013.1| ABC transporter related [Ochrobactrum anthropi ATCC 49188]
MVRIRRGTVVGIVATVLPLVVAALVAKGFFPGAGERLVTLFLINAVAVIGIGIYSGNSGI
ISFGNVGFMAIGAYASGLLTINPIVQKTALPHLPEWLMGWGMPFLPALLVALLVVALAAI
AIGIPVARLGGSSASICTLGFLVIVHVVLVASSDFTRGSQTFFGIPRAVNLWVALPFAVL
AVAIARIYRDSAAGMKLRASREDDIASTAVGVNVRLHRFLAWVLGAMLSGAAGVLFAHFI
GAFSPKDFYFNLTFMLLAMLILGGISTVSGAVVGTAVIMVIVELLRKLEGGVDLGVFQLP
TVFGLTDIGIGLAILLVMYRLQDGLLGVRELDEQVPFLKRLSAGAAKPATDEPAQVAASH
AGTLRVENVGKRFSGLVALEKADFEIRPGLVTGLIGPNGAGKSTLINSVSGVVPPSTGRV
MIDGTHVASLPVHRVPVSGLARTFQNIRLFKNLTVLENVTVAASAVAKDRDPVDLAREAL
AEVGLGEVAGQLAGTLSYGAQRRLEIARALALKPRYLLLDEPAAGMNPAETQELMTVLDR
IRTKHRLGLLVVEHDLKLIMRLCDIVVVLNKGQQIAIGTPAEIQANPAVIEAYIGRRRST
AQETKPATGAALPGIDPHAAGNPA
>gi|17549192|ref|NP_522532.1| hypothetical protein RS02303 [Ralstonia solanacearum GMI1000]
MFGCLLPVPWAGAAVGLLLALGPVDGLPDRFAPLTLALAHALAVGMLLPAMLGALFQLFP
VVAGVPVSAARWVSPCVAATCVATAAALGAGFLGVGRAAFALAAWFGAPLLAIPAVLLVL
AGRRVTGTHATTRTLRWIGSALLFTLASGATLATVLGLGMFAPSATLLDLHVGWGLGGWL
ATLVAGVASTVLPMFWQTRRWPARWQRWTPVWLWAPLLLGSVIGWRGHALWWQGWGWLAL
GALSAAGVLAVGGARRRHDPAWPLWLATTSAWLAVAVLGLAAHWLPPDWPVAWWMGALAL
VGGGVLPVNAMLGKIVPFMVWMHLRRRVPKHVRLPAMQTLIGERQQRWHARLLLLALAMV
LLVPLQPRAMAPLAGALFTLSQVWLGVQLCRALLIFRRVSRAFARG
>gi|187734498|ref|YP_001883189.1| IpaB [Shigella boydii CDC 3083-94]
MHNVSTTTTGLPLAKILASTELGDNTIQAANDAANKLFSLTIADLTANKNINTTNAHSTS
NILIPELKAPKSLNASSQLTLLIGNLIQILGEKSLTALTNKITAWKSQQQARQQKNLEFS
DKINTLLSETEGLTRDYEKQINKLKNADSKIKDLENKINQIQTRLSELDPDSPENKKLRR
EEIQLTIKKDAAVKDRTLIEQKTLSIHSKLTDKSMQLEKEIDSFSAFSNTASAEQLSTQQ
KSLTGLASVTQLMATFIQLVGKNNEESLKNDLALFQSLQESRKTEMERKSDEYAAEVRKA
EELNRVMGCVGKILGALLTIVSVVAAAFSGGASLALAAVGLALMVTDAIVQAATGNSFME
QALNPIMKAVIEPLIKLLSDAFTKMLEGLGVDSKKAKMIGSILGAIAGALVLVAAVVLVA
TVGKQAAAKLAENIGKIIGKTLTDLIPKFLKNFSSQLDDLITNAVARLNKFLGAAGDEVI
SKQIISTHLNQAVLLGESVNSATQAGGNVASAVFQNNASKNLADLTLSKYQVEQLSKYIG
DAIEKFGQLQEVIAELLASMSNSQANRTDVAKAILQQTTA
>gi|218533517|ref|YP_002424332.1| hydroxypyruvate reductase [Methylobacterium chloromethanicum CM4]
MRRLLNGFISEAIAAAHPARCLLPRLPPPPKGRLVILGAGKAGGSMAAVASRFYREEHGL
GADRITGLAVARHGYGEEAPLIRMVEAGHPVPDAAGIEATKEALRIATEAGPDDEVLVLL
SGGGSANWIAPAGDLTLAEKQAITRALLRSGAPINEINTVRKHISRIKGGRLALAARNAA
RILTLAISDVPFDDPAVIASGPTVPDPSTLAEARAICERRGIPLPAAAKALLNDPNNETP
KAGDPAFARAEYRIIARPIDALEAAAAAAAKAGYEPVMLGSDLEGEAREVAAEHARLARE
AKAQAQGQGRKVALISGGELTVTIRGEGHGGPNQEYALALAIALGGETGIAGIAADTDGT
DGGRGEATDPAGGLVDPTTLARARAAGLDPAAMLADNDSTRFFATIGDLVRPGPTRTNVN
DCRIILVG
>gi|226807693|ref|YP_002791388.1| TetA [Enterobacter cloacae]
MNKPAVIALVITLLDAMGIGLIMPVLPSLLREYLPEADVANHYGILLALYAVMQVCFAPL
LGRWSDKLGRRPVLLLSLAGAAFDYTLLALSNVLWMLYLGRIISGITGATGAVAASVVAD
STAVSERTAWFGRLGAAFGAGLIAGPAIGGLAGDISPHLPFVIAAILNACTFLMVFFIFK
PAVQTEEKPAEQKQESAGISFITLLKPLALLLFVFFTAQLIGQIPATVWVLFTESRFAWD
SAAVGFSLAGLGAMHALFQAVVAGALAKRLSEKTIIFAGFIADATAFLLMSAITSGWMVY
PVLILLAGGGIALPALQGIISAGASAANQGKLQGVLVSLTNLTGVAGPLLFAFIFSQTQQ
SADGTVWLIGTALYGLLLAICLLIRKPAPVAATC
>gi|242348071|ref|YP_002995632.1| tetracycline resistance protein, class D (TetA(D)) [Aeromonas hydrophila]
MNKPAVIALVITLLDAMGIGLIMPVLPSLLREYLPEADVANHYGILLALYAVMQVCFAPL
LGRWSDKLGRRPVLLLSLAGAAFDYTLLALSNVLWMLYLGRIISGITGATGAVAASVVAD
STAVSERTAWFGRLGAAFGAGLIAGPAIGGLAGDISPHLPFVIAAILNACTFLMVFFIFK
PAVQTEEKPAEQKQESAGISFITLLKPLALLLFVFFTAQLIGQIPATVWVLFTESRFAWD
SAAVGFSLAGLGAMHALFQAVVAGALAKRLSEKTIIFAGFIADATAFLLMSAITSGWMVY
PVLILLAGGGIALPALQGIISAGASAANQGKLQGVLVSLTNLTGVAGPLLFAFIFSQTQQ
SADGTVWLIGTALYGLLLAICLLIRKPAPVAATC
>gi|226810004|ref|YP_002791698.1| TetA [Enterobacter cloacae]
MNKPAVIALVITLLDAMGIGLIMPVLPSLLREYLPEADVANHYGILLALYAVMQVCFAPL
LGRWSDKLGRRPVLLLSLAGAAFDYTLLALSNVLWMLYLGRIISGITGATGAVAASVVAD
STAVSERTAWFGRLGAAFGAGLIAGPAIGGLAGDISPHLPFVIAAILNACTFLMVFFIFK
PAVQTEEKPAEQKQESAGISFITLLKPLALLLFVFFTAQLIGQIPATVWVLFTESRFAWD
SAAVGFSLAGLGAMHALFQAVVAGALAKRLSEKTIIFAGFIADATAFLLMSAITSGWMVY
PVLILLAGGGIALPALQGIISAGASAANQGKLQGVLVSLTNLTGVAGPLLFAFIFSQTQQ
SADGTVWLIGTALYGLLLAICLLIRKPAPVAATC
>gi|253723686|ref|YP_003023972.1| class D tetracycline/H+ antiporter [Photobacterium damselae subsp. piscicida]
MNKPAVIALVITLLDAMGIGLIMPVLPSLLREYLPEADVANHYGILLALYAVMQVCFAPL
LGRWSDKLGRRPVLLLSLAGAAFDYTLLALSNVLWMLYLGRIISGITGATGAVAASVVAD
STAVSERTAWFGRLGAAFGAGLIAGPAIGGLAGDISPHLPFVIAAILNACTFLMVFFIFK
PAVQTEEKPAEQKQESAGISFITLLKPLALLLFVFFTAQLIGQIPATVWVLFTESRFAWD
SAAVGFSLAGLGAMHALFQAVVAGALAKRLSEKTIIFAGFIADATAFLLMSAITSGWMVY
PVLILLAGGGIALPALQGIISAGASAANQGKLQGVLVSLTNLTGVAGPLLFAFIFSQTQQ
SADGTVWLIGTALYGLLLAICLLIRKPAPVAATC
>gi|121582783|ref|YP_973225.1| conjugal transfer protein TrbL [Polaromonas naphthalenivorans CJ2]
MNDISVIDRFLNVFSRYIDSGFGLLGGEVAFLTATLVAIDMTLAGLFWAMSHASGGGDDI
IGKLIKKVLYVGAFAYIIGNFNLLAGILFRSFAGLGLVASGSTITQAEFLQPGRLAKVGI
DAGAPILEQISAMAGFPEVFVNLDAITVMLLAWLVVVMSFFVLAVQLFVTLIEFKLTTLA
GFVLVPFALWNKTSFLAEKVLGNVVSSGIKVLVLAVIVGIGTGLFAEFQVTPDEPSIDHA
LTIMLAALAMLGLGIFGPGIATGLVSGAPQLGAGAVAGTALGVAGAAVAVGAAATGVGGA
VAAGARMAPGAAKMAASGARSMASTASSAKSAFQAGSAGAGGGLKGAAAGLGNVAKTGAQ
SVGQKVAAGAKSMKDRTAAAIKPDASASGTGAGAGAGSAAQGGNDAAPTDTQQPAWAKSL
HRRQQISHAASTVAHTLRGGDGGGSGSSPSLRDPSDS
>gi|32479374|ref|NP_862227.1| TetB [Corynebacterium striatum]
MAPDYARTDAVAPASVKETFAYLSALPNALDRRWWAGLLLIQALIVAVYTTQSNLFGRSV
DPLTGGEVPLLGTGTRAFVWTVGLALACMLVEMFLRALGNYVVGLKVARASIDLRRRCLD
AILRAPVPRVMELGTGNVITRMTKDIDDVVQTITAIGSRVLTTVFVFPITFIGLLLIDVR
FALILLLICICTYPFARAVVRAIPDASNAVSVAEARRNAVLLDTVRGLPTLRAFDLERWA
LARMRRTSWGAVEAEMDRVHWFIRLTGIGQVAFAAWVLLTLGVGAWLASAGVVTRAAQRA
GRPLCHARGGTTTALVGTSGAGKSTLAALIAGLVEPTAGSIRVGAVETSQVSDTWTAKNV
TLLTQDVHLFAGTLREDLSMAAQDATDADLLRALASVGLDPEGTQFARLFPKGLDTAVGA
GAEDIPPEVEQQLALARVALSGPKVLILDEATAEAGSDATNALEDAAARITADTTALVVA
HRLDQAAAADRILVMDAGRIIEDGTHTELVAADGRYAQLFAAWSGGGH
>gi|154243802|ref|YP_001409375.1| Bcr/CflA subfamily drug resistance transporter [Xanthobacter autotrophicus Py2]
MNAPLSAPPASEQLKGGEPPHRRAPLWLLALLAFSGTLAMHVFVPALPVAQQDLGGGMAA
MQLTISLYILGLAGGQLVYGPLADRFGRRPVLLAGLSLYTVAGLAAMLAPSVNALIAARL
FQALGGCAGLVLARAIVRDTSAPADTTRRLALMNLMITVGPGAAPLVGGFLADAAGWRSI
FIALTLLGVVNLLLTWRLLPETGRAAEGDAIGLMEGYGQLLRAPAFWAYAVGGGCATTSL
YGFVAAAPFIFTGELHQPTASVGGYIALLVLGVWVGSMLASRLIARVSVGRLLVGANGVS
VAAAFILLAVVLSDQLTVPLAIAAVFIFSVGVGTAAPAALAEALSVNPRVAGSASGLYGA
MQMAVGALCTALAGVGSDPALAAALVLAGSGIIAQAAFWIAGRPRRAAS
>gi|150378197|ref|YP_001314792.1| NoeB host specific nodulation protein [Sinorhizobium medicae WSM419]
MKRIVLLLSPLVILLSPIIDAFQGVYIDPRSDAGYAVIACVAIIGLALGMIATFCYKRGA
VGNVVTAGTLAVTLFLFGDLSYGVFWRLADHIGMGGAAALAFAGLVVLILVLFKLMAAVP
RMMAAFAVALLGSTVLDRGLITEASAEESAPAVIYIVTDEMIGISGIDTRLPHGAEAKAA
LSRVFQKHGFRLHSKAFSRHILTQVSVPAALNMDYSYNFPGDRSHYAYPGEVTKFKELSL
FNLWHRQGLSVNVFQSAHLDYCKTEALVDCHTFASFDGSRFIQRQRIEGGPYRDVPPASA
SLADVKALIEGNRQSLAMAAVGFVASNLLETKETALQEWHPRSYDQLAFPYWLGQFQNMI
LDKGRGNAFFAHFLFPHSPSVYNKDCKPTNRWVERSYLTEVRGLAGQELDEARVKEYGFY
FAQTLCLAKQLDKFFNAVLSDKRFQDATIVVHGDHGSRISAGRNVETMSPRDYVDNYSAL
YAVRKPGVATGTDYRLHSVQWLNASLFRGNVSEVAPTVVGSMQSKSDDSALYAPITDPDH
VAIMPMHDFDASH
>gi|121583266|ref|YP_973702.1| DNA polymerase III, alpha subunit [Polaromonas naphthalenivorans CJ2]
MATAAALPALSALPDYAELRCISNFTFLNGASRPEELVLRARELGYRALALTDECSLAGI
VRAHGAAREAGLALLVGAQFLVADDAPFTLTVLVCNLNGYGNLCQYITRLRRSSEKGHYR
LARDSIQGADLVDCVVLVSPGRTSSAEQLLQLGRWSLLHFTGRCWFGVELLRRLGDAMWL
HRMREVSAATAIALVAVGDVCMHVRSRKPLQDVLTATRLGKRLTDCGFELQSNAERHLRS
RLRLAQTYPAALLAETLKVASHCNFSLDELKYQYPQEVVPPDETPAAYLRRMTYEGAGRR
WPHGIEAQVQQQIEHELALIGELRYEPYFLTVYDIVAFARSRHILCQGRGSAANSVVCYC
LGVTEVDPARMSVLFERFISRERNEPPDIDIDFEHERREEVIQYLYQKYGRDRAALTATV
MTYRPRSAIRDVGKALGFDLATLDLLAKSHQWWDGGQVDAERLTALGLFPDDLAVQQLML
LTTQLMGFPRHLSQHTGGFVLTRGLLSRMVPIENASMPGRTVIQWDKDDLDATGLLKVDV
LALGMLTALRKALEFVGARRGHSFEMQDIPPEDPATYEMMCQADTVGVFQIESRAQQGML
PRLQPRCFYDLVIEVAIVRPGPIQGGMVHPYLARRQGREAVSYPSEALREALGRTLGVPV
FQEQVMQLAILAAGFTPGEADGLRRAMAAWKRKGGLAQYYDRIVGGMTARGYEKEFAVAI
FEQIKGFSEYGFPESHAASFALLVYASAWLKRAEPAAFLAALLNAQPLGFYAPSQLVQDA
RRHGVEVRPIDVMASDIDATLEDLPQVPAVRLGLRLVAGLGRLAAARIVAARMDCPFESA
EDLSMRADLALHEMKLLAASDALASLSGHRRQQVWDASALHAAPALLRAAPVDEELLELP
EAPEGEAIGWDYAATGLTLRRHPMALLRARLVKHRFLSSGELREHPDGQMVRTCGMVTLR
QQPPAANGTVFVSLEDEDGAIQVIVFKRLREKQREVLLDSRLLGVYGQWQRDGGVRNLVA
HRLVDLSRWLGMLEVSSRGFK
>gi|194446863|ref|YP_002038887.1| transposase [Salmonella enterica subsp. enterica serovar Kentucky str. CVM29188]
MCIYLNLMILIKIIRGFISIRLRRRAHNRFGFALQLCVLRYPGRVLAPGELIPAEVIEFI
GAQLGLGADDLVDYAAREETRHEHLAELRGLYGFRTFSGRGASELKEWLFREAEMAVSNE
DIARRFVAECRRTRTVLPATSTIERLCAAALVDAERRIETRIASRLPMSIREQLLALLEE
TADDRVTRFVWLRQFEPGSNSSSANRLLDRLEYLQRIDLPEDLLAGVPAHRVTRLRRQGE
RYYADGMRDLPEDRRLAILAVCVSEWQAMLADAVVETHDRIVGRLYRASERICHAKVADE
AGVVRDTLKSFAEIGGALVDAQDDGQPLGDVIASGSGWDGLKTLVAMATRLTATMADDPL
NHVLDGYHRFRRYAPRMLRLLDLRAAPVALPLLEAVTALRTGLNDAAMTSFLRPSSKWHR
HLRAQRAGDARLWEIAVLFHLRDAFRSGDVWLTRSRRYGDLKHALVPAQSIAEGGRLAVP
LRPEEWLADRQARLDMRLRELGRAARAGTIPGGSIENGVLHIEKLEAAAPTGAEDLVLDL
YKQIPPTRITDLLLEVDAATGFTEAFTHLRTGAPCADRIGLMNVILAEGINLGLRKMADA
TNTHTFWELIRIGRWHVEGEAYDRALAMVVEAQAALPMARFWGMGTSASSDGQFFVATEQ
GEAMNLVNAKYGNTPGLKAYSHVSDQYAPFATQVIPATASEAPYILDGLLMNDAGRHIRE
QFTDTGGFTDHVFAACAILGYRFAPRIRDLPSKRLYAFNPSAAPAHLRALIGGKVNQAMI
ERNWPDILRIAATIAAGTVAPSQILRKLASYPRQNELATALREVGRVERTLFMIDWILDA
ELQRRAQIGLNKGEAHHALKRAISFHRRGEIRDRSAEGQHYRIAGMNLLAAIIIFWNTMK
LGEVVANQKRDGKLLSPDLLAHVSPLGWEHINLTGEYRWPKP
>gi|159046535|ref|YP_001542205.1| hypothetical protein Dshi_3997 [Dinoroseobacter shibae DFL 12]
MARRLLSIRFPRLASDTSLRRRPVEGPFALIHRSGNAEHVHCLNQAAEMRGLHPGMAAAD
ARAICPELITRPADLAREAAALAGLRRWAGRYSPMVARDGPGGLIADISGVPHLFGGEAE
MRGDLHARLERVGLTLSSAIAETRGAAQALARHGGGILPEGAAKEGIARLPVSALRIGSD
VAEGLARMGLNRIGDLTDLPRAPLARRFGPGLVLRLDQALGLQPEPVSPEADAPYFGVRM
TMPDPIGLEADVMSGLARLLDRLCSTLAQHHRGARRLRLELHRVDRETAQVEIGLARPMR
DPERIAALFKKGVSEVEAGFGIEAMRLVAHVTEDLPPEQIGGPRTIAREDALADLFSRLG
NRLGFDRVLRLLPATSKIPERSFLVTPAAYSAAEPPPPHRGPDRPIIIFPSEPVTTKGLG
QPGHPPARFAWRRMSFTTLRADGPERIAPEWWFDDPAWRSGLRDYWRVETREGARLWLYH
TPQAPAWPAQSWFAQGEFA
>gi|16262870|ref|NP_435663.1| NoeB host specific nodulation protein [Sinorhizobium meliloti 1021]
MKRIVLLLSPLVILLSPIIDAFQGVYIDPRSDAGYAVIACVAIIGLALGMIATFCYKRGA
VGNVVTAGTLAVTLFLFGDLSYGVFWRLADHIGMEGAAALAFAGLVVLILILFKLMAAVP
RMMAAFAVALLGSTVLDRGLITEASAEEPAPAVIYIVTDEMIGISGIDTRLPHGAEAKAA
LSRVFQKHGFRLHSKAFSRHILTQVSVPAALNMDYSYNFPGDRSHYAYPGEVTKFKVLSL
FNLWHRQGLSVNVFQSAHLDFCKTEALVDCHTFASFDGSRFIQRQRTEGGPYRDVPPASA
SLADVKALVEGNRQSLAMAAVGFVASNLLETKETALQEWHPRSYDQLAFPYWLGQFQNMI
LDKGRGNAFFAHFLFPHSPSVYNKDCKPTNRWVERSYLTEVRGLAGQELDEARVKEYGFY
FAQTLCLAKQLDKFFNAVLSDKRFQDATIVVHGDHGSRISAGRNVETMSPRDYVDNYSAL
YAVRKPGVATGTDYKLHSVQWLNASLFRGNVSEVAPTVVGSIQGKSDDPAVYAPITDPDH
VAIMPMHDFDASH
>gi|146280057|ref|YP_001170214.1| hypothetical protein Rsph17025_4057 [Rhodobacter sphaeroides ATCC 17025]
MRLILGLALRDLWRDWARLVCNIAVMAGVLVPLLVLFGVRNGVYEALLGQLLRNPAALQI
DTRGNSAFTPADAEEVRGWPETAFVTLKTRSLFDYVNVRPAGQPAVREAVAVPTGAGDPM
LAPLPGLGADEIAVSAPLAAQLGLGPGDAVELVTQAPERPRQLVLARRIGMILPEARAAG
RAVLADLGTLDLIEAFYDEYALPEHGIATGRPLAGRVADYEGMRAYAASLEALAPLQARM
EARFGVATEAQTARVTGVLGLGRNLGLALALTAVVAGTGLAAALVFGFWAEVARKRHMLA
GLGLIGLPPAALGLIPMVQALVTALLGLAVSFALFAVAGAVAERLFASGLTEEGGLVRLA
PGQGLAIAGGVVILVTASALAAARAALRTDPAVVLREAP
>gi|194446856|ref|YP_002039028.1| IS66 family element, transposase [Salmonella enterica subsp. enterica serovar Kentucky str. CVM29188]
MSSSLPDDINALKRLLAEQEALNRALQEKLNEREREIDHLQAQLDKLRRMNFGSRSEKVS
RRIAQMEADLKALQKESDTLTGRVDDPAVQRPLRQTRTRKPFPESLPRDEKRLLPAASCC
PECGGSLSYLGEDAAEQLELMRSAFRVIRTVREKHACTQCDAIVQAPAPSRPIERGIAGP
GLLARVLISKYAEHTPLYRQSEMYGRQGVELSRSLLSGWVDACCRLLSPLEEALQDYVLT
DGKLHADDTPVPVLLPGNKKTKTGRLWTYVRDDRNAGSTLAPAVWFAYSPDRKGIHPQTH
LAGFSGVLQADAYAGFNELYRDGRITEAACWAHARRKIHDVHVRTPSALTEEALKRIGEL
YAIEAEIRGMTAEQRLAERQLKTKPLLKSLESWLREKMKTLSRHSELAKAFAYALNQWPA
LTYYADDGWAEADNNIAENALRMVSLGRKNYLFFGSDHGGERGALLYSLIGTCKLNGVEP
ESYLRYVLDVIADWPINRVGELLPWRVALPTE
>gi|194447051|ref|YP_002039164.1| IS66 family element, transposase [Salmonella enterica subsp. enterica serovar Kentucky str. CVM29188]
MSSSLPDDINALKRLLAEQEALNRALQEKLNEREREIDHLQAQLDKLRRMNFGSRSEKVS
RRIAQMEADLKALQKESDTLTGRVDDPAVQRPLRQTRTRKPFPESLPRDEKRLLPAASCC
PECGGSLSYLGEDAAEQLELMRSAFRVIRTVREKHACTQCDAIVQAPAPSRPIERGIAGP
GLLARVLISKYAEHTPLYRQSEMYGRQGVELSRSLLSGWVDACCRLLSPLEEALQDYVLT
DGKLHADDTPVPVLLPGNKKTKTGRLWTYVRDDRNAGSTLAPAVWFAYSPDRKGIHPQTH
LAGFSGVLQADAYAGFNELYRDGRITEAACWAHARRKIHDVHVRTPSALTEEALKRIGEL
YAIEAEIRGMTAEQRLAERQLKTKPLLKSLESWLREKMKTLSRHSELAKAFAYALNQWPA
LTYYADDGWAEADNNIAENALRMVSLGRKNYLFFGSDHGGERGALLYSLIGTCKLNGVEP
ESYLRYVLDVIADWPINRVGELLPWRVALPTE
>gi|82524572|ref|YP_406167.1| IpaB [Shigella dysenteriae Sd197]
MHNVSTTNTGLPLAKILASTELGDNTIQAANDAANKLFSLTIADLTANNNINTTNAHSTS
NILIPELKAPKSLNASSQLTLLIGNLIQILGEKSLTALTNKITAWKSQQQARQQKNLEFS
DKINTLLSETEGLTRDYEKQINKLKNADSKIKDLENKINQIQTRLSELAPDSPEKKKLRR
EEIQLTIKKDAAVKDRTLIEQKTLSIHSKLTDKSMQLEKEIDSFSAFSNTASAEQLSTQQ
KSLTGLASVTQLMATFIQLVGKNNEESLKNDLALFQSLQESRKTEMERKSDEYAAEVRKA
EELNRVMGCVGKILGALLTIVSVVAAAFSGGSSLALAAVGLALMVTDAIVQAATGNSFME
QALNPIMKAVIEPLIKLLSDAFTKMLEGLGVDSKKAKMIGSILGAIAGALVLVAAVVLVA
TVGKQAAAKLAENIGKIIGKTLTDLIPKFLKNFSSQLDDLITNAVARLNKFLGAAGDEVI
SKQIISTHLNQAVLLGESVNSATQAGGSVASAVFQNNASTNLADLTLSKYQVEQLSKYIS
EAIEKFGQLQEVIADLLASMSNSQANRTDVAKAILQQTTA
>gi|238023473|ref|YP_002907706.1| hypothetical protein bglu_3p0980 [Burkholderia glumae BGR1]
MSGAITKNRLWAFVREKYNAIKDNVEKHLSVVALVSAFALGGLTLLFYALSIGQLPEFTW
NDLTGTLLAVCVTGVLVVALSASYCLLAGYFARWALESVYPEAANDAPTTTSDPTGSIAP
YVRLMRGWFIPGATCLSILAWIVIVVLGARQRLVAPHQEHLIGALVVAVVSLLILLLVDW
RRFRQQALRYILISALGGALTTVCVILAAWSVVPGSMIISESPKSSAHTQILDWSRCGVV
ALNNAILVGVSVAVIAILLIKFKAIALWAVRFVHRSIANILEKLPDWEWLSWAANKATWL
VRIVLWFARIFKRTSYVAIGAAPDRRLTNAKIRVIVVFGFATLAIYLIAFAMAGMGDAHE
QTVDFIYIFVLLMILNWGLFSVRHWKERAGLGLITAALVFGVYPLTINNFSMFPKMIVSL
LGLGNERLASIALSSKQCATLAPYGVICAPDNERSITLTNVNLLNRLGGTVVLELLIKDE
SVDDHKVAASTELNSPLAPSDRDRSSLKQKTLVTTERIGVNRPSSVFCDAVLLSSVDSSD
AISEKALRCVELIVPKDQVLGYTMSKWRNYRGEYTAYQPGPPKTPMVVKVIADERTAKGA
ETAVASAVSKIQ
>gi|190410420|ref|YP_001965923.1| hypothetical protein pK29_p253 [Klebsiella pneumoniae]
MNSLLPDDIDELKRLLAEQEALNRALLEKLNEREREIDHLQAQLDKLRRMNFGSRSEKVS
RRIAQMEADLKQLQKESDTLTGRVDDPAVQRPLRQTRTRKPFPESLPRDEKRLLPAASCC
PECGGALSYLGEDAAEQLELMRSAFRVIRTVREKHACTQCDAIVQAPAPSRPIERGIAGP
GLLARVLSSKYAEHTPLYRQSEIYSRQSVELSRSLLSGWVDACCRLLSPLEEALQGYVLT
DGKLHADDTPVQVLLPGNKKTKTGRLWTYVRDDRNAGSELAPAVWFAYSPDRKGIHPQSH
LAGFSGVLQADAYAGFNELYRNGQITEAACWAHARRKIHDVHVRTPSALTEEALKRIGEL
YAIEAEIRGMPAKRRLAERQQKAKPRLKSLESWLREKVKTLSRHSELAKAFTYVLNQWPA
LAYYTDDGWAEADNNIAENALRMVSLGRKNYLFFGSDHGGERGALLYSLIGTCKLNGVDP
ESYLRHVLNVIADWPVNRVSELLPWRVALPIE
>gi|218533520|ref|YP_002424335.1| precorrin-6y C5,15-methyltransferase (decarboxylating), CbiE subunit [Methylobacterium chloromethanicum CM4]
MSSGDAARDAATGAPWLAIVGIGEDGRAGLSPAAAAALAGARVVYGGRRHLALAGSLAAE
ARAWPSPITDAYPEILALRGEPTCILATGDPFHYGIGAEIARLVPAAEIRAYPQPSAFSL
TCARLGWPLAECACLTLHGRALARIVPNLQPGARLLVLSWDETTPAAVATLMTKRGFGGS
RLTVLEAMGGPRERVRTAAAAAFDLGDIDPLNTLAIDVLAEPRARAVPLAPGLDDAWFEN
DGQLTKAEIRAVTLAALAPRRGQRLWDIGGGAGSVSIEWMLRHPAQRAVAIEARPERAAQ
IRRNAEALGVPDLAVVEGEAPAALAGLPPPDAVFVGGGVGAPGLLPAAIAALGAGGRLVA
NSVTLEAEAVLLAAFTERGGSLRRLSVARADPVGGLHGWRPAMPVTQWVWTKP
>gi|91791356|ref|YP_552306.1| secretion protein HlyD [Polaromonas sp. JS666]
MKDPLVEKRKNRLLYLAPLALAALLGACGKAPEAPAASTTISRPLPLMTASAGAPLEYTA
VGSVVSDQRVEVASRLSGYIRDILVQEGDRVRRGQLLARLDASDVEGGIRQGQAAGGAAE
AALRDAQIDLERFQRLFERGSVSDNELRKVRLKFEAAREARNQARAGLDTALAQRAYAEI
ISPVDGVVVARHKRTGDLALPGMPLLTLESGRGLLFETFVAEGQVAAIAAGQPVQVNIDG
VPAPLKGTVSRVVRSGDPVSRSYQVKIALPETAGLMPGMFGRAAFGLGASQAPLVPRQAL
VERGGLTGVFVVDGEGRARFRWLRIAREWPDQVEVSAGLAADERFVAAATPALREGDRVT
AAKEAQ
>gi|159046689|ref|YP_001542357.1| hypothetical protein Dshi_4166 [Dinoroseobacter shibae DFL 12]
MSRPLPRRVLPVLQAALAVGLLALLWRAADGPAALASLKAADWRWLALGLAALSLQTVLS
ALRWQLTARQFGIALGTGHAIREYYLAQVVNQSLPGGMIGDAGRAVRARAQAGLLASGQA
VVFERLAGQIAMFLTLAVGFGVTWALPGGLDWPAWLAGPLALALALGLALPLLIRGAARL
PGATGRAAAGLRATVRRALMSGAALPGQIWLSLGTTLCNLAAFAVCARAVGVDLGPGAVA
ALVPLILVTMLIPLSISGWGLREGAAAALLPLAGATASGGLAASVAFGLTFAVASLPGIA
LIWAAPRPPVPRSGQP
>gi|224985556|ref|YP_002642718.1| outer surface protein VlsE [Borrelia burgdorferi WI91-23]
MTLLVFVNCKNNAGEAAAADDPTNKLYQSIIKLGNGFLDVFTSFGGLVADALGFKADPKK
SEVKDYFSSIANKLEETVTNLTKLPKENSSSGGETGKDGTTNDTKSAVESAVGTVSGWIK
EMAEAAKKAAEAAKDGGNDLIGKVVKKDKADGKTADAKSVNGIADGIKGIVEAAKKSGVD
GLKDVQAVSEEDKNKDAGKLFTGKNNADAAGKAAEAEKAAAAVSGVSGEQILKAIVEAAG
VSGGGKTGKKAEDAAKDGGNDLIGKVVKKADAGGKTADAGSVNGIADGIKGIVEAAKKSG
VDGLKDVQAVSEDKNKDAGKLFTGKKNAGDAGEAKEAEKAAAAVSGVSGEQILKAIVDAA
AVSGVSGEQILKAIVEAAGDGGKAGKKAAEAAKDGGNDLIGKVVKKDAAGGKTADAKSVN
GIADGIKGIVEAAKKSGVDGLKDVQAASEEDKNKDAGKLFTGKNNDNAAGGAAEAEKAAA
AVSGVSGEQILKAIVEAAGGGKTGVKAAEADNPIDAAIGTTNDDAKAFGEKMKKDDQIAA
AIVLRGMAKDGQFVLEKDEDGKGKGTVKSAAENAVGTVSGWIKEMAEAAKKAAEAAKDGG
NDLIGKVVKKDNAEKTADAGSVNGIADGIKGIVEAAKKSGVDGLKDVQAVSEDKNKDAGK
LFTGKNNAAAAGEAEEAEKAAAAVSGVSGEQILKAIIEAASGEKAGVKAAEADNPIDAAI
GTTNDDAKAFEKMKKDDQIAAAIVLRGMAKDGQFVLDDDSAGKGKGTVKSAAENAVGTVS
GWIKEMAEAAKKAADAAKDGGNDLIGKVVKKEEAGGKTADTKSVNGIADGIKGIVEAAKK
SGVDGLKDVQAVSEEKNKDAGKLFTGKNNAAAAGKAEEAEKAAAAVSGVSGEQILKAIVE
AAGGGKTGKKAEDADNPIDAAIGTKDDDAKAFGKGKMTKDDQIAAAIVLRGMAKDGQFVL
DDDSAGKGKGTVKSAAENAVGTVSGWIKEMAEAAKKAAEAAKDGGNDLIGKVVKKDAAGA
GKTADAGSVNGIADGIKGIVEAAKKSGVDGLKDVQAVSEEDKNKDAGKLFTGKKNADAGA
AAEAEKAAAAVSGVSGEQILKAIVDAAAVSGEKAGKKAEEADNPIDAAIGTKDDAAEAFG
KGKMTKDDQIAAAIVLRGMAKDGQFVLDDDSAGKGKGTVKSAAENAVGTVSGWIKEMAEA
AKKAAEAAKDGGSDLIGKVVKKEEAGGKTADTKSVNGIADGIKGIVEAAKKSGVDGLKDV
QAVSEDKNKDAGKLFTGKDDATGAAADAEKAAAAVSGVSGEQILKAIVEAAGDGGGKTGV
KAAEADNPIDAAIGTKDDDAAAFEKMKKDDQIAAAIVLRGMAKDGQFVLKEDGAGKGKGT
VKSAAENAVGTVSGWIKEMAEAAKKAAEATKDGGSDLIGKVVKKDAADGKTADAGSVNGI
ADGIKGIVEAAKKSGVDGLKDVQAVKEEEKNKDAGKLFTGKKNAGGAGAAAEAEKAAAAV
SGISGEQILKAIVEAAGDGGGKAGKKAEDADNPIDAAIGTTKDDAAKAFGKGKMTKDDQI
AAAIVLRGMAKDGQFVLDDDADGKGKGTVKSAAENAVGTVSGWIKEMAEAAKKAADAAKD
GGNDLIGKVVKKDKADGKTADAGSVNGIADGIKGIVEAAKKSGVDGLKDVLAVKEEKNKD
AGKLFTGKNDAAAGAAADAEKAAAAVSGVSGEQILKAIVEATGGGKTGVKAADAENPIDA
AIGTTNDDAAAKAFEKMKKDDQIAAAIVLRGMAKDGQFVLNEDSAGKGKGTVKSAAENAV
GTVSGWIKEMAEAAKKAAEAAKDGGSDLIGKVVKKDAADGKTADAGSVNGIADGIKGIVE
AAKKSGVDGLKDVQAVSEDKNKDAGKLFTGKDAGGDGAAKEAEKAAAAVSGVSGEQILKA
IVEAAGDGGEKAGVKAEDAENPIEAAIGTTNDNAAAFGEKMKKDDQIAAAIVLRGMAKDG
QFVLKEDEDGKGKGTVKSAAENAVGTVSGWIKEMAEAAKKAAEAAKDGGNDLIGKVVKKD
KADGKTADAGSVNGIADGIKGIVEAAKKSGVDGLKDVQAVSKGEDNKDAGKLFTGKKDAT
GKAADAEKAAAAVSGVSGEQILKAIVEAAGDGGKAGVKAEDADNPIDAAIGTTNDAAKAF
EKMKKDDQIAAAIVLRGMAKDGQFVLEKDEDGKGKGTVKSAAENAVGTVSGWIKEMAEAA
KKAAEAAKDGGNDLIGKVVKKDNAGKTADTKSVNGIADGIKGIVEAAKKSGVDGLKDVQA
VSEDKNKDAGKLFTGKNNAAGAAKEAEKAAAAVSGVSGEQILKAIVEAAGGGKTGKKAEE
ADNPIDAAIGTTNENAAAFGEKMKKDDQIAAAIVLRGMAKDGQFVLKEDGDGKGKGTVKN
AAENAVGTVSGWIKEMAGAATRRLRMLLKMVVMI
>gi|187729735|ref|YP_001837326.1| transposase-like protein [Acidithiobacillus caldus]
MASDTSLIAEQGVATLPDAAWAQARQRAEIIGPLAALDVVGHEAADAAAHALGLSRRQVY
ALIRRARQGSGLVTDLARSRSGGGKGKGRLPESVERIIRELLQKRFLTKQKRSLAAFHRE
VAQACKTQKLRVPTRNTVASRIANLDPLKTTRRREGQDASRSLQGVGGEPPVVTAPLEQV
QIDHTVIDLIVVDERDRQPIGRPYLTIAIDVFTRCVLGMVVTLEAPSSVSVGLCLAHVVC
DKRPRLEGLNVEMDWPMSGKPRLLYLDNAAEFKSEALRRGCEQHDIQLEHRPPGQPHYGG
IVERIIGTAMQMIHDELPGTTFSNPDQRGEYASEKMAALTLHELERWLALAVGTYHGSVH
NGLLQPPAARWTEAVARVGVPAVVTRATAFLVDFLPIIRRTLTRTGFVIDHIHYYADALK
PWIARRDRWPAFLIRRDPRDISRIWVLEPEGQHYLEIPYRTLSHPAVTLWEQQQALAKLR
QHGREQVDESALFRMIGQMREIVTAAQKATRKARRDADRRQHLKASGPPAKPTPPKTDVA
DPQADNLPPAKPFDQIEEW
>gi|121583108|ref|YP_973549.1| transposase IS66 [Polaromonas naphthalenivorans CJ2]
MLATPAAEEFNALKEALAQALRRSDALAGELRMVRAERDLLQERLKQSMRKLFAARSEAG
SAQQRDLFFNEAEALGAASEPAASDGREDDTQEVRAHQRVPRGRKPLDAALPREVVRHEL
PESERVCPHDGAALVEIGVETSELLDIIPQQVRVIRHERVKYACPCCDGGLRLASKPAQI
IPKGLFSEGLLAWVIASKYCDGLPLYRQTALLARFGGDLARNTLAASVVRVGREVQPIIN
VLRDHLLDSPLIHGDETHVQVLKETGKSAQSKSYMWVQTTPCSGVQGAGPPIRLFGYAPS
RSTAAAQILYAGVREGSVLMTDGYAVYDAIAQTHGLVHLGCWAHCRRGFHEALQALPKNA
RGPEQLAARFLALIAQLYAVESRAREHRLPPKELLDQRQQHSVPVLGQIEALLLANVHAV
LPGSLLGKALHYLASQWTKLALYVTDGAYPIDNNACENSIRPFVIGRRNWLFSDTVAGAQ
ASANLYSLLQTCAANGVDGYAYLRALLSALPMAKTADDYEALLPWRIELPSR
>gi|159901618|ref|YP_001547864.1| hypothetical protein Haur_5108 [Herpetosiphon aurantiacus ATCC 23779]
MSLLILMVLFGGGGWLLMRVLATITTEQAAWVAWRVRVPAGVDAATLRDALVDGVGMGAA
WLWLVPTAQGWQLLLQTTPATHTLLLTTLHARCPMATLRPVTLTVPALRWRRGGVADAQI
VQGWMLRNGVVQAVHATPQRWGGSLALVWLLGLVRPQPWDGDLPLDEAALLPDLPSLSAL
LPAVAGVAWRFRADVALPLGTPLDLIGPAPQRWATVAQLVEQSLSAHASLVALVTPAHAA
TLVPMLDPLGQRLRVVDGRQPAVTTTLDVAAWLDDAAMTTLLGQLADLQPHDPLWATIPT
LLAHWRSRPHPSLGDLIALAGQVLATPDQAAIDQRMAAQRWPVRLRHWRTLEWLSLFATP
CDDLPLLLQRGGVVVVVLPDDVAPAAVVQSILAMAIPAWQAMSPRPILTVSDQPWAEATI
QCGDQRAARVAWHGYLGGGVFPITAVLKAHGLDPWMLVTMRGLLLTHAEVCVHVADPWPT
GPIAPPDAPPSHVFWQCDPTDLFQPVVALPSTAAGGVEPASALVALLDHPPTARPMPPVA
QRTHDAVLRDDQLHALIEALLADRRNGVSTKQAATVLGVDRGLAERLVALVAERMAAVLG
THPRQGLLLKREVDEAEVWALVGIEADPDETDEGHEEEAVCMDA
>gi|89885778|ref|YP_515976.1| hypothetical protein Rfer_4292 [Rhodoferax ferrireducens T118]
MLKKITKLQNIGLFQSGTPVPAEFDRVTLLYAENGRGKSTLATLLRACALGDATKLQAKK
TLDTATPQEAALLFEFGGKNTPITFSNGAWNASVPQMLVFDAEFVEQNVYSGQEVRPEQR
QALLEFALGDQAVKLQKQIGDLTKKISLETSRRGDAEKRIAGFSQQLPLAQFIVLAPVPD
AQQQIDALRKRVDAAKNAAALAVRQVPAALVAPAFDTDAFFAVLAKKLADVEKDAETVVR
QHFAKHPAPPGIEAWVSTGQSFVGADDCPFCGQTLEGLALIEAYKGYFNQAYADLKKQVG
ALAQQAATGLADERISALTAQAATNTARIEAWKDQLEIAPPPLPSDQLTQAIAGARAGAT
ALVAAKQGQPLDAFGEATDKAVILERLGQIGTAVMAYNAQINAAIGMIDGFKKKLTGEDV
PALQTQIRNLEIALARQHADAIKAVGDYQAAEAERKKRDDEKKKNRAQLDLLMAATLIQY
QGQINQMLGAFGAGFTIEQMKPNYQGTGDPRTEYGLRLRDRPVPLGSRKDAGAHFGSTLS
EGDKRTLAFAFFLARVTADPAMLKDQILVLDDPVCSLDRNRRAQTVEMLAELAGKCAQMI
VLSHDAYFAREQRDMLAKNHPAVVPRIGGISRVQGDYSAFAACDIDDLCASDYYRHHRQL
TEFIAGTYQGNIRDVAKAVRLFLEGFYHRRFPGLLPTRCTFGGVILAITQAPVGTPIRCL
QPRVEEMTKLNNYAGRFHHDTNPGNADTAPVTDGELKPYVQRALALVYQG
>gi|17548857|ref|NP_522197.1| hypothetical protein RS03731 [Ralstonia solanacearum GMI1000]
MADPPLAIHRTIEAVWRIESARIIAGLARRLRDVGLAEELAQDALVAALEQWPAAGIPDN
PAAWLTATARHRAIDRLRHHALAQRKHAQLGIEQEIEQELAHAEAEAARDEAIGDDLLRL
VFIACHPVLPHEGRVALTLRLLGGLTTDEIAHAFLVPEPTIAQRIVRAKRTLSAARVPFE
LPAPGQLTERLGAVLQVIYLIFNEGYAATSGEDWTRPALCDEALRLGRILAGLMPGEAEV
HGLVALMELQASRLRARVGPGGRPILLLDQDRQRRDRLLIQRGFAALARAKACGHGLGPY
GLQAAIAACHAGARTAAQTDWPRIAALYDALAQIAPSPVVELNRAVAVAMAYGPAAGLAI
ADRLLAEPALRGYHLLPSVRADLLARLNRMDEAHAEYERAAALAHNRQERTLLLERAARC
QSDD
>gi|56130683|ref|YP_145586.1| putative integrase/recombinase [Ralstonia metallidurans CH34]
MNPTDWIDTGAVPPRPLPATVDAALAYLSEALGHPVYAHWTLARVKRRYGSLSDAKAAQP
TVLKLLLAHDGAVEYWERGRLRTVPADQAPGPAMVLARLLHTHRRRFRLAASSGNAAAVP
AASEAAGLVAAPWLAAYSHAEHTWLARAGRFAQLHAATNTLGVANDAQALALFLRDRTGR
SPHTLRAYGAELRRLMRWCGVHEVGPLSDLTRQQLLAYRHTLQHGEPGTENASPQLSEAT
CTRALAVVASLYGYWYDTGYLQANPAAGLSAGSRARAGFAPTRLIPPALLDACDAWLDAS
AVDASLPALRRRAIWALYRYAGARLAELVWSDEAALPRLEAEVPGHWTLYVCGKGRKVRA
IPLPVPCVAVLRAYRHARGLPPEPPAHEALPVIHGHKGEALQSAGLYREVKAIFAAVADG
LQARDPAQALLLRAASPHWLRHAYARTLVVDHQVPLPAAQALLGHASVQTTAAYARTDLT
QLRAFVDATFADDAP
>gi|94152390|ref|YP_581797.1| tyrosine-based site-specific recombinase BimA [Cupriavidus metallidurans CH34]
MNPTDWIDTGAVPPRPLPATVDAALAYLSEALGHPVYAHWTLARVKRRYGSLSDAKAAQP
TVLKLLLAHDGAVEYWERGRLRTVPADQAPGPAMVLARLLHTHRRRFRLAASSGNAAAVP
AASEAAGLVAAPWLAAYSHAEHTWLARAGRFAQLHAATNTLGVANDAQALALFLRDRTGR
SPHTLRAYGAELRRLMRWCGVHEVGPLSDLTRQQLLAYRHTLQHGEPGTENASPQLSEAT
CTRALAVVASLYGYWYDTGYLQANPAAGLSAGSRARAGFAPTRLIPPALLDACDAWLDAS
AVDASLPALRRRAIWALYRYAGARLAELVWSDEAALPRLEAEVPGHWTLYVCGKGRKVRA
IPLPVPCVAVLRAYRHARGLPPEPPAHEALPVIHGHKGEALQSAGLYREVKAIFAAVADG
LQARDPAQALLLRAASPHWLRHAYARTLVVDHQVPLPAAQALLGHASVQTTAAYARTDLT
QLRAFVDATFADDAP
>gi|134287749|ref|YP_001109915.1| hypothetical protein Bcep1808_7255 [Burkholderia vietnamiensis G4]
MRNFAPAREPSPLHTPAVSARVFALLLASLATGTSAWISIVAGTERGGLLSERLAWTAVG
LVMLLGAHLIPALTRGTAARARIPALLLWLVCMFSTGYGHATFFLAAQRHAGEARAAAVQ
RSASLDSPPSTAGRSRDAIARDQARVTQALAAAQAQRCTQRCDTLTLRRKDLSAQLAALR
VEADEAQRREQDADRALAALDRLQAREDLARADPVTARAAGLLHVQHDSLDLIMALGFGW
MLESVACLGWTLGLQQPAPQSARLIATVTAGHAGQAAGSAAVTPASPLQETAVAGDTGSN
VPVTGGSDNAPARGNGPHSDYPYRGPNAELLKLTGAIASGAVRPTVKDIRRFMQCSQRRA
MQLRRQFHELAGTTGAVTPPGAAGADAWRPRLVHAASPRTQAA
>gi|78214262|ref|YP_380333.1| Type IV secretory pathway TrbL-like protein [Geobacter metallireducens GS-15]
MATATPDVQILTQVLETFNSVFGTGKGALLSWAMYIAGALAVIEMVLLGAFHALKGGEDN
IIPPLVKKILTIGFFIFLVQGVARSGLAEIILDGFIAVGLKAGGAGVSFSMKNPSSLISA
GFLAADPIYDAIQHMAITAIGDRLMAYGCYLIVILAYVVMACQIMITFIEFGIVSTLGII
LLPFGISKHTAFLSEKAIGAIIAFGIKLMVLSFVVAVIQPVLLALPALGPDPTFNQMMTL
GVTVAVIAFVVAQAPGVASAVLSGSPSLSAGAAAGTALSAAAGAAAPAMAAAGMATGGAA
VAGGLAGAKAAAAAGNGSFLGNVARAAAGAMPGASAFQAAKSGAISAAEAGSAGGIKPAS
GGSSLKPAADAAAKGAADTGKTEATPTPAPAADTTATTTDATPPATGSADTTATDAGKTE
PAPTTGTGGGTSSLQGSNVGSGGGNGKGQPRRSSLQDAWQQSQRAVPQDASAGGGAGVRL
HVD
>gi|222481353|ref|YP_002567589.1| putative PAS/PAC sensor protein [Halorubrum lacusprofundi ATCC 49239]
MGDLTAALRETLDTFAPDGTPLTTSEVAEALDLGRRSTYDRLDRLVDADELRTKKVGASA
RVWWRNDTGDAALPDAKIADASTNGASTDAGAGAVENPPLVDVLESSPTGVAAFADDGTC
ATANEQFRTLFGLDGDVSLEALEAVPLTDHDGDVIGAADRPVRRVRRTNRPVVDEHVRVD
TDDGHRWVSMTVQESDDGVVVTASDVTGVVERSRRLRRERDAVAAELSEFASHAVDSRLK
LDEDGTVLSVDDRAAALLEPDVVELVGASTSEAFDALRGASAIVDAALESESKQTGDCRH
GDRDAWFEVEAVPTTSGASVLLREVTEQVEHERELQRYVGVVDALGEPVYELDSEGRFAF
VNDAITELSGYSREELLGEHVSLVIPDDAVDRIEPQISELLTEDAPDRVRSEYHVTTKRG
HAVPVENRLTVLTDEAGNVRGNAGFVSDITERKERERELERYERIVETVEDGIYVLDQED
RFVVVNDAFASMAGVDGEDIIGQKASIVFDETFAERVNDRNAALSADTLESAKFEETFAP
VDGDPLVVETRFTTFASKDGNTGRVGVVRDVGERVERERRIERQRARLEALNEVNAVVRD
VATGAIDGSTREEIETMVCKRLAASNAYEFAWIGEMTGVDGSLAVRTAAGLDDPDRASLS
GMLEGVRGRGAVSRAVRDRTAQTVQDASLLPTSDPWRALAARFGFRSAMAIPITHDGRMF
GVLNVHTDRESAFADEERRLVEHIGEVVGHAIAAVERKRALASEAVLELDYRVPRAFSSL
DVSESLSGTLTFDETVSTKGDEVLVYGTASPTAMESLASLVDEVPYWESVSVVDTDEAGN
SKFELHAKEPPVFSMVTARGGYVDEVVTVDGNSRFVLHVPPGQDVRAITEGVSAAYPSAE
LVAQRQISPSQPSMARLQDRIAEDLTDRQRAALYAAYHSGFFEWPRAATGEDVAESLGVA
PPTFNQHIRKAERKVFEALLGEGGEESSGWTDTE
>gi|113473747|ref|YP_718010.1| Outer membrane efflux protein [Sphingomonas sp. KA1]
MIRLSFLHSCGRVVAMPAVCCTMLLAGCATLPERLPIAPISSSESYASAQSLAAPAAEWP
ADGWWHQFSDPQLSRLIEEGLSGASDLRIAQARFARAEALVRQSRSRLLPSLNADAQGGV
TKQSYNYIVPGDFAPRGWPDYGQATLSLDWEIDFWGRNRAALAAARSESEAAGVEAQAAR
LTVATAIAAAYADLAGLHAEFDAAQEAVAVRSRTLELMRGRAGQGLENQGAVERAASALA
SAEGERAALDEALALSRHRIAALMGAGPDRGLAIARPALDLGGDFGLPANLPAELIGRRP
DIVAARLRSEAAASRISEARAAFYPNVNLRGLVGLQALGIGDVFKSGSDFGTAGPAISLP
IFDGGRLRSRHRAAEADYALAVAQYDGALTQALREVADAAASERALAERLDRARAAQRAA
SSAWTVANNRYRGGLATYLDVLSAEDALIGARRGVAALQTRAFALDVALIRALGGGFRS
>gi|150377123|ref|YP_001313719.1| FAD-dependent pyridine nucleotide-disulfide oxidoreductase [Sinorhizobium medicae WSM419]
MRQIVIVGAGECGARAAFALREKGFDGEITLIGAEPLLPYERPPLSKDGLAAAAAPKFVA
APERYREAKIAVLTGTAVEAIGRARKTVTLSDGRSFAYDRLLLATGARPRALPGMPGNSA
RIRMLRTHADALTIRAALAPGLKLAIIGGGFIGLELAATARRLGAEVVLVEGQPRILSRG
VPEEIAAVVAERHRQEGVEIICGAGIAAIEEGADGASLLLAVGGRIDADLVVVGVGAVPN
SELAEAAGLMIDNGIAVDERLCTSDPDILAAGDCCSFPLSHYGGRRVRLEAWRNAQDQGA
LAAANLMGAGEHIASVPWFWSDQYELTLQISGLAEGTAATVRRELEEGAFILFHLDGEGR
LIAASGIGPGNAVARDIRLAEMLIAAGAKPDPQALASPEIRLKKLLAA
>gi|146279361|ref|YP_001169519.1| ABC transporter related [Rhodobacter sphaeroides ATCC 17025]
MPSADLVRRIADHRRRQSRRGLWLGLGLLALLIGGVALTLSVGQSRVPPADVLRVLMGQD
VPGASFTVGRLRLPRAVLSVLAGLAFGLGGAACQTLLRSPLASPDIIGITAGSGAAAVLA
IVVLGWSGPAVSASAIACGLGTALLIYLLAWRNGVAGARLILVGIGMSAMLQSVTAYLLL
KAPQWSLQEALRWLTGSVNGARLSDALPLLLSLGVFGALLLGQSRHLEAMRLGDDKAAAL
GVPLARSRLLIILAVVGLIAVATAVTGPIAFVAFLAGPIAARISAPGRPILVPAALIGAA
LVLLGDYAGQVLLPGRYPVGVVTGAIGAPYLIYLIVRVNRTGGSI
>gi|237640331|ref|YP_002891186.1| putative mercuric reductase [Escherichia coli]
MTHLKITGMTCDSCAAHVKEALEKVPGVQSAIVSYAKGAAQLALDPGTAPDALTAAVAGL
GYKAMLADAPPTDNRTGLFDKVRGWMGAADKGSGGERPLQVAVIGSGGAAMAAALKAVEQ
GAQVTLIERGTIGGTCVNVGCVPSKIMIRAAHIAHLRRESPFDGGMPPTPPTILRERLLA
QQQARVEELRHAKYEGILDGNSAITVLHGEARFKDDQSLIVSLNEGGERVVMFDRCLVAT
GASPAMPPIPGLKESPYWTSTEALVSDTIPERLAVIGSSVVALELAQAFARLGSQVTILA
RNTLFFRDDPSIGEAVTAAFRAEGIKVLEHTQASQVAHVNGEFVLTTGHGEVRADKLLVA
TGRTPNTRSLALDAAGVTVNAQGAIVIDKGMRTSTPHIYAAGDCTDQPQFVYVAAAAGTR
AAINMTGGDAAINLTAMPAVVFTDPQVATVGYSEAEAHHDGIETDSRTLTLDNVPRALAN
FDTRGFIKLVIEEGSGRLIGVQVVAPEAGELIQTAVLAIRNRMTVQELADQLFPYLTMVE
GLKLAAQTFTKDVKQLSCCAG
>gi|237810066|ref|YP_002894506.1| putative mercuric reductase [Escherichia coli]
MTHLKITGMTCDSCAAHVKEALEKVPGVQSAIVSYAKGAAQLALDPGTAPDALTAAVAGL
GYKAMLADAPPTDNRTGLFDKVRGWMGAADKGSGGERPLQVAVIGSGGAAMAAALKAVEQ
GAQVTLIERGTIGGTCVNVGCVPSKIMIRAAHIAHLRRESPFDGGMPPTPPTILRERLLA
QQQARVEELRHAKYEGILDGNSAITVLHGEARFKDDQSLIVSLNEGGERVVMFDRCLVAT
GASPAMPPIPGLKESPYWTSTEALVSDTIPERLAVIGSSVVALELAQAFARLGSQVTILA
RNTLFFRDDPSIGEAVTAAFRAEGIKVLEHTQASQVAHVNGEFVLTTGHGEVRADKLLVA
TGRTPNTRSLALDAAGVTVNAQGAIVIDKGMRTSTPHIYAAGDCTDQPQFVYVAAAAGTR
AAINMTGGDAAINLTAMPAVVFTDPQVATVGYSEAEAHHDGIETDSRTLTLDNVPRALAN
FDTRGFIKLVIEEGSGRLIGVQVVAPEAGELIQTAVLAIRNRMTVQELADQLFPYLTMVE
GLKLAAQTFTKDVKQLSCCAG
>gi|134047172|ref|YP_001102037.1| putative mercuric reductase [Salmonella enterica subsp. enterica serovar Newport str. SL254]
MTHLKITGMTCDSCAAHVKEALEKVPGVQSAIVSYAKGAAQLALDPGTAPDALTAAVAGL
GYKAMLADAPPTDNRTGLFDKVRGWMGAADKGSGGERPLQVAVIGSGGAAMAAALKAVEQ
GAQVTLIERGTIGGTCVNVGCVPSKIMIRAAHIAHLRRESPFDGGMPPTPPTILRERLLA
QQQARVEELRHAKYEGILDGNSAITVLHGEARFKDDQSLIVSLNEGGERVVMFDRCLVAT
GASPAMPPIPGLKESPYWTSTEALVSDTIPERLAVIGSSVVALELAQAFARLGSQVTILA
RNTLFFRDDPSIGEAVTAAFRAEGIKVLEHTQASQVAHVNGEFVLTTGHGEVRADKLLVA
TGRTPNTRSLALDAAGVTVNAQGAIVIDKGMRTSTPHIYAAGDCTDQPQFVYVAAAAGTR
AAINMTGGDAAINLTAMPAVVFTDPQVATVGYSEAEAHHDGIETDSRTLTLDNVPRALAN
FDTRGFIKLVIEEGSGRLIGVQVVAPEAGELIQTAVLAIRNRMTVQELADQLFPYLTMVE
GLKLAAQTFTKDVKQLSCCAG
>gi|237810246|ref|YP_002894685.1| putative mercuric reductase [Salmonella enterica]
MTHLKITGMTCDSCAAHVKEALEKVPGVQSAIVSYAKGAAQLALDPGTAPDALTAAVAGL
GYKAMLADAPPTDNRTGLFDKVRGWMGAADKGSGGERPLQVAVIGSGGAAMAAALKAVEQ
GAQVTLIERGTIGGTCVNVGCVPSKIMIRAAHIAHLRRESPFDGGMPPTPPTILRERLLA
QQQARVEELRHAKYEGILDGNSAITVLHGEARFKDDQSLIVSLNEGGERVVMFDRCLVAT
GASPAMPPIPGLKESPYWTSTEALVSDTIPERLAVIGSSVVALELAQAFARLGSQVTILA
RNTLFFRDDPSIGEAVTAAFRAEGIKVLEHTQASQVAHVNGEFVLTTGHGEVRADKLLVA
TGRTPNTRSLALDAAGVTVNAQGAIVIDKGMRTSTPHIYAAGDCTDQPQFVYVAAAAGTR
AAINMTGGDAAINLTAMPAVVFTDPQVATVGYSEAEAHHDGIETDSRTLTLDNVPRALAN
FDTRGFIKLVIEEGSGRLIGVQVVAPEAGELIQTAVLAIRNRMTVQELADQLFPYLTMVE
GLKLAAQTFTKDVKQLSCCAG
>gi|241589939|ref|YP_002979964.1| integrase family protein [Ralstonia pickettii 12D]
MPTPDRHETAASRPGALPADQAIEDVVFREVAAPDASLAGQAPATAESAAPGCARPATER
RRIGLHHIAFFRTYLEGLDLADAADRYLDFGRDTPRARRTQRWLLDELVAAARKHKDFAT
ARLLKIRPAAIAPLEVGPAVPGAQPKRQAPSLDDFAAERDPDGFYTEAELLELFTAEFPA
GGDSEDPAEAAVRRRQERNARLRAKQLAALAELERLLVEVPKPEHHVLGWFDVSIALKLA
DVGLNTLRDLVRAVNAAGYRWYRNVPRLGEKGAGRITAWLEANGKALGMPVAQTALARPP
RWGQPVALERTPSTSVAPLEYFVLPPSLDGSLGTNRDLDSRNKTEARDDKAAIDWWLRKY
AGNANTLARYRTEAERLLLWAVLQKGKALSSLSITDCNEYINTFLPAPAPASMWIMERVE
ARSHPLWRPFRKGLGYKSRDLALQALKSLCESLTRAHYLDFNPFSEVRLARQMRLTEDGT
PAEPETVTSRIHTERSLTHDEWQFAVRFLNSLPPETPATERIRFILIFAYGTGLRRAELA
GARTGHITRTYAGPELGTITVLQVIGKGGKERFVPLSPRLLQALSAYLVYRGLPADPQAC
PAGTPLIPALQDKRELQRVRAVPAGADAVVAVGSAEKAIKLPKLYNAVKRFFDNAAAAAH
SEAPEFADAFSRATTHWLRHTFGSHAVAGGMALETARQFLGHASISTTGIYSVADIARQY
REVDAFIEASFGA
>gi|206480014|ref|YP_002235525.1| putative integrase [Burkholderia cenocepacia J2315]
MANRPQAVTVPPPATYTRTDFAALRARIQGIPAATIARRFYDVEDSAVPAEADAVEQHLM
TMRDALVRLALLNGSAALADHLRASMRQHGEAKLTALTLRMVEDAAKLAAAAPAADHAVA
LWFRPLIARRLAGEGIATLGELVAYCNRHGGSWWRSVPRIGPLRARTLVAWLRRHETTLG
ARVDADVDTAPLAPAPDRAIVVGPGSAALAPLERLAAPVELSGAGGTNRAVGFPFIHAEH
DLAALHAWLMRYRDRPATLRAYTREVERFVLWALKVRGIAVSSLRVEDCEAYKDFLGHPA
ADFCGPKRPRVSGRWRPFTGSLSADSQAYAVRTLRMAFDWLVKVRYLAGNPFSAVTLPAT
VTREWSLQVERALPADLLRTLRDTLDARCARPDEDATQWRIARAAIGLMVDSGLRRAEAA
CARRSGLKRVDGIKGQAVWTLTLIGKRSKVRTVPVSPTTLAALRAHWADRGLIWDDCRAR
ADDNDVTDDSAPDWPLLAPLTIPGTAAAQARHETGAETYAPDALGRLVRTALRRLQVELQ
RWGVLSLWDAAQLQKTSAHALRHTFGTDATARGVPIDVVQQILGHASLATTSIYVKAQQQ
RVLE
>gi|186471165|ref|YP_001862483.1| RNA polymerase ECF-subfamily sigma factor [Burkholderia phymatum STM815]
MIRSGGDGLDGDAAARAVAEAVARRSYGKLVALLAMRTRDIAAAEDALADAFAAALADWP
THGCPANPEAWLMTVARRRAIDGARHRRAGDKVTNQLAILIDEIDEHEAGALPDGRLALL
FACTHPALDPAIRTPLMLQVVLGLDAKTIASAFLMSPTAMSKRLVRAKNKIREAGIPFSV
PEREDWPGRLDAVLEAVYAAYAEGWTDPVGGDTERRALTGEALFLAHLLVELLPDEPEAL
GLLALMLFAHARCDARRDAAGEYVPLSAQDPATWNAPMIDAADTLLRHANGLHAIGRFQI
EAALQSAHVDRCRTRRPNWDEVVQLYDALLSLAASPVVAVNRALALAERDGAQAALDALA
PYADDPRLADYQPYWAARADLLARAGATAQALGAYDLAIGLERDPAVRRFLQRKRMELSP
VGG
>gi|226315594|ref|YP_002775565.1| vls recombination cassette Vls3 [Borrelia burgdorferi Bol26]
MKAAEKAAAAGDGKSKIGDVAHGAGGGAGGNDASVKGIALGIKGIVDAAGKASGEKGGGA
LKGVKEATDNNNGDAGKLFDTNGGRRAGAADVGKASDAVSAVSGKQIIKAIVDAAGNGGH
AGAAAGTATNPIAAAIGEAGQNGAAFNNNDMKKDDKIAAAIVLRGLAKDGKFAATDADAG
AKDGKKGDAVTSVVQEVNKWLEEMMKAAEKAAAAGDTGNSKIGDVANAAAGTGGNDASVK
GIALGIKGIVDAAGKASGEKGGDALKGVKEATGNNNGDAGKLFDTQGGGGGRQADAEAVG
KASDAVSGKQIIKAIVDAAGKASGENDGGALKGVEEAAAGTATNPIAAAIGQARQNGAAF
DNNNMKKDDKIAAAIVLRGLAKDEKFAATDENGAKSAKSVIESARKLTNG
>gi|121582765|ref|YP_973207.1| RND family efflux transporter MFP subunit [Polaromonas naphthalenivorans CJ2]
MKDPLVKKRKNLLLYLAPLALAALLGACGKAPEAPAASNTTSRPLPVMTASAGAPLEYTA
VGSVVSDQRVEVASRLSGYIRDMLVQEGDRVRRGQLLTRLDASDVEGGIRQGQAAGGAAE
AALRDAQIDLERFQRLFERGSVSDNELRKVRLKFEAAREARNQARAGLDTALAQRAYAEI
TSPVDGVVVARHKRTGDLALPGMPLLTLESGRGLLFETFVAEGQVAAIAAGQPVQVNIDG
VPAALKGTVSRVVRSGDPVSRSYQVKITLPETAGLMPGMFGRAAFGLGASQAPLVPRQAL
VERGGLTGVFVVDAEGRARFRWLRIAREWPDQVEVSAGLAADERFVAAATPALREGDRVT
AAKEAQ
>gi|157149351|ref|YP_001451441.1| hypothetical protein EcE24377A_F0087 [Escherichia coli E24377A]
MLEHGRLSVPAAVLSVCLPLSVQAAPVLQNAGSLGNQLRQEESRSVHIPELAAPDVASSA
ETAQPFRDASSERVILKHIRLSGAPSSLSVPVEPVLRACIGRPLSFADLRSLSAELTALY
RDAGLMAARVIISRQVIRDGELNLTVLPGTADRATVSNTAPVRDDFLTSMVSATTPEGQP
VLRKQAERLSLLLNEIPGVEASISLSPGKKSGTTAVVTDVRPGRRAGGYMGLDNQGSQST
GRSRVLGGAYVNSLLGTGDQLRIDGAVGYEHGGLVNGRLDYSMLVSGYGTREGVAYSRLD
YQYDFMQERFLGYSDDWELYVSHPLVRTGTAQVNLRASVGQSFLTDKYPQKFSLSSGREG
KKTATTGTLGVAGSMATVPGGVTGASVDLTVGRMLYQDDTSRFWSGSDVRGTDSHFFTFN
YQLQHDQQIYGPLQASVRLSGQETSRNLDASRKFLLGGPSAVRAYDVGAGAVDRGVVATA
EVKSTWSLPAGTRVGKSPFVSVGAFYDHGNGQQNRDNATKTGLLLTDKNEVNLGGGGLFA
TVGDPGNYAATVTWARASSGKDPVSGTRADNRVWLSALKTF
>gi|288960130|ref|YP_003450470.1| simple sugar transport system permease protein [Azospirillum sp. B510]
MRLEPRTDTPLALRLLAPVGAVVAALALCALLVAWTGAPVLRAYGLLFEGAVGSRFALTE
TLTRATPLILTGLAAAVAFRARLWNIGAEGQLYMGALAAVVVGGGMLDLPAWALIPVVMI
AGMAAGGVTLLGPAVLKVRFGVDEVVTTLLLNFVVLLLVSMLLEGALKDPMGMGWPQSAP
VIEAAELPKLVARTRLHAGLAIALGLSVLLWLVDTRTIWGYENRAVGANPRAAAFAGMPV
TRVMLRTALLSGGLAGLAGAAEVCGLKGYLTLDLSPGFGYSGIVVAMLAQLHPIGVVGAA
LFIAGIFVGADAMSRAMPVPNYIADVLVATSLLCMLVAGLLARYRLRRG
>gi|239835396|ref|YP_002956068.1| hypothetical protein DMR_p1_00620 [Desulfovibrio magneticus RS-1]
MGNIAAGFFRLAEHFLDRDALDVQGQRVSYGALRDDALAIAGAVAAHAGSRPHVAVFDQR
SRSAYAAVLGILAAGRAYVPLNPGFPAQRTRHMLIRSGCAAVVTSAEHLPALAALLDHPE
AEAALDELTVILAPEEGGPASLAPGLSPKLARGPRLVRAGSSPATAVAEVEKGQTAYLLF
TSGSTGAPKGVAVSHGNVGAYLDYVASRYAPCPEDRFSQLFDLTFDLSVHDMFVCFGAGA
CLCVPAAASLMAPGRFIRDKGLTVWFSTPSTAAFMARLGMLKPDAFPGLRLSLFCGEPLP
AATAAAWSRAAPHSRLENLYGPTETTIAIAHYAWDPAVSPGQCQNGLTPIGRVFANHDRV
VVGPDGAPAKPGQAGELLLAGVQVTRGYLDDEARTAGQFVRCGDDGRIWYRTGDIVREDQ
DGILQYLARTDQQVKIRGFRVELSEVEHAVRSFCQAPYVVAVPWPLHQGNPEGLILAVFG
GDKSQDEIINHCKNRLPGYMVPARVDFLETVPLNSNGKIDRAAVKQLLTGI
>gi|221218247|ref|YP_002524274.1| beta-lactamase domain protein [Rhodobacter sphaeroides KD131]
MIPVRLHAALDALSVAGLVLGPRAAGWPRNLSGPLAAAGAFVAAYSLATRYEEGSSGVLS
LGEHRALDAMQGAGFCAAALNRRLPLEARVAMGGYGAFSLLAAALTDPGPEVRQLGRQLP
LPPDAVRRRPGPGRTWQVAPGVHYLRLGIVNVAFLGEVGAGDRGWTLVDAGLPGSAGAIR
RAAEALFGPGARPARILLTHGHFDHVGALETLAEVWDAPVLAHAAERPHLDGSRDYPPGD
PSVGGGLMARAAPLYPTGPADVGARLSDLPADGTVPGLSGWRWIATPGHAPGHVSLWRAA
DRVLLAGDAVVTVRQEEAYAVARQRPELHGPPAYFTPDWEEARASARRLAALAPEVLLSG
HGVPLGGPALRAGLGRLAREFDRIARPRGSRYDLHPDLR
>gi|17548504|ref|NP_521844.1| DNA-damage-inducible F transmembrane protein [Ralstonia solanacearum GMI1000]
MEHSSAIPVAPGRPMQWHRRVLALAFPIVLANLTQPLLSAVDTAVAGHLPGPEYLGGVAL
GGVFFNFVFWGFGFLRMGTTGLVAQAHGAGDARGLRANVARALLLALGIGLALLVLQGPA
IRFTLALLGASDAVTRMAGIYCHARIWSAPFALANYVVLGTLLGRQQVRLALLLQVFINL
VNMVAVLGLVLGAGMGVGGIGAATAVADILGFALGMALLRLLSRDGMRGLPPMTRAELLA
RDAWRRLMGLNADIFLRTACLLAAFGWFAHAGAQQGDVILAANALLLNFLTFMAYGLDGF
AHAAEALVGAALGARDGRALRSAIRVSTLWSVLGAALFSLVYAVAGSVIIGWLTDQPAVR
EAARHALVWAALLPVVSVWGFQFDGVFIGATRTRELLLTMAFSALVFGLLAVALLPRWGN
PGLWFAMLAFMALRGMTLGMLLPRVLNAAPAASPQAA
>gi|220919773|ref|YP_002495076.1| protein of unknown function DUF1612 [Methylobacterium nodulans ORS 2060]
MRSPYAVDKLFTAATWRRLAGPAERAAEALLRLDERLARTEPALADGVRARAHFVDAQAA
LGLEGRLVLMEDLVLHDAAMPVRRPTPELGRAAHILATRRRIAAARPDWPFAREGWSALF
GAAGRDPDGTEAPLGSPSTETPRRGDATEPQPWARPRFGQDSFDDEDDGATSSGDEDELW
TADEASDSAFADIDQLLARSRRTLAEFNDLTTDEGRAVLRVRDPQYGEAERLAAWRRIAL
KDVQELPTVLAAAVALDAWFALDPSERQPFLGPLLAAALLHQRGTARHHLPALALGLRES
RTRWLTVHPAPERLGAILRAVEAAAHAAGRDLDRLSLARELMLRRAQAKRRTSRLPQLVE
VFLASPLVTVQSAAQRLGTSAQAIEAMLADLGPACPRELTGRRRYRAWGIV
>gi|10954926|ref|NP_053346.1| hypothetical protein pTi-SAKURA_p108 [Agrobacterium tumefaciens]
MTANRILLAVVPATTMIAAVILMPGIEHWLAAFGRTAQAKLMLGRFGIALPYIAAAAIGT
MFLFAANGAANIKTAGWGVVSGNVAAIIIAMIREAARLSGIAGSVPTDQSVLAYTDPATA
LGAAGPFLAGVFALRVVIKGNAAFASPAPRRVRGKRAVHGEADWMGVVEAGRLFPDAGGI
VIGERYRVDRDSVAGMSFRADQRETWGAGGKSPLLCFDGSFGSSHGIVFAGSGGFKTTSV
TIPTALKWGGGLVVLDPSSEVAPMVSEHRRKAGRKVIVLDPATPAIGFNALDWIGRFGGT
KEEDIVAVATWIMTDNARTASARDDFFRASAMQLLTALIADVCLSGHTDEQDQTLRRVRA
NLSEPEPKLRERLTRIYEQSESEFVRENVAVFVNMTPETFSGVYANAVKETHWLSYPNYA
ALVSGDSFSTDDLAKGETDIFIALDLKVLEAHPGLARVVIGAFLNAIYNRNGEVEGRTLF
LLDEVARLGYLRILETARDAGRKYGITLTLIFQSLGQMREAYGGRDATSKWFESASWISF
AAINDPDTADYISKRCGDTTIEVDQTNRSTGMKGSSRSRSKQLSNRRLILPHEVMRMRTD
EQIVFTAGNAPLRCGRAIWFRRDEMTRIVGKNRFHQGDAPAKGPEPSTP
>gi|146344320|ref|YP_001202176.1| putative mercuric reductase [Pseudomonas fluorescens SBW25]
MTTLRIHGMTCASCADRVRDALEGISGVHRADVSYAGGKAEMTADAAVSREQMQAAVEAL
GYQASFEVASLQPRPGQLDKALGWLRSDTEVGKNGDALHIAVIGSGGAAMAAALKAVEAG
ARVTLIERGTIGGTCVNVGCVPSKIMIRAAHVAHLRRESPFDDGMPATPPTVLRERLLAQ
QQGLVDELRHAKYEGILESTPAITVLRGTARFQDGHTLSVELVEGGGREVAFDRCLIATG
AGAAVPPIRGLQDTPYWTSEEALASASIPQRLAVIGSSVVALELAQAFARLGSRVTILAR
NSLFFREDPAIGEALTAAFRMEGIDVLEQTQASQVTHANGEFVLTTNHGELRADQLFVAT
GRTPNTQSLNLEAAGVLLDERGAIQIDQGMRSSAVDIYAAGDCTNQPQFVYVAAAAGTRA
AINMTGGEATLNLDAMPAVVFTDPQVATVGYSEAEAQRAGLETDSRTLSLDNVPRALANF
DTRGFIKLVAEAGSGRLLGVQAVAPEAGELIQTAVLAIRNRMTVQELADQLFPYLTMVEG
LKLAAQTFTKDVKQLSCCAG
>gi|117676257|ref|YP_863833.1| transposase Tn3 family protein [Shewanella sp. ANA-3]
MPRRSILSAAERESLLALPDSKDDLIRHYTFNDTDISIIRQRRGPANRLGFAVQLCYLRF
PGVILGVDELPFPPLLKLVADQLKVGVESWNEYGQREQTRREHLSELAMQTDKGIVLASA
LIGHLRRQSVILPALNAVERASAEAITRANRRIYDALAEPLADAHRRRLDDLLKRRDNGK
TTWLAWLRQSPAKPNSRHMLEHIERLKAWQALDLPTGIERLVHQNRLLKIAREGGQMTPA
DLAKFEPQRRYATLVALATEGMATVTDEIIDLHDRILGKLFNAAKNKHQQQFQASGKAIN
AKVRLYGRIGQALIDAKQSGRDAFAAIEAVMSWDSFAESVTEAQKLAQPDDFDFLHRIGE
SYATLRRYAPEFLAVLKLRAAPAAKNVLDAIEVLRGMNTDNARKLPADAPTGFIKPRWQK
LVMTDAGIDRRYYELCALSELKNSLRSGDIWVQGSRQFKDFEDYLVPPEKFTSLKQSSEL
PLAVATDCEQYLHERLTLLEAQLATVNRMAAANDLPDAIITESGLKITPLDAAVPDTAQA
LIDQTAMVLPHVKITELLLEVDEWTGFTRHFTHLKSGDLAKDKNLLLTTILADAINLGLT
KMAESCPGTTYAKLAWLQAWHTRDETYSTALAELVNAQFRHPFAGHWGDGTTSSSDGQNF
QTASKAKSTGHINPKYGSSPGRTFYTHISDQYAPFHTKVVNVGLRDSTYVLDGLLYHESD
LRIEEHYTDTAGFTDHVFALMHLLGFRFAPRIRDLGDTKLYIPKGDAAYDALKPMIGGTL
NIKHVRAHWDEILRLATSIKQGTVTASLMLRKLGSYPRQNGLAVALRELGRIERTLFILD
WLQSVELRRRVHAGLNKGEARNALARAVFFNRLGEIRDRSFEQQRYRASGLNLVTAAIVL
WNTVYLERAAHALRGNGHAVDDSLLQYLSPLGWEHINLTGDYLWRSSAKIGAGKFRPLRP
LQPA
>gi|284172570|ref|YP_003405952.1| MATE efflux family protein [Haloterrigena turkmenica DSM 5511]
MTRVPNPFRLVILYIGLALARAGLIDRDRAVQTTALAWPRIVTGIARMSKNAVDVAMVGV
AVGTAAVAGVGFAGPFWGLAFAIGGGVAGGAIALVSQRYGADATDELGLAVRSSTLLIVV
LSVPITVVFWFVPHELISVLSSNERAIEYGATYLQVVGFGIPFAGLNLVGSRTLVGADDS
YIAMQVRAGGALANIGLNAVFIFGFGWGVAGAALGTVLSNVVVTATFAIGISRGRFPGIG
EFPVQVDPLGTYLDPGTVRDLIEIGLPIGARNLVWTVAEFPMLSILDIFGENTVAAFVIA
RRIWGIMNAPGWGFGLASSSLVGQALGRNDEVTAEAYGRDIIRFAVATYALSAILIALFA
EQIVVLFASDPTSPEIPIAVDLIYAACAAVVFQGVSGAAAGPLDASGDTRIPFASQFLGM
FFGSIPLAYLGATTALGYWGLYLAFVAETTIPAAINYWRFRTDKWKSISEAYRPDAAVGD
D
>gi|31983588|ref|NP_858261.1| IpaB, secreted by the Mxi-Spa secretion machinery, required for entry into epithelial cells [Shigella flexneri 2a str. 301]
MHNVSTTTTGFPLAKILASTELGDNTIQAANDAANKLFSLTIADLTANQNINTTNAHSTS
NILIPELKAPKSLNASSQLTLLIGNLIQILGEKSLTALTNKITAWKSQQQARQQKNLEFS
DKINTLLSETEGLTRDYEKQINKLKNADSKIKDLENKINQIQTRLSELDPESPEKKKLSR
EEIQLTIKKDAAVKDRTLIEQKTLSIHSKLTDKSMQLEKEIDSFSAFSNTASAEQLSTQQ
KSLTGLASVTQLMATFIQLVGKNNEESLKNDLALFQSLQESRKTEMERKSDEYAAEVRKA
EELNRVMGCVGKILGALLTIVSVVAAAFSGGASLALAAVGLALMVTDAIVQAATGNSFME
QALNPIMKAVIEPLIKLLSDAFTKMLEGLGVDSKKAKMIGSILGAIAGALVLVAAVVLVA
TVGKQAAAKLAENIGKIIGKTLTDLIPKFLKNFSSQLDDLITNAVARLNKFLGAAGDEVI
SKQIISTHLNQAVLLGESVNSATQAGGSVASAVFQNSASTNLADLTLSKYQVEQLSKYIS
EAIEKFGQLQEVIADLLASMSNSQANRTDVAKAILQQTTA
>gi|170076584|ref|YP_001733223.1| ABC transporter, permease protein [Synechococcus sp. PCC 7002]
MKGDRHRLNPWTTLGLGGFLVVVFGPLLSLMASVIVELSQGNGAWLSLLVPTGRRWQLLG
NSLQLAIAVGTVSTVLGGLIACYLWQTAWAWRWRWGLLPLLFVPSYIHSFGWSALGLGLN
GGLRSLGFGTIPLQGWWSCGWVEVMAFLPLAVGLGWLGLAAVGREAIEAARLLVPDLQVL
GQIILPLALPSFVASFGLIFLLSLMDYSLPSLFGIGTYALEIFAEYSTSNEPARAFLLAV
PLLAIAWGVILILQLPLQQTMQLSPQENLWEIPPRWPWWFVWLQHLALGLFTLQILVPFV
NLLVMAAQESQWFPPIQATAREITFTLGLGLTVAIAALPLALAIAQLLNRDDRWGRVTWG
LVIWALALPAPLVGIGLIDLWNRPLPLEIYGTPLMPFLAHLARFTPFASLVLLAQLQQLN
QPLWEATRLEVGPRWRIWLWLRLPLLLPGLLAAAGLVFALSVGELGATLIVIPPGYSTLT
LRIYNYLHYGAAASVAVLCLVLVAIAFGVGGLMAWGLRGLGHHLPRGR
>gi|182676846|ref|YP_001830993.1| HlyD family type I secretion membrane fusion protein [Beijerinckia indica subsp. indica ATCC 9039]
MKRVLALLGRRGEPRAFRPDQEFLPAALAILETPPSPIGIALLCTICLLAVTALAWASFS
RIDVIAVAQGKIQPAGRVKPIQPVETGKVIAIQAANGQHVKQGEILVALDPEDAQAETVA
LTMSLASFKAEILRRKAALEATKEHLLRPLPLVRWEEEIPRPIQEREERVLRGDLALFAA
QIEGLVAQRRQKEAEQERLTKTIAAQEALLATLDQRVAMREALVQHSAGTRANLLDAIES
RQYQDVILKTQQGQKAENVASLAVLIQDIAKSYETFTAENSQKLADAERQADENAQRLVK
ARVKLGHMLLTSPIDGTVQALSVTTPGQVIASGEEIMRIVPDAPVLEIECYLQNKDSGFV
RPGQEAVVKVESFPFTRFGTLGADVVRVAQDAIPEPDAQLIEGNPAKSNRSTVFAGAQRV
QNLVFPVTLRLAASTMIIEGTPVPLSPGMAVSVEIKTGSRRVIDYLFSPLVEVVTSAMRE
R
>gi|197103331|ref|YP_002128709.1| chromate transport protein [Phenylobacterium zucineum HLK1]
MLGGGTLGLLVGVRPAFTRRSPPLALSLIALALGGMAAVHGGGASGALGPLSALAAGAVA
GGVLRSTLARLERTANGAAHLGSAWMLPVFAGAAASYSLRPSMAPLLAAALAVAGHGLLH
AAGHDGRAPDALSDQAHRRRQALNPHVLLAVAGGGLGLALAGLAAPTAAGQTVTAAGLLV
AAAVGAFIGVAVGEMLRRRARVARLGGAFGCAALGFILLQGALSAPFALAAAALIGAGLA
GLAAPLFAWRQSVVPNCTGCVVAALFLGQAAGVLAWTAASASPLPYGAAYVVMATLLGLA
AFASAGAGAD
>gi|284167111|ref|YP_003405389.1| ATPase AAA [Haloterrigena turkmenica DSM 5511]
MAGSYPFAALVDQRPMKRALALAAVSPEIRGVLLRGERGTAKSTAVRALADLLPERAVVA
DCPYGCPSGAPAGLCDSCRERVDAGENLPTETRPMRVVDLPLNASEDRVVGSIDLERAVQ
AGEREFEPGILAEANRNVLYVDEVNLLDDHIVDVLLDAAAMGENVVERDGVSHRHPAEFI
LVGTMNPEEGDLRPQLLDRFDLVVAVTASDDPDDRVEIARRREAFEADPEGFRERFADEQ
CDLRERIAAARDRLPAMTIDDEVLSSAAYEAVRRRAHGLRADVAVNRTARAIAALEGDEA
VTEAHVTEAQYFAFPHRVEGVPEMNFGEGVLGEQGDDEAEGSDNETDRESDEDRDAAAAA
GGIPIRGDEASYPVDRTAIQPPRDRTMREALARRTPSKVDVRSGRYVRARDSESVDDVAI
DATLRAAAPHQPARRETDDSSSGIAIEPKDLRQKIRERRAEALVVFVVDASGSVMSGRQM
FETKRGILSLVEDAYRARDRVAVVVFREEGAFTLVEPTRNLSAARRAVSKLTVGGNTPLA
HGLVEAYELVERERRRDEDLYPLVVLFSDGQTNVEFREDGDAKRDAFEAAAMFADADVPS
VFVDTGYQIDTTPDEIWTERKAERIKRKRVERNLDYAAAMDADYLPLVDLPRDTVLPDDV
EVPSA
>gi|186474633|ref|YP_001863604.1| multi anti extrusion protein MatE [Burkholderia phymatum STM815]
MENKLLLTKIQRDFFFLSEILIGQLVVVAYSIADVIIIGRTNPDLLGGLALGNAIYVPII
MTATAFYSAATIKAAKIGAETGVDSLRDIAYYGFASAIVVGTLVFCALKYFATIHHWSNQ
SPYLVLAAQGYLDTLALSALPSNLFRVIAALANSIRATGYITALQAIGLIIKVALSLVLI
DSSYFRFGLSGCGLSTAITFYVIFVGSLLLFLFNRNFFKFHFDLFLLSRKRLQLVALCKT
GVPVALSTFAEFATFGYMTILIGRFGVQQLGAHQVVSNLNVVAETVSSSLAVWISVKISN
ALVLEGRSMAVRKARSAILIAVAIGFLLTALQMFFGTSLFRLYADDQGILVISGKILPFE
SLLIFANCVLSGAAATLRARGINAFPALMQVIGLWIGVAILGDGFAMQRLQLGDIDLAAG
PGVWCGVFLGLLLSALMVTPIAIGDGNAIRRYIQWIRGSLAG
>gi|220915052|ref|YP_002490360.1| type III effector Hrp-dependent outers [Methylobacterium nodulans ORS 2060]
MSIKVAVLADDLSGGNSVGAEFARQGLATLVARVSEVDAAVRYGPEIIVVTTDTRNRSPE
EADAITRDALTRAVTLQPAYLFKKLDSLLRGPIAVEAAATMAAAGADSALVVTASPPTGR
TTRAGRQLVDGRPLLDVIAALDPGASLATDEVGSFFLACGRPLRHLDLDTVRAGEIKTGE
WSGRITIADCETQSDLDRTVSAAIAADVRLFFGTYGMGASIARLLGRNAGMPVLVIAGSL
SEATHRQVLALREEGECTLLSVDAPSTSEEARRALSAGRDVVLCARPDTLGPSAARLLAP
PTRAAASAMEERIARCAEPLLGLVSGLIVSGGSTADTLLVLMGAHGLVLSGSELLPGVPV
ARILGGSHDGLRCVTKPGSFGTDDALCVARRFVRDRRMS
>gi|24376373|ref|NP_720481.1| ISSod9, transposase [Shewanella oneidensis MR-1]
MPRRSILSAAERDSLLVLPDTQDELIRHYTFSEPDLSLIRQRRGDANRLGIAVQLCLLRF
PGQGLLPDATVPMPLLQWIGQQLQLDPVCWPQYAEREETRREHLLELRVYLGMEPFSQVH
HRQAVHTTTELALQTDKGIVLANSVVETLRHKHIILPTLDVVERVCAEALTRANRRIYDT
LTEPLSGSHRHRLDDLLKLRDNNKTTTLAWLRLSPVKPNSRHMLEHIERLKVWQALDLPI
GVDRLIHQNRLLKIAREGGQMTPADLAKFEPQRRYATLVALAIEGMATVTDEIIDLHDRI
MGKLFNDAKKRHQKQFQASGKAINAKVRLFGRIGQVLIDAKQAGDDPFAAIEGVISWEAF
AKSVTEAQSLAQPEEFDFLYRLGESYATLRRYAPTFLTALKLRAAPAAKGVLEAIEVLRS
MNNDNARKVPADAPIDFIKPRWQKLVITDTGIDRRYYELCALSEMRNALRSGDIWVQGSR
QFKDFEDYLVPPAKFVSLKQTNQLPLAVATDCEQYLNERLTQLETQLATVNSMAQANELP
DAIITASGLKITPLDAVVPDTAQRLIDQAARILPHVKITELLLEVDEWTGFTRHFAHLKS
GVLAKDKNLLLTTILADAINLGLTKMAESCPGTTYAKLAWLQAWHIRDETYGAALSELVN
AQYRHPFAEHWGDGSTSSSDGQNFRTGNKAESTGHINPKYGSSPGRTFYTHISDQYAPFH
TKVVNVGVRDSTYVLDGLLYHESDLRIEEHYTDTAGFTDHVFALMHLLGFRFAPRIRDLG
ETKLYIPKRDVTYEGLKSMIGGTLNIKLIRTHWDEILRLATSIKQGTVTASLMLRKLGSY
PRQNGLAVALRELGRIERTLFILDWLQSVELRRRVHAGLNKGEARNALARAVFFNRLGEI
RDRSFEQQRYRASGLNLVTAAIVLWNTVYLERVAHGLRAKGHAVDEELLQYLSPLGWEHI
NLTGDYLWRSSAKIGSGKFRPLRPLSPA
>gi|24376247|ref|NP_720355.1| ISSod9, transposase [Shewanella oneidensis MR-1]
MPRRSILSAAERDSLLVLPDTQDELIRHYTFSEPDLSLIRQRRGDANRLGIAVQLCLLRF
PGQGLLPDATVPMPLLQWIGQQLQLDPVCWPQYAEREETRREHLLELRVYLGMEPFSQVH
HRQAVHTTTELALQTDKGIVLANSVVETLRHKHIILPTLDVVERVCAEALTRANRRIYDT
LTEPLSGSHRHRLDDLLKLRDNNKTTTLAWLRLSPVKPNSRHMLEHIERLKVWQALDLPI
GVDRLIHQNRLLKIAREGGQMTPADLAKFEPQRRYATLVALAIEGMATVTDEIIDLHDRI
MGKLFNDAKKRHQKQFQASGKAINAKVRLFGRIGQVLIDAKQAGDDPFAAIEGVISWEAF
AKSVTEAQSLAQPEEFDFLYRLGESYATLRRYAPTFLTALKLRAAPAAKGVLEAIEVLRS
MNNDNARKVPADAPIDFIKPRWQKLVITDTGIDRRYYELCALSEMRNALRSGDIWVQGSR
QFKDFEDYLVPPAKFVSLKQTNQLPLAVATDCEQYLNERLTQLETQLATVNSMAQANELP
DAIITASGLKITPLDAVVPDTAQRLIDQAARILPHVKITELLLEVDEWTGFTRHFAHLKS
GVLAKDKNLLLTTILADAINLGLTKMAESCPGTTYAKLAWLQAWHIRDETYGAALSELVN
AQYRHPFAEHWGDGSTSSSDGQNFRTGNKAESTGHINPKYGSSPGRTFYTHISDQYAPFH
TKVVNVGVRDSTYVLDGLLYHESDLRIEEHYTDTAGFTDHVFALMHLLGFRFAPRIRDLG
ETKLYIPKRDVTYEGLKSMIGGTLNIKLIRTHWDEILRLATSIKQGTVTASLMLRKLGSY
PRQNGLAVALRELGRIERTLFILDWLQSVELRRRVHAGLNKGEARNALARAVFFNRLGEI
RDRSFEQQRYRASGLNLVTAAIVLWNTVYLERVAHGLRAKGHAVDEELLQYLSPLGWEHI
NLTGDYLWRSSAKIGSGKFRPLRPLSPA
>gi|217975705|ref|YP_002360304.1| hypothetical protein Sbal223_4488 [Shewanella baltica OS223]
MKRNYISCLIAASIAATALSVSAKQISPLIFNSSAPQNDLVGSLSARVQFAQSQIIPASP
KEGERQPTLTSLRKSLLLVQPLQADGVTPMVVEARDASGKLLGTLTLSPPSALPETVYHL
AGVPEGGVSFVPESGPTAVISSSADLAKLSDKSGAFLKDRLTGRALVEIQTADGRWVRDI
YLPVSPELEGKMVRLRSSAGYNSTIFYGERQVTVARGQTLQFKFAKGQWFREGELENNRI
TYAPDTWSGELPAGWIQPGLNLSVRQGNFSGELRDIKVGAPGELLLHTIDIGMLITPRDR
FAFANDKEAHREYFQTIPASRMIVNQYAALYLPEVMLPNGTLLTDFDPSEGGWHSGTMRQ
RIGKELISHGIDNANYGINSSAGEGEGSHPFVVAQLAAHNSRGKYANGVQVHGGSGGGGI
VTLDASLGNEFSHEVGHNYGLGHYVDGFSGSVHRSAEQLNSSWGWDSDKRRFIPNFSPTR
TNEDACLDGQCQPPFDGRKFGFDAMAGGSPLSGANRFTLYTPNSAAIIQRFFESKAVFDA
NSATGFSKWSSATARMEPYQHTIEGIEKIDAPMDALSEAGLSALLADYGLVRVAMWDGRW
TRDIRVPVASADNRGRSLTIDHGAGYNSRLFINGKEIVVNRGFKKSFTSDGQSWVEVSPI
DTKVARKPEQFGVPVTTLVGYYDPQGSLPSYIYPALHGAYGFTYPDDSNTLSGNDCQLQV
ETRDGLQRFTLANHRAASTVMNKFHINIPTDLKPSQAAVVCNNRTIAEKTLSSAPTDISF
SVYGKALPAKANEGCIVSNTTGAQYCLPVGSRSGYSLPNWIIGQEVHVDAGLNAKVLLSD
WDNLSYNRIGEFVGSVGTNEMKKVKAWNGQYLDFSRPRSMRVVSN
>gi|217975565|ref|YP_002360235.1| hypothetical protein Sbal223_4351 [Shewanella baltica OS223]
MKRNYISCLIAASIAATALSVSAKQISPLIFNSSAPQNDLVGSLSARVQFAQSQIIPASP
KEGERQPTLTSLRKSLLLVQPLQADGVTPMVVEARDASGKLLGTLTLSPPSALPETVYHL
AGVPEGGVSFVPESGPTAVISSSADLAKLSDKSGAFLKDRLTGRALVEIQTADGRWVRDI
YLPVSPELEGKMVRLRSSAGYNSTIFYGERQVTVARGQTLQFKFAKGQWFREGELENNRI
TYAPDTWSGELPAGWIQPGLNLSVRQGNFSGELRDIKVGAPGELLLHTIDIGMLITPRDR
FAFANDKEAHREYFQTIPASRMIVNQYAALYLPEVMLPNGTLLTDFDPSEGGWHSGTMRQ
RIGKELISHGIDNANYGINSSAGEGEGSHPFVVAQLAAHNSRGKYANGVQVHGGSGGGGI
VTLDASLGNEFSHEVGHNYGLGHYVDGFSGSVHRSAEQLNSSWGWDSDKRRFIPNFSPTR
TNEDACLDGQCQPPFDGRKFGFDAMAGGSPLSGANRFTLYTPNSAAIIQRFFESKAVFDA
NSATGFSKWSSATARMEPYQHTIEGIEKIDAPMDALSEAGLSALLADYGLVRVAMWDGRW
TRDIRVPVASADNRGRSLTIDHGAGYNSRLFINGKEIVVNRGFKKSFTSDGQSWVEVSPI
DTKVARKPEQFGVPVTTLVGYYDPQGSLPSYIYPALHGAYGFTYPDDSNTLSGNDCQLQV
ETRDGLQRFTLANHRAASTVMNKFHINIPTDLKPSQAAVVCNNRTIAEKTLSSAPTDISF
SVYGKALPAKANEGCIVSNTTGAQYCLPVGSRSGYSLPNWIIGQEVHVDAGLNAKVLLSD
WDNLSYNRIGEFVGSVGTNEMKKVKAWNGQYLDFSRPRSMRVVSN
>gi|38637770|ref|NP_942744.1| putative KfrA protein [Ralstonia eutropha H16]
MPAVDLDLTDATLQADLAELRGRFPETRALYREVCGLLFFRYGVTPTANKLYSLVRRGSM
GTPAEVLQAFWQELRGRTRVTIDHPDLPEALKDIAAGAVQTIWQAANEAATGELATLRAE
ARHAASAAEAERDAARTETAAAREEVAAVSAQLAEARDAHAAVQAELAAQRQAHAATQAR
LEAGREELDAAGRQLAELRTQFSTELERAREAVALAQERAEASERRSLRELDAERTARQQ
SERTAEALRGELVAARSEARDAAVAQAEVRARLEAQAAALADRLASAEQAQRKVAHDLDA
VQAALAAAQRRAERAEAEAALARQLLAELRVTPPGRGDGGGGRRRKAGSPAPTEQAAPRE
KLDDKQDGQQENDRQGVPTAASNPDDGSDSSDDSNDSANDRNQ
>gi|221218215|ref|YP_002524242.1| hypothetical protein RSKD131_4348 [Rhodobacter sphaeroides KD131]
MNLPASSSLSRATALAGPFDAAGHRRDLEAALAAAETAARWIPALSVERLVLVGGGEAQL
LAQPALDLVGRTSRLASFALASEEARIGLPPERAPGTLVLLSAPDPDLAETLAARGAAVW
TLAPMAPEALCLQALAWAVHLLAARGEIAAPDAVREGLAALSCALGPAKAAFEPEAARLA
ARLRAEPYQIVTGAGGAWPVAHRFALSALERGLRLPARPVHAADFFHGTLELIEPGVSLL
LVKGEDALRPLALRVERFVGRYTDRLRIVDAAAAELPGLGPRLRALATPVILAALLERVE
AHLGPPAPRPGD
>gi|188591802|ref|YP_001796401.1| integrase/recombinase [Cupriavidus taiwanensis]
MELLPLPPSDGPAAPLPTALPIPLERLRLPPALSGAAGSNRAPDRATGIAAGDDLAAVTA
WLARYADSAATLTAYRREVERLILWSVLQLGKPLSSLTHEDLLAYERFLADPQPAARWVL
AGSKKLARSHPDWRPFAGPLAPRSIRQALVILNALFAWLTEASYLAGNPLALARRRRAPT
RPRIKRYLSHELWDVVKATIEAMPGTADTATERERLHAARCRWLLTVLYLGGLRAAEVTG
TTMGAFFCRRDTQGIERWWLEVTGKGNKTRLVPATDELIAELARYRRAHGLAPTPQPGET
RPLLLPVIGQENRERGLSRSALHLILKEVFGLAAASLRARGPEWAAQADVLASASAHWLR
HTAGSHMTDRQVDLRYVRDNFGHASISTTSGYLHSEDDARHEATQVRHRIGWTSKT
>gi|82524591|ref|YP_406186.1| MxiA [Shigella dysenteriae Sd197]
MKVIQSFLKQVSTKPELIILVLMVMIIAMLIIPLPTYLVDFLIGLNIVLAILVFMGSFYI
ERILSFSTFPSVLLITTLFRLALSISTSRLILVDADAGKIITTFGQFVIGDSLAVGFVIF
SIVTVVQFIVITKGSERVAEVAARFSLDGMPGKQMSIDADLKAGIIDAAGAKERRSILER
ESQLYGSFDGAMKFIKGDAIAGIIIIFVNLIGGISVGMSQHGMSLSGALSTYTILTIGDG
LVSQIPALLISISAGFIVTRVNGDSDNMGRNIMSQIFGNPFVLIVTSALALAIGMLPGFP
FFVFFLIAVTLTALFYYKKVVEREKSLSESDPSGYTGTFDIDNSHDSSLAMIENLDAISS
ETVPLILLFAENKINANDMEGLIERIRSQFFIDYGVRLPTILYRTSNELKVDDIVLLINE
VRADSFNIYFDKVCITDENGDIDALGIPVVPTSYNERVISWVDVSYTENLTNIDAKIKSA
QDEFYYQLSQALLNNINEIFGIQETKNMLDQFENRYPDLLKEVFRHVTIQRISEVLQRLL
GENISVRNLKLIMESLALWAPREKDVITLVEHVRASLSRYICSKIAVSGEIKVVMLSGYI
EDAIRKGIRQTSGGSFLNMDIEVSDEVMETLAHALRELRNAKKDFVLLVSVDIRRFVKRL
IDNRFKSILVISYAEIDEAYTINVLKTI
>gi|260424429|ref|YP_003212630.1| hypothetical protein Ctu_1p00540 [Cronobacter turicensis z3032]
MTVKARYKVLVDRYAAAIRSGELTAGAKLPTHRRLAAEHHVSLATATRVYAELEAMGLVS
GETGRGTFVRDIALPPGLGIDQHAVAADALDLSFNYPALPGQAEQLRDALRQLASAGDID
ALLRYQPHAGRAKDRETIAAYLAGAGLNTAPENVLVVNGAQHGLAVTVMSLLRPGDVVAV
DALTYPGFKVAAQLCHSELAAVPCTPQGPDLAALQALCEKRRVRAVYTMPTLHNPLGWVM
TPRQRRALVAIARQYDLLLIEDAPYAWLVKPAPVPLAALAPERTVYVTGFSKNIATGLRV
GAVVCPPRFQSIFERTIRATAWNTPALMTTLVCDWLRDGTANRFEVLKRRDARARQRIAR
EALAPLEIMSHPSSYFLWLPLREGVRAEQVAQKLLQKKISVSTAEPFSASLHTPHAIRLA
LGSLPLETLRKALDTIRETILYEENL
>gi|288960790|ref|YP_003451130.1| methyl-accepting chemotaxis protein [Azospirillum sp. B510]
MTGGGVALVLLVAIAGLFLWFTHRRIVHPLARLAAAMERLAGGDLESDVPSVGHRDEIGA
MAGTVRVFRDGLVRLRAAGDRERAEAERERQRQEALERNLRAFEAEIGALAAALADRAAT
LHRTGQDLAHSSGRTIGSTQEVSAAAARTAGTVQAVAAATEELSASIAGIGQRVRGSVAM
TTAAVEQADRSSATVASLAEAVQRIGEVVGLINAIASQTNLLALNATIEAARAGEAGKGF
AVVAQEVKNLANQTARATEDITQQIATIRSATDGAVDAIQGIGGSLEQVRQMAREIADAV
TQQDEATREIARNIQETAGAAGAVSAAISEVAQAAEQAGRVAEDMFSAAQSLGSETERLQ
GASHSFSQALRA
>gi|74314946|ref|YP_313364.1| MxiA [Shigella sonnei Ss046]
MKVIQSFLKQVSTKPELIILVLMVMIIAMLIIPLPTYLVDFLIGLNIVLAILVFMGSFYI
ERILSFSTFPSVLLITTLFRLALSISTSRLILVDADAGKIITTFGQFVIGDSLAVGFVIF
SIVTVVQFIVITKGSERVAEVAARFSLDGMPGKQMSIDADLKAGIIDAAGAKERRSILER
ESQLYGSFDGAMKFIKGDAIAGIIIIFVNLIGGISVGMSQHGMSLSGALSTYTILTIGDG
LVSQIPALLISISAGFIVTRVNGDSDNMGRNIMSQIFGNPFVLIVTSALALAIGMLPGFP
FFVFFLIAVTLTALFYYKKVVEKEKSLSESDSSGYTGTFDIDNSHDSSLAMIENLDAISS
ETVPLILLFAENKINANDMEGLIERIRSQFFIDYGVRLPTILYRTSNELKVDDIVLLINE
VRADSFNIYFDKVCITDENGDIDALGIPVVSTSYNERVISWVDVSYTENLTNIDAKIKSA
QDEFYHQLSQALLNNINEIFGIQETKNMLDQFENRYPDLLKEVFRHVTIQRISEVLQRLL
GENISVRNLKLIMESLALWAPREKDVITLVEHVRASLSRYICSKIAVSGEIKVVMLSGYI
EDAIRKGIRQTSGGSFLNMDIEVSDEVMETLAHALRELRNAKKNFVLLVSVDIRRFVKRL
IDNRFKSILVISYAEIDEAYTINVLKTI
>gi|146279542|ref|YP_001169700.1| ATP-dependent exoDNAse beta subunit [Rhodobacter sphaeroides ATCC 17025]
MKIETITLSNFRCFGADPVVISLEENLTALVGNNGSGKTAVFMALARLFGATAAQRALRK
SDFHIAGNQDALASETELAIDCVLGFPELDGDDDEGTDAVPEALSHMATDGENGALKVRI
RLQAKWIDNGTPDGIIEESLRWVQSLDDEFEWDDCRPVQNVERNFIQLVYVPANRNAADQ
VTALLKGRLWRAAKWSEGLAESAAEAAGELQKDFDEEEPSAFILDRLEKRWTQLYQADTD
RKPKLRLIDSTLEELVRRAEFVFFPDEAGQARNLDDLSDGQRSLFHIALTAAVLEIERDA
LALDADESMFDQEKLRRTYLTILAIEEPENSLSPFFLSRIMTQAREIGELDTAQILISSH
SASILSRVEPEEVRYARLDQESRSSSISSLSLPDDDEDAQKYIRLAVRAYPELYFGRFVI
LAEGDSEAIILPRLAEAAGFPLDRSFVPIVPLGGRYVRHFWHLLSGLKIPYATLLDLDLG
RKHGGSNIIATTIGELNLIGRDLAENRLVANGDVNLADIGDLDDSELLEEGQDHPWLKML
RREAVYFSSPIDVDFAMLRSFPDAYQHVRPSGRGPRRSAKAIENKKSVTLKTDGNPDLYE
DAEWRDAFVWYPYLFLSDSKPGTHIEALTRIADEDLVDDAPIELKRLLTRVRKALSL
>gi|114326589|ref|YP_743748.1| putative mercuric reductase [Nitrosomonas eutropha C91]
MYLNITGMTCDSCATHVKDALEKVPGVLSALVSYPKGSAQLATDPGTSPEALTAAVAGLG
YKATPADAPSTSARGRLLGKALGWLGGGDKAGGDGDGLHVAVIGSGGAAMAAALKAVEQG
ANVTLIERGTIGGTCVNVGCVPSKIMIRAAHIAHLRRESPFDSGIAATVPAIDRSKLLAQ
QQARVDELRHAKYEGILDSNPAITVLHGEARFKDDQSLAVRLNDGGERVVAFDRCLVATG
ASPAVPPIPGLKESPYWTSTEALVSDTIPERLAVIGSSVVALELAQAFARLGSKVTILAR
STLFFREDPAIGEAVTAAFRAEGIKVLEHTQASQVAHVDGEFVLTTGYGEIRADQLLVAT
GRAPNTRSLALEAAGVAANAQGAIVIDKGMRTSTPHIYAAGDCTDQPQFVYVAAAAGTRA
AINMTGGDAALDLTAMPAVVFTDPQVATVGYSEAEAHHDGIETDSRTLTLDNVPRALANF
DTRGFIKLVIEEGSGRLIGVQAVAPEAGELIQTAVLAIRNRMTVQELADQLFPYLTMVEG
LKLAAQTFSKDVKQLSCCAG
>gi|54027901|ref|YP_122141.1| hypothetical protein pnf2890 [Nocardia farcinica IFM 10152]
MTPDHTPAEAVARKAKDQRSAKIERSVTLFTAGIASVVAAQGMYVMFSESLHMHPALQAL
CFAFIELMVVASAMRARRSQIDTGSAGVDGIAMWVLTILSGVLAASHATNDVGLLVLRLA
APLVAAWGWERSMALERRQLTGRAGGMNWRWTPQRLLVKWGIADPTDRTVAEVAVERRLA
DLALAADAVRIARINGGGRAERKAMQRLHRAIDKATADGIALGKESVRAQLAEHLEGRFS
AYTLPNYRPVTDWADHTARAPRPTLDTIESDPAVRAEIAALEREVERELTARATAPLARG
DEDHAPVHAAESAIDRAREAVAGGPRADRSLARGEDESRASDPVDRASIAREPIARSRAD
IGDGRAGEDAVSIAGEVSTARADASVERAESGSEAESIAREVEVVDRAPIAQTGPELDTD
RDSRADHTPEEQLSNARPGSEERASVARATEGVDRDRRAVVSIARDPKPVSPIAREDADR
ARPSRAGRARSTVIEGALARATEPAPRARLGGHGPFDRALSRAEATVIARAVVDRKLSRK
SVEELTAIYEAASAGATPNAIGATMGLPHSTVGRALEAATKVSGPRLV
>gi|168998557|ref|YP_001687825.1| TetA [Escherichia coli]
MKSNNALIVILGTVTLDAVGIGLVMPVLPGLLRDIVHSDSIASHYGVLLALYALMQFLCA
PVLGALSDRFGRRPVLLASLLGATIDYAIMATTPVLWILYAGRIVAGITGATGAAAGAYI
ADITDGEDRARHFGLMSACFGVGMVAGPVAGGLLGAISLHAPFLAAAVLNGLNLLLGCFL
MQESHKGERRPMPLRAFNPVSSFRWARGMTIVAALMTVFFIMQLVGQVPAALWVIFGEDR
FRWSATMIGLSLAVFGILHALAQAFVTGPATKRFGEKQAIIAGMAADALGYVLLAFATRG
WMAFPIMILLASGGIGMPALQAMLSRQVDDDHQGQLQGSLAALTSLTSIIGPLIVTAIYA
ASASTWNGLAWIVGAALYLVCLPALRRGAWSRATST
>gi|159901755|ref|YP_001548000.1| peptidase domain-containing protein [Herpetosiphon aurantiacus ATCC 23779]
MTRTLVRRWPTMSMLLIVWLVLLTTTARASTPLAVAFNVSEAGHGEAVTLTITAAVPLAT
LITLDLDLSLTVTASASDCRRVAAQWQCRTSDSPWIGVFAVAFDPATPAGTVATAHVTAP
NASATAQLVAVGIPAATATATTTATSQPSVTATSPSGATETPWLTATPWLTPTPILPSAE
PVPDSAEPNNEAGRATPLGVPITLDKLSFWPLGDVDYFAVQVKPSQAGLTLTINTYLTVG
LDTQLRLLTRDGAEVASNDDVGPTDPRSSLAIRAEAGTYLLEVRNVAPTHPAFKTYRLEV
ALMMAPTAAPTTPPEASPAAAPWDSYHGNYQWDTAALIPIGDTVEGLTFGCPDYTYLDLD
SCTVPDFFTISVKGGLCYSANTTVAAGVDTNLIVYGPDRDMAAPWAGNDDAAPDEAGSTV
LFCVPEAAGVLDAYLLIGQVGRLAPPLNERSYTLRVDRWLPTTATPTATAIPMGTGGTAG
GSVPSNGGDGMGGVPSGSNPQPQPAAPQPTMSERDTPLAGIQIEEIPIAQAAQPTAQPTI
LVPLSVVVCYDGVHANKSCDIDEGVAGVTVYVTDEQSGTILAQAVTDPSGRAAMSVRVHD
TAMLIVSMPSFDATQRVSARMPQVKPIMVSTVTPLPALLP
>gi|72384153|ref|YP_293507.1| histone-like nucleoid-structuring protein H-NS [Ralstonia eutropha JMP134]
MTAKTERADAIPLDPGAEGRRREANDAQETRSHRPWDKAASAPAVTAMKENELAPKQVVD
PLVASSATDGLGQMELPIAEAMRDADPVMGDASDAGVGRGSVDTQARRMDFWSTSRDSGP
TATVSYRRRRAYAAPDAATEAVAPEASREAAASAALTESDAPQAPIEAMPSAATPAAVAE
APVEVLATDEPTESAAQDELTETAATLAPRYAPAPEAAPEETRAAKRGRQPKALTETAAP
EAAPEQTRAAKRGRKLKALTETAAPEAAPEQTRAAKRGRKPKALTETAAPEAAPEEKRAP
KRGRKPKALTETATPEAAPEETRAPKRGRKPKALIETATPEAAPEETRAPQRGRKRKILA
EVAAPEVTAQETPTRKRGPKQRTLPGVEAAPEAPTQKTQTRKPRQEQKAPTATQRPSQSS
LLAQLASVNAQLEQLRAAVPKVVEQIRQWMQEYDLSIEDIAGKPSVEPAARAVPTKTKAA
PRPRYRNPKTGQTWSGRGRAPAWIGKKRERFLIDLL
>gi|238025655|ref|YP_002909887.1| Phage integrase family protein [Burkholderia glumae BGR1]
MTNRVQQLELPAPRTYSRTEFTALRARVKGLPTATIARLYFDRETTPYVDAPHELDALLR
TMRDDLVALALREGSSVLKQYLQESIRKYGEPRLTSVSLHMIEQAAGAWAAAKPAGEHEI
GRWFRPLVAERLAGEGIRTLAELVAYCNRRGGSWWRSVPRIGLTRARVLVAWLRRHAETI
GATVDRDVEAANPLAPSAEVLAPSRGQLVPLERIAIPPEMSGERGVNRHTEFSFVRANHD
LDAIAAYLNRYTDAPNTLRSYRRELERLLLWCVVERGTALSSLRVEDCEAYKAFLASPSA
AFCGPRAARGSRRWRPFSDAPMSLDSQRYAIRTIRAAFDWLVRIRYLAGNPWAAVTDPRP
VKRAALLRVDRALPLDLWTRVRAEIASWSESPSPEAARWRAAQALLLLMGDSGLRVSEAA
AASREQLAWLPGDGEVPATWWLQVIGKGRKERFVAVSDACVAALRAHWADRGRQFDSDQA
AGALLAPLVIPRTLRAQTKFESDKASADAAGYSVRGAATLVAWVLKRLQATMGDLSEPER
RQLARTSPHSLRHTFGTQSVASGMTLDVVQQLLGHASLQTTSVYVTAEQRRQRIEAAKFH
AGMASARQQPGNS
>gi|270208404|ref|YP_003329178.1| permease protein [Klebsiella pneumoniae]
MPLFSLRPAATLWPPVLLGSQFVFNIGFYAVVPFLALFLRDDMLLSGGLIGLILGLRTFS
QQGMFILGGTLADRYGAKAIILAGCVVRVAGFLLLACGASLWPIILGACLTGVGGALFSP
SIEALLARAGTHSQANGKRSRAEWFALFAVCGELGAVIGPVAGGVLSGIGFRHIALAGAG
IFLLALAVLFFGLPADGHTTTTRRRVPWWTPLRQPRFVAFILAYSSWLLSYNQLYLALPV
EIQRSGGREQDLAPLFMLASLLIITLQLPLARFARRMGAVRILPVGFLLLSASFASVALF
AAAPPAESWLRLMPAAGFVTLLTLGQMLLVPAAKDLIPLFAEESTLGAHYGALATAGGCA
VLAGNLLLGHLLDQALIPSPQAVYPWLLLALFPLCSAVALRAICRPLAAT
>gi|13449074|ref|NP_085290.1| invasion protein [Shigella flexneri 5a]
MHNVSTTTTGFPLAKILTSTELGDNTIQAANDAANKLFSLTIADLTANQNINTTNAHSTS
NILIPELKAPKSLNASSQLTLLIGNLIQILGEKSLTALTNKITAWKSQQQARQQKNLEFS
DKINTLLSETEGLTRDYEKQINKLKNADSKIKDLENKINQIQTRLSELDPESPEKKKLSR
EEIQLTIKKDAAVKDRTLIEQKTLSIHSKLTDKSMQLEKEIDSFSAFSNTASAEQLSTQQ
KSLTGLASVTQLMATFIQLVGKNNEESLKNDLALFQSLQESRKTEMERKSDEYAAEVRKA
EELNRVMGCVGKILGALLTIVSVVAAAFSGGASLALAAVGLALMVTDAIVQAATGNSFME
QALNPIMKAVIEPLIKLLSDAFTKMLEGLGVDSKKAKMIGSILGAIAGALVLVAAVVLVA
TVGKQAAAKLAENIGKIIGKTLTDLIPKFLKNFSSQLDDLITNAVARLNKFLGAAGDEVI
SKQIISTHLNQAVLLGESVNSATQAGGSVASAVFQNSASTNLADLTLSKYQVEQLSKYIS
EAIEKFGQLQEVIADLLASMSNSQANRTDVAKAILQQTTA
>gi|207258121|ref|YP_002261279.1| hypothetical protein pAH1_p05 [Acidianus hospitalis]
MRKALTIFIIILLLPSLIGGVSNLVVLAANGGSSGNSLATFISTLQTLIPAALMLLAILA
NRYDQRYALVLFAAAMASAIFLAAAGKTQIGNYTPGNVTVVEFNITGPTNVYVGDSYTWN
IQSGGVTPAWKIENVSNSVVVASGSGNTVSFTPQSPGKYVIIATYTSSNEYGFGSFVFNA
QPQPGPLGWITGAIVSAFQSLLNALVGGLAFIGKSFLEILAFPINYLVYSPPVSCAVSTY
FNEVYNASLGLAMLFIAASIAYNAIRGFYDDLVDLAGDVMYKLSVWGLFVAGGITIYSYA
AEFLNYIISNTVSTALEAAGAELFAGLVGVGTLFTVLNFIPFGFASDTDELVSEIIMFYA
IMLGIAIVRYAAIQALVALIPLMATLWIFEWTRGIAMALADVLAGLMIGGVVSAFTIAML
ASSIQGALFLVLAPAAIGADLAISIGLMVLSIRPAEHLAGSLGKIKR
>gi|75812821|ref|YP_320438.1| multi-component transcriptional regulator [Anabaena variabilis ATCC 29413]
MKLLIVENDRDTAAALTTSLVAQQFTVDTASDSRSALELAEATEYDLIVLDVMLPDENGI
RLCRQLRTQNQQEPILLLTRKVNPADRIAGFEAGADDYITKPYELSELLARIRALLRRGS
TVLTKVLCWGQLQLDPNNCEVMCQGKGLHLTPKEYKLLELFLRHPRRIFDRRTLLDRICS
IDECPGEEAITTQIRGLRRKLQMAGLNSDPIETLYGLGYRLKSVPEEREQGSEQGHGDTE
TRGRGDTETRGQGDTGNIFDRLSALPFGATSRHKSLPSGFGSDAPNVANAALTDSTGNGA
TPLKSGNPPTGVAPQVENATSKTPTSSPQSGSVQGAGSPHLPISAFSSSYLLNANRYDAE
AEAVAAIQQMWQDSQERLQGQLAKLEEAIAHLSTNSLTPDGRQFAQTIAHRLIGSLGAFG
MPQAAELARQIERTLKTPTAAVQSEEAVQLKSLLGQLRQVIQQLPTFATTAPTPVLKSSD
RVVLLIDDDTDLIERMQANASNWSIHLETVTDLTLARQRLQYLTPDAIILDLTFPNTTES
GLTLLAQLKHQFSTIPVLVLTGLGDLTKRVEVTRLGANAFLQKPATPTEVFQAVSQLLHR
IDTINARLLIVDDDPALLSILEAQLQPWGFQVTTLADSSQFWQYLEATTPDLLLLDVAMP
GFSGIELCQVVKSDPRWSRLPVLLLSAHADADTLYRALAAGADDYILKPIVEADLIQRIL
NFNSW
>gi|31983628|ref|NP_858253.1| ISSfl2 ORF [Shigella flexneri 2a str. 301]
MTESSDYESVLVFIGVDVGKDTHHAVAINRSGKRLFDKALPNDENKLRSLISDLKQHGQI
LLVVDQPATIGALPVAVARSEGVLVGYLPGLAMRRIADLHAGEAKTDARNAAIIAEAART
LPHALRTLKLADEQIAELSMLCGFDDDLAAQTTQASNRIRGLLTQIHPAPERVLGPRLEH
PAVLDLLQRYPSPEKLASLGEKKLAAQLCKLAPRLGKRLAADIAQALAEQTVVVPGTNAA
AVVLPRLALQLITLRKQRDEVALEVEQRVLAHPLYPVLTSMPGVGVRTAARLLTEVACRA
FASAAHLAAYAGLAPVTRRSGSSIRGEHPSRRGNKALKRALFLSAFTALRDPLSRAYYTR
KMSQGKRHNQALIALARRRCDVLFAMMRDGTFYTPQGS
>gi|91790747|ref|YP_551698.1| Type I secretion outer membrane protein, TolC [Polaromonas sp. JS666]
MCFAQGGLAGGLSLTAALDAARAYDPKYQSALRDFEASREYGVYGRAALGPEVSLGASLA
QNQLDQSVGTASRTTSYQSSNLLLQLRQPLYNAELRARGREGEARSRQGEAALADQTSQL
MVRLLEAYTNVPLADELLATATAEVAALGEQLRSAQNMRARGEGTVTDELEARSRLAVAE
ARLLEARDVREDAIGRLVMMLGPTVRPEPRKLDAMFTRLPLQPADLAAWELLALARNPTI
EVRRHALQAAREVLDRSDAVWRPRLDAVASVSRADSDSINTVNQSSFQRSVGVQLNMPVF
DNGRNASQARQAAAAMGSAQAMLDDARETVLTELRKQYRVLLSQAQKVSAYSEALDAATL
QVQATRQSVKGGIRVTLDVLNAQTQRFTVQQELTQARFNYFKAWFRLRAAAGVLDVSDLL
LIDQQLK
>gi|41223306|ref|NP_958729.1| tetracycline resistance protein [Salmonella enterica subsp. enterica serovar Typhimurium]
MKSNNALIVILGTVTLDAVGIGLVMPVLPGLLRDIVHSDSIASHYGVLLALYALMQFLCA
PVLGALSDRFGRRPVLLASLLGATIDYAIMATTPVLWILYAGRIVAGITGATGAVAGAYI
ADITDGEDRARHFGLMSACFGVGMVAGPVAGGLLGAISLHAPFLAAAVLNGLNLLLGCFL
MQESHKGERRPMPLRAFNPVSSFRWARGMTIVAALMTVFFIMQLVGQVPAALWVIFGEDR
FRWSATMIGLSLAVFGILHALAQAFVTGPATKRFGEKQAIIAGMAADALGYVLLAFATRG
WMAFPIMILLASGGIGMPALQAMLSRQVDDDHQGQLQGSLAALTSLTSITGPLIVTAIYA
ASASTWNGLAWIVGAALYLVCLPALRRGAWSRATST
>gi|10954621|ref|NP_052244.1| tetracycline-resistance protein [Francisella tularensis]
MKSNNALIVILGTVTLDAVGIGLVMPVLPGLLRDIVHSDSIASHYGVLLALYALMQFLCA
PVLGALSDRFGRRPVLLASLLGATIDYAIMATTPVLWILYAGRIVAGITGATGAVAGAYI
ADITDGEDRARHFGLMSACFGVGMVAGPVAGGLLGAISLHAPFLAAAVLNGLNLLLGCFL
MQESHKGERRPMPLRAFNPVSSFRWARGMTIVAALMTVFFIMQLVGQVPAALWVIFGEDR
FRWSATMIGLSLAVFGILHALAQAFVTGPATKRFGEKQAIIAGMAADALGYVLLAFATRG
WMAFPIMILLASGGIGMPALQAMLSRQVDDDHQGQLQGSLAALTSLTSITGPLIVTAIYA
ASASTWNGLAWIVGAALYLVCLPALRRGAWSRATST
>gi|18150937|ref|NP_542874.1| hypothetical protein pWWO_p082 [Pseudomonas putida]
MKSNPLLKWLLIPMALLLVFVGIKLFSGAPGGQPAPKGAAGTLTPEEMKALGIAGDTPRD
TVATLVAQVKQLRTELQSALGDNRQHKAENERLRARESAIDQRIQSALEGERNRLEQERT
QVASDRQQTQGLLQDLQRQLDGLAGKGGPSDLPVGLGLEEGDGQRLDRGTSGTQWVEPDD
AKVDATNGSKEPSFPQSFVPAQKSLSAAVESVADVGSSAVGASAQAVYTVPSNSTLMGSI
AMTALIGRVPIDGTVNDPYPFKVLIGPDNLTANGIDIPDVAGAVVSGTASGDWTLSCVRG
QIRSVTFVFHDGTIRTVPEDGNQDQRGGQASANSTTTATPGLGWISDPYGIPCVSGERRS
NAQQYLGSQALITAACAGLRRALARTPAHRIDAGLGQVNLGYHRHRYTQPCELLDPYRNL
AIAAEILREQHTPGEDWLLAIGRYHRPAGGAPAARYRRSVHRHLTHMLDTSVPVPTLQAA
TP
>gi|154263802|ref|YP_001409236.1| tetracycline resistance protein [Escherichia sp. Sflu5]
MKSNNALIVILGTVTLDAVGIGLVMPVLPGLLRDIVHSDSIASHYGVLLALYALMQFLCA
PVLGALSDRFGRRPVLLASLLGATIDYAIMATTPVLWILYAGRIVAGITGATGAVAGAYI
ADITDGEDRARHFGLMSACFGVGMVAGPVAGGLLGAISLHAPFLAAAVLNGLNLLLGCFL
MQESHKGERRPMPLRAFNPVSSFRWARGMTIVAALMTVFFIMQLVGQVPAALWVIFGEDR
FRWSATMIGLSLAVFGILHALAQAFVTGPATKRFGEKQAIIAGMAADALGYVLLAFATRG
WMAFPIMILLASGGIGMPALQAMLSRQVDDDHQGQLQGSLAALTSLTSIIGPLIVTAIYA
ASASTWNGLAWIVGAALYLVCLPALRRGAWSRATST
>gi|238029078|ref|YP_002913303.1| Phage integrase family protein [Burkholderia glumae BGR1]
MTNRVQQLELPAPRTYSRTEFTALRARVKGVPTATIARLYFDRETTPYVDAPHELDALLR
TMRDDLVALALREGSSVLKQYLQESIRKYGEPRLTSVSLHMIEKAAGAWAAAKPAGEHEI
GRWFRPLVAERLAGEGIRTLAELVAYCNRRGGSWWRSVPRIGLTRARVLVAWLRRHAETI
GATVDRDVEAANPLAPSAEVLAPSRAQLVPLERIAIPPEMSGERGVNRHTEFSFVRANHD
LDAIAAYLNRYTDAPNTLRSYRRELERLLLWCVVERGTALSSLRVEDCEAYKAFLASPSA
AFCGPRAARGSRRWRPFSDAPMSLDSQRYAIRTIRAAFDWLVRIRYLAGNPWAAVTDPRP
VKRAALLRVDRALPLDLWTRVRAEIASWSESPSPEAARWRAAQALLLLMGDSGLRVSEAA
AASREQLAWLPGDGEVPATWWLQVIGKGRKERFVAVSDACVAALRAHWADRGRQFDSDQA
AGALLAPLVIPRTLRAQTKFESGKASADVAGYSVRGAATLVAWVLKRLQVTMGDLSEPER
RQLARTSPHSLRHTFGTQSVASGMTLDVVQQLLGHASLQTTSVYVTAEQRRQRIEAAKFH
AALTGKSL
>gi|161621736|ref|NP_523154.2| putative 3-hydroxyphenylpropionic transporter MhpT [Ralstonia solanacearum GMI1000]
MQSTTLTRAEAGPGVATTLGLCFIVALLEGLDLQSIGVAAPRMAREFGLSVGQMGLAFSA
GTFGLLPGAMLGGRLADRIGRKRVLILATALFGVFSIATAQVWDFASLLVIRVATGIGLG
GAMPNLIALCAEAVPPRLRNTAVSVMYCGIPFGGAIAAVVGLLSAGDTGWRHIFYVGGFG
PLLVVPLLLTLRESRRFERTAQGDGGTVQPPPVAWALFGERRAAATAWLWISYFFTLIVL
YFLLNWLPSLTAAQGLTRPQVGLVQILFNIGGGAGALGIGMLMDAARPRLVVSGMYVGII
AALALLAAAGGMASMSAGAFMAGLFVVGAQSVLYALAAAYYPTSVRGTGVGAAVAVGRLG
SIAGPLLAGQLLAMGHHSATIIGASIPVTIVAALAALLLLSRPRAQD
>gi|94972219|ref|YP_594259.1| heavy metal translocating P-type ATPase [Deinococcus geothermalis DSM 11300]
MYHGRMARPAETLPSPAVFPELRYHVGGMDCASCVQKVERAVSRLPGTCDVQSSFTTQTL
RLRLDERQTSRAALEEQLRALGYVPHRLVARGEATELPAPTQQSWFAGEQGRLVLVSGAL
LAAAWLLSLAWPPLSVWGYAAATLVGVWPLARQAAAAARLGEPFSINTLVTLAALGALLI
GQAAEGAVVVFLFSVGELLEGVAAGRARAGVQALAALTPRTALLLRGTQVVEVSAESLRV
GQRVQVRPGARVPADGIIETGFSALDDSPVTGESVPVEKGVGDWVYAGSVNGSGLLTVRV
ERAASDNTIARIIHLVEEAESRKAPTARLIDRFSRVYTPLVVAVSAAVATLPPLLAGAEW
HTWLYRGLALLLIGCPCALVLSVPAAITSALAAGTRRGLLVKGGAALEQLASIRTVAFDK
TGTLTVGQPVVTDVRPLAGQDAQEVLRLAAGVESGSDHPLAHAVVDRAGALGLSVPASQD
GQALPGQGVSAQVEGQILHVVSPGYAAARGWLTPDAQAEVAALEAQGKTVVVLAGDQALG
LLALRDEARADAREAVARLRALGLRAVMLTGDNVRTASAIAEPLGLEAQAGLLPGDKLRV
VRDLQGMGGVAMVGDGINDAPALAAADVGIAMGGGTDVALETADAALLHARVTGVAELIE
LARAALNNIRQNVAFALGLKAVFLVTTLLGHTSLWLAILADTGATALVTANALRLLRWRG
RP
>gi|121582735|ref|YP_973177.1| FAD-dependent pyridine nucleotide-disulphide oxidoreductase [Polaromonas naphthalenivorans CJ2]
MIESIVIIGAGLTGAMAARALRAQGYAGRLHLIGDESQQAYDRTTLSKQVLTGEQAEPPA
IMDASWYASANVEVQLGRRVSGLDVASRQVRFESGAPLAYDRLLLATGARARRVAIPGCD
LAGIHILRDRADSLALRQALQPGQSLVIVGGGLIGCEVATTARKAGVTVTLLEAGDELLL
RVLGRRTGAWCRAELERLGVQIERNAQASRFEGEGHVRAVICADGRRVAADGVLVSIGAD
PADELARAAGIACARGVLVDATGASSCPDVFAAGDVAAWPLRGGGQRSLETYLNSQAQAD
TAAAAMLGKPVPTLQVPTSWTEIAGHRIQMIGDAEGPGEIVPRGDAQNGQPLVLFRLLDG
RVEAATAINAAKEFSVATRLVGARVPVSAGQLQDAGLNLRDLLKAKPQ
>gi|146280058|ref|YP_001170215.1| hypothetical protein Rsph17025_4058 [Rhodobacter sphaeroides ATCC 17025]
MRIPGPDPGAPALRGGAIRPGGRPGWAARLSALAGPLLAAALVFAGPARATDWPVEQYDP
GAAERPADLILPMPCGGAMAFQKVVVPVEAADPLDDRRLRLGQSQPETGYSDYLRTEHLR
GPFASDEATFYYIGRYEVTRAQQRALAFDCAPPSRMDRTAAAGLSWFDAVALSQLYSEWL
LAEAPDALPPEAEGLAFLRLPTETEWEYAARGGAATDATQFASRRYFSEGQIADHAMAQG
SARGEVLPVGLRRPNPLGLHDIYGNAEELMLEPFRLNAVGRPHGQVGGLVTRGGSVLSAP
EELYSAQRREYPLYRAADGKALAGATFGLRLVLTRDVTSSDARLRAIRSRWLDLAEAPAA
EASDPLVTLSALIEEEADPRRQSALTDLQLEFRLARDAAAAAFRESAKSTLLSGAVFIAA
LADGAREIDRQTGNVRAMVDQIRVSDGAQREALIAGAERVNRQLRMLRDLQHTYLLSYRS
ALETLSSEIEGEVVETAFGLLQQELAASGQTGILSGLEALNEDLARFAARPDMVEAELLA
LALER
>gi|209921963|ref|YP_002296036.1| tetracycline resistance structural protein TetA [Escherichia coli SE11]
MKSNNALIVILGTVTLDAVGIGLVMPVLPGLLRDIVHSDSIASHYGVLLALYALMQFLCA
PVLGALSDRFGRRPVLLASLLGATIDYAIMATTPVLWILYAGRIVAGITGATGAVAGAYI
ADITDGEDRARHFGLMSACFGVGMVAGPVAGGLLGAISLHAPFLAAAVLNGLNLLLGCFL
MQESHKGERRPMPLRAFNPVSSFRWARGMTIVAALMTVFFIMQLVGQVPAALWVIFGEDR
FRWSATMIGLSLAVFGILHALAQAFVTGPATKRFGEKQAIIAGMAADALGYVLLAFATRG
WMAFPIMILLASGGIGMPALQAMLSRQVDDDHQGQLQGSLAALTSLTSIIGPLIFTAIYA
ASASTWNGLAWIVGAALYLVCLPALRRGAWSRATST
>gi|157412095|ref|YP_001481436.1| TetA [Escherichia coli APEC O1]
MKSNNALIVILGTVTLDAVGIGLVMPVLPGLLRDIVHSDSIASHYGVLLALYALMQFLCA
PVLGALSDRFGRRPVLLASLLGATIDYAIMATTPVLWILYAGRIVAGITGATGAVAGAYI
ADITDGEDRARHFGLMSACFGVGMVAGPVAGGLLGAISLHAPFLAAAVLNGLNLLLGCFL
MQESHKGERRPMPLRAFNPVSSFRWARGMTIVAALMTVFFIMQLVGQVPAALWVIFGEDR
FRWSATMIGLSLAVFGILHALAQAFVTGPATKRFGEKQAIIAGMAADALGYVLLAFATRG
WMAFPIMILLASGGIGMPALQAMLSRQVDDDHQGQLQGSLAALTSLTSIIGPLIFTAIYA
ASASTWNGLAWIVGAALYLVCLPALRRGAWSRATST
>gi|82524589|ref|YP_406184.1| MxiD [Shigella dysenteriae Sd197]
MKKFNVKSLTLLIVLLPLIVNANNIDSHLLEQNDIAKYVAQSDTVGSFFERFSALLNYPI
VVSKQAAKKRISGEFDLSNPEKMLEKLTLLVGLVWYKDGNALYIYDSGELISKVILLENI
SLNYLIQYLKDANLYDDRYPIRGNISDKTFYISGPPALVELVANTATLLDKQVSSIGTDK
VNFGVIKLKNTFVSDRTYNMRGEDIVIPGVATVVERLLNNGKALSNRQAKNDLMPPFNIT
QKVSEDGNDFSFSSVTNNSILEDVSLIAYPETNSILVKGNDQQIQIIRDIITQLDVAKRH
IELSLWIIDIDKSELNNLGVNWQGTASFGDSFGASFNMSSSASISTLDGNKFIASVMALN
QKKKANVVSRPVILTQENIPAIFDNNRTFYVSLVGERNSSLEHVTYGTLINVIPRFSSRG
QIEMSLTIEDGTGNSLSNYNYNNENTSVLPEVGRTKISTIARVPQGKSLLIGGYTHETNS
NEIVSIPFLSSIPVIGNVFKYKTSNISNIVRVFLIQPREIKESSYYNTAEYKSLISEREI
QKTTQIIPSETTLLEDEKSLVSYLNY
>gi|169823632|ref|YP_001691135.1| albumin-binding protein homolog-4 [Finegoldia magna ATCC 29328]
MKNSKKLWKVMSGITLAATLLAPINTFADDYLGEVGDPGAVEKSYDDAVADYWTKKFAEE
EKAEKEAKEKAEKEKEAKEKESKKDVKKDSKALEEAKKQAIADLKANGITSKLFLDKIES
AKTVEGVKSLKAELIKAHKQDPQKALEKESKENNNKNSEKEYLDKAEKEYNKLFKQEELK
KAKEQAIAELKANGITSKFFVDRINAGKTVEGVKALKEELIKSHKNSSKDVDKALEEASK
EEYNKWVKAEQDYEKAVADYWTKKIAEDEKAQADKKAGEKALEEASKEEYNKWVKAEQDY
EKAVADYWTKKIAEDEKAQADKKDSEVQDGYATYEEAEAAAKKALENDKINNSYSISQGA
DGRYYYVLKIEDKKAGEKEADKKEKEEEKAKENVVEKIKNLEKALENSTKQKEELEKVKK
EKEELSKQLDKLKAQMKKGEKKDDKKAGKDQKAGKEQKANNPKKANKNVKVQNRKTRLPK
AGSEAEVVTLAAAALTSVAGAFISLKKRK
>gi|13449092|ref|NP_085308.1| Type III secretion protein [Shigella flexneri 5a]
MKKFNIKSLTLLIVLLPLIVNANNIDSHLLEQNDIAKYVAQSDTVGSFFERFSALLNYPI
VVSKQAAKKRISGEFDLSNPEEMLEKLTLLVGLIWYKDGNALYIYDSGELISKVILLENI
SLNYLIQYLKDANLYDHRYPIRGNISDKTFYISGPPALVELVANTATLLDKQVSSIGTDK
VNFGVIKLKNTFVSDRTYNMRGEDIVIPGVATVVERLLNNGKALSNRQAQNDPMPPFNIT
QKVSEDSNDFSFSSVTNSSILEDVSLIAYPETNSILVKGNDQQIQIIRDIITQLDVAKRH
IELSLWIIDIDKSELNNLGVNWQGTASFGDSFGASFNMSSSASISTLDGNKFIASVMALN
QKKKANVVSRPVILTQENIPAIFDNNRTFYVSLVGERNSSLEHVTYGTLINVIPRFSSRG
QIEMSLTIEDGTGNSQSNYNYNNENTSVLPEVGRTKISTIARVPQGKSLLIGGYTHETNS
NEIISIPFLSSIPVIGNVFKYKTSNISNIVRVFLIQPREIKESSYYNTAEYKSLISEREI
QKTTQIIPSETTLLEDEKSLVSYLNY
>gi|74314944|ref|YP_313362.1| MxiD [Shigella sonnei Ss046]
MKKFNIKSLTLLIVLLPLIVNANNIDSHLLEQNDIAKYVAQSDTVGSFFERFSALLNYPI
VVSKQAAKKRISGEFDLSNPEEMLEKLTLLVGLIWYKDGNALYIYDSGELISKVILLENI
SLNYLIQYLKDANLYDHRYPIRGNISDKTFYISGPPALVELVANTATLLDKQVSSIGTDK
VNFGVIKLKNTFVSDRTYNMRGEDIVIPGVATVVERLLNNGKALSNRQAQNDPMPPFNIT
QKVSEDSNDFSFSSVTNSSILEDVSLIAYPETNSILVKGNDQQIQIIRDIITQLDVAKRH
IELSLWIIDIDKSELNNLGVNWQGTASFGDSFGASFNMSSSASISTLDGNKFIASVMALN
QKKKANVVSRPVILTQENIPAIFDNNRTFYVSLVGERNSSLEHVTYGTLINVIPRFSSRG
QIEMSLTIEDGTGNSQSNYNYNNENTSVLPEVGRTKISTIARVPQGKSLLIGGYTHETNS
NEIVSIPFLSSIPVIGNVFKYKTSNISNIVRVFLIQPREIKESSYYNTAEYKSLISEREI
QKTTQIIPSETTLLEDEKSLVSYLNY
>gi|31983567|ref|NP_858278.1| outermembrane protein MxiD [Shigella flexneri 2a str. 301]
MKKFNIKSLTLLIVLLPLIVNANNIDSHLLEQNDIAKYVAQSDTVGSFFERFSALLNYPI
VVSKQAAKKRISGEFDLSNPEEMLEKLTLLVGLIWYKDGNALYIYDSGELISKVILLENI
SLNYLIQYLKDANLYDHRYPIRGNISDKTFYISGPPALVELVANTATLLDKQVSSIGTDK
VNFGVIKLKNTFVSDRTYNMRGEDIVIPGVATVVERLLNNGKALSNRQAQNDPMPPFNIT
QKVSEDSNDFSFSSVTNSSILEDVSLIAYPETNSILVKGNDQQIQIIRDIITQLDIAKRH
IELSLWIIDIDKSELNNLGVNWQGTASFGDSFGASFNMSSSASISTLDGNKFIASVMALN
QKKKANVVSRPVILTQENIPAIFDNNRTFYVSLVGERNSSLEHVTYGTLINVIPRFSSRG
QIEMSLTIEDGTGNSQSNYNYNNENTSVLPEVGRTKISTIARVPQGKSLLIGGYTHETNS
NEIISIPFLSSIPVIGNVFKYKTSNISNIVRVFLIQPREIKESSYYNTAEYKSLISEREI
QKTTQIIPSETTLLEDEKSLVSYLNY
>gi|190895170|ref|YP_001985463.1| putative succinoglycan biosynthesis protein [Rhizobium etli CIAT 652]
MSIKAKSVSGIGWLSFANSANQVTTLIVFVILARHLTLEQFGLVMLAVLINNVFTIVFKE
GIIDLLIRNDDQVDGDIRPTAFWLLLMLAALCVAIQSGMIAPFVDHFFSADTSVYLAAMA
PIIVLNAMSVVNLANARKKFNFKISALRNFINGLLTGIVAIVMALLGYGAWSLIISRVAG
AIGSAVILWYEEPYWPRFAFNVRDARRIVSYSAPILQFRLLSYLSGRMPEFLLAAFAGPA
ALAIYRVGGRLIEAVNSLLLDSIANVLVTTFAKLRERDTIEPYVRVTSALLAILVPIYIG
CGAIAPQLTHVLYGGKWAESSFVLTLLSFQIVPALLKVIAITLFKTHDRTSKLRMLGVRD
IILSVLFALTATTGSPSIVAAAVVIGAFLTCTFYLSASQKSFGISATWVVKGGFPYCIAS
LAMFAMVYPLSGFLLSHMPPLVAAMVAALAGAFMYTALILVFFRKQSLDLLNELLFLVPS
RFKKLFVKHEAVSAQDERS
>gi|284172760|ref|YP_003406142.1| protein of unknown function DUF162 [Haloterrigena turkmenica DSM 5511]
MSDADGRRSKAAHIRRLLETEGDAVEENTIGFNRGRYESVADLEDYEELKSEARAIKENA
IERLPELIDELTATVEDNGGTVYLADDAADANRYIREVASEKDADRLVKSKSMTTEELEV
NEALEADGVDVVETDLGEWVLQVADEAPSHIVAPAIHRSEADIARLFNERFNPEEPLETA
EELTAFARERLGRLIREADVGMTGANFITADSGTIALVTSEGNARKSAVVPDTHVAVAGV
EKIVPSVEDLSPFIELIGRSGTGQDITSYISLLTPPVESPVVDVDEPDVAFADRDDDREF
HLVLIDNGRMAMREDDQLRETLYCIRCSACANSCANFQSVGGHAFGGETYSGGIATGWEA
GVHGYDSAAEFNDFCTGCSRCVNQCPVKIDIPWINTVVRDRLNRGGEAGQFEFLVEGLTP
DEEPGGIDLQKRLFGNYEALAKLGSATAPVSNWLAAAGPARTVLERVAGVDSRRELPEFK
RETLRDWFESRGSRVDAADAKREVVLYPDTYTNHVDVDRGKAAVRVLEALDVRVRIPAVP
ESGRAPLSQGMIDTADERASRVYAALAEHIDAGRDVVVVEPSDLAMFRREYEKLLPEASF
ERLREGSYEVLEYVYGLLENGADADALGGADAEIAYHSHCQQRTLGLEPYTTTVLEEVGY
DVLESDVECCGMAGSFGYKSEYYELSVDVGDRLREQFTEPEARDRIVAASGTSCEDQLGS
LLERDAVHPVELLDPRRRSGR
>gi|284167628|ref|YP_003405906.1| hypothetical protein Htur_4422 [Haloterrigena turkmenica DSM 5511]
MSDSLGIAAVGTYVPRRRITAEAVTEAWNRFDGAGIQETAVPGPDEDSLTMAAAAARRAL
EASDVDAGEIAALSFATTTPPLEEEDLSVRLGEFLGVGDDATRTLSTGSTNAGVRALTST
LAAGDGPALVVASDMPRGEPDSAIDHAAGAGAAAFVLTPDAPVTIREQADHAIDYPGTRF
RERGSTTVDSLDITPYDRSAYTETVGGAVDGLEADPSAVDAVALQAPDGKLPYRGAKVIG
TPSDAVEPHAVVHSLGDLGAASVPLSMASALVDGVDRLLAVGYGSGSTATALSVEASGAV
PGEVDLAGEETVSYAEYLRLRGEITSGEPDGGGAYVSVPSWKRSGPQRYRLEGGRCPSCG
SLNFLPDGACRQCYELVEYEPVQLERQGTIEAVSVISQGGAPPEFAELQARAGDYATAIV
AFDGPDGDTASAPVLVVDADAESVDVGDRVEATVRRIYTQEGVTRYGLKVRPLD
>gi|94152600|ref|YP_582002.1| phage integrase-like SAM-like [Cupriavidus metallidurans CH34]
MNPADWIDTGAVPPRPLPAKVDAALAYLAEALGHPVYAHWTLTRIKRRYGSLADAKAAQP
TVLKLLLTHDGAVEYWERGRLRTAPADQAPSPDAVLARLLHTHRRRFRSADASANAGAVP
ATAQTTGLVANPWLAAHSHADHAWLARTGRFAQPQAAANTLGAVDDAQALALFLRDRTGR
SSHTLRAYGAELRRLMRWCGTHGFGPFSDLTRQQLLAYRHTLEHGSSGTANTTPPLSEAT
RTRALAVVASLYGYWYATGYLHANPAAGLSAGSRARSGFVPTRLIPSALLDACDAWLDAN
SAGDLLPALRQRAIWALYRYAGVRLAELAWSAETALPRLEAEAPGRWTLYVCGKGRKVRA
IPLPAQCMVVLRAYRRARGLPPEPSAHETLPVIHGSKGEALQQTGLYREIKAIFAVVADG
LQAREPAKAMLLRAASPHWLRHAYARTLVVDHQVPLPAAQALLGHASVQTTAAYAKTDLT
QLRAFVDATFADDVP
>gi|56550653|ref|YP_161719.1| integrase/recombinase xerD [Cupriavidus metallidurans CH34]
MNPADWIDTGAVPPRPLPAKVDAALAYLAEALGHPVYAHWTLTRIKRRYGSLADAKAAQP
TVLKLLLTHDGAVEYWERGRLRTAPADQAPSPDAVLARLLHTHRRRFRSADASANAGAVP
ATAQTTGLVANPWLAAHSHADHAWLARTGRFAQPQAAANTLGAVDDAQALALFLRDRTGR
SSHTLRAYGAELRRLMRWCGTHGFGPFSDLTRQQLLAYRHTLEHGSSGTANTTPPLSEAT
RTRALAVVASLYGYWYATGYLHANPAAGLSAGSRARSGFVPTRLIPSALLDACDAWLDAN
SAGDLLPALRQRAIWALYRYAGVRLAELAWSAETALPRLEAEAPGRWTLYVCGKGRKVRA
IPLPAQCMVVLRAYRRARGLPPEPSAHETLPVIHGSKGEALQQTGLYREIKAIFAVVADG
LQAREPAKAMLLRAASPHWLRHAYARTLVVDHQVPLPAAQALLGHASVQTTAAYAKTDLT
QLRAFVDATFADDVP
>gi|30387222|ref|NP_848198.1| Cmx [Corynebacterium jeikeium]
MPFALYMLALAVFVMGTSEFMLAGLLPAIATELDVSVGTAGLLTSAFAVGMVVGAPVMAA
FARRWPPRLTLIVCLLVFAGSHVIGAMTPVFSLLLITRVLSALANTGFLAVALSTATTLV
PANQKGRALSILLSGTTIATVVGVPAGALLGTALGWRTTFWAIAILCIPAAVGVIRGVTN
NVGRSETSATSPRLRVELSQLATPRLILAMALGALINGGTFAAFTFLAPIVTETAGLAEA
WVSVALVMFGIGSFLGVTIAGRLSDQRPGLVLAVGGPLLLTGWIVLAVVASHPVALIVLV
LVQGFLSFGVGSTLITRVLYAASGAPTMGGSYATAALNIGAAAGPVLGALGLATGLGLLA
PVWVASVLTAIALVIMLLTRRALTKTAAEAN
>gi|17548641|ref|NP_521981.1| multidrug resistance 1 transmembrane protein [Ralstonia solanacearum GMI1000]
MTFRPNLAVVTLIGCQAVITLGLMVLVPIMPFFLRDLMGGGVAAADAVRWTSIALAAPGV
GALLCAPFAGRWCERFGYRRALLLALSLFVASMAMMALSRGLAMFIAGRLLQGASTVGVI
VTAFIARVSDPAGRGRALGWQESAVAAGALAGPVLGGVLQDVWSVRPLLLAVAVCTGCAV
LGLALSLREPAAPATHEASPEAGDGPSARGLLADPAFVRWLMAGALTQAGAFALVNVFAL
FVEARFAGMAALASKVGVLHALGWCATLVAGPLWGAWNDRRDPARQFAGAALACALALAL
MPWAAHLWQIGLLRVLQGACYAALAQSMLLICCRAAPPALQGRATVVAKSAMTLGQLLGP
LAVLVVLPFTGPAATLWLTAAMFIAAAAIARPRLVVRFSPVSDPR
>gi|60115553|ref|YP_209344.1| hypothetical protein SC039 [Salmonella enterica subsp. enterica serovar Choleraesuis str. SC-B67]
MKKNFFIILVALLLLIAFTVSSVVKYTSLLSEKNLYTVAGTQENYGFSVAKFIIQLNELY
TLINSDNTIDDVRLKFDILYSRLNVIYVKSEATAPLYKQQGYEETIDSINKKLEDIDGLL
SHNHPDYKKISTIIADIKPLTKTVTNLADMAEIAQRNDALKDFRSKRQQLWTLLFITGGL
ISLLLFVLFIYISKINRLLLSERAAFASKNAFLGMVGHELRTSLQAIVSIIDVVTNNLSG
GIKSGQIERLETAVSKMERQLNDLAEFAKIDNGSVEIKNTYNSLQAIVTNAVQDCIAIYE
KKDVTVKIKNNNDAVIFTDALRLNQVIENLTSNAIKYTERGEVNVDYFIEKGKVLNIVIS
DTGKGIPKDKLKFIFKPFTRVVDSKSTVPGFGMGLAIVAGIIRLLKGTIHISSEVNVGTT
VTVRIPIKLGDSSLATAEVSASAPGDVFGVLSLLVIDDNEMACSSLSSLLTNAGYIVEAT
TSPERALEKLLRKPYGHCCKVSDEAAFCLIQRPYISKTLLTRRISPRGSP
>gi|55376796|ref|YP_134647.1| hypothetical protein pNG7241 [Haloarcula marismortui ATCC 43049]
MSLFEQLDELAAQGKPAALLTIVRKDGSAPRDVGDKMIVTADEEYGTIGGGTVEHLAVQD
ARSVLSGADDPGIRTYELERGGNTGMVCGGEMDVFIDHVRGQAQLYIAGGGHISVELAPL
AERLGYAVTVVDDREAYADPTQFPDETDVIHGEYGEALGDLPMGTETAVAVATRSGTFDQ
AAVAAALDGEAGYVGLVASETKANHVLDSLAESGYARRDLSRVQTPVGLDLGGSGPAAVA
LSVLAEVTMDRHDATGARATRLNLDDLVVVRGGGDLGSGVVYRLQQAGFPVIVTEVDQPT
VVRRAVAFGAALYEDEVEVEGVTGRAAADIDEALELLADDVVPVLVDPEATVADDLDAAV
LVDAIMAKGAFDTGTRREDADVVVGMGPGFEAGEDVDAVVETDRGHELGRVFYDGTASEY
DGEPGERRGYTHERVLRAPTDGEWTPTVAIGDSVTAGDVVGTVGDRPVETEIDGLVRGLV
HGGLSVSEGTKLGDVDPRGESVDPTKISDKALCLGGGVLEAVLRLR
>gi|217388351|ref|YP_002333380.1| hypothetical protein pMG2200_19 [Enterococcus faecalis]
MKELKAKAKVTQAMTRDGLTLENQATGEVENISSREAEQDLSAPGPGGTADKLLERADAI
HDGHKAKKAAKQAGAVAAEGDAALHRPSARLQLSEEERADPDLQPYIRKSDKRADKLDKA
RAAIPKKRVPVKETVFDEASGKAKTVLHFDKQDKGPPSLKPNPAGRPVSEVFLFGHGKIH
EVEHENVGVEGGHKGEELAERQAGKAIRSTIRHHRLKPYWDAEKAERRLLSANAEYFYQK
SLRDNPEIAQAASNPISRFWQKQQIKRQYAKAARTAGQTAGAAAQGAAKTAGASTKAAKA
AAKESERAASFVARHWKGALAVLVLGLLMLLIIGGLQSCTAMFGSAGSGITASSYFSEDS
DMLAAEDAYAELEAELQDYLDNYEATHDYDEYHFDLDEISHDPYVLISILSALHDGIFTI
GEVQGDLSMLFDKQYILTENVVVETRYRTETDTWTDAEGNTHTDTYQVPYDYYICYVTLE
NFDLSHVPVYIMDEETLSFYSLYMSTLGNRPDLFSGSQYPNASTLTPPTYYDVPPEALED
ATFAAMLKEAEKYIGYPYVWGGSSPSTSFDCSGFISWVINHSGWNVGRLGAQGLYNICTP
VSSSQAKPGDLVFFKGTYDTPGVSHVGLYVGNNVMLHCGNPISYTNLTSNYWQSHFYSYG
RLP
>gi|17548713|ref|NP_522053.1| cobalt-zinc-cadmium resistance protein [Ralstonia solanacearum GMI1000]
MTLPRQQRRAIALIVALGALAGAALWWGMGARQAAHAESEAEQPAAHAEHAQAPKAEAAE
APHAETIAMTAEAIANAAIGVETAGAAQLRTEVVLPGEIRLNDDRTAHVVPRVAGVAEQV
AVELGQPVTRGQLLAVLSSPALSDQRSELQAAQQRLALAQEAHAREKRLWEQGIAAAQDY
QQARTALQEARIAADNARQKLAAIGAAPAGTALNRFELRAPFDGVVVARHLSQGEAVQAE
AAVFTIADLRTVWADFAVTAKDLEAVTTHATATVRATATGTAVQGKVSYVGALLGEQTRS
APARVTLDNPKRAWRPGMFVSVSVESGRVPVPVAVRADAVQTVDEKPSVFVPVPAGFEVR
PVKTGRSDGTWTEILDGLPAGTRYAAANSYVLKAEAGKSADHGH
>gi|148243969|ref|YP_001220208.1| CBS domain-containing protein [Acidiphilium cryptum JF-5]
MPFIHRQTPRRIQLGDFTTDRGIFRLIGFGACAGLFGVIAGWILLRMIGLINDLAYYGVW
STRMLAPGGAAPGGHPALWTILVPAGGAVAIGLMARYGSEKIRGHGIPEAIEAILLGGAR
LDLRVAILKPISSAISIGTGGPFGAEGPIIMTGGAAASLMAQCFTLTDAERKTLLVAGAC
AGMTAVFGTPVAALLLAVELLLFELKPRSIIPVATACITAAILRRLCMTPAPLFPYAGGV
IVDPLHALGWLGLGLAAGLGSALLTVLVYAAEDGFETLPIHWMWWPVLGGLVVGIGGVFD
PAALGVGYPDIARLLAGTLAGGAAIRLVLVKGVIWSVALGSGTSGGVLAPLLIIGGALGA
VLAPVMPHAAPGFWAVLGMAAMMGGTMRAPLTSTLFAVELTGNHLILLPVLAASMASMAV
TVLLMKRSILTEKIARRGHHLTREYSIDPLAVTRIRDIMATKVDTLAADLPVGAAIERFL
SHAAAHRAFPVTAPDGLVLGLVSRADILDWIGDEVRRDLPLRAMIAGREVTTAAPDEMAD
TIAVRMLTRNAPRIPVVDAEGRLLGIVSRADLLRVHQRVMLAETRRERFFLQGLFSSRKN
RIQNVPGMQNAEPQMIPILVNQNGAQNDVDTELR
>gi|55376427|ref|YP_134279.1| cadmium transporting P-type ATPase [Haloarcula marismortui ATCC 43049]
MNKQSITQYYRNHRKAIVTATSGLLYGGGWSLGYLTSFEMASAAILVLATVVGGYDIAKT
AYHEVTNRTLGIKTLVTLAAIGAIVIGEYWEAAAVVFLFSLGSYLEGRTMRKTRTALQEL
LEMTPDTATVRRDGTLQKVSARDVEEGEVVVVKPGGKIPVDGTVVDGESAVNQAPVTGES
APVHKADSDEVYAGTVNQEGALEIRTTGAGSDTTLERIIRRVEEAQEAQSPTESLIDRFA
KYYTPAVIALAIGAYAVTQNAILSLTLLVIGCPGALVIGPPVSIVSAIGNAARSGVLMKG
GEHLERAGKIDLVAFDKTGTLTKGETTVSGIEGFGVAAADVLSLAATAEKKSEHHLADAI
VDMARERQTAATDGGATVAQADDTDVGRRSVPDPDDFDVVAGKGVIAHADGQEVVVGNRA
LLDDRDVDVPDRVADYVREREGRGETVVHVVRDGDIIGAIAMRDELREAASGVVAALQDA
GIETVMLTGDNERTAAAVAEEVGIDEYRAELLPEDKQSVIEGYQADGHVVAMVGDGINDA
PSLATADVGIAMGAAGTDTAIETADMALMADDLERIPYAVKLSKATRWNVLENVGLAVLT
VTVLLAGVLTSYVTLASGMLVHEASVLLVILNGMRLLRY
>gi|194733789|ref|YP_002112976.1| histidine kinase [Salmonella enterica subsp. enterica serovar Schwarzengrund str. CVM19633]
MKKNFFIILVALLLLIAFTVSSVVKYTSLLSEKNLYTVAGTQENYGFSVAKFIIQLNELY
TLINSDNTIDDVRLKFDILYSRLNVIYVKSEATAPLYKQQGYEETIDSINKKLEDIDGLL
SHNHPDYKKISTIIADIKPLTKTVTNLADMAEIAQRNDALKDFRSKRQQLWTLLFITGGL
ISLLLFVLFIYISKINRLLLSERAAFASKNAFLGMVGHELRTSLQAIVSIIDVVTNNLSG
GIKSGQIERLETAVSKMERQLNDLAEFAKIDNGSVEIKNTYNSLQAIVTNAVQDCIAIYE
KKDVTVKIKNNNDAVIFTDALRLNQVIENLTSNAIKYTERGEVNVDYFIEKGKVLNIVIS
DTGKGIPKDKLKFIFKPFTRVVDSKSTVPGFGMGLAIVAGIIRLLKGTIHISSEVNVGTT
VTVRIPIKLGDSSLATAEVSASAPGDVFGVLSLLVIDDNEMACSSLSSLLTNAGYIVEAT
TSPERALEKLLRKPYDVVLSDLQMPGMTGDELYATVSSSQNPNRSTPFIFISAYSDAHSI
GQAPLLTKPVRLKDINLKIHEVMSNQGRVKSE
>gi|238025621|ref|YP_002909853.1| Phage integrase family protein [Burkholderia glumae BGR1]
MSVASGRCARAGHARGPFRDQVDPDCFSSERELLGPNFEQFPPASSPAIDRKVARNRRLR
ERQDAALARMEAAVVEAPRPDHTLKGWFDAAVVARLAAVGITTFDALLALIRRRRQRWYT
AVPRLGATGARRITDFLDQHAGTLGSLSRLALVPRRQLAPGDAALRPLARAGAEVVPLEA
LRVPAALDGSAGLNRAPVPAHQAEMNTDLQAVNAWIAIRGARSAQTQRAYRREAERLLLW
AIVAKGKPLSSLNTLDVAEYLEQFLANPQPAERWIGRGGVERFDLAWRPFAGPLSARSRD
TARRILTAMGAWLVRQQYLRVNPFEGLAAAAPVPIDTAGRTLTHAQWRYVLQTVWQPEPV
LGAEPDRSDAARADRIRRQRDAFVLLLAYATGLRRAELAAATTGDLSRKALDGALEDAYV
LRVDGKGRRRREVPMPARLMNLLRAELRARAEPLSLETAPADTPLVAHLVTGAALHPNTI
GALFKGIFARAAERLAPSYPGAAADLQRGSTHWLRHTFANHGLDAGADIRDMQALLGHAS
LATTTHYAKGDAARQYQTVDAFFNAALKGAGAAPAAAPAAVHETQG
>gi|51247054|ref|YP_066937.1| hypothetical protein DPPB83 [Desulfotalea psychrophila LSv54]
MVIPVPIMASEWGKRGLKLANVLVLAMLGILAMLSFSRWHYQSALTLLERPSLDKALAKL
NLSLHYLPFHSAGITLFADDLHRIETVKGQLYFRLAANANSLSLFKKELENSARAYKQAV
DLNPYDSTAMAGWASTLAALQSLSRRSDRQQLYDALPIFAKAQQLRPNSASRAYAFILYL
AERGMQSQMLTEIEQLMAIAPFLFYKLRKEDFYTDSLRSAVERGALQASTSTNLRGDALG
VLRNIALERKDFPTALSYCEQQLAFPYQRNSPNLYLQAGRLALQIEDTSKAISYFLEAFR
QNENKNSAIEQIFNSYHGVKRETDFFLFVKRAGQERELPAITDIYLGKSLMYSGQPELAI
ARFQRLTTGRYAGESYYCLARIYSEQKDWDRMELAAQKAVVEDRTRPEYHYLFARSLEQQ
KKYPQAEAAMNEVLTTSLRPNPWYFNKRGWIRYAQKKYSAAIADWQEASRLKPEVPGFLF
QISLAYQAGKNDELAREYAERAVVLEPGNARYQKQLAQLRRRS
>gi|206575535|ref|YP_002235865.1| hemagglutinin family protein [Klebsiella pneumoniae 342]
MREVRLFKTQAYRTIILYIQTDPNKGYSEGKWVLPSVYAGGKLTVDAASGISADVKTKNG
QALQGAITALGVQPGTEWLNGLNTRNDVQWNEVKDAYDSWNYKSQSLNPAVAAVIAIAAA
AVTAGTGLAALAGSGAITATGVTGATASAAVYGSAYAGMTSLVSQTAVALVENQGNLSKT
LSALGSSSSVKSLATSMVIGGALAGFDEVMNVSVAPEKARLPALVKDEGWSKVAQRVAGQ
SVISSSLNTGINGGSFKDNLVNALLSNIGNQVQAEGAGLIGNNGEVLGVAGKSVSHAVLA
GISAEIGRGDGKGAAAGALAAELAGVVMQSTLFEPANLNEQERQLQRLQEALNGNEAKEQ
TARVIGALTGALTTHTPEGAYSGADSAQNVYRYNMTEHMLQQYALDNQRDILAADKGDKE
AAKRVQARREAAIIVAAASGVGMALTAGSMTLVGAAPELVLAARLVIAGCKTNPALCLNQ
AGIYAADIVAPEAIIGTGAVTTGSTLILGKTEDNLKKLSQQLVKAYDELNITKTLNIQPV
ADFIKGETAAGTGLSTKTAD
>gi|220914773|ref|YP_002490081.1| protein of unknown function DUF1612 [Methylobacterium nodulans ORS 2060]
MRSPYAIDELFTGSTWRRLAGPAERAAEALLRLDERLARTEPALADGVRARAHFVDAQAA
LGLEGRLVLMEDLVLHDAAMPVRQPTPELARAMHVLAIRRRIAAARPDWPFAREGWSALF
GAVGRDPDGTEAPLESPRVEAPRRGDATEPQPWAMPRFGQDSFDDEDDGATSSGDEDELW
TADEASDPAFAGIDRLLARSRRTLADYNDLTTDEGRAALRVRDPQYGEAERLAAWRRIAL
KDVRELPAVLAAAVVLDAWFVLDPSERQPFLGPLLAAALLHQRGTARHHLPALALGLRES
RTRWLTVHPAPERLGAILRAAEAAAHAASRDLDRLSLARALMLRRVQAKRRTSRLPQLVE
VFLASPLVTVQSAAQRLGTSAQVVEAMLTGLGPACPRELTGRRRYRAWGIV
>gi|121583570|ref|YP_973988.1| MobA/MobL protein [Polaromonas naphthalenivorans CJ2]
MAIFHLSVKTVSRSAGRSATAAAAYRAGVEITDERTGEVHDYRRRGGVDSAQLFFPANAP
EWASDRNELWNAAEKSETRKNSTVAREFEVALPAELTTSERQELAHEFTKALVRKYGFAA
DCAIHFPHKKENQSKRKDAAVENGDSRNHHAHILCSTRKLTAEGFTVKTRELDDRKTGAD
QVVECRALFAEMTNAALAKAGHSARVDHRSLVAQGIDDRDAGIHLGPIATAIERRGEASE
KTRNHQERQAEAAGKVAALVAIAQAQVKAAEQAVAAAKAQAQAQAEQQAAALAAAQAREL
AISAQLTAFREIENDRVRDEALASIHRHVAAAGRSSAATGRALGFAQSDHAIIGKNLAAA
GGHLGRAIESARGRQHHRNAGAIAQALGRRLERFIPALAALPRQLEHHLVELVAKARRAQ
ARRRLDENKEDKAVLDLSGDLAAAKAERDRPPVWAAGIDPRSYYHPGKVAARQAAQPTPA
PQVKRAAAAGVADLRTPFQRSRQEAAQQAAHPHQEDQDNPGQAERMSAAELRAEIARLRP
PPLREVVERQPELVTARQSSDTLAEQWRQAQAMAAEAGRELENWRSAHPVRAKAHDSGLM
RAAVLVETEQRRQEAEAQRQRLAPRVEAATEHLKRTRSSVEERVKLEQAQALAKVAELER
IERQRQDQEQADRAKAQELDEVLSAFKGHALKRETKSLGYGDTGQQWNAIPEPLRKVIED
FNRLPQEARPVVLERMRENMQRDPQGVETFRQGLQSARGNDRGMSR
>gi|238023496|ref|YP_002907729.1| Phage integrase family protein [Burkholderia glumae BGR1]
MANRPQQLELPPPRTYSRTEFTALRARVKGLPIATIARLYFDPEEHEVLDVERLLRTMRD
DLVSIALREGSSVLVEHLQASIRKYGEPRLTPVSLQMIELAAGSWAKAAPAANHAVARWF
RPLVAQRLAEVDVATVGELVAYCNRRGGAWWRSVPRIGVGRARALVAWLRRHAETIGQTV
DADVDGVDPLLAAPETRVALRRGQLVPIHRLVVPHELAGARGANRAPAFPYISAAHDLDA
VFAYLHRYDGQAATQRAYWRELERFVLWCVLERGRPMSSILVDDCEAYKAFLANPSDTFR
GPPASRASGRWRPFALTPLSLDSQRYAVRTLRAAFDWLVKVRYLAGNPWVAVTDPKPVKR
ATKLQVQRALPIDVWSRVRAELAERAEGLGPQGPDWRVARALVLLMGDAGLRIEEAVTVE
RGGLQWWPAEDDTPATWMLRLIGKGSKERIVPLTEDTVQALREHWQDRGLDLDAPGAAAD
GVPLVAPTVVPPTPASREKFGVTETGEVTRVAGYTPRAARRVVTRALRRLLEQLPDWEES
ARRQLAATSPHAFRHTFGTQSAAAGMAIEVLQQVLGHGSLQTTTIYVNAEQQRMRQESAK
YHARLAARRAK
>gi|238025678|ref|YP_002909910.1| Phage integrase family protein8 [Burkholderia glumae BGR1]
MANRPQQLELPPPRTYSRTEFTALRARVKGLPIATIARLYFDPEEHEVLDVERLLRTMRD
DLVSIALREGSSVLVEHLQASIRKYGEPRLTPVSLQMIELAAGSWAKAAPAANHAVARWF
RPLVAQRLAEVDVATVGELVAYCNRRGGAWWRSVPRIGVGRARALVAWLRRHAETIGQTV
DADVDGVDPLLAAPETRVALRRGQLVPIHRLVVPHELAGARGANRAPAFPYISAAHDLDA
VFAYLHRYDGQAATQRAYWRELERFVLWCVLERGRPMSSILVDDCEAYKAFLANPSDTFR
GPPASRASGRWRPFALTPLSLDSQRYAVRTLRAAFDWLVKVRYLAGNPWVAVTDPKPVKR
ATKLQVQRALPIDVWSRVRAELAERAEGLGPQGPDWRVARALVLLMGDAGLRIEEAVTVE
RGGLQWWPAEDDTPATWMLRLIGKGSKERIVPLTEDTVQALREHWQDRGLDLDAPGAAAD
GVPLVAPTVVPPTPASREKFGVTETGEVTRVAGYTPRAARRVVTRALRRLLEQLPDWEES
ARRQLAATSPHAFRHTFGTQSAAAGMAIEVLQQVLGHGSLQTTTIYVNAEQQRMRQESAK
YHARLAARRAK
>gi|238023303|ref|YP_002907536.1| Phage integrase family protein [Burkholderia glumae BGR1]
MANRPQQLELPPPRTYSRTEFTALRARVKGLPIATIARLYFDPEEHEVLDVERLLRTMRD
DLVSIALREGSSVLVEHLQASIRKYGEPRLTPVSLQMIELAAGSWAKAAPAANHAVARWF
RPLVAQRLAEVDVATVGELVAYCNRRGGAWWRSVPRIGVGRARALVAWLRRHAETIGQTV
DADVDGVDPLLAAPETRVALRRGQLVPIHRLVVPHELAGARGANRAPAFPYISAAHDLDA
VFAYLHRYDGQAATQRAYWRELERFVLWCVLERGRPMSSILVDDCEAYKAFLANPSDTFR
GPPASRASGRWRPFALTPLSLDSQRYAVRTLRAAFDWLVKVRYLAGNPWVAVTDPKPVKR
ATKLQVQRALPIDVWSRVRAELAERAEGLGPQGPDWRVARALVLLMGDAGLRIEEAVTVE
RGGLQWWPAEDDTPATWMLRLIGKGSKERIVPLTEDTVQALREHWQDRGLDLDAPGAAAD
GVPLVAPTVVPPTPASREKFGVTETGEVTRVAGYTPRAARRVVTRALRRLLEQLPDWEES
ARRQLAATSPHAFRHTFGTQSAAAGMAIEVLQQVLGHGSLQTTTIYVNAEQQRMRQESAK
YHARLAARRAK
>gi|117676096|ref|YP_863672.1| outer membrane efflux protein [Shewanella sp. ANA-3]
MLSIRTAPGSGALGRRNIKSRCILFSLLFFISSSGLSAEPGDSTITLTNAVQRALSQNPS
LKVFPYRYAALQGQAETAGLRPAYELGFDAENVGGTGDFSGASGAELTIALSSVIEMGDK
RAARQGVISHSRSVLNASRQVESLALLGEVTRRYVDVLAAQEQVTLAGEAAQLASESLRI
VKKRATAGATPEAEVKRAQAAAEQAKLALLSEQQRLAYLKVSLSALWGVTSPDFDKVEGD
LFQFGEDVAFDLLYAKVEKNPAIEVFAAESRLKEAEIRLAQTQSSADISWSVGVRRLQET
DDTALVAGFSMPLFSGKRNVGAVSTALAEKNQVLAERDVMLLDLHTQLFRAFHNRKQAIV
AVEALRTAIIPALEQALVETQAAYQRGRYGYLDYVSARQELLSARRTQIEAAAAALTYGA
EIEQLTAEPLALTQYGEDNTFSGTPQ
>gi|284167297|ref|YP_003405575.1| Na+/H+ antiporter NhaC-like protein [Haloterrigena turkmenica DSM 5511]
MAAGTFGIWSVLPLLVAIVLALLTRKAALALFIGVWAGGAIYHYQDSTALLTTYLEDLGI
PAAEALSQILGIFVAGIWGLVQSTTWVVESVGNSVFNMQIVVFCFLLGSAVAMIWRLGGT
HAVTTWATNHVDTKRKAGLAAWAIGLLMFFDDYANSAIVGTTMKDISDNLRMSREKLAYI
VDSTAAPVSTLTLSSWAAFQLSMIDAGYQATDLSASETPSSFVIFLQSIPFNMYAILAIA
MVAIIVVSQRDYGEMLTAEHRAAATGEVTGEDAQPMQDVKEELGEPNLKNPRLRIFFVPV
LVLVAVMVAGVLWSGYSPGAGYYEIIINADYASSLVVSAVAMVATTFYYAYRLGLQSVSE
SVDTTIEGFEIMMHAVAILVFAWSIGEVVSALGTGDYVAGYANAFLTPEILIVIVMIVSA
FMAFTGDSWAAMGALTPIAVPIAWNLTGNHTMVAVAVGAVFSGAIFGDHTSPISPSTVLS
ATFTGADLIDHVRTQIYYAVPVMMVSVLLMLIWGYGNPIWGRSIWVAVALLPLGVLMLVG
VVYGLSQIDADRKDIDLATIRDVDQSSTSETPLHLDQDHPLSDGKQVDNTPDTD
>gi|17549772|ref|NP_523112.1| transmembrane two-component sensor kinase transcription regulator protein [Ralstonia solanacearum GMI1000]
MQSIRKTLLWWLSGGLLAGIVAATLLIYAQARQEANALFDYQMQQVAAALPSQWIDPPPP
ALAGIAHDDDVVIRIWDDTGRSLYLSHARPDLPTQAELGFSDVVTPEGTWRVYSVAFGPA
VVQIAQPYSARHEVAARMALRTVAPLLILLPLLAWLVWLAVGRGLSPLGTVARQVQTRDA
AALSPLPTHGLPAEIRPLTTALNDLLARLGGALAHQRAFVADAAHALRTPLAALKLQLQV
ADRAQSEDERRAAHADLHRGVERMIRLVGQLLTLARQEPGAADTQRGPVALDVIAAEVVA
ELSPAALQKRIDLGIAVESQPASVGGNADALRVLLVNLVDNALCYCPEGARVDVSTGHAP
DGGAQLIVEDNGPGIPAAERERVLDRFYRPAQAPTGGSGLGLAIVREIAQAHDATLSLEA
REGGGLRVVLRFPFRAAA
>gi|238025599|ref|YP_002909831.1| EntS/YbdA MFS transporter [Burkholderia glumae BGR1]
MTTLTVGGYSLGNLDGISSVAAAAQQYNDNRTTSNLINYQAALANAAASATSLIPGEGAA
FAGNAIAANIKNLSQNHSTMSASDFESSAIAIAGALATLVGQGVEISGLAAANINPLVGG
GVFTLGEFINAVGFVISAAGVVIDSGTIAQIATQSLQALGLAPSPSGQYSPVTLSSSNFI
CDATNAATMWDIVKGDNTEQINSAPSNNGSGLNISNSIGGDIIVAPGSPGSPYTFSISGS
DNNIMGINSTPITGSAVGVNVSGSGNTINAGTGTSVSLSNTNGNFDVVNSNGDQFNQGGG
ISLASNTQANVNGNGNGISVANGDSMGAYGGGNTINAASNSLVVASSTNGAFDTINTNGN
TFGGTVANGQGTGVWLNQDAQANVNGNNNGISVTSGDSMGAYGGGNTINAASNSLVVASG
TNGSYDTINANGNSFGGTTANGQGTGVWLDKNVQANVNGNNIGISVTSGDSMGAYGGGNT
INATPNSVVYASGTNGSYDTINANGNSFGGAAANGQGTGVWLDKNVQANVNGNNIGISVT
SGDSMGAYGGGNTINATPNSVVYASGTNGSYDTINANGNSFGGAAANGQGTGVWLDKNVQ
ANVNGNNIGISVTSGDSMGAYGGGNTINATPNSVVYASGTNGSYDTINANGNSFGGTAAN
GQGTGVWLDKNVQVNVNGAGNGIALNSGDSVGVYGGGNVVDAAPITTTAIYNTNGNAVVV
NATGDLFGAVTANGQGSGIWLGQNAQATVNGNGNGIGLTAGATLTATGNSDIVNAAAGSV
VNVSGTGDEINGSNSIINIAGNNETIWLSGESNVVTVTGQNVTVYAQNSTVNFVGSAANN
NNNKLIGVKNTGSGWSSNDAWYALTGSSHPIGATAPFQLPVFTDPSASVPGDNVPNATDP
VWIFIPYTYSPSGEPILSEPIIVTAPPDVGDSDPIILNLNGDKVQTTALEGSTTYFDMEN
EGEKNQTAWGTTGEGYLVYDPEDVDNAAVVTKDAQLVGGFGALQTMAQQFDGTGHGDLTV
ADALWANLKVWVDKTGSGNFQSGQLMSLDQLGITSIDLDGNQTDRNSNGNKIITDSSFTR
ADGSRGDIAGVDLMFSRNDTPSLVDAQVHNLISAMSLAGAAPGGQTSTGVADQNNLAALA
LPSH
>gi|157412227|ref|YP_001481570.1| ISEc8 transposase [Escherichia coli APEC O1]
MNDTSSDDILLLKQRLAEQEALIHALQEKLSNREREIDHLQAQLDKLRRMNFGSRSEKVS
RRIAQMEADLNLLQQESDTLTGRVDDPAVQRPLRQTRTRKPFPESLPRDEKRLLPTEPCC
PECGGSLSYLGEDAAEQLELMRSAFRVIRTVREKHACRRCDRIVQAPAPSRPIERGIAGP
GLLARVLTSKYAEHTPLYRQSEIYARQGVVLSRSVLSGWVDACCRLLAPLDEALQHYVLT
DGKLHADDTPVPVLLPGNKKTKTGRLWTYVRDDRNAGSALAPAVWFAYSPDRKGIHPQTH
LAGFSGVLQADAYAGFNELYRDGHIKEAACWAHARRKIHDVHVRTPSALTEEALKRIGEL
YAIESELRGKRAEERQAVRHQKVLPLLASLEGWLREKQKTLSRHSELAKAFGYALNQWPA
LTRYAEDGWVEVDNNIAENALRLVSLGRKNWLFFGSDHGGERGASLYSLIGTCKLNGVDP
ERYLHHVLDVIADWPVNRVGALLPWRVTLPA
>gi|219873353|ref|YP_002477494.1| hypothetical protein BGAFAR04_F0047 [Borrelia garinii Far04]
MKKISSAMLLGAILIFVNCKSNAGESAGKDDPTSKFYQAVIQLGNGFLDVFTSFGGLVAD
ALGFKADPKKSEVKTYFDSLAKKLEETKKGLSELPKGNTGNGGADAAGGGGADAADGGAD
AVGNAIKEISEWLEEMAKAAAEAAKAAADGGAAAVGNVIKANNKAAKGGEEASVNGIANG
IKGIVEAAEKAGEEGKLNAADGAKEGNKDAGKLFATKKNDEGGTAAAAEKAGEEGKLNAA
AGGEKGNKDAGKLFATKKNDANGGGGDAADAEKAAAAVSAVSGEQILKAIVDAAAKGDGK
VAAVEDVKNATNPIAAAIGSSGADKNAAAFATLTKDDQIAAAIVLRGMAKDGEFALKNDA
HANAEKAVKNVVESAVNKKLASG
>gi|186474669|ref|YP_001863640.1| multi-sensor signal transduction histidine kinase [Burkholderia phymatum STM815]
MSHLAASAAHTDTVLIVDDTPANLGVVVDSLEARGIRVLVALDGIEALERAAFSQPDLIL
LDVKMPGIDGFETCRRLKRDERTRDIAVIFMTSLTGNEDRVEGFSAGGVDYVTKPLRVDE
TLARVGVHLELRAMHKQLLAQNRQLLAEVAVRKETEAALSQARDDLERRVASRTEELARA
NANLQAQIDERRRADARLHASEARFRAIVETSPVPLCITSMPAGRILYTNEPLRALFGMD
EGMSANMTYFYADPGEREHLIQYLRTEGSLRNVEVQFRRPDGTQFWAMATARVATYDDSL
AIYVGLNDITGRKQMEQELVESREQQRELSAYMEAIREEERKRIAMEIHDELGQLLTALK
MDVSLLKMRLTQDPEAMKKTDDMRELVEGTIWMVRNVASHLRPAALNFGIVSALEWLVDE
FNRRNAIPCELHIVGGEPALSDAHATAVFRIVQASLTNVTRHADATRVDVTLISTAEKLE
LHVRDDGRGFDQQVVRRDYSYGLLGMNERARLIGGSLSIGSAPGAGTTVSIHIPLDGGPR
T
>gi|146280213|ref|YP_001170370.1| hypothetical protein Rsph17025_4215 [Rhodobacter sphaeroides ATCC 17025]
MLNPAMLQGFARLAERLGTAVPAAPAGSAARRPRPVADPPPRPEPQGRHQAFPLFAPPAS
DCAPPPHAVLAARLPPPAGASTAAIGAWLAGEIHDPLAPVLALGAQGKALAEDLLRIEIQ
LFGQGEAGLAEAGARASCDLSTGREDAAWLQSLFGPEPAGGAPSACEAAAQDFVRALAEV
YETFEPEAAAALALHGATLKIAPDLARLLAGVKALEADWLEEGPAGGMAAQDLRGAPSPA
ADLRRPTVLRRAAFLHLLTSRSVPGGLRDALVETRFAQALALAPESLLTPGAIEARLSEA
PARERLEDLLAGLAWACLTPTGGVGTSGAPPPDPVDLFERFRERATIREHEGGQPRPLAE
RESLCELATGLALRPGDLLRAWHLVPDLAADLRALSFRTRPRTLHPARSP
>gi|190571926|ref|YP_001967650.1| KfrA [Comamonas testosteroni CNB-1]
MAITKEQIFAVADELDAAGQNPTLASVRKQLGGGSFTTISEAMNEWRARKASQAAPIREP
APAAITEKLAELGGDLWAVALEMANNRLAAEREALEAVRQEMEAARQEAAELADQLTGEL
DEAKGRIEALEAAETDAKGEAGALREKLAAASERAATAEARAGELRTELDHAHQEARQAR
AERDKAQEKAAASADQAEALRADLAAANSRATEIERRAGELRADLERANQATDQARAALA
EQQKATEAAAGQLDQVRGELAKVQAKAEAEREAHQEQRKAAAAEAHRQAERLTATQAERD
AARKEASQAREDAATLRGRLEALETVMAQEKGKTGGAKKT
>gi|289937469|ref|YP_003482071.1| major facilitator superfamily MFS_1 [Natrialba magadii ATCC 43099]
MSGLSRRELEFALLISSAHFAQHVFYRVLPPLIPVLAVALEYPLWQLGLLITLYSIGMGV
VQAPLGVLADRIDRRYLLPTGIVISGAAYVLFAFAPVLGGPLPTVTILETTFEGGFLAMA
GAMVIVGVGLAVVHPAGYPMITDNVDEQHKGKVLGFFGASSKLGDAATPAAIAGLILLLS
WEGIILGFGAAGVLYGAALFLALRSDEFETVPSGQRTEGDADPTTTTELVREERRTFLYP
MTAIYVFFVSSGATSHAITAFLPAFLVAVYAHSFEVFGVHVGAESVASGYFALVLLAGAA
MQLYLGGVSDEYDSRLVLVCCMGLATVGMVALAVFDLHPAALIAVLFVLGGGLYGVNPAR
DALISDLTPPEFEGRAFGYIFTAATLTGAAFPTLIGYLLEHLGMRAGYLVMSIGTVLAAA
CVALLYSDWVYVPESEPDSDLRTDPEGSD
>gi|238023317|ref|YP_002907550.1| Phage integrase family protein [Burkholderia glumae BGR1]
MLDVERLLRTMRDDLVSIALREGSPVLVEHLQASIRKYGEPRLTPVSLQMIELAAGSWAK
AAPAANHAVARWFRPLVAQRLAEVGVATVGELVAYCNRRGGAWWRSVPRIGVGRARALVA
WLRRHAETIGQTVDADVDGVDPLLAAPETRVALRRGQLVPIHRLVVPHELAGARGANRAP
AFPYISAAHDLDAVFAYLHRYDGQAATQRAYWRELERFVLWCVLERGRPMSSILVDDCEA
YKAFLANPSDTFRGPPASRASGRWRPFALTPLSLDSQRYAVRTLRAAFDWLVKVRYLAGN
PWVAVTDPKPVKRATKLQVQRALPIDVWSRVRAELAERAEGLGPQGPDWRVARALVLLMG
DAGLRIEEAVTVERGGLQWWPAEDETPASWMLRLIGKGSKERIVPLTEDTVAALREHWQD
RGLDLDAPGAAADSVPLVAPTVVPPTPASREKFGVTDAGEVTRAAGYTPRAARRVVTRAL
RRLLEQLPDWEESARRQLAATSPHAFRHTFGTQSAAAGMAIEVLQQVLGHGSLQTTTIYV
NAEQQRMRQESAKYHARLAARRAK
>gi|49176954|ref|YP_025722.1| TetA [Escherichia coli]
MSTNLSVIKNPRVQSDQRRLVRRPDVKPNIPLIVILSTVALDAVGIGLIMPVLPGLLRDL
VHSNDVTAHYGILLALYALVQFACAPVLGALSDRFGRRPILLVSLAGATVDYAIMATAPF
LWVLYIGRIVAGITGATGAVAGAYIADITDGDERARHFGFMSACFGFGMVAGPVLGGLMG
GFSPHAPFFAAAALNGLNFLTGCFLLPESHKGERRPLRREALNPLASFRWARGMTVVAAL
MAVFFIMQLVGQVPAALWVIFGEDRFHWDATTIGISLAAFGILHSLAQAMITGPVAARLG
ERRALMLGMIADGTGYILLAFATRGWMAFPIMVLLASGGIGMPALQAMLSRQVDEERQGQ
LQGSLAALTSLTSIVGPLLFTAIYAASITTWNGWAWIAGAALYLLCLPALRRGLWSGAGQ
RADR
>gi|284172843|ref|YP_003406225.1| protein of unknown function DUF21 [Haloterrigena turkmenica DSM 5511]
MLVGAVAGGLLPSDLVAPAGVAALLVLLVLSGFFSSAEIAMFSLAQHRIEALVEDGTPGA
ETVQALKDDPHRLLVTILVGNNLVNIAMSSIATGLFAMYMSQGRAVLAATFGVTAVVLLF
GESAPKSYAIENTESWALSVARPLKISEYALFPLVITFDWLTRVINRLTGGGTAVEESYV
TREELRNLIRTGESEGIIETDEREMLQRVFRFTDTIAKEVMTPRLDVTAVAREASVDEAV
AKCVESGHTRLPVYDGDLDTVVGVVELGDLVRDRQYGETEDETLELYLEETLHVPESKQV
DELFREMRQQRVEQVVVIDEFGTTEGIVTTEDIVEAIVGEILETQEDEPIEVVDDRTVRV
NGEVNIEDVNDALEIDLPEGEEFETIAGFVFNLAGRLVEPGETFTYDGVDLTVETVDTTR
IKRVRIVEPEPSATDDSGISATS
>gi|257372987|ref|YP_003175761.1| hypothetical protein Hmuk_3308 [Halomicrobium mukohataei DSM 12286]
MDDAAVSARRCSPTVHVHDVQSLLERPQRARDPIDIVMTPEQLHQRNCKRALAQRSRPRS
SVLFRTPIDVASRVLSTHEGRAVETLDRLDRLRLFRTLLDEPPAGVGALTTVYGTALTEH
AESIEVAREELQLLTGGRADRAEALDDVRSSLSAAASADTRALRTGVGALVDALDERVAA
APAPGAVFRACASAIEETDGAVWSATFPTIERIDLAGVSTLGAPIRDFLTAVEAATDVAV
HYYLRAGTGPRIARRLAARSGIADTAPDRVDPSPDRRLDQPPRTTEIAVETRHDEARTAA
AIVDGALEAGAGVDDVALVARDVDRYERPVRRALSTYGRHPSVWTQLPLTRTLPYRLVAA
VCELLGAAAADDIAADTLVEPLALQWIAPRGRRDRPTPPSTIHALDRALDGASRSRVGWL
TAVGKLDGVDTTAREAAAGLLNWIGQQPAEPAPADICSVLEPVVDAFEEGVLPRRAASDG
PDYTETAQTARAVERVAGTDDGDHLLRETRAKYADWLERGHLDPSWDTVLTVLDALATAR
PGRREHANAERIDVLDATDAWLRTYSLVIALGFVDGEWPQRPHGELPAELRAAIVRGQTR
SARQFPVRGAWSTERDLDHFADAVRAATDHLVVTRYTRDVDGVRYDRSPLLAHLDANRLA
PERVRRLRAGDASTLHDWIDDGTSVGGGGR
>gi|91791107|ref|YP_552057.1| FAD-dependent pyridine nucleotide-disulphide oxidoreductase [Polaromonas sp. JS666]
MSETVIIAGAGQAAGQAVASLRQEGFDGRIVLVGAEPVLPYQRPPLSKAFLAGTLPLERL
FLKPPAFYEQARVDTLLGVAVTELDAARRQVRLDDGRELAFDHLLLATGGRARRLDCPGA
DHPRLHYLRTVADVDGIRAALRPGARLVLIGGGYVGLEIAAVAAKLGLAVTVLEAAPTVL
ARVTCPAVARFFESVHRQAGVTIRCATTVSGIEGDASLARVVTGDGERIDADLVIAGIGL
LPNVELAQAAGLVCDNGIVVDEECRTSVPGIFAAGDCTQHPNAIYDSRLRLESVHNAIEQ
GKTAAAAMCGKARPYRQVPWFWSDQYDLKLQTAGLNRGYDQVVMRGSTDNRSFAAFYLRD
GRLLAVDAVNRPVEFMVAKALIANRTVIAPERLADERIAAKDLAG
>gi|82524564|ref|YP_406159.1| ISSfl2 ORF [Shigella dysenteriae Sd197]
MTESSDYESVQVFIGVDVGKDTHHAVAINRSGKRLFDKALPNDENKLRSLISDLKQHGQI
LLVVDQPATIGALPVAVARSEGVLVGYLPGLAMRRIADLHAGEAKTDARDAAIIAEAART
LPHALRTLKLADEQIAELSMLCGFNDDLAAQTTQASNRIRGLLTQIHPALERVLGPRLEH
PAVLDLLQRYPSPEKLASLGEKKLAAQLCKLAPRLGKRLAADIAQALAEQTVVVPGTNAA
AVVLPRLALQLITLRKQRDEVALEVEQRVLAHPLYPVLTSMPGAGVRTAARLLTEVACRA
FASAAHLAAYAGLAPVTRRSGSSIRGEHPSRRGNKALKRALFLSAFAALRDPLSRAYYTR
KMSQGKRHNQALIALARRRCDVLFAMMRDGTFYPPQGS
>gi|221218573|ref|YP_002527531.1| tetracycline efflux protein TetA [Escherichia coli]
MSTNLSVIKNPRVQSDQRRLVRRPDVKPNRPLIVILSTVALDAVGIGLIMPVLPGLLRDL
VHSNDVTAHYGILLALYALMQFACAPVLGALSDRFGRRPVLLVSLAGAAVDYAIMATAPF
LWVLYIGRIVAGITGATGAVAGAYIADITDGDERARHFGFMSACFGFGMVAGPVLGGLMG
GFSPHAPFFAAAALNGLNFLTGCFLLPESHKGERRPLRREALNPLASFRWARGMTVVAAL
MAVFFIMQLVGQVPAALWVIFGEDRFHWDATTIGISLAAFGILHSLAQAMITGPVAARLG
ERRALMLGMIADGTGYILLAFATRGWMAFPIMVLLASGGIGMPALQAMLSRQVDEERQGQ
LQGSLAALTSLTSIVGPLLFTAIYAASITTWNGWAWIAGAALYLLCLPALRRGLWSGAGQ
RADR
>gi|256367700|ref|YP_003108191.1| TetA [Escherichia coli]
MSTNLSVIKNPRVQSDQRRLVRRPDVKPNRPLIVILSTVALDAVGIGLIMPVLPGLLRDL
VHSNDVTAHYGILLALYALMQFACAPVLGALSDRFGRRPVLLVSLAGAAVDYAIMATAPF
LWVLYIGRIVAGITGATGAVAGAYIADITDGDERARHFGFMSACFGFGMVAGPVLGGLMG
GFSPHAPFFAAAALNGLNFLTGCFLLPESHKGERRPLRREALNPLASFRWARGMTVVAAL
MAVFFIMQLVGQVPAALWVIFGEDRFHWDATTIGISLAAFGILHSLAQAMITGPVAARLG
ERRALMLGMIADGTGYILLAFATRGWMAFPIMVLLASGGIGMPALQAMLSRQVDEERQGQ
LQGSLAALTSLTSIVGPLLFTAIYAASITTWNGWAWIAGAALYLLCLPALRRGLWSGAGQ
RADR
>gi|256367777|ref|YP_003108334.1| tetracycline resistance protein class A [Escherichia coli]
MSTNLSVIKNPRVQSDQRRLVRRPDVKPNRPLIVILSTVALDAVGIGLIMPVLPGLLRDL
VHSNDVTAHYGILLALYALMQFACAPVLGALSDRFGRRPVLLVSLAGAAVDYAIMATAPF
LWVLYIGRIVAGITGATGAVAGAYIADITDGDERARHFGFMSACFGFGMVAGPVLGGLMG
GFSPHAPFFAAAALNGLNFLTGCFLLPESHKGERRPLRREALNPLASFRWARGMTVVAAL
MAVFFIMQLVGQVPAALWVIFGEDRFHWDATTIGISLAAFGILHSLAQAMITGPVAARLG
ERRALMLGMIADGTGYILLAFATRGWMAFPIMVLLASGGIGMPALQAMLSRQVDEERQGQ
LQGSLAALTSLTSIVGPLLFTAIYAASITTWNGWAWIAGAALYLLCLPALRRGLWSGAGQ
RADR
>gi|161867926|ref|YP_001598107.1| TetA [Salmonella enterica subsp. enterica serovar Choleraesuis]
MSTNLSVIKNPRVQSDQRRLVRRPDVKPNRPLIVILSTVALDAVGIGLIMPVLPGLLRDL
VHSNDVTAHYGILLALYALMQFACAPVLGALSDRFGRRPVLLVSLAGAAVDYAIMATAPF
LWVLYIGRIVAGITGATGAVAGAYIADITDGDERARHFGFMSACFGFGMVAGPVLGGLMG
GFSPHAPFFAAAALNGLNFLTGCFLLPESHKGERRPLRREALNPLASFRWARGMTVVAAL
MAVFFIMQLVGQVPAALWVIFGEDRFHWDATTIGISLAAFGILHSLAQAMITGPVAARLG
ERRALMLGMIADGTGYILLAFATRGWMAFPIMVLLASGGIGMPALQAMLSRQVDEERQGQ
LQGSLAALTSLTSIVGPLLFTAIYAASITTWNGWAWIAGAALYLLCLPALRRGLWSGAGQ
RADR
>gi|170650807|ref|YP_001740033.1| tetracycline resistance protein, class A [Escherichia coli SMS-3-5]
MSTNLSVIKNPRVQSDQRRLVRRPDVKPNRPLIVILSTVALDAVGIGLIMPVLPGLLRDL
VHSNDVTAHYGILLALYALMQFACAPVLGALSDRFGRRPVLLVSLAGAAVDYAIMATAPF
LWVLYIGRIVAGITGATGAVAGAYIADITDGDERARHFGFMSACFGFGMVAGPVLGGLMG
GFSPHAPFFAAAALNGLNFLTGCFLLPESHKGERRPLRREALNPLASFRWARGMTVVAAL
MAVFFIMQLVGQVPAALWVIFGEDRFHWDATTIGISLAAFGILHSLAQAMITGPVAARLG
ERRALMLGMIADGTGYILLAFATRGWMAFPIMVLLASGGIGMPALQAMLSRQVDEERQGQ
LQGSLAALTSLTSIVGPLLFTAIYAASITTWNGWAWIAGAALYLLCLPALRRGLWSGAGQ
RADR
>gi|74314918|ref|YP_313336.1| ISSfl2 ORF [Shigella sonnei Ss046]
MTESSDYESVQVFIGVDVGKDTHHAVAINRSGKRLFDKALPNDENKLRSLISDLKQHGQI
LLVVDQPATIGALPVAVARSEGVLVGYLPGLAMRRIADLHAGEAKTDARDAAIIAEAART
LPHALRTLKLADEQIAELSMLCGFDDDLAAQTTQASNRIRGLLTQIHPALERVLGPRLEH
PAVLDLLQRYPSPEKLASLGEKKLAAQLCKLAPRLGKRLAADIAQALAEQTVVVPGTNAA
AVVLPRLALQLITLRKQRDEVALEVEQRVLAHPLYPVLTSMPGVGVRTAARLLTEVACRA
FASAAHLAAYAGLAPVTRRSGSSIRGEHPSRRGNKALKRALFLSAFAALRDPLSRAYYTR
KMSQGKRHNQALIALARRRCDVLFAMMRDGTFYTPQGS
>gi|82524756|ref|YP_406317.1| ISSfl2 ORF [Shigella boydii Sb227]
MTESSDYESVQVFIGVDVGKDTHHAVAINRSGKRLFDKALPNDENKLRSLISDLKQHGQI
LLVVDQPATIGALPVAVARSEGVLVGYLPGLAMRRIADLHAGEAKTDARDAAIIAEAART
LPHALRTLKLADEQIAELSMLCGFDDDLAAQTTQASNRIRGLLTQIHPALERVLGPRLEH
PAVLDLLQRYPSPEKLASLGEKKLAAQLCKLAPRLGKRLAADIAQALAEQTVVVPGTNAA
AVVLPRLALQLITLRKQRDEVALEVEQRVLAHPLYPVLTSMPGVGVRTAARLLTEVACRA
FASAAHLAAYAGLAPVTRRSGSSIRGEHPSRRGNKALKRALFLSAFAALRDPLSRAYYTR
KMSQGKRHNQALIALARRRCDVLFAMMRDGTFYTPQGS
>gi|74314865|ref|YP_313283.1| ISSfl2 ORF [Shigella sonnei Ss046]
MTESSDYESVQVFIGVDVGKDTHHAVAINRSGKRLFDKALPNDENKLRSLISDLKQHGQI
LLVVDQPATIGALPVAVARSEGVLVGYLPGLAMRRIADLHAGEAKTDARDAAIIAEAART
LPHALRTLKLADEQIAELSMLCGFDDDLAAQTTQASNRIRGLLTQIHPALERVLGPRLEH
PAVLDLLQRYPSPEKLASLGEKKLAAQLCKLAPRLGKRLAADIAQALAEQTVVVPGTNAA
AVVLPRLALQLITLRKQRDEVALEVEQRVLAHPLYPVLTSMPGVGVRTAARLLTEVACRA
FASAAHLAAYAGLAPVTRRSGSSIRGEHPSRRGNKALKRALFLSAFAALRDPLSRAYYTR
KMSQGKRHNQALIALARRRCDVLFAMMRDGTFYTPQGS
>gi|187734399|ref|YP_001883173.1| transposase [Shigella boydii CDC 3083-94]
MTESSDYESVQVFIGVDVGKDTHHAVAINRSGKRLFDKALPNDENKLRSLISDLKQHGQI
LLVVDQPATIGALPVAVARSEGVLVGYLPGLAMRRIADLHAGEAKTDARDAAIIAEAART
LPHALRTLKLADEQIAELSMLCGFDDDLAAQTTQASNRIRGLLTQIHPALERVLGPRLEH
PAVLDLLQRYPSPEKLASLGEKKLAAQLCKLAPRLGKRLAADIAQALAEQTVVVPGTNAA
AVVLPRLALQLITLRKQRDEVALEVEQRVLAHPLYPVLTSMPGVGVRTAARLLTEVACRA
FASAAHLAAYAGLAPVTRRSGSSIRGEHPSRRGNKALKRALFLSAFAALRDPLSRAYYTR
KMSQGKRHNQALIALARRRCDVLFAMMRDGTFYTPQGS
>gi|187734437|ref|YP_001883208.1| type III secretion outer membrane protein MxiD [Shigella boydii CDC 3083-94]
MKKFNIKSLTLLIVLLPLIVNANNIDSHLLEQNDIAKYVAQSDTVGSFFERFSALLNYPI
VVSKQAAKKRISGEFDLSNPEEMLEKMTLLVGLIWYKDGNALYIYDSGELISKVILLENI
SLNYLIQYLKDANLYDHRYPIRGNISDKTFYISGPPALVELVANTATLLDKQVSSIGTDK
VNFGVIKLKNTFVSDRTYNMRGEDIVIPGVATVVERLLNNGKALSNRQAKNDPMPPFNIT
QKVSEDSNDFSFSSVTNSSILEDVSLIAYPETNSILVKGNDQQIQIIRDIITQLDVAKRH
IELSLWIIDIDKSELNNLGVNWQGTASFGDSFGASFNMSSSASISTLDGNKFIASVMALN
QKKKANVVSRPVILTQENIPAIFDNNRTFYVSLVGERNSSLEHVTYGTLINVIPRFSSRG
QIEMSLTIEDGTGNSQSNYNYNNENTSVLPEVGRTKISTIARVPQGKSLLIGGYTHETNS
NEIVSIPFLSSIPVIGNVFKYKTSNISNIVRVFLIQPREIKESSYYNTAEYKSLISEREI
QKTTQIIPSETTLLEDEKSLVSYLNY
>gi|187734504|ref|YP_001883210.1| MxiA [Shigella boydii CDC 3083-94]
MIQSFLKQVSTKPELIILVLMVMIIAMLIIPLPTYLVDFLIGLNIVLAILVFMGSFYIER
ILSFSTFPSVLLITTLFRLALSISTSRLILVDADAGKIITTFGQFVIGDSLAVGFVIFSI
VTVVQFIVITKGSERVAEVAARFSLDGMPGKQMSIDADLKAGIIDAAGAKERRSILERES
QLYGSFDGAMKFIKGDAIAGIIIIFVNLIGGISVGMSQHGMSLSGALSTYTILTIGDGLV
SQIPALLISISAGFIVTRVNGDSDNMGRNIMSQIFGNPFVLIVTSALALAIGMLPGFPFF
VFFLIAVTLTALFYYKKVVEKEKSLSESDSSGYTGTFDIDNSNDSSLAMIENLDAISSET
VPLILLFAENKISANDMEGLIERIRSQFFIDYGVRLPTILYRTSNELKVDDIVLLINEVR
ADSFNIYFDKVCITDENGDIDALGIPVVSTSYNERVISWVDVSYTENLTNIDAKIKSAQD
EFYHQLSQALLNNINEIFGIQETKNMLDQFENRYPDLLKEVFRHVTIQRISEVLQRLLGE
NISVRNLKLIMESLALWAPREKDVITLVEHVRASLSRYICSKIAVSGEIKVVMLSGYIED
AIRKGIRQTSGGSFLNMDIEVSDEVMETLAHALRELRNAKKNFVLLVSVDIRRFVKRLID
NRFKSILVISYAEIDEAYTINVLKTI
>gi|77404737|ref|YP_345310.1| capsular polysaccharide biosynthesis protein, putative [Rhodobacter sphaeroides 2.4.1]
MATLLLGQIVWAASQAAVLLATAHTSSYEIIGSFSVGLSIFAPLCLLTGLNLRVAMAVSD
PPKISPSTALLLRSTTTLACFILAGAITYLVSASSETGRSAILLLALRSFDQISDVSVGY
FQQRNQRSNVGRSFLVRGLGNLAPFLVAFELGFSLDGALVISLLSTVLVVAYFDILPVTR
TSVRSVGHNRNCIRSLIRSTWSISALHPVLDSLQANMLRYLCLMAASTHFMGVLALAQMM
FVPFQLIVTATGYITLENSRKARQAGDKSGLKRYLFRSASFGLVASVLTALTIQSLPSQI
LDLVFHAEPDAVRESILMVGLAILFWASCGYLSQGLIVSDQHTRYFLAPLIGIGSSVLFF
AVAREAPIDFSLWMIGACVCAGYLVRLIFSVLSVLHLHR
>gi|31983569|ref|NP_858280.1| MxiA, innermembrane protein, component of the Mxi-Spa secretion machinery [Shigella flexneri 2a str. 301]
MIQSFLKQVSTKPELIILVLMVMIIAMLIIPLPTYLVDFLIGLNIVLAILVFMGSFYIER
ILSFSTFPSVLLITTLFRLALSISTSRLILVDADAGKIITTFGQFVIGDSLAVGFVIFSI
VTVVQFIVITKGSERVAEVAARFSLDGMPGKQMSIDADLKAGIIDAAGAKERRSILERES
QLYGSFDGAMKFIKGDAIAGIIIIFVNLIGGISVGMSQHGMSLSGALSTYTILTIGDGLV
SQIPALLISISAGFIVTRVNGDSDNMGRNIMSQIFGNPFVLIVTSALALAIGMLPGFPFF
VFFLIAVTLTALFYYKKVVEKEKSLSESDSSGYTGTFDIDNSHDSSLAMIENLDAISSET
VPLILLFAENKINANDMEGLIERIRSQFFIDYGVRLPTILYRTSNELKVDDIVLLINEVR
ADSFNIYFDKVCITDENGDIDALGIPVVSTSYNERVISWVDVSYTENLTNIDAKIKSAQD
EFYHQLSQALLNNINEIFGIQETKNMLDQFENRYPDLLKEVFRHVTIQRISEVLQRLLGE
NISVRNLKLIMESLALWAPREKDVITLVEHVRASLSRYICSKIAVSGEIKVVMLSGYIED
AIRKGIRQTSGGSFLNMDIEVSDEVMETLAHALRELRNAKKNFVLLVSVDIRRFVKRLID
NRFKSILVISYAEIDEAYTINVLKTI
>gi|13449094|ref|NP_085310.1| invasion protein [Shigella flexneri 5a]
MIQSFLKQVSTKPELIILVLMVMIIAMLIIPLPTYLVDFLIGLNIVLAILVFMGSFYIER
ILSFSTFPSVLLITTLFRLALSISTSRLILVDADAGKIITTFGQFVIGDSLAVGFVIFSI
VTVVQFIVITKGSERVAEVAARFSLDGMPGKQMSIDADLKAGIIDAAGAKERRSILERES
QLYGSFDGAMKFIKGDAIAGIIIIFVNLIGGISVGMSQHGMSLSGALSTYTILTIGDGLV
SQIPALLISISAGFIVTRVNGDSDNMGRNIMSQIFGNPFVLIVTSALALAIGMLPGFPFF
VFFLIAVTLTALFYYKKVVEKEKSLSESDSSGYTGTFDIDNSHDSSLAMIENLDAISSET
VPLILLFAENKINANDMEGLIERIRSQFFIDYGVRLPTILYRTSNELKVDDIVLLINEVR
ADSFNIYFDKVCITDENGDIDALGIPVVSTSYNERVISWVDVSYTENLTNIDAKIKSAQD
EFYHQLSQALLNNINEIFGIQETKNMLDQFENRYPDLLKEVFRHVTIQRISEVLQRLLGE
NISVRNLKLIMESLALWAPREKDVITLVEHVRASLSRYICSKIAVSGEIKVVMLSGYIED
AIRKGIRQTSGGSFLNMDIEVSDEVMETLAHALRELRNAKKNFVLLVSVDIRRFVKRLID
NRFKSILVISYAEIDEAYTINVLKTI
>gi|121583301|ref|YP_973737.1| phage integrase family protein [Polaromonas naphthalenivorans CJ2]
MAQHNVVAIAPQRYTRADFAALRARLNKIPTATIVRLYFTEDALDTLHCPTPALLEKRID
ALRDHLVQRLSLSAPTLSEHLANARKFHSWPKSLIDYLVNAAEADSAAPRLGDAVSVWFK
PPVARALQAEGMHCLGEFRQYVLVRGPGWYRPVARIGQGKARALERWLAVQPTLGGLVMP
AESVVGGERIELASASDIAPLERIGAITAKLSGAQGLNRSGRFCLVSARNDLEAIQAYLY
RYRDRDKTHRAYQKELERFLLWCVIERRVALSSVLTDDCEAYKDFLAKIPGHWVGAKAAR
NSARWRPFLGALEPASQRYAVIVIRACFAWLVQVRYLGGNPWVTVADPCVAHKEIALDID
KALPEALWQALTGSGGLLDQACAGDAPAATLQAGPRAAGMALAQWRLARAAILLLGSSGL
RREELAGATRSRLKRVPEETGAGLWELSILGKRNKWRTVWLPGSVVESVRAHWADRGHDF
DTASIPGSSADLALLSPVALPPLAPARRKHAGAGGHEAPTGLSGAGFTPNGLYHLVKTAL
ARLALSPHAALSQAERSVLSRAAPHALRHTFATRAAAGTMPLDVLQRLLGHASSQTTSIY
VRAERTRSLDEAKKFFAR
>gi|226349835|ref|YP_002776948.1| hypothetical protein ROP_pROB02-00040 [Rhodococcus opacus B4]
MTTSTQSARRLTPRSRVIQWTVRNFKALEHATLPLDRLNVLVGPNSSGKSSLIQSLLLLA
QSTDDEVILNGPLVRLGDPLDVISADSEFVSLGFVVDGTRIPGADESTSNVLFEVTLSHQ
HGSLVVCEFTAVEENTDRILIRATSERVNAGIRADVTKDSRVHETVLRVREINGSDSPSS
TFITFTGLFPEALVYKSTRQQVLSELRRGIRSARNDSDSELAFSATYEVTQWMRRNIDKM
PEEVRGIVTSKSHGAFSQLFELPRTALSELLDAFVAAEVSEIEWARVSITNFRRLGTRRI
RSTALLGLSPKRENVVSVLALASDALLAFQSSIRYLGPLREEPQVVSPTGARYRALPAGP
KGEYTADLLARMRVSEIRYGDWNGEIRVGTVSEALTLWTAYLGVGDDVSVEDQGKLGRGL
RIRVNGIERDLTTIGVGASQLIPVLTVVLTAPAGSIVLLEQPELHLHPSVQSRLADFFLR
ARINIKLVVETHSEYMITRIRRRVVEKTTPARHIAVLFAEQHDGITEMRHLHLDRLGDFS
HWPRAFFDTQDEEARALVVAVRKAIDSGQKS
>gi|134047112|ref|YP_001101921.1| tetracycline repressor protein TetA, class A [Salmonella enterica subsp. enterica serovar Newport str. SL254]
MSTNLSVIKNPRVQSDQRRLVRRPDVKPNRPLIVILSTVALDAVGIGLIMPVLPGLLRDL
VHSNDVTAHYGILLALYALMQFACAPVLGALSDRFGRRPVLLVSLAGAAVDYAIMATAPF
LWVLYIGRIVAGITGATGAVAGAYIADITDGDERARHFGFMSACFGFGMVAGPVLGGLMG
GFSPHAPFFAAAALNGLNFLTGCFLLPESHKGERRPLRREALNPLASFRWARGMTVVAAL
MAVFFIMQLVGQVPAALWVIFGEDRFHWDATTIGISLAAFGILHSLAQAMITGPVAARLG
ERRALMLGMIADGTGYILLAFATRGWMAFPIMVLLASGGIGMPALQAMLSRQVDEERQGQ
LQGSLAALTSLTSIVGPLLFTAIYAASITTWNGWAWIAGAALYLLCLPALRRGLWRNSSN
SRCT
>gi|237810139|ref|YP_002894578.1| TetA [Salmonella enterica]
MSTNLSVIKNPRVQSDQRRLVRRPDVKPNRPLIVILSTVALDAVGIGLIMPVLPGLLRDL
VHSNDVTAHYGILLALYALMQFACAPVLGALSDRFGRRPVLLVSLAGAAVDYAIMATAPF
LWVLYIGRIVAGITGATGAVAGAYIADITDGDERARHFGFMSACFGFGMVAGPVLGGLMG
GFSPHAPFFAAAALNGLNFLTGCFLLPESHKGERRPLRREALNPLASFRWARGMTVVAAL
MAVFFIMQLVGQVPAALWVIFGEDRFHWDATTIGISLAAFGILHSLAQAMITGPVAARLG
ERRALMLGMIADGTGYILLAFATRGWMAFPIMVLLASGGIGMPALQAMLSRQVDEERQGQ
LQGSLAALTSLTSIVGPLLFTAIYAASITTWNGWAWIAGAALYLLCLPALRRGLWRNSSN
SRCT
>gi|237640231|ref|YP_002891086.1| TetA [Escherichia coli]
MSTNLSVIKNPRVQSDQRRLVRRPDVKPNRPLIVILSTVALDAVGIGLIMPVLPGLLRDL
VHSNDVTAHYGILLALYALMQFACAPVLGALSDRFGRRPVLLVSLAGAAVDYAIMATAPF
LWVLYIGRIVAGITGATGAVAGAYIADITDGDERARHFGFMSACFGFGMVAGPVLGGLMG
GFSPHAPFFAAAALNGLNFLTGCFLLPESHKGERRPLRREALNPLASFRWARGMTVVAAL
MAVFFIMQLVGQVPAALWVIFGEDRFHWDATTIGISLAAFGILHSLAQAMITGPVAARLG
ERRALMLGMIADGTGYILLAFATRGWMAFPIMVLLASGGIGMPALQAMLSRQVDEERQGQ
LQGSLAALTSLTSIVGPLLFTAIYAASITTWNGWAWIAGAALYLLCLPALRRGLWRNSSN
SRCT
>gi|237809950|ref|YP_002894390.1| hypothetical protein pAR060302_0043 [Escherichia coli]
MSTNLSVIKNPRVQSDQRRLVRRPDVKPNRPLIVILSTVALDAVGIGLIMPVLPGLLRDL
VHSNDVTAHYGILLALYALMQFACAPVLGALSDRFGRRPVLLVSLAGAAVDYAIMATAPF
LWVLYIGRIVAGITGATGAVAGAYIADITDGDERARHFGFMSACFGFGMVAGPVLGGLMG
GFSPHAPFFAAAALNGLNFLTGCFLLPESHKGERRPLRREALNPLASFRWARGMTVVAAL
MAVFFIMQLVGQVPAALWVIFGEDRFHWDATTIGISLAAFGILHSLAQAMITGPVAARLG
ERRALMLGMIADGTGYILLAFATRGWMAFPIMVLLASGGIGMPALQAMLSRQVDEERQGQ
LQGSLAALTSLTSIVGPLLFTAIYAASITTWNGWAWIAGAALYLLCLPALRRGLWRNSSN
SRCT
>gi|188574011|ref|YP_001919331.1| ISSfl2 ORF [Escherichia coli 53638]
MTESSDYESVQVFIGVDVGKDTHHAVAINRSGKRLFDKALPNDENKLRSLISDLKQHGQI
LLVVDQPATIGALPVAVARSEGVLVGYLPGLAMRRIADLHAGEAKTDARDAAIIAEAART
LPHALRTLKLADEQIAELSMLCGFDDDLAAQTTQASNRIRGLLTQIHPALERVLGPRLEH
PAVLDLLQRYPSPEKLASLGEKKLAAQLCKLAPRLGKRLAADIAQALTEQTVVVPGTNAA
AVVLPRLALQLITLRKQRDEVALEVEQRVLAHPLYPVLTSMPGVGVRTAARLLTEVACRA
FASAAHLAAYAGLAPVTRRSGSSIRGEHPSRRGNKALKRALFLSAFAALRDPLSRAYYTR
KMSQGKRHNQALIALARRRCDVLFAMMRDGTFYTPQGS
>gi|284167411|ref|YP_003405689.1| hypothetical protein Htur_4194 [Haloterrigena turkmenica DSM 5511]
MRGLVAAGVYVPRFRLSADDLEAAWETSHAAGVERKAVPAADEDSLTMAVVAAQRALADA
AVDRSAIETVAVATTTPPLEEGDFVPRLVRALDLPAGVATMTTTHHTAAGAEALSRALDA
DGPAVVIAADCPEGEPADADHPFGAAGAAFVIDDDPIVPIDDVAWHSDETPGIRFRERGD
RDVDSLGVTTYERDAVREAVTTAVSSLEIDAAEATGAAVHQRDGGFPYRISSDLSVSSEA
VAAGTVADRIGDAGAATVPVGLLSALDGADTDELTVAAFFGGGSAAALTCEGSLPVRGID
DLESTETVDYSTYLRERGYIVDGEVAGGGANVSLPNWQQSLDHRYRLVAGACPNCGGVTF
PPAGACQECHARVQFEEFEAPRTGTVRAVTVIEQGGAPPEFADLQQRDGAYAVAIVALET
EHGSVTLPAQLTDVDPQSVSVDDTVEAAIRRIYTQEGVPRYGVKFRPTDEGSD
>gi|58000309|ref|YP_190205.1| tetracycline efflux protein [Escherichia coli]
MKPNRPLIVILSTVALDAVGIGLIMPVLPGLLRDLVHSNDVTAHYGILLALYALMQFACA
PVLGALSDRFGRRPVLLVSLAGAAVDYAIMATAPFLWVLYIGRIVAGITGATGAVAGAYI
ADITDGDERARHFGFMSACFGFGMVAGPVLGGLMGGFSPHAPFFAAAALNGLNFLTGCFL
LPESHKGERRPLRREALNPLASFRWARGMTVVAALMAVFFIMQLVGQVPAALWVIFGEDR
FHWDATTIGISLAAFGILHSLAQAMITGPVAARLGERRALMLGMIADGTGYILLAFATRG
WMAFPIMVLLASGGIGMPALQAMLSRQVDEERQGQLQGSLAALTSLTSIVGPLLFTAIYA
ASITTWNGWAWIAGAALYLLCLPALRRGLWSGAGQRADR
>gi|194733848|ref|YP_002112912.1| tetracycline resistance protein, class A [Salmonella enterica subsp. enterica serovar Schwarzengrund str. CVM19633]
MKPNRPLIVILSTVALDAVGIGLIMPVLPGLLRDLVHSNDVTAHYGILLALYALMQFACA
PVLGALSDRFGRRPVLLVSLAGAAVDYAIMATAPFLWVLYIGRIVAGITGATGAVAGAYI
ADITDGDERARHFGFMSACFGFGMVAGPVLGGLMGGFSPHAPFFAAAALNGLNFLTGCFL
LPESHKGERRPLRREALNPLASFRWARGMTVVAALMAVFFIMQLVGQVPAALWVIFGEDR
FHWDATTIGISLAAFGILHSLAQAMITGPVAARLGERRALMLGMIADGTGYILLAFATRG
WMAFPIMVLLASGGIGMPALQAMLSRQVDEERQGQLQGSLAALTSLTSIVGPLLFTAIYA
ASITTWNGWAWIAGAALYLLCLPALRRGLWSGAGQRADR
>gi|160431642|ref|YP_001551809.1| tetracycline resistance protein [Salmonella enterica subsp. enterica serovar Dublin]
MKPNRPLIVILSTVALDAVGIGLIMPVLPGLLRDLVHSNDVTAHYGILLALYALMQFACA
PVLGALSDRFGRRPVLLVSLAGAAVDYAIMATAPFLWVLYIGRIVAGITGATGAVAGAYI
ADITDGDERARHFGFMSACFGFGMVAGPVLGGLMGGFSPHAPFFAAAALNGLNFLTGCFL
LPESHKGERRPLRREALNPLASFRWARGMTVVAALMAVFFIMQLVGQVPAALWVIFGEDR
FHWDATTIGISLAAFGILHSLAQAMITGPVAARLGERRALMLGMIADGTGYILLAFATRG
WMAFPIMVLLASGGIGMPALQAMLSRQVDEERQGQLQGSLAALTSLTSIVGPLLFTAIYA
ASITTWNGWAWIAGAALYLLCLPALRRGLWSGAGQRADR
>gi|60115518|ref|YP_209309.1| tetracycline efflux protein [Salmonella enterica subsp. enterica serovar Choleraesuis str. SC-B67]
MKPNRPLIVILSTVALDAVGIGLIMPVLPGLLRDLVHSNDVTAHYGILLALYALMQFACA
PVLGALSDRFGRRPVLLVSLAGAAVDYAIMATAPFLWVLYIGRIVAGITGATGAVAGAYI
ADITDGDERARHFGFMSACFGFGMVAGPVLGGLMGGFSPHAPFFAAAALNGLNFLTGCFL
LPESHKGERRPLRREALNPLASFRWARGMTVVAALMAVFFIMQLVGQVPAALWVIFGEDR
FHWDATTIGISLAAFGILHSLAQAMITGPVAARLGERRALMLGMIADGTGYILLAFATRG
WMAFPIMVLLASGGIGMPALQAMLSRQVDEERQGQLQGSLAALTSLTSIVGPLLFTAIYA
ASITTWNGWAWIAGAALYLLCLPALRRGLWSGAGQRADR
>gi|41056936|ref|NP_957551.1| TetA [Escherichia coli]
MKPNRPLIVILSTVALDAVGIGLIMPVLPGLLRDLVHSNDVTAHYGILLALYALMQFACA
PVLGALSDRFGRRPVLLVSLAGAAVDYAIMATAPFLWVLYIGRIVAGITGATGAVAGAYI
ADITDGDERARHFGFMSACFGFGMVAGPVLGGLMGGFSPHAPFFAAAALNGLNFLTGCFL
LPESHKGERRPLRREALNPLASFRWARGMTVVAALMAVFFIMQLVGQVPAALWVIFGEDR
FHWDATTIGISLAAFGILHSLAQAMITGPVAARLGERRALMLGMIADGTGYILLAFATRG
WMAFPIMVLLASGGIGMPALQAMLSRQVDEERQGQLQGSLAALTSLTSIVGPLLFTAIYA
ASITTWNGWAWIAGAALYLLCLPALRRGLWSGAGQRADR
>gi|260424438|ref|YP_003212639.1| hypothetical protein Ctu_1p00630 [Cronobacter turicensis z3032]
MSTHAPPAARHTSPYLLSASQLVFNIGFYAVVPFLAIYLRDDMLLSGGLIGAIIGLRTFS
QQGMFLLGGALSDRYGARAIILCGCVVRITGYLLLALGGSLWAVVLGACLTGVGGALFSP
SIESLLAQAGTRSEAEGKRSRAEWFALFAVCGELGAVLGPVLGSLMAGFGFKTMALAGAG
VFIVALAALFVLLPRTPHRDGPLHIAPWWQTFHQPRFVAFILAYSAYLFSYNQLYLALPV
ELRRSGSSDAALGPLFILASLLIITLQLPLARVSRRIGAARMLPLGFGLLAASFVSVALF
APLPPFAGWLRLLPAACMVTLLTLGQMIIVPVGMDLVPRFAAGRNLGAHYGALASMGGVA
VLAGNFLLGGTLDNALTPGAQAAVPWLLLAVFPLCSALAMAVLCRFYAPKG
>gi|116326588|ref|YP_796509.1| lactocepin I [Lactococcus lactis subsp. cremoris SK11]
MQRKKKGLSILLAGTVALGALAVLPVGEIQAKAAISQQTKGSSLANTVTAATAKQAATDT
TAATTNQAIATQLAAKGIDYNKLNKVQQQDIYVDVIVQMSAAPASENGTLRTDYSSTAEI
QQETNKVIAAQASVKAAVEQVTQQTAGESYGYVVNGFSTKVRVVDIPKLKQIAGVKTVTL
AKVYYPTDAKANSMANVQAVWSNYKYKGEGTVVSVIDSGIDPTHKDMRLSDDKDVKLTKS
DVEKFTDTAKHGRYFNSKVPYGFNYADNNDTITDDTVDEQHGMHVAGIIGANGTGDDPAK
SVVGVAPEAQLLAMKVFTNSDTSATTGSATLVSAIEDSAKIGADVLNMSLGSDSGNQTLE
DPELAAVQNANESGTAAVISAGNSGTSGSATEGVNKDYYGLQDNEMVGSPGTSRGATTVA
SAENTDVITQAVTITDGTGLQLGPETIQLSSHDFTGSFDQKKFYIVKDASGNLSKGALAD
YTADAKGKIAIVKRGEFSFDDKQKYAQAAGAAGLIIVNTDGTATPMTSIALTTTFPTFGL
SSVTGQKLVDWVTAHPDDSLGVKITLAMLPNQKYTEDKMSDFTSYGPVSNLSFKPDITAP
GGNIWSTQNNNGYTNMSGTSMASPFIAGSQALLKQALNNKNNPFYAYYKQLKGTALTDFL
KTVEMNTAQPINDINYNNVIVSPRRQGAGLVDVKAAIDALEKNPSTVVAENGYPAVELKD
FTSTDKTFKLTFTNRTTHELTYQMDSNTDTNAVYTSATDPNSGVLYDKKIDGAAIKAGSN
ITVPAGKTAQIEFTLSLPKSFDQQQFVEGFLNFKGSDGSRLNLPYMGFFGDWNDGKIVDS
LNGITYSPAGGNFGTVPLLKNKNTGTQYYGGMVTDADGNKTVDDQAIAFSSDKNALYNEI
SMKYYLLRNISNVQVDILDGQGNKVTTLSSSTNRKKTYYNAHSQQYIYYNAPAWDGTYYD
QRDGNIKTADDGSYTYRISGVPEGGDKRQVFDVPFKLDSKAPTVRHVALSAKTENGKTQY
YLTAEAKDDLSGLDATKSVKTEINEVTNLDATFTDAGTTADGYTKIETPLSDEQAQALGN
GDNSAELYLTDNASNATDQDASVQKPGSTSFDLIVNGGGIPDKISSTTTGYEANTQGGGT
YTFSGTYPAAVDGTYTDAQGKKHDLNTTYDAATNSFTASMPVTNADYAAQVDLYADKAHT
QLLKHFDTKVRLTAPTFTDLKFNNGSDQTSEATIKVTGTVSADTKTVNVGDTVAALDAQH
HFSVDVPVNYGDNTIKVTATDEDGNTTTEQKTITSSYDPDMLKNSVTFDQGVTFGANEFN
ATSAKFYDPKTGIATITGKVKHPTTTLQVDGKQIPIKDDLTFSFTLDLGTLGQKPFGVVV
GDTTQNKTFQEALTFILDAVAPTLSLDSSTDAPVYTNDPNFQITGTATDNAQYLSLSING
SSVASQYVDININSGKPGHMAIDQPVKLLEGKNVLTVAVTDSEDNTTTKNITVYYEPKKT
LAAPTVTPSTTEPAKTVTLTANSAATGETVQYSADGGKTYQDVPAAGVTVTANGTFKFKS
TDLYGNESPAVDYVVTNIKADDPAQLQAAKQELTNLIASAKTLSASGKYDDATTTALAAA
TQKAQTALDQTNASVDSLTGANRDLQTAINQLAAKLPADKKTSLLNQLQSVKAALGTDLG
NQTDSSTGKTFTAALDDLVAQAQAGTQTDDQLQATLAKVLDAVLAKLAEGIKAATPAEVG
NAKDAATGKTWYADIADTLTSGQASADASDKLAHLQALQSLKTKVAAAVEAAKTVGKGDG
TTGTSDKGGGQGTPAPAPGDTGKDKGDEGSQPSSGGNIPTKPATTTSTTTDDTTDRNGQL
TSGTSDKGGGQGTPAPAPGDIGKDKGDEGSQPSSGGNIPTNPATTTSTTTDDTTDRNGQL
TSGKGALPKTGETTERPAFGFLGVIVVSLMGVLGLKRKQREE
>gi|31983627|ref|NP_858234.1| ISSfl2 ORF [Shigella flexneri 2a str. 301]
MTESSDYESVQVFIGVDVGKDTHHAVAINRSGKRLFDKALPNDENKLRSLISDLKQHGQI
LLVVDQPATIGALPVAVARSEGVLVGYLPGLAMRRIADLHAGEAKTDARDAAIIAEAART
LPHALRTLKLADEQIAELSMLCGFDDDLAAQTTQASNRILGLLTQIHPAPERVLGPRLEH
PAVLDLLQRYPSPEKLASLGEKKLAAQLCKLAPRLGKRLAADIAQALAEQTVVVPGTNAA
AVVLPRLALQLITLRKQRDEVALEVEQRVLAHPLYPVLTSMPGVGVRTAARLLTEVACRA
FASAAHLAAYAGLAPVTRRSGSSIRGEHPSRRGNKALKRALFLSAFAALRDPLSRAYYTR
KMSQGKRHNQVLIALARRRCDVLFAMMRDGTFYTPQGS
>gi|209921903|ref|YP_002295982.1| transposase [Escherichia coli SE11]
MTESSDYESVQVFIGVDVGKDTHHAVAINRSGKRLFDKALPNDENKLRSLISDLKQHGQI
LLVVDQPATIGALPVAVARSEGVLVGYLPGLTMRRIADLHAGEAKTDARDAAIIAEAART
LPHALRTLKLADEQIAELSMLCGFDDDLAAQTTPASNRIRGLLTQIHPALERVLGPRLDH
PAVLDLLQRYPSPEKLASLGEKKLAAQLCKLAPRLGKRLAADIAQALAEQTVVVPGTNAA
AVVLPRLALQLITLRKQRDELALAVEQRVLAHPLYPVLTSMPGVGVRTAARLLTEVACRA
FASAAHLAAYAGLAPVTRRSGSSIRGEHPSRRGNKALKRALFLSAFAALRDPISRAYYTR
KMSQGKRHNQALIALARRRCDVLFAMMRDGTFYTPQAS
>gi|215528133|ref|YP_002332890.1| tetracycline resistance protein [Klebsiella pneumoniae]
MKPNRPLIVILSTVALDAVGIGLIMPVLPGLLRDLVHSNDVTAHYGILLALYALVQFACA
PVLGALSDRFGRRPILLVSLAGATVDYAIMATVPFLWVLYIGRIVAGITGATGAVAGAYI
ADITDGDERARHFGFMSACFGFGMVAGPVLGGLMGGFSPHAPFFAAAALNGLNFLTGCFL
LPESHKGERRPLRREALNPLASFRWARGMTVVAALMAVFFIMQLVGQVPAALWVIFGEDR
FHWDATTIGISLAAFGILHSLAQAMITAPVAARLGERRALMLGMIADGTGYILLAFATRG
WMAFPIMVLLASGGIGMPALQAMLSRQVDEERQGQLQGSLAALTSLTSIVGPLLFTAIYA
ASITTWNGWAWIAGAALYLLCLPALRRGLWSGAGQRADR
>gi|240142897|ref|YP_002967410.1| chromosome segregation-like (SMC) protein [Methylobacterium extorquens AM1]
MRINGLVIDGFKSFADRVKLPIEAGTTGVVGPNGCGKSNLLEAIRWAMGEHRVAEFRGSG
MEDVIFAGTQRRSERSICEVGIEHEDPARDGGRLMVRRRIERGEGSSYWFAERKVRLSDV
VLHYKDLGSGPTSAALVSQSQITRLVDKATPADRRPLLEAAAGIAGLKPRRDAAAKSLRE
SLQNLHDNERDLERMRAEVERLTAEAEQARRRMEIDGLVRRAEATLLHVRHRTADDRLSA
ATAKHDGAEREIADAMAALAAGERARLAAADAVPPVRERRLAAESALTRATVHAEQIAND
AERRRREREDLVRRVADVDADVAREAEAEAEAADSLGRLAEERAVIVEAQADESAEIEEA
SERFEVAGETAEASGEEVERLVALQAQSDARRLDARRRVDEAGVRARAAAQRLLTVRDAL
TALLARAEELDPAAAEENAASRGAEAEAASEALEAAEAETGRLREAEEEARTAVAETADV
LARLRGEAEGVALALAALGSDPDAVASRIDVDSGYEKALAGALGPDLAVGTDPASPAVWT
GAAVRGPGHPEGSEPLSARVRGVPQLAERLASVGVVATAGEADAMAAGLVPGQRVVSADG
YMRRWDGFRSTLGDDASARRLSLEARRRVLEVDLQAASRASASAAQGLEGVRGRTVHARA
ALEAARRADAAAKTALEAARRAALDAVRLRGEVDARIAAARDEAVRFEQEDRAGRAEHEE
ALRILSEFPPAEILRADLEKARAAQQAARRTADEAKRLLDGLMAAQRGRRERGLAIVREV
DAFNRRIAAARERRSDLSVRRAAAVEALALVDQGPAPAGAVEEAQEAVEVAREAAAAVQR
DLEEVERRNAEAERLVRETAALVDRLKEDRAGRIAEIATARQQLADALERVRERFEGRVD
ELASIAGIEPGAALPSIGAAESRLSKLVQERDGLGAVNMLAAQQLQEAQAARSTVDKARA
EVAQSVQKLELEVAALDKEGRARMEAAFAEIDGRFRDLFVRLFRGGQAFLKLVDNPDPFA
VGIEVYAAPPGKKMQMLSLYSGGEKSLIALCLIFASFLVKPGPICVLDEVDAAMDDANVE
RMCGLIEELAREGRTRFVVVTHKAMTMSRMDRLYGVTMAEQGVSRIAGIDLNRAVEFARS
EEPKRA
>gi|220915075|ref|YP_002490383.1| efflux transporter, RND family, MFP subunit [Methylobacterium nodulans ORS 2060]
MRRTSRILLGLAVATPGALLLAGTGGAPARPDPDQPVKPLAVETSRVSDTPLGRGVTAVA
SLRAVQQVTLSPEVDGRVVAIHFQEGARVEAGAPILDLFRDPQQAELNRSRAEETLARLQ
LDRARALLQREATAQAEVDRRQAGLDQAVAQRQAAEAALAQRVVRAPFAGELGLRRTDPG
HYLRAGDPIVTLTALDALYVDFAVPQRYLADLREGQAVEVASDAAGGRTVLARLDTIEPQ
IDPGTRNIRLRARLDNRDRSLRPGASVTATLRFAPERGVVTVPETAIVASAATDTAFVVR
DLDADGHGHVAQVSVTTGRRSEGRIVVSAGLEPGEVVVTAGQLRLSPGQPVRLEARHAAS
AAPEPALR
>gi|209901058|ref|YP_002286840.1| site-specific recombinase, phage integrase family [Klebsiella pneumoniae]
MKTGQTTASSSTPVGFPDADSLAALRGWYAGLSSRAAVEHYLAARKAAGQSARGMLGHIR
RQLIVFANSRHRPDLADVFQHAPEERQGRAGAVERAIRLLPTLPAPKPQISDSIDQWLSP
RTVRALQAYGIHTLSALTVRIPRRRGWWKAIEGLGMTGARQVEAFFAAHPQLTERARALI
PIIQPSGIVPWEQLRLPNEVDGSQGNFRAPRNACTLNATNDYEAVQAWLALHETVATQRA
YRKEAARLILWAIVERGRALSSLTTDDAIAYRAFVRHPTPRERWVGPPRPRDSVEWRPFS
GGLSARSAAYALTVLSALFRWLIEQRYVLANPFAGVKVRGHALRPALDTARGFTEGEWLL
LRAIADGLEWSYGWSEPAAQRLRFMLDFGYATGLRASELVGAVLGNVRLDEHGDHWLHLV
GKGGKPGKVALPPLAYTALDQYLAQRQLPVSRERWNPKTPLVGSLGEDGNAGITGPHLWC
VLRRFFTQAAEAIEADHPVAAEKLRRATPHWMRHSHASHALARGAQLTAVRDNLRHASIA
TTSMYLHGDELERARQMRQAFGARHVKRGVD
>gi|209901077|ref|YP_002286859.1| site-specific recombinase, phage integrase family [Klebsiella pneumoniae]
MKTGQTTASSSTPVGFPDADSLAALRGWYAGLSSRAAVEHYLAARKAAGQSARGMLGHIR
RQLIVFANSRHRPDLADVFQHAPEERQGRAGAVERAIRLLPTLPAPKPQISDSIDQWLSP
RTVRALQAYGIHTLSALTVRIPRRRGWWKAIEGLGMTGARQVEAFFAAHPQLTERARALI
PIIQPSGIVPWEQLRLPNEVDGSQGNFRAPRNACTLNATNDYEAVQAWLALHETVATQRA
YRKEAARLILWAIVERGRALSSLTTDDAIAYRAFVRHPTPRERWVGPPRPRDSVEWRPFS
GGLSARSAAYALTVLSALFRWLIEQRYVLANPFAGVKVRGHALRPALDTARGFTEGEWLL
LRAIADGLEWSYGWSEPAAQRLRFMLDFGYATGLRASELVGAVLGNVRLDEHGDHWLHLV
GKGGKPGKVALPPLAYTALDQYLAQRQLPVSRERWNPKTPLVGSLGEDGNAGITGPHLWC
VLRRFFTQAAEAIEADHPVAAEKLRRATPHWMRHSHASHALARGAQLTAVRDNLRHASIA
TTSMYLHGDELERARQMRQAFGARHVKRGVD
>gi|209901048|ref|YP_002286830.1| site-specific recombinase, phage integrase family [Klebsiella pneumoniae]
MKTGQTTASSSTPVGFPDADSLAALRGWYAGLSSRAAVEHYLAARKAAGQSARGMLGHIR
RQLIVFANSRHRPDLADVFQHAPEERQGRAGAVERAIRLLPTLPAPKPQISDSIDQWLSP
RTVRALQAYGIHTLSALTVRIPRRRGWWKAIEGLGMTGARQVEAFFAAHPQLTERARALI
PIIQPSGIVPWEQLRLPNEVDGSQGNFRAPRNACTLNATNDYEAVQAWLALHETVATQRA
YRKEAARLILWAIVERGRALSSLTTDDAIAYRAFVRHPTPRERWVGPPRPRDSVEWRPFS
GGLSARSAAYALTVLSALFRWLIEQRYVLANPFAGVKVRGHALRPALDTARGFTEGEWLL
LRAIADGLEWSYGWSEPAAQRLRFMLDFGYATGLRASELVGAVLGNVRLDEHGDHWLHLV
GKGGKPGKVALPPLAYTALDQYLAQRQLPVSRERWNPKTPLVGSLGEDGNAGITGPHLWC
VLRRFFTQAAEAIEADHPVAAEKLRRATPHWMRHSHASHALARGAQLTAVRDNLRHASIA
TTSMYLHGDELERARQMRQAFGARHVKRGVD
>gi|72384186|ref|YP_293540.1| hypothetical protein Reut_C6381 [Ralstonia eutropha JMP134]
MWRIFCESRPALDTALQAAMANDIAELRGRFPETRALYREVCGLLFFRYGVTPTANKLYS
LVRKGSMGTPAEVLQSFWQELRGRTRVTIDHPDLPDALKQIAAEAVQAIWQSANEAATAE
LATLRAEARDAANAAESERDAARADTAVAREDALALSAQLGEARQAHDAVQAELAAERQA
HAATRARWEAGRGELEAAGRQLAELRTQFSTELERARAAVTLAQERAEASERRSLRELDQ
ERTARQKSERTAEDLRAELAAARSEARDAAVAQAESRAKLEAQAAALAERLAATEQAQRK
AATDLDAVQTELAAAQRRAERAEAEAALARQLLATLRVAPRERDGGGGRRRKAGHSAATA
SEAQGDGQGEAEQDALGEAQGEERGNAPGAAHPNHQDEGNDSSDGSDDSKD
>gi|257372988|ref|YP_003175762.1| ATP-dependent exoDNAse (exonuclease V) beta subunit-like protein (contains helicase and exonuclease domains) [Halomicrobium mukohataei DSM 12286]
MTDGVPPLEGAQDRIRDAFLAHDRGLFVLDCTAGFGKSTTVERVAAEALVEAGAQAAAPE
RGLCVVSFSREDAAGIVPGITAALAAFADDEQPTATTISPERSRRLQERVRHADHVGTID
SIFRTVFTEIHAEYGFEQMPTVGNDARLSSLREAALDALRGRESLTARFDRLDEAYGDET
ASDGRGADGRTLDTLLETARSAKRARRLSDEQFRDRLLGAIDEAFPDGRPATFDAVVRDV
ARFFDEETAAAFRRRHDDEAAVTAQSRACFDRWRARVEEFCSLVVAYETEYDRRCRERGV
LAHQDVAYWVADFFDESGDADDSFRERVRQRHAHALQTLVIDEAQDVSVAQHDALAPLVP
DDARVLLAGDTDQCIYAWRDARPALFTRAFDEGTYFGRSWTPHERADAARTYRMRPDVSA
AVDAVFETVFTDPARGAVHRTGDGYAPVETDREATSEPAVHVASYRARGSPGTTTWFEES
EAAPLSNYLHGALADDGFAGRDADGPVEVLFPTRTNMRSLAARLEAKGLSVADASELLFE
TPLVELVVGVVEWLVDPFDPERTRALFDGAVPAVTCDDGSTVREIAAAADYRLDEIGADD
RLPARVETFLDDLAELRGRLARRTADPGALVVATVVETLALGTDPFDQVDDPRRCLAVLD
TLVETVESWEGTDRYSLSELAGVLQRYRASPSHGPLVPVPDDSDYDVVFRTIHNAKGDEA
DIVCLADLSRPLGVHGPHRDSFVARGETLALAPPATAPSVPVDEPSAHGVESVPRLRWAT
NRWVGDEQPRLGGPPVFSELAAAHRADRWRTLYVAMTRARDHLVLSVPRDATSHGTPPQD
SWVTTIRRALALPDSLERGRIDTALQRPTGEYPLAIGCLDVAYDASVSQSSRPTPRTALA
PSPTRTGRTPRFVNGSTLYPLATGLDEHWLAHLKGAPLHSDRPAPDDGLPLAFDAVGPDD
LGTIAHDVLTTAVDRGVSTATLEDCAEPLAGRLDAAIDEQCRDVGGRERQQVASYVRETV
CPQFASTGVWERLQSSAVYVEEPLDAVLPVADHTIETRNHADIVSRAPDGTWYVDDIKLV
LADTDATRDRYALQTAFYAWLLERQLDDATVRGRITCVGERVDSTAGTAPVDDIESWLAR
FA
>gi|159046366|ref|YP_001542037.1| 3-hydroxyacyl-CoA dehydrogenase NAD-binding [Dinoroseobacter shibae DFL 12]
MGGIVDTRVDTDTGLAWVTVDNPPVNATSTAVRQGLLDAVTRVQGARLAILRCAGRTFIA
GGDMREFDAPPQPPDLPDVVDAIEASATPFVAVMQGTVLGGGLEIAMGCAYRIAAPGTRF
GLPEVTVGLIPGAGGTQRAPRLFGWDAAIDMACAGKLLSAQEAHARGALDAIADDPEAAA
RALVPEPRIPVSERPAPPPPDSARIAAHRRTLAARARGQTAPLQALDALLWATGPFREGQ
RKERALHLSLRASDQSRALRHAFFAERTVARPAVIRDRTPREIARIAVMGGGLMGAGIAA
ACLGAGYRVDLLERDAATAEAARDRVRGLIAGALRRGKIDQARHDAHCAALRTGVGIGHA
AEADLAIEAVFEETATKRAAFAALAQVMAPDAILATNTSYLDPREIFAGIPAPDRCLGLH
FFAPAHVMKLLEVVRLPETSAETLATAFALAGRLRKVAVLSGICDGFIGNRMLAAYRRAA
EYMLADGALPEQIDGAMRAYGMAMGPFEAQDLSGLHIAEANRRRQDATRPARERYVTLSD
QLCALGRTGQRAGKGWYAYAEGDRRPRVDPAVTALITDYSAAHGLPRRTHDAGEIQARLL
AVLANEGARLVEEGIADSDAAVDMVKLHGYGFPRWRGGPLFAARQAGDATIRAALDALDA
ASPGSWVRAQRYR
>gi|17549684|ref|NP_523024.1| hypothetical protein RS03079 [Ralstonia solanacearum GMI1000]
MDKRLQHQVQRLRIAVGFAWQSILTNRRRIALAVAGVAIGIAAVTSMLVIGDSVTAQATR
ALDQLGADVVTISVPPPGADPSGQSAEPLSEAAQARLDATTDAAVAALRHMPEVQSVARL
ERRFGCGDGPETALGSPDIVAANPDLPGVLSLRLQRGRFLSPLDARQPWIVLGADIAAEL
RKTRLDVQPGAALPLCGKTFFLAGVLAPYIGDDLLQSIRMNHAVFVSYASLRRLTGPPSP
SASLLLTRLQTGVTAPDMPGLLASRLRTVLSQTVEASGARQVSELRQQQVSLYTRFLAVL
GCVALLVGSLGITNVMLASVSERKTEIGLRMALGAHTTDVVAQFLTESVLICLLGAALGL
ALGIVGAGVALTVAQIGITLDITTPLCSAVLALLCGLAAGAYPAANAARLDPVTLLQGRG

>gi|289937626|ref|YP_003482228.1| hypothetical protein Nmag_4147 [Natrialba magadii ATCC 43099]
MERTDDLGALLSETGPNAIVGWVVVVILSLTAVLSALEGAFDWTFIALVVVVIVLVPGGA
FRDPRVMPPWELVAIAAVPILWEALLGRAFVTDVPAYLAVAALALLIAVELHQFTAVRLN
HGLAIALVALTTLAVAGIWNVLQWVADVLVGTSFVLDSRSQDAINADMMIEFIYAGIAGI
GGGLLFDLYFRSRNRMPTERTYVPPKPRGELETEADAASTGEPDSPKLRDRLGISPRRQR
QASRSMQVVLAVVLVWGLYVRDLPTIANAAVALAITFVPAILEREYDLPMDAGLVLWITT
AVFLHALGSAGLYDAIDPWDHLTHALSASVVSAAGYAIFRAIHVHTDRVYIPPKVMAAFI
LIFVFAAGVLWEILEFIIDQSAIVFGLDAVLAQYGINDTIVDLIFNAVGAIIVTLWGTAY
LTDVSDSLSERFDRLVETE
>gi|288960879|ref|YP_003451218.1| hypothetical protein AZL_b00110 [Azospirillum sp. B510]
MSELLQDPFVQSSVLPLVVGLILVGLLHLLRRSLASAGIAAGFLVVFAMVIGLPALPPPS
SMGKLFWSSAIGLLLGVLADLAGVRSRAAALALAVWLAGSLLWIALPALDSAVAVISLLV
LLGAALWVAFGNSSETGGRPTAPAATLLALALAVGGTALIGSSASIAQMALALTASAGAF
LLWNWPVERHGWGLSGQVATGIALLLAAVLALFTQTQAAVLLLALPALLAGRAGRFIPRL
IPLGDGLIGRAASAAAVTVVAVLPALVAIGAAYALSGGEASPY
>gi|115345496|ref|YP_771681.1| hypothetical protein Bamb_6604 [Burkholderia ambifaria AMMD]
MAISKEQIFAVADELDAAGQNPTLANVRKQLGSGSFTTISEAMNEWRARKASQAAPIREP
APQAITDKLAELGGDLWAVALEMANNRLAAEREALEAVRQETEAARQEAAELADQLTGEL
DEAKARVAALEAVEAAAKGEADELRGKLAATSERAATAEARAGELRTELDHAHQEARQAR
AERDKAQERATASADQVEALRADLAAANSRTAEIERRAGELRADLERANQATDQARAAQA
EQRKATEAAAAERDQVRAELVKVQAKAEAAEQAHQEQRKAMAAEAHRQAERLTAAQGERD
QAKRDAAQAREEAAGLRGRLEALETVMAQGRAADPTSGGRKKT
>gi|84310669|ref|YP_446999.1| KfrA coiled-coil protein [uncultured bacterium]
MAISKEQIFAVADELDAAGQNPTLANVRKQLGSGSFTTISEAMNEWRARKASQAAPIREP
APQAITDKLAELGGDLWAVALEMANNRLAAEREALEAVRQETEAARQEAAELADQLTGEL
DEAKARVAALEAVEAAAKGEADELRGKLAATSERAATAEARAGELRTELDHAHQEARQAR
AERDKAQERATASADQVEALRADLAAANSRTAEIERRAGELRADLERANQATDQARAAQA
EQRKATEAAAAERDQVRAELVKVQAKAEAAEQAHQEQRKAMAAEAHRQAERLTAAQGERD
QAKRDAAQAREEAAGLRGRLEALETVMAQGRAADPTSGGRKKT
>gi|32455799|ref|NP_862451.1| KrfA protein [Pseudomonas sp. ADP]
MAISKEQIFAVADELDAAGQNPTLANVRKQLGSGSFTTISEAMNEWRARKASQAAPIREP
APQAITDKLAELGGDLWAVALEMANNRLAAEREALEAVRQETEAARQEAAELADQLTGEL
DEAKARVAALEAVEAAAKGEADELRGKLAATSERAATAEARAGELRTELDHAHQEARQAR
AERDKAQERATASADQVEALRADLAAANSRTAEIERRAGELRADLERANQATDQARAAQA
EQRKATEAAAAERDQVRAELVKVQAKAEAAEQAHQEQRKAMAAEAHRQAERLTAAQGERD
QAKRDAAQAREEAAGLRGRLEALETVMAQGRAADPTSGGRKKT
>gi|13448994|ref|NP_085210.1| IS110 orf [Shigella flexneri 5a]
MTESSDCESVQVFIGVDVGKDTHHAVAINRSGKRLFDKALPNDENKLRSLISDLKQHGQI
LLVVDQPATIGALPVAVARSEGVLVGYLPGLAMRRIADLHAGEAKTDARDAAIIAEAART
LPHALRTLKLADEQIAELSMLCGFDDDLAAQTTQASNRIRGLLTQIHPAPERVLGPRLVH
PALLDLLQRYPSPEKLASLGEKKLAAQLCKLAPRLGKRLAADIAQALAEQTVVVPGTNAA
AVVLPRLALQLITLRKQRDEVALEVEQRVLAHPLYPVLTSMPGVGVRTAARLLTEVACRA
FASAAHLAAYAGLAPVTRRSGSSIRGEHPSRRGNKALKRALFLSAFTALRDPLSRAYYTR
KMSQGKRHNQALIALARRRCDVLFAMMRDGTFYTPQGS
>gi|124263130|ref|YP_001023600.1| ATP-dependent transcriptional regulator-like protein protein [Methylibium petroleiphilum PM1]
METRMHKAASWILKPERWKLPAAFRTVSRPVFAVSAPAGYGKSTLLSEWREEVIALGYRV
VWLLVDGDDQDGDKLAIDLLHAFSPADTERSQSLVNGVGDRGKRAVIMALVAEMASRQER
TVLFVDDVHWLSDNTAATLLRPLIRHQPERMALVLSGRANLSSLSSEAALDRRLHVVDHI
QLAFNQSDIAQILRQYSVKPRQALVQAIYERSEGWPAIVRLIAMTLHSDEESQNNLLQGL
LERPQAISEYLSEVLLSQLPDRAAQLLLCLAMLRRFNGRLVAAATEMSDAEAVLAELQRR
ALPISRSNDAMLPYALHPIVRDFLLIRIRRQGINQIGPYVERALAWLTDNGRIDAAIDLS
LDVGNVKNAAALIDHYARTMARYQGRHATFLYWANKLPLEALAQFPEIRVKQAWSLAVLR
RAAEAKAVLAKLIIEFAEPTNRPDAASHGFDDQRLSRIRQAVELERCTVPTLCDRAQDAA
PYARSWLSRWPDAEPIDLAIANIVVGCGAMADTDFEVSLAHLRTAQRYVDECKGYYVKAW
VDMWLATVLSKQGRYRQALYECDEAVTAVATHLGGETAVEIMLHAIRAPLLYEMNRLEEA
GAALEHGLTALIEQTSVDSIIMGHVALARLQNAQGSHLDALETLAEGEVIGRTHGLSRLV
VALAAERIDLLLRHRELGQAQAQWLELQNFSECGPADAFESAMSDKAPRIESRIALLKGN
NSVACELTEPALQRAIRTGQKRKQVELLLIRALAAQAGKEHERAGDALQRAIEVAMSEGY
VRVFVDEGEQMRLLLISAAGLAARASSPTGEYLRQILAAFSVQKSDPKTSAFIAGAESLT
GRELKILRRLQSDLSNRQLADTLYITEGTLKWHLKNIYGKLNVTNRLTAVTAGRKLGLLD
S
>gi|49176866|ref|YP_025368.1| transcriptional regulator [Ralstonia eutropha JMP134]
MAISKEQIFAVADELDAAGQNPTLANVRKQLGSGSFTTISEAMNEWRARKASQAAPIREP
APQAITDKLAELGGDLWAVALEMANNRLAAEREALEAVRQETEAARQEAAELADQLTGEL
DEAKARIAALEAVEAAAKGEADELRGKLAATSERAATAEARAGELRTELDHAHQEARQAR
AERDKAQERATASADQVEALRADLAAANSRTAEIERRAGELRADLERANQATDQARAAQA
EQRKATEAAAAERDQVRAELVKVQAKAEAAEQAHQEQRKAMAAEAHRQAERLTAAQGERD
QAKRDAAQAREEAAGLRGRLEALETVMAQGRAADPTSGGRKKT
>gi|34500536|ref|NP_904307.1| KfrA [Delftia acidovorans]
MAISKEQIFAVADELDAAGQNPTLANVRKQLGSGSFTTISEAMNEWRARKASQAAPIREP
APQAITDKLAELGGDLWAVALEMANNRLAAEREALEAVRQETEAARQEAAELADQLTGEL
DEAKARIAALEAVEAAAKGEADELRGKLAATSERAATAEARAGELRTELDHAHQEARQAR
AERDKAQERATASADQVEALRADLAAANSRTAEIERRAGELRADLERANQATDQARAAQA
EQRKATEAAAAERDQVRAELVKVQAKAEAAEQAHQEQRKAMAAEAHRQAERLTAAQGERD
QAKRDAAQAREEAAGLRGRLEALETVMAQGRAADPTSGGRKKT
>gi|31795154|ref|NP_858012.1| KfrA protein [uncultured bacterium]
MAISKEQIFAVADELDAAGQNPTLANVRKQLGSGSFTTISEAMNEWRARKASQAAPIREP
APQAITDKLAELGGDLWAVALEMANNRLAAEREALEAVRQETEAARQEAAELADQLTGEL
DEAKARIAALEAVEAAAKGEADELRGKLAATSERAATAEARAGELRTELDHAHQEARQAR
AERDKAQERATASADQVEALRADLAAANSRTAEIERRAGELRADLERANQATDQARAAQA
EQRKATEAAAAERDQVRAELVKVQAKAEAAEQAHQEQRKAMAAEAHRQAERLTAAQGERD
QAKRDAAQAREEAAGLRGRLEALETVMAQGRAADPTSGGRKKT
>gi|72384247|ref|YP_293600.1| hypothetical protein Reut_D6443 [Ralstonia eutropha JMP134]
MAISKEQIFAVADELDAAGQNPTLANVRKQLGSGSFTTISEAMNEWRARKASQAAPIREP
APQAITDKLAELGGDLWAVALEMANNRLAAEREALEAVRQETEAARQEAAELADQLTGEL
DEAKARIAALEAVEAAAKGEADELRGKLAATSERAATAEARAGELRTELDHAHQEARQAR
AERDKAQERATASADQVEALRADLAAANSRTAEIERRAGELRADLERANQATDQARAAQA
EQRKATEAAAAERDQVRAELVKVQAKAEAAEQAHQEQRKAMAAEAHRQAERLTAAQGERD
QAKRDAAQAREEAAGLRGRLEALETVMAQGRAADPTSGGRKKT
>gi|38637900|ref|NP_942874.1| hypothetical protein PHG236 [Ralstonia eutropha H16]
MDAGAHERQREARHGMVSVVACSIQGRQRKTWPRLAVLLLAVFALLAGMLGGLLRAGVVL
PGVDDHHLQWHAHSFHGALMTGGFLGTIIGIERAVALGRLAAFAAPAASGLGAILMVAGS
SAAGAWAMAAGALVFVGVSVAVLRRQPATHTALLLAASVAWLAGNVALASGRWVTSVNAW
YFIFLVVTVAAERLEMTRLMRRRPSAQAALLAILAGLVLGAAGSALEGNAGRIGGVVYGV
SLAFLTSWLARFDIARRTVRSHGLSRYIAVCLLLGYGWLLVAGAAWAGTAAGLPWRDAAL
HALGLGFIVSMVMAHAPVILPAITRIKLKFGNSFYVPLAVLHLSLAARLSFGHQLPAVKA
MAASGNVAAILAFIAVVAAASPGMASQRGAASQAVLSVHQAPPPVRGHIAAKGNVFSFCQ
GALRRQAAAP
>gi|218534525|ref|YP_002401055.1| putative DNA-binding protein involved in plasmid partitioning (ParB-like partition protein) [Escherichia coli S88]
MSVPLASLIKSPLNVRTVPYSAESVSELAESIKGVGLLQNLVVHTLPGDRYGVAAGGRRL
AALNMLAERGIIPADWPVRVKVIPQELATAASMTENGHRRDMHPAEQIAGFRAMAQEGKT
PAQIGDLLGYSPRYVQRMLKLADLAPVILDALAEDRITTEHCQALALENDTARQVQVFEA
ACQSGWGGKPDVRVIRNLITESEVAVAGNSKFRFVGADAFSPDELRTDLFSDDGDGYVDR
VALDAALLEKLQAVAEHLREAEGWEWCAGRMEPVGECREDAGTYRCLPEPDAVLTEAEEE
RLNELMTRYDALENQCEESDLLEAEMKLMRCMAKVRAWTPEMRTGSGVVVSWRYGNVCVQ
RGVQLRSEDDAADDADRTEQVQEKASVEEISLPLLTKMSSERTLAVQAALMQQPDKSLAL
LAWTLCLNVFGSGAYSKPAQISLECKHYSLTSDAPSGKEGAAFMAMMAEKARLAALLPEG
WSRDMTTFLSLSQEVLLSLLSFCTACSIHGVQTRECGHTSRSPLDTLESAIGFHMRDWWQ
PTKANFFGHLKKPQIIAALNDAGLSGAARDAEKMKKGDAAEHAEHHMKDNRWVPGWMCAP
HPQTDTTERTDNLADAA
>gi|219873354|ref|YP_002477495.1| hypothetical protein BGAFAR04_F0048 [Borrelia garinii Far04]
MKKISSAMLLGAILIFVNCKSNAGESAGKDDPTSKFYQAVIQLGNGFLDVFTSFGGLVAD
ALGFKADPKKSEVKTYFDSLAKKLEETKKGLSELPKGNTGNGGADAAGGGGADAADGGAD
AVGNAIKEISEWLEEMAKAAAEAAKAADGGAEAVGNVIKADGAKAAKGGEVESVNGIANG
IKGIVEAAEKAGEEGKLNAVDGAKEGNENAGKLFAKKQANDANGGGDAAAAEKAAAAVSA
VSGEQILKAIVDAAKGDGEKKAVDDVKDAKNPIEAAIGSSGEQNAAAFATLKKDDQIAAA
IVLRGMAKDGEFALKNADHDNAKGTVKNVVESAVNKTAVALSNLVRKAVQSGLKKVGEAV
KSGSLKVPAAAEKP
>gi|13449066|ref|NP_085282.1| putative transposase for IS110 [Shigella flexneri 5a]
MTESSDCESVQVFIGVDVGKDTHHAVAINRSGKRLFDKALPNDENKLRSLISDLKQHGQI
LLVVDQPATIGALPVAVARSEGVLVGYLPGLAMRRIADLHAGEAKTDARDAAIIAEAART
LPHALRTLKLADEQIAELSMLCGFDDDLAAQTTQASNRIRGLLTQIHPAPERVLGPRLEH
PAVLDLLQRYPSPEKLASLGEKKLAAQLCKLAPRLGKRLAADIAQALAEQTVVVPGTNAA
AVVLPRLALQLITLRKQRDEVALEVEQRVLAHPLYPVLTSMPGVGVRTAARLLTEVACRA
FASAAHLAAYAGLAPVTRRSGSSIRGEHPSRRGNKALKRALFLSAFAALRDPLSRAYYTR
KMSQGKRHNQALIALARRRCDVLFAMMRDGTFYTPQGS
>gi|17548916|ref|NP_522256.1| putative signal peptide protein [Ralstonia solanacearum GMI1000]
MNGARIAVVGGSMAGLMSALAFARSGAEVVLLDRDHMAARAPLDGGMEAAPIDAGWRKGV
PQARHTHALAALGREVFRARMPDVWAALLESGAIEMPFGGRLDETAVVPRCGDADLFGLS
ARRSLVEDVLRRIVLAERNITVREHVVATGLLAGPGAVPVIEGVRTSQGEVRADLTIDAL
GRASSVGKWLGGLGARTPEETVEPCGLIYLTRWYRIRRRPAVPLNAGFSAGGYGASSGCI
ACPADNGYVSITMMTPQGDTALYPLAEAPAFTEAARLHPGMSAWLAPGVCEPVSAVLRWP
GCENRFRRFVVAGEPIALGLIGVGDSLCATNPTYTRGISLAARHAFGVADIVRAEGTGDL
RRLAIRADDLAQRALRPWFEDSAAQDRVRNVLWTGAPRPHTPHGDITLQQIALASRHDDV
VWHALARRAGMLEAPDAIFARTDVLDRVRSVLARHPAPPPSGPSRDDLLQVIGARQGLQA
QARSLSDSLSDLHSDPC
>gi|121583226|ref|YP_973662.1| hypothetical protein Pnap_4855 [Polaromonas naphthalenivorans CJ2]
MTISEDLLRTLRTWHKLPAGQLLERLDISRATLMRAVRELGSQVVSRGKARRTAYAARRP
VRGSLQALALYRIDRDGHAQDAAMLYPLHPAGCALDGAEPLEWPLDEDMRDGWFEGLPYF
LDDMRPQGFLGRHFARRHADLLQVSTDPKDWSEDDALHALALLGSDAPGNYILGEPALRQ
WLLHSQQELLPLQDRQVVPAYLLKAEEAMAHGTAGSSAGGEFPKFTAFREVAGRPVHVIV
KFSGSDGAPGTVRWSDLLVCEHLALLAVAEHLDLEAAVSRIHQAGGRTFLEVERFDRHGR
LGRSPVCSWAALNAALVGLAGKPWPQGGAALLGLGLIDVQCMAALQRLWLFGQLIANSDM
HDGNLAFRPGLQLAPVYDMLPMRYAPVRGVELPLKDFVPPLPVPAEKEAWLTAAHAAGHF
WAAASEDARISPDFRAVCAQNAAKVRRALDMA
>gi|16519829|ref|NP_443949.1| conserved hypothetical 55.1 kDa protein [Sinorhizobium fredii NGR234]
MNALSEQILFELRHLLSEMSDGGSVGPSVYDTARALQFGGNVTGRQDAYAWLLAQQQADG
GWGSADFPLFRHAPTWAALLALQRADPLPGAADAVQAATRFLERQADPYAHAVPEDAPIG
AELILPQLCGEAASLLGGVAFPRHPALLPLRQACLVKLGAVATLPSGHPLLHSWEAWGTW
PTAACPDDDGSIGISPAATAAWRAHAVTQGSTPQVGRADAYLQAASRATRSGIEGVVPNV
WPINVFEPCWSLYTLHLAGLFAHPALDEAVRVIVAQLDARLGVRGLGPALHFAADADDTA
VALCVLRLAGRDPAVDALRHFEIGELFVTFPGERNASVSTNIHALHALRLLGKPAAGTSA
YVEANRNPHGLWDNEKWHVSWLYPTAHAVAALAQGKPQWRDERALAALLQAQRDDGGWGA
GRASTFEETAYALFALHVMDGSEEPTGRRRIAQAVARALEWMLARHAAPALPQMPLWIGK
ELYCPIRVVRVAELAGLWLALRWGPRVPAEGAGAAP
>gi|168998827|ref|YP_001688095.1| hypothetical protein pK2044_01345 [Klebsiella pneumoniae NTUH-K2044]
MTSLESAEMPQKTLSCWPLAFSAGLLGVGQNGLLVAIPVLVIQTNLSLSIWAALLMLGSM
LFLPSSPWWGKQIARIGSKPVVLWALGGYGASFTLLGLGSMLMATGAVTTAVGLGILIIA
RIAYGLTVSAMVPACQVWALQRAGEGNSMVALATISSGLSCGRLFGPLCAAAMLAIHPLA
PMGLLMAAPLLALVMLLRLPGTSPRPTAERKSASLRLDCLPYLLCALLLAAAVSMMQLGL
SPALTRQFATDTAAISHHVAWLLGLAAVAALIAQFGVLRPQRLTPMALLLSAGALMICGL
AIMFAEQLWLFYLGCAVLSFGAALATPAYQLLLNDKLTDGTGAGWIATSHTLGYGLCALL
VPLVSKSGAAAAALIIAAFFVAVLFTIISIFIWFNLKFSTADRAVNG
>gi|38639600|ref|NP_943369.1| ShiF [Klebsiella pneumoniae]
MTSLESAEMPQKTLSCWPLAFSAGLLGVGQNGLLVAIPVLVIQTNLSLSIWAALLMLGSM
LFLPSSPWWGKQIARIGSKPVVLWALGGYGASFTLLGLGSMLMATGAVTTAVGLGILIIA
RIAYGLTVSAMVPACQVWALQRAGEGNSMVALATISSGLSCGRLFGPLCAAAMLAIHPLA
PMGLLMAAPLLALVMLLRLPGTSPRPTAERKSASLRLDCLPYLLCALLLAAAVSMMQLGL
SPALTRQFATDTAAISHHVAWLLGLAAVAALIAQFGVLRPQRLTPMALLLSAGALMICGL
AIMFAEQLWLFYLGCAVLSFGAALATPAYQLLLNDKLTDGTGAGWIATSHTLGYGLCALL
VPLVSKSGAAAAALIIAAFFVAVLFTIISIFIWFNLKFSTADRAVNG
>gi|124263047|ref|YP_001023517.1| hydrogenobyrinic acid a,c-diamide synthase (glutamine-hydrolysing) / cobyrinate a,c-diamide synthase [Methylibium petroleiphilum PM1]
MAAALLIAAPASGQGKTTVAAALARLHARQGRRVRCFKCGPDFLDPMWLEAASGRPVDAL
DLWINGPDDCAQRLAAAASKADLIIVEGVMGLFDGEPSAADLAQRFGIPVAAVIDAGAMA
GTFAAVAHGLRHWRHALPWAGVFANRVGSPRHADMLREALDPARPDDGGPWLGQLSRSDT
VALPERHLGLTMPAEAADTRARLDAAADAVAGQPLGRELAAWPRWQPPQAPQPAPCRRPL
AGRRIAVARDAAFAFIYAANLEVLRELGARPVFFSPLAGDSLPPCDALWLPGGYPELHAA
RLAECARLRAQIAAHVQSGKPLWAECGGLMVLAERLVDATGRSHAMWGLLPGTAVLGRRL
AALGPHEMPLAAEAMPLRGHSFHWSRFETTLEPASFTTPQRRSAAAGDGDGDGDGEAVYE
LGSLRASWFHPWFASSPAAAARLFDMPSPFRP
>gi|226357443|ref|YP_002787182.1| FAD-dependent pyridine nucleotide-disulphide oxidoreductase [Deinococcus deserti VCD115]
MRAERSADVVVVGAGPAGLTAARCAAEGGAEVLVLDASPGPGGQIWRGLREEQPGHAAAL
LREVRGLGVQILSQAQVSFAEPLNGSRHTLVVSTPENLCWVRANTVILATGATERFLPFP
GWTLPGVVGAGGLQAMTKCGLDVRGQRVVVAGSGPLLLAVAASLQERAARVVAVAEQARW
SGLIRFGLSASRLPGKSAEALKLAASLRGVPYWPGTYPLRASGNSRLEAVTLRRAGRDLT
LACDWLAAGFGLVPDTRVAQLLGCALNRTGAVQVSAWQQTSRPGIYAAGEVTGVGGVDKA
LLEGFVAGCAATGQVRRLGDVAGQVERQRAFQAALEQSFALRPELRDLPGPDTVVCRCED
VRQRDLQGCTSWADAKLQTRCGMGACQGRVCGPATTTLHGWTVTGLRPPLTPVPISELLQ
AAEPRAQPHTDPPRPLRGPPSPAPIPLFKEETA
>gi|70724764|ref|YP_256975.1| CbrC protein [Sodalis glossinidius]
MANTVIWRYGRFLCRINVSTLWRVLLTGVLALMVAGFSAAQGAVAVSPLALLHVLSGSAD
PALSFIIGQLRLPRILLAALVGGALGVSGLILQSIIRNPLASPDLLGISSGASTAAVVYL
SFFSMTLGGQYLPLAAMTGAAIAMLAVYGLAWQRGVSPLRLVLIGVGVSALLTAITTFLL
VFSPLSTTLSAYVWMAGSVYGANWDDVRTLGLWLLALLPWLALLARQVMFQQLDDGLATG
IGVRVQWLRGGLLLLSVALAGTAIAWGGAMAFVGLIAPHIARRLVAPTFSGQALMSTLTG
AILVMLADSVGRVLFLPADLPAGIFVAVLGAPFFLYLLIRQRQ
>gi|70724829|ref|YP_257039.1| CbrC protein [Sodalis glossinidius]
MANTVIWRYGRFLCRINVSTLWRVLLTGVLALMVAGFSAAQGAVAVSPLALLHVLSGSAD
PALSFIIGQLRLPRILLAALVGGALGVSGLILQSIIRNPLASPDLLGISSGASTAAVVYL
SFFSMTLGGQYLPLAAMTGAAIAMLAVYGLAWQRGVSPLRLVLIGVGVSALLTAITTFLL
VFSPLSTTLSAYVWMAGSVYGANWDDVRTLGLWLLALLPWLALLARQVMFQQLDDGLATG
IGVRVQWLRGGLLLLSVALAGTAIAWGGAMAFVGLIAPHIARRLVAPTFSGQALMSTLTG
AILVMLADSVGRVLFLPADLPAGIFVAVLGAPFFLYLLIRQRQ
>gi|110347339|ref|YP_666156.1| hypothetical protein Meso_4549 [Mesorhizobium sp. BNC1]
MILRLNPSSRHRGTPPGSAAAVPLTAVPAWLRSAVPGAQSVAGNGVEDVALAAGAALGTL
DAVVRRQERWAGAWRQRLALAAAAATTKQAGRLEDEAALRDALLLTKGADDVGPGGQMLW
AWRRLTAQPSAELLTAKTLAAVLQDFGHARDDAAVSGLADELRQLAGNSGTLGVLTGALM
AAERHCFGRLLGAWLADAVLAQRLGWAHAIPLLGAEPAFSAGAARSRRARAGVAVMGGEK
GPHATTNLLAAQARAALRAIDLSSELGRRADRLLAVAPKLRAKGADAIVDRFLNEDALVA
SRGDRDKHTGMSDRGLRRLFDRLVALGAVRELSGRPTFRIYGL
>gi|10957460|ref|NP_051605.1| serine protease [Deinococcus radiodurans R1]
MKRLSLAALSLTVLLAACQQQSTVVNPRPPVTSSPMQAGGIPTPDIDPARIILDPNSGAQ
YVSDQLVVGLGGLDSTTLAAQLGATVIDRLPQLDAVVLHLSDGSALQKARQLNEEGRVTF
AAPQQIMQMEPYTKSIREPALSPLAVNQVFDALPQYALDSEHLNAKAAWDAGFTGRGVTV
GVIDDPVDVSHPDLRANWAGKAYDPKADKTYTTVQSWLDAIDAFGSVPMPVDNQVDENIE
HGTAVTSTIAAARDGRGVVGVAPDAKYLTAAMFQPGSVGSAGVAKAILWMVDNGAKVLNN
SWGGAGFDPLIKAAMDYALERNVTVVVSAGNESREYYQRPALFAGVIPSAALAVNNTKAS
FSSFGRHISVAAPGTDILMASPLFINDDGTRKLGATPPDGSGYVLMSGTSFSGPYTAATA
ALILGAHPELDPYQVRRLMEETADGSVGENPNGFDRGTGYGRIQLGELAQRLQSGPMPAK
GGALKVLVQFKKSDGTFVTQTQPSDVIIEKDGENGAIYGAQTNAKGLVQFAAMAPGTYTL
RVGGPDLKADTALKERGSYTGKVTITSGTTLADAEPIVVTLDKGFYEPPPPVVDPYEPND
SLETATQISIGMRTQPALIYRESCSSSCTPVNGDVDFYKFSGTAGQTVEVALFDKYHPTE
KIGNMWGVIYIRDSTGNLLKDSAGKVIQPGIVDNKFTAKLPTDGTYYLQAGTYLHLNPTQ
GEKPYTGGFTNSKDNKYFIELKLK
>gi|170745258|ref|YP_001766715.1| malate/L-lactate dehydrogenase [Methylobacterium radiotolerans JCM 2831]
MPNLTLSEAGALAADALVRCGTAEAAARSVARALVGAEADGLKGHGLSRVAPYAAQVRAG
KVVGDAVPLASRPRPGLLAIDAAHGFAYPAIDLALEALPGLARQQGVAAAGIRRSHHCGA
AGRPVERLAEQGCVALLFANTPAAMAPWGGRQAVFGTNPLAFACPLPGGAPIVVDLALSK
VARANIVGAARRGEPIPEGWALDADGRPTTDAGAALDGTMVPLGDAKGTALALMVELLAA
GLVGARFAGEASSFLDAAGDPPGTGQLILVLDAAALSPDAPERFAALAGTIAAQDGARLP
GSRRLGLRRRAAEAGLDVAEALVAEIRAL
>gi|209901059|ref|YP_002286841.1| transposase [Klebsiella pneumoniae]
MSKKNKLLSVLSDAEQEALYGLPEFDDAQQLEYLAVTETELALANSRPSLHAKVYCLLQI
GYFKAKHAFFSFDWDEVEDDCAFVLSRYFHGEVFEPKAITKHERYTQREQIAKLFGYWPW
SAAFLPQLEQQAARTVRRDVTPGFVAAELIVWLNEHKIIRPGYTTLQELVSETLSAERRR
LGNLLEQALDESAKAALSQLLVRDDTLSQLAALKQDAKNFGWRQMVREREKRATLEPLHA
IAKTLLPKLDVSQQNLLYYASLANFYTVHDLRNLKADQTQLYLLCYAWVRYRQLSDNLVD
AMAYHMKQLEDESSAGAKQSFADEQVRRQQETPRVGRLLSLYVDDSVADPTPFGEVRQRA
YKIMPRDTLQTTAQRMSVKPASKLALQWQAVDGLADRMRRHLRPLYVALDLSGSNPDSPW
LAALAWAKGVFAKQQRLSQRPLDEWPAATLPKRLRPYLLTFDADGKPTGLHADRYEFWLY
RQIRKRLQSGELYLDDSLQHRHFSDELVEMDRKIDVLAKMEIPFLQQPVHAQLDALTAEL
RTQWLAFNRELKQGKLTHLEYNKDTQKLTWRKPKSENEKAREKAFYEKLPFCDVADVFRF
VNDECKFLSAFTPMQPRYAKKVADADSLMAVIIAQAMNHGNHVMARTSDIPYHVLDSGYQ
QYLRQATLHAANDCISNAIATLPIFPYYSFDLETLYGAVDGQKFSVERPTVKARYSRKYF
GRGKGVVAYTLLCNHIPLNGYLIGAHDYEAHHVFDIWYRNTSDIMPTAITGDMHSVNKAN
FAILHWFGRRFEPRFTDLNAQLKELYCADDPAQYQACLIRPVGKIDCDLIHREKPNIDRI
VATLGLKEMTQGTLIRKLCTYTTTNPTRRAIFEFDKLIRSIYTLRYLRDPQLERNVHRSQ
NRLESYHQLRSAIAQVGGKKELTGRTDIEIEISNQCARLIANTIIFYNSAILSRLVTKYE
AAGNSKALALITKISPAAWRHILLNGHYTFQSSGKTIDLDAIVAGLELE
>gi|209901197|ref|YP_002286978.1| transposase [Klebsiella pneumoniae]
MSKKNKLLSVLSDAEQEALYGLPEFDDAQQLEYLAVTETELALANSRPSLHAKVYCLLQI
GYFKAKHAFFSFDWDEVEDDCAFVLSRYFHGEVFEPKAITKHERYTQREQIAKLFGYWPW
SAAFLPQLEQQAARTVRRDVTPGFVAAELIVWLNEHKIIRPGYTTLQELVSETLSAERRR
LGNLLEQALDESAKAALSQLLVRDDTLSQLAALKQDAKNFGWRQMVREREKRATLEPLHA
IAKTLLPKLDVSQQNLLYYASLANFYTVHDLRNLKADQTQLYLLCYAWVRYRQLSDNLVD
AMAYHMKQLEDESSAGAKQSFADEQVRRQQETPRVGRLLSLYVDDSVADPTPFGEVRQRA
YKIMPRDTLQTTAQRMSVKPASKLALQWQAVDGLADRMRRHLRPLYVALDLSGSNPDSPW
LAALAWAKGVFAKQQRLSQRPLDEWPAATLPKRLRPYLLTFDADGKPTGLHADRYEFWLY
RQIRKRLQSGELYLDDSLQHRHFSDELVEMDRKIDVLAKMEIPFLQQPVHAQLDALTAEL
RTQWLAFNRELKQGKLTHLEYNKDTQKLTWRKPKSENEKAREKAFYEKLPFCDVADVFRF
VNDECKFLSAFTPMQPRYAKKVADADSLMAVIIAQAMNHGNHVMARTSDIPYHVLDSGYQ
QYLRQATLHAANDCISNAIATLPIFPYYSFDLETLYGAVDGQKFSVERPTVKARYSRKYF
GRGKGVVAYTLLCNHIPLNGYLIGAHDYEAHHVFDIWYRNTSDIMPTAITGDMHSVNKAN
FAILHWFGRRFEPRFTDLNAQLKELYCADDPAQYQACLIRPVGKIDCDLIHREKPNIDRI
VATLGLKEMTQGTLIRKLCTYTTTNPTRRAIFEFDKLIRSIYTLRYLRDPQLERNVHRSQ
NRLESYHQLRSAIAQVGGKKELTGRTDIEIEISNQCARLIANTIIFYNSAILSRLVTKYE
AAGNSKALALITKISPAAWRHILLNGHYTFQSSGKTIDLDAIVAGLELE
>gi|209901076|ref|YP_002286858.1| transposase [Klebsiella pneumoniae]
MSKKNKLLSVLSDAEQEALYGLPEFDDAQQLEYLAVTETELALANSRPSLHAKVYCLLQI
GYFKAKHAFFSFDWDEVEDDCAFVLSRYFHGEVFEPKAITKHERYTQREQIAKLFGYWPW
SAAFLPQLEQQAARTVRRDVTPGFVAAELIVWLNEHKIIRPGYTTLQELVSETLSAERRR
LGNLLEQALDESAKAALSQLLVRDDTLSQLAALKQDAKNFGWRQMVREREKRATLEPLHA
IAKTLLPKLDVSQQNLLYYASLANFYTVHDLRNLKADQTQLYLLCYAWVRYRQLSDNLVD
AMAYHMKQLEDESSAGAKQSFADEQVRRQQETPRVGRLLSLYVDDSVADPTPFGEVRQRA
YKIMPRDTLQTTAQRMSVKPASKLALQWQAVDGLADRMRRHLRPLYVALDLSGSNPDSPW
LAALAWAKGVFAKQQRLSQRPLDEWPAATLPKRLRPYLLTFDADGKPTGLHADRYEFWLY
RQIRKRLQSGELYLDDSLQHRHFSDELVEMDRKIDVLAKMEIPFLQQPVHAQLDALTAEL
RTQWLAFNRELKQGKLTHLEYNKDTQKLTWRKPKSENEKAREKAFYEKLPFCDVADVFRF
VNDECKFLSAFTPMQPRYAKKVADADSLMAVIIAQAMNHGNHVMARTSDIPYHVLDSGYQ
QYLRQATLHAANDCISNAIATLPIFPYYSFDLETLYGAVDGQKFSVERPTVKARYSRKYF
GRGKGVVAYTLLCNHIPLNGYLIGAHDYEAHHVFDIWYRNTSDIMPTAITGDMHSVNKAN
FAILHWFGRRFEPRFTDLNAQLKELYCADDPAQYQACLIRPVGKIDCDLIHREKPNIDRI
VATLGLKEMTQGTLIRKLCTYTTTNPTRRAIFEFDKLIRSIYTLRYLRDPQLERNVHRSQ
NRLESYHQLRSAIAQVGGKKELTGRTDIEIEISNQCARLIANTIIFYNSAILSRLVTKYE
AAGNSKALALITKISPAAWRHILLNGHYTFQSSGKTIDLDAIVAGLELE
>gi|10957498|ref|NP_051581.1| hypothetical protein DR_B0041 [Deinococcus radiodurans R1]
MRLVGNLDPGDYGLASALPVDGAENPGSVKLPLDGSQLRQTNQFTLVVETDPASTELPRV
NGVPVSAAQLGHVRPSADGQRERRSYYALPVHPGKNLIEFGREQVTLNYAGPTVRYEVTP
LSAQADGSTPVRVRIRALDAAGLPAEQPTVTLRTSAEPLRPDARPGEVGYQLELHNGEGV
LELRPQITPTALRLELLRDQQVSEFRVDVRPGGAALGVGLVSAAVGLGGTLPLAQRLHVQ
ARAYYEGPLAGGQLYVAADSAGLPREDSGKARGLTYGDSSSEAVPLRGSDPVAALYEHPA
FRVAYRDQEVPVNVVPLPGRMTALSASTKGNVRVSGFAALLPGDLVQAQVLRPDGTRLLR
LGQEDIAPASETLTVVTRDAQTGTELGRRVLTRGVEYVLDERTGIVSLAQPLDATDAELH
RVEVLASYRLSAPLPGARPLRRAGRGGDAQRRFGVAAVSLDGRGTIGAAGELRRGGLQVS
GRALLSGGVQAEAALDGHWRSSDALSVRAHYQDEAYQGLGKGEAGLRASGRYQVMLGERL
GAALDATYQRAPSKQGSDEQDGGGQGEVGALLTYRAQPWTVGGGLRWGFGSRSGLSAAGQ
LGYEGKQVSLSVTHSQPLSGTVRPTSDFKVAYRLTPHAALALTDHYVWGDAHSAALTLDT
RLGNVNYAVAYELPGAGGAGNRARFGVSTSVPLGARTTLGLRGSALYDLQSGGSELGAGA
DLRWQGERAVATLGGDLAWRSGQLQAVVRGGVSGDLSERLNVSADATAELGARQGLKFGV
GYAYRSAGFSSLGYGRYAGGSLGGSRPEASAGVSAEYRQGALTVRGGVDARALLSDPGSL
TYQPSLGLRAELNARFSVGGWARALVQPASSQVLPGYGLEAGVQVLPGTWLSAGYNLAGF
EGLPSAGLYTRPGAYLRLDVALDEGAGKKTGKAHRR
>gi|288959938|ref|YP_003450278.1| hypothetical protein AZL_a02030 [Azospirillum sp. B510]
MAWFEVRLVAGGRARSIEVEAEDERRARDAISGRGRVLSVRRRRKVGGWGRPLDRNERHI
LFIRLAAMLDSRVGLAEALRRIATAFRGRIRRTAERMADAVELGDDLADAMLRQPRSFSP
VLVALVRAGGFGEGTPAALRTAADFERQIAGARQGFRSGLALAVLYVMTSGVVMVGTSFV
LTPLLLDTEVFRRAGEEVNVGWVYLLSDLTTGLVAMVLAGLTLLGGLATVGRRLAPRRVD
QLVMRIPLYRDIALGIQHHVIFRELSLLVAGGVPVDRALRLALDGAPAGALAADLEEATR
AVAAGLPWTDAMRALPGTDRASLAAAENRVELAQSLSALAEQYRDLYLHAVSVAEPVLRG
LSVVVVGVAGIVMFGLTIIPILQLAEHIARQPL
>gi|94152599|ref|YP_582001.1| hypothetical protein Rmet_6192 [Cupriavidus metallidurans CH34]
MPRLAATPDQIRATVLAMLTEAGDAAPPSAARFRRVVSVRKLRDRLGGGDPATLSRTLNA
IEAEVVRAGLADLALPELPAEIAEAMRALWQAAVAVQLDDVVRLRREAQQTAEAAQSARA
EADLRVELLRQELSEVRGQLAARDTVLAEARAALATASARADEQAARRGELETALATVQE
RAVADERAHTEAIATIQTRYEALSKQLLQETAHQRDAVRAERAQLASQLKFAERRIAALE
EERGRLDAELVSERAARQTAVGEASALKAVTASQRAQLDEMLRATLAAATPAAKVARATR
STAKPAGKPDGKRRDKP
>gi|226315627|ref|YP_002775597.1| borrelia lipoprotein [Borrelia burgdorferi 29805]
MKKRSNKIEKFMKKISSAIFMVAFFAFINCKSNVGESSNTKDPTNEFYQSVIKLGNGFLD
VFTSFGGLVADAFGLKADPKKSEVKTYFSSIAKKLEDTVNNLAKLPKDNGSSTNQTEKGN
TTSSSESAVDKAIEEISKKLKAIADAAKAAAAVDVGEDKIGNVANNNNAAADAGSVNGIA
KGMKGIVDAADGGKELKGGDGGGGGAANAGAGHLFAGAGNGASAAQAGKAAAAVNAVSGE
QILKAIVDAAKGEQQQEGQAANTANNPISAAIGAAQAGGNFGAAMNGNDKIAAAIVLRGM
AKDGKFAVQDANADEGVKSAVASGGAADKDSVNGIAKGMKGIVDAADGGKELKGGDAGGG
NANASAGHLFAGDGGGNGASAAQAGKAAAAVNAVSGEQILKAIVDAAGNEQQQEGQAAVD
VGEEKIGNVVTNNGGAADAGSVNGIAKGMKGIVDAADGEKELKGGDGGGGNANGDAGHLF
AGNAGNGASAAQAGKAAAAVNAVSGEQILKAIVDAAGGGKELKDAGDGGGGNGDAGHLFG
NAGATAEQAGKAAAAVNAVSGEQILKAIVDAAKGEQQVGAAAGQATNPISAAIGAAQAGA
NFGAAMNGNDKIAAAIVLRGMAKDGKFAVQAGAAGADGASVKSAVDKAIEEISKKLKAIA
EAAKAAAVAAVDGSEDKIGNVANNNNAAADKDSVNGIAKGMKGIVDAADGGKELKGGDAG
GAAANAGAGHLFAGNGGATAAQAGKAAAAVNAVSGEQILKAIVDAAEGEQQGAAANAATN
PISAAIGAAQAGGNFAAMNGNDKIAAAIVLRGMAKDGKFAVQDANGAQDSVKSAVASGGA
ADAGSVNGIAKGMKGIVDAADGGKELKGGDAGGGNGDAGHLFAGAGGGNGASAEQAGKAA
AAVNAVSGEQILKAIVDAAENEQQQVGAAAVDVGEEKIGNVAANNNAAADKDSVNGIAKG
MKGIVDAADGGKELKGGDAGDANANASAGHLFAGDGGNGADAAQAGKAAAAVNAVSGEQI
LKAIVDAAGGEQQQGQGAGAATNPISAAIGAAQAGAAAFGAMNRNDKIAAAIVLRGMAKN
GKFAVRAGANADSADGASVKSAVDKAIEEISKKLKAIADAAKAAAAVDVGEEKIGNVANN
GGAADKDSVNGIAKGMKGIVDAADGGKELKGGGDAGDANAGAGNLFGNGAGATAEQAGKA
AAAVNAVSGEQILKAIVDAAGDEQQQGQAAGAATNPISAAIGTAEAGANFGAAMNGNDKI
AAAIVLRGMAKNGKFAVQNGNGAQDSVKSAVEKAIEEISKKLKAIADAAKAAAAVDVGEE
KIGNVAANNNAAADKDSVNGIAKGMKGIVDAADGGKELKGGAGDGGAANANGDAGHLFAG
NGAGASAEQAGKAAAAVNAVSGEQILKAIVDAAEGEQQGAAANTANNPISAAIGTAGAGA
NFGAAMNGNDKIAAAIVLRGMAKNGKFAVQNANGAQDSVKSAVASGVSKTIMALTGLVQK
TVDSGLKAIAEAVKAAAAVDVGEDKIGNVVTNNGGAADAGSVNGIAKGMKGIVDAADGEK
ELKGGDAGGGDANASAGHLFAGNGAGASAAQAGKAAAAVNAVSGEQILKAIVDAAGNEQQ
QEGQGAGQANNPISAAIGTAQAGAAAFGAMNRNDKIAAAIVLRGMAKNGKFAVQAGANAD
EGVKSAVDKAIEEISKKLKAIADAAKAAAAVDVGEDKIGNVANNGGAADAGSVKGIAKGM
KGIVDAADGGKELKDAGDGGAAANASAGHLFAGDGDGASAEQAGKAAAAVNAVSGEQILK
AIVDAAGGEQQQGQAADAATNPISAAIGTAEAGGNFAAMNGNDKIAAAIVLRGMAKDGKF
AVQAGANGAQDSVKSAVAKAIEEISKKLKAIADAAKAAAAVDVGEDKIGNVANNGGAADK
DSVNGIAKGMKGIVDAADGGKELKGGAGDGGAGGNGDAGHLFAGAGNGGATAAQAGKAAA
AVNAVSGEQILKAIVDAAENEQQQVGAAANEATNPISAAIGTAGEGAAAFANGGMNGNDK
IAAAIVLRGMAKNGKFAVQAADGAQDSVKSAVDKAIEEISKKLKAIADAAKAAAVAAVDG
SEDKIGNVANNGGAAGTADAGSVNGIAKGMKGIVGAADGGKELKGGDGGDGAANVDAGHL
FAGNAGNGANADHAGKAAAAVNAVSGEQILKAIVDAAGNEQQQGAAANTANNPISAAIGA
AEAGANFADAGMNGNDKIAAAIVLRGMAKNGKFAVQAAANADSAEGVKSAVEKAIEEISK
KLKAIADAVKAAAVVDGGEDKIGNVANNGGAADAGSVNRIAKGMKGIVDAADGGKELKGG
DAGDAGGGANGDAGHLFAAAGGGASAAQAGKAAAADVNAVSGEQILKAIVDAAGNEQQQG
AAANEATNPISAAIGTAEAGAAAFGAGMNGNDKIAAAIVLRGMAKNGKFAVQNAANGAED
SVKSAIEKAIEEISKKLKAIADAAKAAAAVDVGEDKIGNVVNNNGGAADKDSVKGIAKGM
KGIVDASDGGKELKGAGAGGGGGANGDAGHLFAGDGNGASAAQAGKAAAAVNAVSGEQIL
KAIVDAAGGEQEGQGAGAATNPISAAIGAAGEGGNFGANGGMNRNDKIAAAIVLRGMAKD
GKFAVQNGDAGADGASVKSAIEKAIEEISKKLKAIADAAKAAAAVDVGGEDKIGNVVNNG
DAAGTADAGSVKGIAKGMKKIVDAADGGKELKGGDGGGGAANAGAGHLFAGDGNGASAEQ
AGKAAAAVNAVSGEQILKAIVDAAKGEQQQGQGAGAATNPISAAIGAAGAAADFAGGMNG
NDKIAAAIVLRGMAKDGKFAVQDANGAEGVKSAVDKAIEEISKKLKAIADAAKAAAAVDV
GGGEDKIGNVVDANNAAAAADAGSVNGIAKGMKGIVDAADGGKELKGGAGDAGAAANASA
EHLFAGNGADAEQAGKAAAAVNAVSGEQILKAIVDAAGGEQQQVGAAANEATNPISAAIG
AAEAGANFGAAMNGNDKIAAAIVLRGMAKNGKFAVQDANGAQDSVKSAVEKAIEEISKKL
KAIADAAKAAAAVDVGGDDKIGNVVNNGDAAGTADAGSVKGIAKGMKKIVDASDGGKELK
GGDGGGGDANAGAGHLFAGNAGNANAEQAGKAAAAVNAVSGEQILKAIVDAAGNAQQQGQ
AAGAATNPISAAIGTAEAAADFANAGMNRNDKIAAAIVLRGMAKNGKFAVQDGAAINAVS
GE
>gi|170745253|ref|YP_001766710.1| alanine racemase domain-containing protein [Methylobacterium radiotolerans JCM 2831]
MPDNRAEAPLRSAEIDGASSPLQTPCLLLDEARLRANLAGMRAHLDRLGVTLRPHLKTAK
SIDVARLAMAGPAGPAMVSTLREAEYFAEGGVRDMIYGVGIAPQKLDRVGAIRRRWGADL
AVVLDSIEQADAVAAWAARTGDRLPVLIEVDADGHRSGVKPADAALLVAIGRALGAGADL
RGVLLHAGDSYGLSDPEDLAAAAEAERAAAVTAATLLRGAGLPCPVVSVGSTPTARYARD
LAGVTEVRAGVFMFGDLFQAGVGSVAVDDIAVSVLATVIGHRRDKGWIITDAGWMALSRD
RGTARQAVDQGYGVVCDRAGRPYPDLIVADANQEHGILALRPGSRAALPELAIGDRVRVL
PNHACATGAQYDRYHVLDADGRVAAVWPRINGW
>gi|187729723|ref|YP_001837312.1| relaxase/mobilization nuclease domain-containing protein [Acidithiobacillus caldus]
MAIYHLHAKTWSKGAGQGAGGHARYVLRQGPYARRVIERVDGSAVRRVEEDRAAEVVASY
SGHLPAWADGDPLAYWDAADAYERANGTVYRELEFALPGELSERRNLKLAQAFAEALARV
DRGATPYTLVLHRSTRDPELLHCHLMLSDRVNDGYERSPELWFRRAANRGKDPARGGAPK
TQARIAQDWLGTVVRPLWAELANAALEQARCGARIDHRSLEAQRRERELLAEQAQGRGDE
LAAARYRKAAGILDRPAQPKRGRVLEHGGPDKAPGQALVWARYQEDLARRRAARERLAEA
DGVVRELREEIARERRREERRAAAKRELDASHGWRPDRVATAQMVLAAVLDLGQAHREAV
QERWDARRERRRVAIEAQRRVEQERQERRGQLLGLAASLAADAECRLRLREAYEAAGFRL
EQRPDGKWVFVYLHGDLLEERQAVREARRAWDERRAALEAQRAAAREAEERRRREGERDR
ATEQEQGPGVRHPDKPRWQVERELILTEVYGSAVAEHMGRWYRIERRADALVLSNREASV
TDFGDRVVAHEGNDKEIEALVLLAQAKGWERVTLTGPREFQERAAQAFVKAGIALEDQAL
EARAKEAIERQRREDIRERALLRQGYRRDAWEIRERWHWRQQERARRLEAERELARIEEE
AEQARDAWRTVWRKTGHLVDADAQEPIPWGIWREQTLAERYGPDIAARAEAEYWYTRLRP
DLGGLDISRNGQEVVDAGAALQVCSAGSMSLAVDLVRAKGWKRVAIGGPEDFRERAARAL
IEAGMVLADEALEQRAKAALDAERVQQERERALRRAMEGIKAHRIRWRRKDGTMGEQRAL
DYLEDRLFRGFTIQETAEGFRWWSADGKPGAVVGDAQLMALFRAAKAADQDLVRVVERIR
MEVGMPNAAADRARGRTVTPKRGLGDDW
>gi|38637788|ref|NP_942762.1| putative efflux protein [Ralstonia eutropha H16]
MSAGTRQVVAVVMLCHFIAAFAALGMPPFFALILQRSLHNDVPWLAGAFYVVPTLLAALS
APWWGRLADRFGKKPLLMRAQLGLAASFLLASYATNSFAFLAALVLQGVLGGTFSASNAY
LATVASGTTLTRSLTAMQWSARAALVAAPACLGLWMGAESPIVLYRWLALLPLAAAALIA
WLPAGEATGAAKRPATRAGGASVSAPATPRQIYVLQFAFVFATVVTFPYFIPDMQQRMPA
ISAATAGLLFGLPHLVYLAAAPLLSRRLGLAPSLGLLATAYGTLVIALLAQAAPLGLPAL
VAWRLLMGIAMTAGFIALHALVASVVHAGNAGRTFGWFESSSKWGGVVAGLGAGAAVSLA
GQRAPYLLGAALLAPAVAYLLLTARQRISAL
>gi|220914970|ref|YP_002490278.1| iron-containing alcohol dehydrogenase [Methylobacterium nodulans ORS 2060]
MTDLTAPIAIVRPEIAFGSGTARTVGQRARARAARRILVVADAFNAARVDLLALPGEVRV
FGEVRPEPDIPNLERALALAEDFSPDLVVGFGGGSAMDLAKLVAVLPGSGQTIHDVVGPE
RVAGRRAGLIQVPTTAGTGSEGGTRALVTDPATQTKLAVQSRHMLADAAVIDPDLTLTVP
PAVTAATGVDALAHCVEAFTSRKAHPLIDLYALEGARLVGRFLPRAVRDGSDVEARAGLA
LASLYGGFCLGPVNTTAGHAVAYPLGSRHHVAHGLACAVIFPHTLAFNAPAVPEKTRQVM
AALGLPETAEEGAVAEAATRWCADLGLAMRLSALGVPEGDLPAMATEAHAIRRLLDNNPR
EISRDRILALYRAAA
>gi|218533550|ref|YP_002424365.1| cobyric acid synthase CobQ [Methylobacterium chloromethanicum CM4]
MTRAIMIQGTGSDVGKSLMVAGLARAFARRGLRVRPFKAQNMSNNAAVTADGGEIGRAQA
LQARAAGVPPSVHMNPVLLKPQSEVGSQVVVQGRMVGPAKARDYQGWKPRLLTSVLESFA
HLRAEADLVVVEGAGSASEVNLRAGDIANMGFARATDTPVILLGDIDRGGVIASLVGTKA
VLDPADAAMVRGFLVNRFRGDPSLFADGMRIIAERTGWESLGLVPHFADAARLPAEDVLG
LRGSEAGPGARVVAVPVLSRIANFDDLDPLRAEPGIAVVLVRPGEAIPGNADLVLLPGSK
TTIDDLADLRAQGWDVDIRAHLRRGGRVLGLCGGYQMLGRRISDPHGIEGEARSVPGLGL
LDVETVMTPLKRLEAVTGESLSDAVPFAGYEMHIGDTAGPDAARPLLRLADGRTDGAVSA
DGRVAGTYVHGLFADDRQRAAWLARLGAAASGAAYEAGIEAVLDGLARHIEAHVDCDRLL
ALAG
>gi|13488321|ref|NP_085592.1| hypothetical protein mlr9395 [Mesorhizobium loti MAFF303099]
MHEERSGILIKACRRIRRSPLLVQTSSVISSALVSSAIGYAIGFPVSKFFDSNIRMRLLI
APVIGLGIFGAAGVSIFHLLPLTAVNLILIVLALFAVALWLSKGAVDPLLRSPTNPGFSW
FTVAFLLCLLPAFAIIPQHYGESAGVGDPIWDHAKIAIINEIAQNGLPPGNPYYSEAGTP
STLIYYYVWHFIAACSSVITGGSGWEADIALTGMTALYSTFVVTWLAVARSRSSDAAWWV
LPLLLASSLKPIVRFVSGTWLDTWMVQQYSFDAWIIQTSWAPQHVFSGSIALIAIMAYIR
ILHCNAGRDLSLAVVTGAMLASAYGSSMWAGGLSLLLILPIVGGLSISDVARAKRLLQVL
ILLSVAVSIAVLCAGVLVYEQAVILNARKAVEFWIFPIFVGMDGLMDLPGFWLFLLIIDL
SILYASFLIWTLSISPGDVAAYSHIDRAIFVTVLAPLFCAQFMHSVILYNDLGWRVIIPS
LLVMIAVTATLFSSQIGKSTLTGRLTTITAIVFLAPSILAGAQFVYLSDFQFRVQGPETL
EGTAFRASPEMWKAVRQLTPSDEAVANNPLDFANVTYRPGNISWATLSQRRNCATTLGFL
RSYAAQLTPNQASEVYNLFVEAFRGEVSESHLRVMKEKYLCKTLVVTARDGLWDKPALNN
SSVYKLVSEKEGKWRIYR
>gi|209542177|ref|YP_002278358.1| conjugal transfer relaxase TraA [Gluconacetobacter diazotrophicus PAl 5]
MRDSVVSMAIYHLHAKLISRATGRSAVAAAAYRSASRLHDDRLDRAHDFTNKSGVVHSEI
LLPDGAPKRLADRSTLWNEVEAIEKRKDAQLSREVEFSIPREMTQEQGIGLARDFVREQF
VDRGMVADLNVHWDIGEDGLAKPHAHVMLSTRTVDETGFGAKGREWNSKALLAEWRERWA
SLANERLVEIGLDVRIDHRSFAEQGIDLEPQNKIGPAGMRREERGEDAERAADHEEIARR
NGERLIAEPSLALEALTRQQSTFTRQDLARFVDRQTADAEQFAAAMAKVEASPELVALGK
DGRGRARYSTRAMVAVERRLEEASLELGGRTSHGVPLAVRRAAMTREGLGEEQALAVGEV
TRSRDLSVVIGYAGTGKSTMLGVAREAWEEAGYRVRGAALSGIAAEGLEAGSGIESRTLA
SLERGWEKGFDLLECGDVLVVDEAGMVGSRQLERVLSAARDAGAKVVLVGDPEQLQAIEA
GGAFRAVAERVGSVEITAVRRQRAGWQQEATKELATGRTEAALDRYEAAGMVHGHDTLEE
ARAGVVAEWDAARRAAPGERSIMLAHRRVDVQALNEAARAIRLEVGELEAGVEVTVATAQ
GDRQFAIEERVYFLRNDRGLGVKNGTLGTVRGLYGMDEEKVLLSVQLDGPAGPGTGQIVS
VRTWEYDALDHGYAATIHKSQGVTVDRVHALGTGSMDRHGAYVVLSRHRDRVDLHWARDD
VGSREGLVAKLSRERLKDTTLDYGPGRGAERDATAAYARRRGFRVPESEIGVERAAAREE
PDRSAGADAAPVRGRGMFDGLVLNARPVSGRDAAAGKEKEAGREAPASPFAGLKLNPDRR
ERLPAVVGMTPGDDPLVKAVNRYARAWMDAGRMMEQGLPVLEHQKRTLHEAGVGLDQVRR
GAVEDLASALKHEPAIRDAMREMEGLARARTLIEGIEREETIRRSPDLRAARFVREWDGL
SREQRGDALKELKRDAQLESLMREKKRALGIAPGSDLDQALRRQREQSITRTISRSRGRG
MDMGM
>gi|227818581|ref|YP_002822552.1| adenylate class-3/4/guanylyl cyclase [Sinorhizobium fredii NGR234]
MDLPTPLAWLVDEAGASPGPDRFLADLGGRLLADRLPLAGGALTLAVPHPIIARRTWLWR
AESGAVIESLGFAGGPPSQAERDWLAALGPVLEDRIGAAPDKPVLAWAGTRGFDDDEAGR
LRQAARFAAAPLAALSEKAALSALLEAYLGRRSAARVQAGALTRGTGETIRAALLYADLR
NFTALSEATEPTEMIAALDAWFDRVAGAIHAFGGEVLKFIGDGLLAIFPVTGWAPEACEA
ALRAVVAARAGMAHLDAVRQAQGLPPLPFGTALHLGDVLWGNIGAVDRLDFTAIGPAVNL
VSRLEGLCRPLGQSVLISGAVAAEASSPLVPLGEHVLRGIQAPCPVFTLPATRA
>gi|10955595|ref|NP_052439.1| arsenite pump transmembrane protein ArsB [Yersinia enterocolitica]
MLLAGSIFVLTLILAIWQPRGLSIGWSASICAALALVSGVIHVGDIPVVWNIVWNATATF
IAVIIISLLLDESGFFEWAALHVSRWGNGRGRLLFTWIVLLGAAVAALFANDGAALILTP
IVIAMLLALGFSKRTTLAFVMAAGFIADTASLPLIVSNLVNIVSADFFRLGFTEYASVML
PVDIAAIAATLGMLHLFFRRDIPATYDVSLLKMPASAIKDPATFRAGWIVLVLLLVGFFV
LEPLGIPVSAIAAVGTVVLFAVAKKGHAINTGKVLRGAPWQIVVFSLGMYLVVYGLRNAG
LTEYLSGVLNMLADKGLLAATFGTGFLTAFLSSVMNNMPTVLVGALSIDGSTASGVIKEA
MIYANVIGCDLGPKITPIGSLATLLWLHVLSQKNMTISWGYYFRTGIIMTLPVLFVTLAA
LALRLSVTL
>gi|120536853|ref|YP_956911.1| major facilitator superfamily transporter [Marinobacter aquaeolei VT8]
MLTGLQRAAFPLAIAQTLTWASLYYSFPALLPTWQAALGWSKSELSGAFTLALVVSAIAA
PLAGSLIDRGYGRAVLAGGMVLGALLLVALPEVSEVWHFYLIWAGIGLAMSASLYEACFT
VITRVIGSQARQVITVVTLLGGFAGSLAFPAAHLMAEAFGWQAAVRIGAAVVLFVSVPFA
IFGLGCLRPFTETLEPAKPGTSGKIMAQPTFWMLGVAFCAIGLAHGAILTHLLFILQESG
LSIWLAVVVVSMIGPMQVVGRVFMMLTAGRVSTFGVAVACYTLMIIATAALLATHFNIWM
AFVFVAFHGAGYGVASIVRPVITAELLGRQSFGAVFGMLAIPFMMGFALGPTAAAVISEL
AGYNTVIAGAGVILAGGLIAIIVARRMAPTNTDFHGARRAEV
>gi|56708855|ref|YP_164896.1| hypothetical protein SPOA0065 [Ruegeria pomeroyi DSS-3]
MTTVGEALVAGLAARGVTCVFGIPGVHTIEMYRGLAASGIRHVTPRHEQGAGFMADGYAR
VSGRPGVAFVITGPGVTNTLTAMGQARADSVPMLVVSGVNTRASLGRGMGHLHELPDQLG
LVSQVALEAHRVSQADQLAPALGSVFDRLATGRGGPCHIEVPLDVAGSGFDGALPAATPA
LPDEPEAALLDTAAARLDAARRTVILIGGGAKGMETALQALAERLDAPVVQTVNARGLMH
GHPLTVAASPSLDAVRALISGADRVLAIGTELGPTDYDMYATGTMPSMAGLIRIDICDAQ
LARHPADLTIRGDAGATVVGLLARLPEGARTHDGASRATAARHAAREEIGPYMRSMVEML
EAARDAVPGALMVGDSTQPIYAGNLVYDHDRPGGWFNAATGFGALGYAIPAAIGAAIAAP
ETPVICIAGDGGAQFSLSELMVARDEALPITFVIWNSRGYREIDMSMRAVGVEVVGCDPT
PPDFAAIAAACGMPYATCAAGDPAGFAAALAEARRHAGPTLIEIDAPYAPEQD
>gi|72384040|ref|YP_293394.1| major facilitator transporter [Ralstonia eutropha JMP134]
MIREPLREPARAMSQWGLVATLTLVTMLAQIDKNILVLMVGPIQREFGVNDLQISYLIGA
AFAISNIAVGLPAGWLADRHNRRVIVAVGVLVWSIAVAANAAAAAFITLVVARIVVGGAE
ALIPPSSYSLIRDGVDDQRRARALSVYTMALMLGTGLSLVLGGPMLHWIASAGIRTIPLI
GPVPPWQMTLFLIGIAGLPVGLLIFLCRDPGRPLSEAHGGKPSTRAALRHLADNKSLFLP
LVAFAVCNAMITYGLGAWIPTIVARRFQLGMGEIGLIQGGLLLTMGPLGLWLAGLAMDAR
ACANRLSGVALVGMVVSIAVPCLGVMLCVAGTPSAFWLLDAMVVLFSWTFMAVTSTIVAR
TVPTTAVGLVMAIVLVLNGLIGQGLSPTLIALAGKHVFDARSDALAHGMALVFACAGVLA
VAASGWMYRSLLHAESQGGLSATPAQIPSR
>gi|238922052|ref|YP_002935566.1| methyl-accepting chemotaxis protein [Eubacterium eligens ATCC 27750]
MEKIKKRIANLKVAGKLKVYRMTVLVMTLFLVLVALISTLVIRSNIEKITEVWSPSLEYL
QDLETMTAKYRIKQYQHLVESDAAVMNSCEEEIQKLESQIQDTCAKLNAIITADSDAQKG
QADYEAASTGWEKYRAASDEILQLSRENKQQEAARLMIGEAYEEYNAFAEKLTILSDEFQ
IELDQAKTMANVCTIIIFVVIVAAGLAIAVVTTLIGKIITNSITEPVEQIDAAVASLRKG
ELSNVEMLTYESEDELGDTIKNLKEAMGILADYVSEISVEVKAIAQGDLTRNGDDITDFL
GDFSELKTSLLYILKRFNSTLTEIRNLAEQVSSNASEVENASKSLADGATEQAGVIEELN
ATIDTVVDLAADTAKETQSASARVKASADKANEEKEKMNDLLMEMEHITEISKEIGNIIT
DIEDIASQTNLLSLNASIEAARAGEAGKGFAVVADQIGKLAADSAKSAVNTRDLIDKTLV
EIENGNTITRTTADAFNQIIADMESFAEIAQNTMEKANSQAESLEQIGQGIEQLSGVVQG
NAASSEENTAISINLAEGAAKMHDRVNIFKLF
>gi|111025633|ref|YP_708053.1| hypothetical protein RHA1_ro08851 [Rhodococcus jostii RHA1]
MTDRGSMSSQLSESKSEEQRVESPATLPRLQTATATLLPGLALCAVATAVAMGVGRFLPT
VSPLLIAIVLGAVLSNVVHLPERLRPGLQFSAKKLLRVGIALLGLQLMLSDILGLGWGVI
VVVVSIVCLGIVGTMFAGKLLGLSWTQRLLIACGFSICGAAAVAAVDGVVDADEEEVITA
VALVVIFGTLMIPAIPLLSRALGLSDTDAGLWAGGSIHEVAQVVAAGGAIGGAALGVAAV
VKLARVLMLAPVMAVLSVRQRKLAGTDADVKRPPLVPLFVLAFLVCVGLRSSGLLPAGLL
AEAKIVQTGLLTAAMFALGAGVQIATIKKVGARPFVLAGISTVWVASIALVGVLLAG
>gi|10955186|ref|NP_044215.1| KfrA [Enterobacter aerogenes]
MAISKEQIFAVADELDAAGQNPTLANVRKQLGSGSFTTISEAMNEWRARKASQAAPIREP
APQAITDKLAELGGDLWAVALEMANNRLAAEREALEAVRQETEAARQEAAELADQLTGEL
DEAKARVAALEAVEAAAKGEADELRGKLAATSERAATAEARAGELRTELDHAHQEARQAR
AERDKAQERATASADQVEALRADLAAANSRTAEIERRAGELRADLERANQATDQARAAQA
EQRKAEVAAAERDQVRAELVKVQAKAEAAEQAHQEQRKAMAAEAHRQAERLTAAQGERDQ
AKRDAAQAREEAAGLRGRLEALETVMAQGRAADPTSGGRKKT
>gi|194447038|ref|YP_002039096.1| ParB-like partition protein [Salmonella enterica subsp. enterica serovar Kentucky str. CVM29188]
MIMPVTKCEPETTRKASRKSAKTQETVLSALLAQTEEVSVPLASLIKSPLNVRTVPYSAE
SVSELAESIKGVGLLQNLVVHALPGDRYGVAAGGRRLAALNMLAERNILPADWPVRVKII
PQELATAASMTENGHRRDMHPAEQIAGFRAMAQEGKTPAQTGDLLGYSPRHVQRMLKLAD
LAPVILDALAEDRITTEHCQALALENDTARQVQVFEAACQSGWGGKPDVRVIRNLITESE
VAVAGNSKFRFVGADAFSPDELRTDLFSDDEGGYVDCVALDAALLEKLQAVAEHLREAEG
WEWCAGRMEPVGECREDAGTYRCLPEPEAVLTEAEEERLNELMTRYDALENQCEESDLLE
AEMKLMRCMAKVRAWTPEMRTGSGVVVSWRYGNVCVQRGVQLRSEDDAADDADRTEQVQE
KASVEEISLPLLTKMSSERTLAVQAALMQQPDKSLALLAWTLCLNVFGSGAYSKPAQISL
ECKHYSLTSDAPSGKEGAAFMALMAEKARLAALLPEGWSRDMTTFLSLSQEVLLSLLSFC
TACSIHGVQTRECGHTSRSPLDTLESAIGFHMRDWWQPTKANFFGHLKKPQIIAALNEAG
LSGAARDAEKMKKGDAAEHAEHHMKDNRWVPGWMCAPHPQTDATERTDNLADAA
>gi|90962758|ref|YP_536673.1| lead, cadmium, zinc and mercury transporting ATPase [Lactobacillus salivarius UCC118]
MQRYILSKKNVITVISGLLIALGFFSHFVLENVGLSEWSLIIASVFGITPIAIQAFQAMK
VKVISIDVLVSIAAIGALFIQDYEESAIVTFLFLFGHYLEQRTLNQTRSAIKELTEMAPE
SALKQMNNGKFEEVEVDDVDEGDILLVKTGAKVPVDGTVLTGEGHINEASITGEAVPVNK
LPDAEVFAGTILENGTIQIRADRVGEDTTFGKIIELVEEAQDSKSEAERFIDRFSKYYTP
AVLVLAIVVWAFSQNIELAITILVLGCPGALVIGVPVSNVAGIGNGARNGVLLKGSEVIQ
DFSNVDTIVFDKTGTLTVGNPTVAATELYEKDSAETLGYLASVERESDHPLAKAVLNQIG
ETNFYPVEGTEVVKGGGIVSSVAGHRVAVGNVALMEKENVTLSKKVQKDVKRFEQQGNSL
VLTAVDGELKVLMGIRDQVRPGVKANLQELKDLGVKNLVVLSGDNQGTVDVVAGELGLTE
AHGHMLPEDKAAYIGKLQQRGQIVAFVGDGVNDSPSLALADIGIAMGSGTDVAIETSDVV
LMNSNFSNLPHALGLVKATVNNMKQNIVISIGVVLVLLTSVFFSEWMNMSIGMLVHEGSI
LVVIFNGMRLTKYKLKGRKEQKEVSTPAEKVKIS
>gi|17548337|ref|NP_521677.1| putative lipoprotein [Ralstonia solanacearum GMI1000]
MQKIHRATLISATVAGLLILGGCASTGSGDSGGTLGGSGASGNATTGSTGSGSDGTTTGS
TGSGSGSTTTGSTGSGSGSTTAGSTGTGANGTGTLSTASTTTPTGAIAGKSGGVLTASGG
AVSDMGSTVGSANLPLVPGASQSALGNVVTNAGSVLTAAGTGVDSGLGSIGTNPNPIGTT
VASSGNIVTATGNTVTATGGLVSSLGTGPLQPLSPVTSPVGGLVSQVGQAVSSAGGTLGT
ALSTGPVQQLTQQTSSAIVPLTSQVTSATQSLGATTGLGTPTANLLQTVGGAVANVGTSL
TNTNTPLVSGVGNVVTATGHTVAALGGTVSGPAASSGSPLAPVTSILGGTSGSSPLASVT
TIAGGGLSVPTTGTPSAGVGTAAAVTAPVTTVATGAGASLTSTSGSTALSPVTSVVGSVL
GGTLLHR
>gi|257070318|ref|YP_003162636.1| KfrA [Pseudomonas putida]
MAISKEQIFAVADELDAAGQNPTLANVRKQLGSGSFTTISEAMNEWRARKASQAAPIREP
APQAITDKLAELGGDLWAVALEMANNRLAAEREALEAVCQETEAARQEAAELADQLTGEL
DEAKARIAALEAVEAAAKGEADELRGKLAATSERAATAEARAGELRTELDHAHQEARQAR
AERDKAQERATASADQVEALRADLAAANSRTAEIERRAGELRADLERANQATDQARAAQA
EQRKATEAAAAERDQVRAELVKVQAKAEAAEQAHQEQRKAMAAEAHRQAERLTAAQGERD
QAKRDAAQAREEAAGLRGRLEALETVMAQGRAADPTSGGRKKT
>gi|110347008|ref|YP_665826.1| hypothetical protein Meso_4196 [Mesorhizobium sp. BNC1]
MILRPKSSPRHQAPTLGAATSAPVVTLPGWLRRAVPDAQSLAAKGHGPNGLEEVAIAAGA
AIGALDAVVRRQERWAGVWRQRLALAAAAVTTRQAGRVEDEAALRDAVLLTRPGDDVGPA
GRVLLAWRRLAARPAEELLTEASIAGVLDALGLARDDEAAADLADEVRQLAATEGAVGTL
VGAFAAVERRGLPRTVGSWFADAMLAQRLGWTHAVPLLGGEAAGANGSARPRRAATVLAP
KGSEADPERGRALLAAQARAAVRAVDQSADIERRAERLIAVAPALRARGADVVVDRLLSD
DAIVASAKIAGMSDRSLRRLFERLVEFGAVRELSGRSAFRIYGI
>gi|17549063|ref|NP_522403.1| leucine-rich-repeat protein [Ralstonia solanacearum GMI1000]
MQSLTGIATSPSDPTAQEPAQAEPAAAPSSLVARLSRALRRALQRVRPTAAGHANPAPVA
ARAHTTIMPRHERRPAAEPSRAQHQMRADAARAAQRLQQPAGGLHAHHARGTVPFADGNR
WMAVCDAVAGWQQEMVRRVSRYSGPLLPDANRPTEQGLALAATRMLLAMQQKSRHLVLDS
IPVMRLPSALCNAEQVEVLTVHDCDVFEWPASGGLPPNLCSLHFSRNRRLTAIPGRMGQL
QQLRELVILDSPLRALPTAVSQLPQLERLVLQGSDLRIVPVELGALQRLQTLTLASSRLL
TQLPTSLGQLQRLRQLNLRGNPVLPALPETVGQLSVLESLDLRENTGMTTLPRSLGSLRR
LRHLDCSGMTALTALPADLGACTSLRTLRLRDCVALRTLPATLGGLKRLTHLDLRGCVGL
TDLPEALRSLPATCRIDVPPHLAERLVQRRRTVAQAPSVPLPNPGEGADWGRLLQNWRTR
LGLYDTEYGSDAFRIWVERSANAAMPDEVRSRRDARRLGFLVDGLCNSATLRCLVFQRAH
ERYALGHLDDEGLAIPELMALLTEECVRNGPSFADRAATLMRHEAWSSLLEGATGNDFIG
EAVEVLADTLPQIYADRHGMPIDGDTVLPVQRQAAAAQVWLPATPTIH
>gi|121582866|ref|YP_973308.1| hypothetical protein Pnap_4284 [Polaromonas naphthalenivorans CJ2]
MKNFFHRQRLAADMADKILQTAPGSASSSGLFLAAPRRTGKSTFLREDLRPQLEAQGALV
LYADLWENRKADPGAVIIAAVRAALAQHEGVVARLARASGMDKVSVGGLSFSLDRIGLAS
GVSLSSALAALSDETGQTLVLVIDEAQHAITTESGADALFALKAARDELNSSRHHGLRVV
ATGSNQDKLAMLRNGKEQAFFGAPLVKFPALGKDYIAWFCQQVRLPAALSVEVVHALFVR
ASFRPEMLGAAADALRFDFELQPEDVPARFAQAVQEQIEASYAEQLRVIHSLTPLQSAVL
RVLASKGAQYAPFETETILAYQRLLDTLAPHSTVKADVPNVQQALAALQEKALVWRASRG
VYALEEASLQELMAQEGLLPGAGGATGQN
>gi|156936658|ref|YP_001440572.1| hypothetical protein ESA_pESA3p05539 [Cronobacter sakazakii ATCC BAA-894]
MARHVSGLLKAVCFLFVFAVLFAVTLSSARALSTACTALNAASPVSSGLSTYNASSFSAD
ETLTVSFTDSGAGTGGLPMNADTVIMQSRDFSQHYLMHYSSDGNAGSFSTTLTGAQLTAG
GLWLKVSTANGFISPVTVSCTAAATLSSDATLSGLSFSGGALSPGFSASNTSYHATVDYA
VSSVTLTPVTTHNASTVTVNGNVVSSGSASPSVNLSVGTNTLTIVVTAEDGTTKNYSVVI
QRNEQTPVAGNVSAQVASNSQNNPIALALSGGTATAVNLVSPPQHGTLMISGTTVTYTPL
AGYSGSDSFTYNASNSAGTSANATASLTITAPAAVTISPASGALTPATVGSAWSQNVSVT
GGTAPYIWTAHGLPAGITQNSATGALSGTPTTSGSFSISLTAQDAAGVSSTVTYTLVVSN
GAPPDATLVMTPAAGALPSGTVGTALSQTFAVNGGAAPYRWQLSGSLPAGLTFSGGLLKG
TPGVAGDSAFTLSVTDANGTTVHAAYTLRINAAAAQAVDQSASLSAGRVTRVSLTRGATG
GPFTGARLLAPPDKRQGTASIQPQGGDYELTFTAAPQASGTVVLRYVLLSASGITSPATI
TFSIASRPDPSKDASVTGTVSAQYQAAQNFARAQIRNFNDRLEQLHGSEDVPSSLNGVHF
ALPSSPAERGLDTDLWNAALQQQAQLDAQNSLPPALPFGMQTPGQRLSYWTGGYVDFGRD
KDATMRLSHTLVGVSTGVDYRFTPTVTAGVGMGFGRDVSDIGDTGTRSNGRSLSTALYAS
YHPDAVFVDGLLGYSRLDFDSKRHVSETDVYARGSRAGSQVFVALTSGYEFRLPQSLVSP
YGRVQISKTHLESYSESDAGMYNLAFAPQRFSQVTGSAGLRAEHRVPVSWGDLRLQSRVE
YSRLMNDTGSARVGYADTGNDTWRLSLYEQNRQTLALGVGLDMALPNGVTPGLAYQGTLG
LDDRGSRAQTIMARMNVAF
>gi|288961708|ref|YP_003452018.1| electron transfer flavoprotein, alpha subunit [Azospirillum sp. B510]
MTSLPTSFPIGRRRVDPRAERAARTILTGPRPRLLRQPVTAAVNERRRDPRALRAAALVQ
SQPRPRYDWTRDAATTGTAAAIAGTAAPAPAIPVQVIAEPAYLILAMLDRPGGEVSEHDR
QVIAAARLLADAGGGAVVTVCTGSGEALAEAGSDRHVALPDGWADDYVPERRAAAASALM
AALSPRHILFPDSQDGGDVARRLAAAVGERLFTGVQSLGPDRATRQSAGGSLETGHCPTR
LMTVAADALAPLDGVRHEARPLALPDPVMAGEEGLPRLGGARRLAVDPDALALSETDFIL
SAGNGVTDWRSFAELGEALGATRAGSRVVCDAGHLPRERQVGASGTVVGARCYLAVGIAG
APQHLQGITAVRHVIAVNTDLHAEMIKRADLSIVADAQDVMPALIRLIRERRHA
>gi|168998588|ref|YP_001687856.1| hypothetical protein pK2044_00110 [Klebsiella pneumoniae NTUH-K2044]
MPATHSPTPARSWIVRLARVCWERKKLTIIVVVASVSTILLAALTPLLTRQAVNDALAGN
PTRLPRLACGLLLIAFFDFIGNYVRRGYAGELSLWVQHTLRGRAFDSIQKLDGAGQDALR
TGQVISRTNSDLQQVHTLLQMCPVPLAVFTYYIAGIAVMLWMSPAMTLIVVCVLACLAIT
ALRARRRVFAQTGLASDRLANLTEHMREVLAQISVVKSCVAELRETRWLDRQSRQIVHVR
IGAAISQAIPGATMLALPVLGQIVLLCYGGWSIIHGRINLGTFVAFASFLAMLTGPTRVL
ASFLVIAQRTQASVERVFALIDTRSQMEDGTEVVNGQVVGLELENMSFDYRGGRRILSDV
SFSLHAGETVAVVGASGSGKSTLLMLLARFYDPSAGDIWLNTSAGRHNLRALRLEALRRR
IGVVFEDAFLFAGTVAENIAYGHPQATADDIYRAATAAGASDFINALPKGFDTWLTERGT
NLSGGQRQRIALARALITAPEVLILDDTTSAVDAGTEAEINTALSRYADEEHMLLVIARR
RSTLQLASRIVMLDKGRVVDTGTQAELEARCPAFRALMTGDGDFLAPSHSENNELWPTGP
AAQDYAPETGDKGFVARMTRVPENAVQQALAGKGRKVTSLLKPVAWMFVIAALLIALDSA
AGVGVLILLQRGIDSGVAAGDMSTIGLCVLLALCLVAVSWSCYSLQTVFAARAAESVQHT
VRVRTFGHMLRLGLPWHEKHVDSRLTRMTVDVDSLARFLQNGLAGAATSLVTMFAIAAAM
FWLDPLLALTALSAVPQVALATWIYRRLSSPAYAQARLEIGKVNSTLQEKVSGLRVVQSH
GQQEQEAARLRALSDRFRTTRVRAQKYLAVYFPFLTFCTEASYAAVLLVGASRVAEGEMT
AGVMAAFYLLLGQFYGPVQQLSGIVDAWQQATASGKHIDELLATEGTENVTPSSAPPATG
ALHLDDVTFSYPDSSEPALTKLTLTIPEGTVVAVVGRSGAGKSTLIKLIAGLYSPTYGSI
SIGDRTIDDASLADYRLQIGVVDQDVALFSSDIAENIRYSRPSSTNDDVEIASLRAGLYE
TVRNLPQGFRTPVSNGGADLSAGQRQLIALARAQLANAHILLLDEATSRLDRASEERLMS
SLIDVAHARQHSALIVAHRLTTAQRCELIAVLDKGQLTEYGTHEQLLAAGGLYNQLWHDS
VGSTVLHRQHDIAG
>gi|83816858|ref|YP_446975.1| hypothetical protein SRU_p0017 [Salinibacter ruber DSM 13855]
MGAKIFGPHIGYAPWQRAQEEQSRREGVRQSAEQTAGSMSAGGLAGAIGMFGVMAGAVMG
GPKAGRAALTKLGKSLKGGAADDAYRALRGSSSYRKPGVKTDKQLARKNDDFTQGASADK
ALIGQSRAEGQTDYFEKAVNQSSSGLTAGEKVGAAARREAEAAGMEGGSASISRFLSTSG
LKPAAKLQRRGKDWREAKQGKGAFKTLMDADRGKQRKMLGDIAADATQEAAATLPASYAA
DSAMGLTGAPSDEEFYDVGAQTEAAVEYLPTFAAYEIGSRAALGGVGAAMQGVGKAAKSY
MSGSGGMGVAQGVSNAFTAISDTAKAMGKAGSEAETRLNQRVRGSGSTAEMVKRGYEQAG
KYMTDRKGALKDPASRRLARGDSKVKRNPAETSSTLRGAKQLFDRESGRNAITEMAVGSS
GRPEDEAVAALQDVKSTLFREGDQPRSRVARMLGGDAVSYGELKRSNIEMAEETQRQMQS
VKEGLDDARRQVEAEAGNVTNNKAAGLIGSMAERGAEGLRVSGYMKKGGEVMRVPTGQDM
RAGAAKLFNRATSFRNPLSGSERSGFSIGEVMGLGTFEKRTAAVEPVEVNAGRVTWTYFD
TAARQ
>gi|288962459|ref|YP_003452754.1| hypothetical protein AZL_d03840 [Azospirillum sp. B510]
MSGEVASLTSETKIVILGGKAVSTIEAQKLLDTSEANSRDFLVQLRGTDMVLYEALVSLY
HLYLLCANNSKEHVQLVNDLVRKRLGKQEFDIQKEPSGNRFSNLLKATLLHKRQSNQSND
PKAEIEADYIPQRANTYSMALHQALKEKLTPDELKQRLKEDGVRKMRDKFVDPQPASNPK
TDEAKEAERVQAIAELKEFEGAANLVFDGEEIQDMGLGVAVFLVKVEEVDGKKQGQLLRQ
AYVSSDTLKDLAYGISAVTRLEKSEAGPVIRCAQLAETFFDRAAKDARQIVIEAGDEDAW
ACASLTGDTEKPTKFLLTHISKPIEGLPPNTRYLLNGNNLAALYETLGNEKTAGNWRFER
MDAEEKDEFGGDTSRIKLLADAVDGQKAIDLDQGSNVNIQPITVKAKENTGIGVALSAAQ
WIELRSSWDEKRKTHKNDTAEQKKQNPLDLVIDQKSGLVKFFCKGHQDKPLLVVEAQKDL
PAVKRIMKGTLLGKLSVLYEEYGAASTRWSLSEDVINVETQLRGDLYRICIKAESKTTET
KKAPGASRSGASAKSKNAKK
>gi|169237474|ref|YP_001690678.1| hemolysin-like protein [Halobacterium salinarum R1]
MRWRHPSALRKADERGRRTPCVVSATSLAVGRIALALLLVVLNGFFVAAEFAFVRLRSAS
VETLVQDGRRGATAVKEATDNLDDYLAVSQLGITIASLGLGWVGEPAVAVLVDPLLEPVL
PAPVRHTVTVALGFGIVTLLHVVYGELAPKTIAIQRAERVALVVAPVMKLFYYVFLPGTI
LFNGIATRSVQLIGVSPETEGHDTHTEPEILSVLSEASAAGRISPAEVSMIEHVFSLDDT
TVREIMRPRPDVTSVSADTPLPELRTMAASGEYTRYPVTEGPDDDVIGFVDVKDILRASD
AIDESGDVTARELSRPVVVVPETLRVDELLAEFQAEHRQMAVVIDEWGAFEGLATIEDAL
EVIVGDIRDQFDLATHAQSIEPRDDGGYEVPGAVSITELNDHLGTDFENEAVETVAGLVV
SRLGHAPTVGDRAVIDTHTFRVTGVDGARITSLTVTPDS
>gi|16120214|ref|NP_395802.1| hypothetical protein VNG6302C [Halobacterium sp. NRC-1]
MRWRHPSALRKADERGRRTPCVVSATSLAVGRIALALLLVVLNGFFVAAEFAFVRLRSAS
VETLVQDGRRGATAVKEATDNLDDYLAVSQLGITIASLGLGWVGEPAVAVLVDPLLEPVL
PAPVRHTVTVALGFGIVTLLHVVYGELAPKTIAIQRAERVALVVAPVMKLFYYVFLPGTI
LFNGIATRSVQLIGVSPETEGHDTHTEPEILSVLSEASAAGRISPAEVSMIEHVFSLDDT
TVREIMRPRPDVTSVSADTPLPELRTMAASGEYTRYPVTEGPDDDVIGFVDVKDILRASD
AIDESGDVTARELSRPVVVVPETLRVDELLAEFQAEHRQMAVVIDEWGAFEGLATIEDAL
EVIVGDIRDQFDLATHAQSIEPRDDGGYEVPGAVSITELNDHLGTDFENEAVETVAGLVV
SRLGHAPTVGDRAVIDTHTFRVTGVDGARITSLTVTPDS
>gi|125654689|ref|YP_001033883.1| hypothetical protein RSP_3920 [Rhodobacter sphaeroides 2.4.1]
MTSDQTPARPALLVLGMHRSGTSALAGVLGRAGFALPQELMPPTEHNPRGYFESTRIFRL
NDALLAAAGSSWDDWRAFDADWHLSPAAEPFHAEAQEALAAEFPGTAPIVLKDPRICRLL
PFWTRALTEAGFRPLAVCTHRPAREVGASLARRNGWPEARGLLLWLRHVLDAEAQTRGRP
RVFVSYDGLLADWRGTLGRIAEAFDLALPRPLDEAAPEIEAFLSADLRHAPETPAAAAGL
SDWIARPEEILDRKAAGEDRPGDRETLDRIAAEVAAAAPLLADLSGAVEEQGARLEREAA
LRHEAQTILQQERQRLDDLTAELQLQLHHRTLHVAELERHAGELAQQLRQKTQHAAELER
HAEELAQQLRQQRSHAAELERHAGELSALTHELRQQVHHKGRHVQELEAHSGELEARLLA
LEAEHAALLGSTSWKVTHPLRRMSLALRRPKT
>gi|56550654|ref|YP_161720.1| hypothetical protein RMe0098 [Cupriavidus metallidurans CH34]
MPRLAATPDQIRATVLAMLTEAGDAAPPSAARFRRVVSVRKLRDRLGGGDPATLSRTLNA
IEAEVVRAGLADLALPELPAEIAEAMRALWQAAVAVQLDDVVRLRREAQQTAEAAQSARA
EADLRVELLRQELSEVRGQLAARDTVLAEARAALATASARADEQAARRGELETALATVQE
RAVADERAHTEAIATIQTRYEALSKQLLQETAHQRDAVRAERAQLASQLKFAERRIAALE
EERGRLDAELVSERAARQTXVGEASALKAVTASQRAQLDEMLRATLAAATPAAKVARATR
STAKPAGKPDGKRRDKP
>gi|47176999|ref|YP_015610.1| CoxH [Oligotropha carboxidovorans OM5]
MGLKHDLWLVALSLVMAFQASYVGLHLARKTGLARGIRRRAIISMSALSIALAIWTMHFI
GILAVKLPVPVDFLALPTLASFLVCVLVVGGAVLAMGAGVAKLNRIALAAGIGLGAGIVT
MHYLGMCALHSSINMAHAHLFVAASIVIGIAASGLSLWLAFVGATWRSTALSAAVMALAI
SAMHYTAMAGFEIVSLCEPSSVIEVPALSQGLLAIIVAVTAFVISGIFLLTLMPEGGLIA
VAPVDLSASQGRMVLQVGEPTTNLKESPGNASFSILHRVLPVEKNGQRCTMLISRLFAVQ
PQAHYTLLFDGEATWFCPLSLSQVAKVLDSANFAQVHRSHIIDLDRFRLVRGTGNGGMFE
AISKTPYKVPLSRARRAWIKQQLQVRFSPAQQYYAPSGSK
>gi|220919831|ref|YP_002495134.1| integrase family protein [Methylobacterium nodulans ORS 2060]
MQGRAIGHAHRAAAGPALLDADLHGDAVDHRRHVRDALAGILPFDARERLAALLTDEDTA
TLKHLARTGMGADTLRALASDLGYLEAWCRAATGHPLPWPATEALALKFVAHHLWDPVQR
ESDPRHGMPAPVSDDLRARGLLRVAGPHAVAPVRRRLAHWSTLHRFRGLDGPFKAPRLRT
ALSLAVRASRRPRTRKSARPVTVAVVEKLLATCLFDHQLVDRRDGALLLVAFASGGRRRA
EVAGLRVEDLVREAPVLLDPADPDSPRVPKITIRLGRTKTTTAEEDARVVVIGRAAQALL
DWLTAAWIEAGAVFRRIDRWGRLGATALDPQGVNAILKARCARAGLDPALFSAHGLRSGF
MTEAGRQGVPLPEAMRLSQHRSVQQAARRGSARRSRAAPSRAGLSRGRRRGRRGRPCPSC
RRRP
>gi|146279745|ref|YP_001169903.1| hypothetical protein Rsph17025_3731 [Rhodobacter sphaeroides ATCC 17025]
MDTTKLKKFAQFARRALIEQVAARLEAVRGEGSAAQREHPVAFKKLQASIAEHGADDVIE
RVAYIWFNRFTALRFLDVNELSAVRVVSPLPGQFQPEILADAKAGNINEQLVPEATRRKV
RDLLEGLTPSQDPQAEAYRLLLVAICNSWQTTMPFMFERIDDYTELLLPADLLSNASILA
YLREAMTPDACQDVEIIGWLYQFYISEKKDQVFAALKKNKKIEAENIPAATQLFTPHWIV
RYLVENSLGRLWLLNRPGSKLAERMDYYIAPKEPETDFLKIGKPEEIKVCDPACGSGHML
TYAFDLLYAIYEEEGYEADKIPALILANNLTGVEIDDRAGALAAFALAMKAAAKLGRRRF
LRMEAKPDICVLQDVKFTDAELRDVAAVVGKDLFTDELRETLGQFEQAKNFGSLIVPKLR
DPAETLRVVVARDFDADLLLRPVLERLEKVLCMAEALSPKYHVVVANPPYMGSKGMNKTL
ESWAKKHFKDSRADLYAMFMERSLALCVRHGFTAMINMQSWMFLSTFDSLRSKLLTQNAI
VSMAHLGERGFDTIGGAVVSTTAFVLGKAYSPRTEGVFLRLVSGRNEAEKSTAARAAVSG
VNSDVKFCSSAADFQKLPGNPIAYWASEAFLRLFDEGKPITDFVSSRDGLTTGDNEAFIR
YYWEPAFESVGFGYADAKDFWKSGRKFAPLIKGGSYRKWFGNLSNVITYDKQHYEVLAVS
GNKLPSREKYFQRNLNWTRISSPSGSFRYTEPGCIFESASLCTYSDSDQDMFYALAGANS
CITIPQLDLVNPTTNLLSGYFDMLHLPEHDAAARSIAAGNAKQLVSLAKSDWDAYETSWD
[truncated: 7,011,126 more chars]
