# Supplementary material for: The mosaicism of plasmids revealed by atypical genes detection and analysis
Source: BMC Genomics. 2011 Aug 8;12:403. doi: 10.1186/1471-2164-12-403 (PMC3166947; doi:10.1186/1471-2164-12-403)
Supplement: Additional file 2 — all PAGs sequences. Fasta files embedding all the sequences identified as PAGs at the different CI values. [file 1471-2164-12-403-S2.ZIP › Additional_file_2/Additional_file_2_90.fasta]

>gi|125654708|ref|YP_001033901.1| iron-hydroxamate transporter permease subunit [Rhodobacter sphaeroides 2.4.1]
MARTLLLLLAGALTLQGLLPLLPEALAGDGLARLVLTQSSLPRLAMALLAGFLLSMAGEV
CQRIFANPLAEPGLLGISGGASLALAAGLLLAPALWQAAPGLLALTGAAGALILVLAVAW
GRGLHSQALVLAGVMVNLCAAAAHALLVLFNHDFLQELLTWQAGSLAQAGWQPGLGLLAQ
TAPVAGALWLMHRPLQLLMLGEETAEGLGLSVRRTKLLLLAAAAWITASVVATVGLIGFV
GLAGPALARGLGGRSGGRSRPDLPRAGLWGAVLLLLADQTARLLSGLAGDVPVGAASGLF
IGPLLVFLSLGSRSPDLPARPEPPALARPRRPMRALLPLALAVPVLLALALLIGRSEAGL
HLTTARDLAAVLRWRLPPLLLAAGAGACLALSGLLLQRLLRNPLTSPDLLGVGHGAGLAF
ALAMVFLPESGLVSRFALTATGAGATLALVTLLAARVRFATSRLLLIGVGFGSTAQALLT
LVLASGGPKGAALLSWFSGSTGSASLAQALLAWSVAIAVLAVALLLRRWFDLLALDEAVA
AGRGLAVTPARAAGLALASLAAAAGTIALGPISFVGLIVPHLVATMGFRATAPAALASVA
TGASVMVLAQWVGGLLAWPWPISPGLLAALLGGPFFLWQLRKRAA
>gi|203288273|ref|YP_002223323.1| hypothetical protein BRE_1001 [Borrelia recurrentis A1]
MHVASPRILIMLVLLLVVLVVFFLLRFLSVLLLLILLIYHMPYYMPLLLMLLLLELLIIL
ILVLLFFLLLLLFPFLLFVPLTLIVFFFFVLLLVLLLPLFLLVFFLLILVLILVLMLIVV
LLVLFLFVILFPLFLLVFFLLILVLILIVVLLVLFCLVSLLLVFSFLILMVFLLFFLSYF
LFLFLVCLIYPVYFLNYRCCLLIFVYQTPSSKLNFLE
>gi|92109467|ref|YP_571755.1| hypothetical protein Nham_4328 [Nitrobacter hamburgensis X14]
MIALLLALILLPLFPLSLLANAALQVLPLWLRVPALLALPAAGALLLAQTTAPPAPLATA
LQVLAAFTALLYAWRLLAVREVFIWARLQATSAWPLVWLAWLHGMSGEALVLVALAVTIP
AAVLMILGCSLSRRLGGAYLGLRGRIGPAWPRLTGVFVVALLAAMAAPPFPGFFAMLAVL
QQISAGLAAVVLAVWLLWSWAAAVLWQHALFGDEWPRAVGTVDLSRSGTALWLMLAAVAA
VLGSIGGWSWWMH
>gi|92109463|ref|YP_571751.1| hypothetical protein Nham_4322 [Nitrobacter hamburgensis X14]
MIALLLALILLPLFPLSLLANAALQVLPLWLRVPALLALPAAGALLLAQTTAPPAPLATA
LQVLAAFTALLYAWRLLAVREVFIWARLQATSAWPLVWLAWLHGMSGEALVLVALAVTIP
AAVLMILGCSLSRRLGGAYLGLRGRIGPAWPRLTGVFVVALLAAMAAPPFPGFFAMLAVL
QQISAGLAAVVLAVWLLWSWAAAVLWQHALFGDEWPRAVGTVDLSRSGTALWLMLAAVAA
VLGSIGGWSWWMH
>gi|94972173|ref|YP_594213.1| ABC transporter-related protein [Deinococcus geothermalis DSM 11300]
MRGAVTLGVLAALAGVGLAASSGLLISRAALRPEVFLSLLLLVTTVRALGLGRAALRYAE
RLAGHAAALAQGARARLALFDQLSRFGRDLLSHERAGDLLAHAGTDLDARQFYALRVTLP
LWAFGGVALLLLTLLALFDPLLAALGVGPLLLGAGAVLGARTRADALARAAARLGRDHTT
RLLDALAAGTDGARHHRPHLAGLAEQLRRVTEEQGRLAARLTLGRELAFAVAVAGVLWRG
GALLEAGALPGPWLAGLVLATAAAFDALAPLAAVPAAHAAREEVREREAALRALAPAVSP
PAQPLSLPPQPLPLELRGVGVTRAGRAVLRDVTFTLRPGERVALRGPSGSGKTTLTRLLT
RDLDPDTGQVTLGGADLRDLDPEALRARFSLHEQDAPLLDGTVEENLRLGGHHAPPERLR
ALLDDLGLSHLALETWVGEGGSRLSGGERARVSLARALLRPADVLVLDEPTAHLDPETER
QVLSVIERERAGRALLVVTHRPAPLAWADRVLTLQAGHLREDSLHRRSA
>gi|218533551|ref|YP_002424366.1| cobalamin biosynthesis protein CobD [Methylobacterium chloromethanicum CM4]
MSWATLAFPSDTLIILALALLIEAAAGYPDALYRALGHPVTWIGRLIAALDRGLNRGEPG
ARRLKGVLALLVLLAAATGAGLALTALAGLAGPVLGLVLAALLCATLPAQRSLDQHVIRV
AAALRREGLPAGRRAVSMIVGRDPETLDEAAVCRAAIESLAENFSDGIVAPAFWIGLGGL
PGGLLYKAANTADSMIGHRTPRHGAFGWAAARFDDLINLPASRLTALLIMAAARLTKGAS
ARGAWAAVRRDAGRHRSPNAGWPEAAMAGALGLRLAGPRVYGGERVTDSWMGDGRAEAGP
EDIERAIRIYRTACALLFGLAAILATLLAG
>gi|126464840|ref|YP_001041816.1| H+-transporting two-sector ATPase, B/B' subunit [Rhodobacter sphaeroides ATCC 17029]
MTFDWLTFAVQIANVLILLAILRHVLFRPVAAMIAERQRVLTASLGAAEAAEARARAAEA
EAAAAADETLRQRAALLEEARQEAETLRRRLLAEARDAAAATARAAEAEAARTVEAAGAE
TLRRARDLALAIVGRALAAQPVPPDAAGYARRLAEALAHLPPDRRAALASGAGLRLAAPA
PLAEVPEVAGLPPLPVETDPALIAGLELRSANGVLHNSLAHDIGRIAEALTHER
>gi|190410723|ref|YP_001966061.1| hypothetical protein [Thermus sp. 4C]
MAPSYRLSVSLNLAELFRDRGPALRALEARAEAARREARVRVAEAFFRWLAAREAARAAA
DGVEAREAELKALQARARVGAAAPHEVLAAAERLSQARLALYRANLDLALALEDLARAVG
LPLDALRGLLRPLEEEGGTPGTPRPPKGP
>gi|125654677|ref|YP_001033871.1| H+-transporting two-sector ATPase, B/B' subunit [Rhodobacter sphaeroides 2.4.1]
MTFDWLTFAVQIANVLILLAILRHVLFRPVAAMIAERQRVLTASLGAAEAAEARAHAAEA
EAASAAAETLRQRAALLEEARQEAETLRRRLLAEARDAAAATARAAEAEAARTVEAAGAE
TLRRARDLALAIVGRALAAQPVPPDAAGYARRLAEALAHLPPDRRAALASGAGLRLAAPA
PLAEVPEVAGLPPLPVETDPALIAGLELRSANGVLHNSLAHDIGRIAEALTHER
>gi|169302945|ref|YP_001691205.1| putative mucin-associated surface protein [Myxococcus fulvus]
MAKDDETSSNTTALVVGGVLALGAIGVGAAVLLRGGKGDDATAKLTAQLEAAERAAKAAE
DARSADALRAAQAEVERAKAALAAQALAAQAEAERARAAAAAAAATPPAQYAPAPPAPAA
PAAGGGGLFGALPGILGGLAGIAEAIGPSLWGNP
>gi|225552809|ref|YP_002724155.1| hypothetical protein BBU94A_I15 [Borrelia burgdorferi 94a]
MFFLKLFFLLFFLKLFFLLFFLKLFFLLFFLKLFFLLFFLKLFFLLFFLKLFFLLFFLKL
LFLLFFLKLFFLLFFLKLFFLLFFLKLFFLLFFLKLFFLLFFLKLFFLLFFLKLFFLLFF
LKLFFLLFFLKLFFLLFFLKLFFLLFFLKLFFLLFFLKLFFLLFFLKLFFLLFFLKLFFL
LFFLKLFFLLFFLKLFFLLFFLKLFFLLFFLKLFFLLFFLKLFFCFRL
>gi|221634547|ref|YP_002523235.1| H+-transporting two-sector ATPase, B/B' subunit [Rhodobacter sphaeroides KD131]
MTFDWLTFAVQIANVLILLAILRHVLFRPVAAMIAERQRVLTDSLGVAEAAEARARAAET
EAAAAAAETLRQRAALLEEARQEAETLRRRLLAEARDAAAATARAAEAEAARTVEAAGAE
TLRRARDLALAIVGRALAAQPVPPDAAGYARRLAEALAHLPPDRRAALASGAGLRLAAPA
PLAQVPEVAGLPPLPVETDPALIAGLELRSANGVLHNSLAHDIGRIAEALTHER
>gi|288960879|ref|YP_003451218.1| hypothetical protein AZL_b00110 [Azospirillum sp. B510]
MSELLQDPFVQSSVLPLVVGLILVGLLHLLRRSLASAGIAAGFLVVFAMVIGLPALPPPS
SMGKLFWSSAIGLLLGVLADLAGVRSRAAALALAVWLAGSLLWIALPALDSAVAVISLLV
LLGAALWVAFGNSSETGGRPTAPAATLLALALAVGGTALIGSSASIAQMALALTASAGAF
LLWNWPVERHGWGLSGQVATGIALLLAAVLALFTQTQAAVLLLALPALLAGRAGRFIPRL
IPLGDGLIGRAASAAAVTVVAVLPALVAIGAAYALSGGEASPY
>gi|224984230|ref|YP_002641585.1| hypothetical protein BBU72A_I0017 [Borrelia burgdorferi 72a]
MFFLKLFFLLFFLKLFFLLFFLKLFFLLFFLKLFFLLFFLKLFFLLFFLKLFFLLFFLKL
FFLLFFLKLFFLLFFLKLFFLLFFLKLFFLLFFLKLFFLLFFLKLFFLLFFLKLFFLLFF
LKLFFLLFFLKLFFLLFFLKLFFLLFFLKLFFLLFFLKLFFLLFFLKLFFLLFFLKLFFL
LFFLKLFFLLFFLKLFFLLFFLKLFFLLFFLKLFFLLFFLKLFFLLFFLKLFFLLFFLKL
FFLLFFLKLFFLLFFLKLFFLLFFLKLFFLLFFLKLFFLLFFLKLFFCFRL
>gi|226357705|ref|YP_002787444.1| hypothetical protein Deide_3p00290 [Deinococcus deserti VCD115]
MTFAVLLGTLGAGIGLSAGLAFNLRLARALGSPLAATLVNFMVGAALLLGLWLLGVDGTR
PSALPPLWMLCGGLLGATYVTLSLIGAARLGVGLSTVAVTLGQVLGALLIGTVGWLGQPS
QRPTLAALLSAALLLGAVALLARDREQAKG
>gi|10957422|ref|NP_051653.1| iron ABC transporter, permease protein [Deinococcus radiodurans R1]
MTRPLWLLLGLVALAAAFTASLALGATDLPFTRAVQVLLRPDGSNESLVVQTLRLPRTLV
ALLAGAGLGVSGLLLQAVTRNPLADPGILGVEAGGAFAALLLVVFFPAAPTWAFVPAAFA
GGVVAALAAYSAARSVGVTPLRLALAGVAVASLASAGSRTLQLLWEERVQGALFMLAGSV
AGRTWEQMGQVAPPTLLGLFGALLLTPRLNVLALGEDVARSLGADAERDALLVTGLGVLL
ASVSVSVVGPVGFVGLVIPHLARALMGADHRWSLPLAALLGGAFLALADVGARLFARPAE
TPVGVLVAAVGAPFFVWLARRVGR
>gi|121582767|ref|YP_973209.1| outer membrane efflux protein [Polaromonas naphthalenivorans CJ2]
MNRSIKIRGLLPLAALAAALLAGNAAAESLQQAWDIALTVDRGLKASRESTAAASSLLDA
AKSARLPNLALEAGYTALDKAPAARVDFFGQSLQMPLAQKDSAAYRAMATLPLYTGGRIE
RGIDAATAGMDAARLGETADAQNLKLRVADAYVNVLRASRMLKVTESHVASLQAHARDVG
NLHEQGMVAKSDLLSVQVALADARQRHLQVANGLDLARAAYNRLLGRPLDQPVALDDLSP
ETAQEPLPALSERALARRSELAALARQIEAMRHQAAAVRGETAPQVALSGGYGYQENRYQ
VHQGQWMVTLGVKWSLFDGGVVSHRANAVERQAAALTEQRDELASIIALQVRQTWLDVQE
TRKRLIVTQSAIAQAEENLRVARDRYANGLSTHTEVLDAETLRTGSEGNHANALSDAALA
GLRLKRATGEL
>gi|220914885|ref|YP_002490193.1| hypothetical protein Mnod_8032 [Methylobacterium nodulans ORS 2060]
MIASGFPAARRPGLRPIWLRLRSPLLLVLPGLLAAAALGAVALAWRDIAANRTIAALEAG
KDAAVASGALPEVLLARIRFLARRERFEEAEPLTDALDRRGPARLRGEARRVLGDARLRQ
AFGRLEAGDLEKAGPLVVLAREAYRRALTLRPDDWDAKYNLDVASRLVRDFPERGRTEGE
EMPADPRKIWTDIPGQPRGLP
>gi|221635604|ref|YP_002523480.1| hypothetical protein trd_A0198 [Thermomicrobium roseum DSM 5159]
MPVEPLLLACHALFLAGGDLLQASEAFFLTGGDLFEASGALLLASHALFLAGGDLLQASE
AFFLASGDFFEASGALLLASHALFLAGGDLLQAGEAFFLTGGDFFEASGALLLACHALFL
AGGDLLQAGEALLLTRSDLFEASDPLVLASQECTDLLEFGVVPPGEFGKFADQLAEVGDL
LLDAGEPLVVAADDRHELPNGFGERLHRLLEPVDAATQVAHLSRERQQFLGQHIPPEFLP

>gi|121582758|ref|YP_973200.1| late embryogenesis abundant protein [Polaromonas naphthalenivorans CJ2]
MKLQKWLVLSVLVIGASAQAAEDPAAKPVEPAKVSVLQKAEEGAKKAAEEAKEATRKAAE
AAKLAVDKAEQAVSEASQKTAEAARQAARDADEAAKLAVRKTAEATRKATAATKEAAQKA
EEAAKKAAVATKEAAQKAEEAAKKAAKSGKEAAQKAAEATRDAAQKTTEATREAADKALE
ATKETARNVKDAVTK
>gi|186471223|ref|YP_001862541.1| hypothetical protein Bphy_6465 [Burkholderia phymatum STM815]
MDAVIEAAARALAAGDPLSALNRVALRDDAPALALRGIAMAQLGDLPRAKALVRGAARAF
GAREAVARARCIVAEAEIALASRDLGWPAKSLDAARKTLEAHGDRLNAAHARQLAVRRLL
LIGHADEAERLLDGFDPAPLPPASSAAHELIVAGIAMRRLHTKAARAALARAGQAARHAG
IAGLTAEVESAQRLLNAPAARLLSRGEEKLLLLDDVEAWMTSDALVVDACRHAVCKADSV
IPLASRPVLFSLARTLAQAWPADVTRDTLIERAFRMKHADESHRARLRVEIGRLRSMLAA
LADISATKRGFVLMPHDAAEVVVLARPVDEEHATLLALLADGEAWSSSALALALGASQRT
VQRALDSLASAGKVQSFGQGRARRWTTPPMPGFATALLLPTPLPID
>gi|91791349|ref|YP_552299.1| late embryogenesis abundant protein [Polaromonas sp. JS666]
MKLKTCLILSALIVGASVQAAQDPAAKPAEPAKVSVLQKAEEGAKKAAAEAREATHKAAE
AAQRAAEKAEQAVSDTSQKAADAARQAAQEADEAAKKAVRKTAEATKKATVATKEAAQKA
EEAAKKAAAATKEAAQKAGEAAKKAAKSGKEAAQKAAEATRDAAQNAWEATREAADKALE
TTKETARDIKDAVTK
>gi|146280075|ref|YP_001170232.1| hypothetical protein Rsph17025_4075 [Rhodobacter sphaeroides ATCC 17025]
MTAAPALAPPAAAAPPAVGLLAPVALVDVALALVWGMGLVTSTGTILIHAAVVAAAAAAG
LVFRPGLGAEIALRAALLLLLGPLGGLVLLIAGAGPARIAPEGLQDESLTAPPRRAEALA
DAIRQGRRRQPLPEPPRPFAPLFREGPLDRQFRAISVISRHYRPDMLPALRVALASPVPG
LRVQAAAIFARLRGHYGEMAKELLAAPAAPPASAEARRLAGRCAEAAASGFVDEAVAARL
RARQAELLDLAGPEAPGEAADPPPEASGTARDPGRPLKRHSCGGIA
>gi|159046689|ref|YP_001542357.1| hypothetical protein Dshi_4166 [Dinoroseobacter shibae DFL 12]
MSRPLPRRVLPVLQAALAVGLLALLWRAADGPAALASLKAADWRWLALGLAALSLQTVLS
ALRWQLTARQFGIALGTGHAIREYYLAQVVNQSLPGGMIGDAGRAVRARAQAGLLASGQA
VVFERLAGQIAMFLTLAVGFGVTWALPGGLDWPAWLAGPLALALALGLALPLLIRGAARL
PGATGRAAAGLRATVRRALMSGAALPGQIWLSLGTTLCNLAAFAVCARAVGVDLGPGAVA
ALVPLILVTMLIPLSISGWGLREGAAAALLPLAGATASGGLAASVAFGLTFAVASLPGIA
LIWAAPRPPVPRSGQP
>gi|190894067|ref|YP_001984361.1| hypothetical protein RHECIAT_PB0000098 [Rhizobium etli CIAT 652]
MKALKSLRQLLQIRSLRADNLSRSLSEARADAESARERETKASEALDIAASRAAGNPVVD
VLRKSGVIAAAELQDALMRQSVLRSHEADAGLSLAQHKAARRAAQERAEHVAADFSRAQK
AVLRVEFSLEAAEKIDR
>gi|220914886|ref|YP_002490194.1| von Willebrand factor type A [Methylobacterium nodulans ORS 2060]
MSLLARLAATTPDLLWLLPLALLPLLGPALRRHPLPAAAMVPADGLSRAIGLGLTLAGIG
AIGFTLVAVAGPFLRGERIHRTGTGAQVSLLIDRSGSMNESFAGRQPSGAEESKAAASRR
LLAEFVGRRPHDQVAVSVFSTAPIAVLPMTDRSEAVRAAIRAIDRPGLDATNVARGLGLA
LSQFGAGASTGRVLLLVSDGAAVIDRRTQDTLRAAFAQLRPTLYWLFLRTAGSPGLADRP
SGEDTPQAAPERHLDLFFRGLGVPYRAFEAESPQAVEEAIREIDRLERHPIALVEERPRR
DLTGLAYGLAGLCIGILLLAKLIEADLAAPCRASDAADVVRAGSAPADARRVA
>gi|10957421|ref|NP_051652.1| iron ABC transporter, permease protein [Deinococcus radiodurans R1]
MAGAAGGAVNVRRAAPLRPSPAARTLSAGILLLLLLAVLSVLALGVGAVRTPPADVLGAL
RSQGDDLTRQLVLELRLPRVLTAMLTGAMFAASGAILQGVIRNPLASPDLIGVGAGAGLA
ATLFLLAWPGAPAGGLPWAALTGAWGGFGLVLLLSKEWSGLGPGSLHPVRLALVGVAVAA
ALGAAQQLVLVRAPDGLGAALSFLTGTVYGADSARVARLLPWAALLLPAALLLSRTLDVL
SLGDDLATSLGTRVGAARLLCLSVGVALAGAAVTGAGILGFVGLLAPHLARLLVGGKHIR
LLPIAMLLGAALVLAADTLGRSLLPPLEIPAGIFTTLVGAPYFLYLLRKTR
>gi|13488159|ref|NP_085873.1| hypothetical protein mll9348 [Mesorhizobium loti MAFF303099]
MILRPKLLRHAPVAVGAALAALATPVPTWLRAAAAGPDSVEDAAFAAAAALTALDAVVRR
QERWAGVWRQRLALAAAAATAKRAGRVEDEAALRDALLLTRPGDDVGPAGRMLLAWRTLA
SRPVATLVSEAVLVDVAADLGSALDKAAAGQIGDEIQAMAGAVGNAVGGAVDAIALLERH
DSRAARELGPWLADAVLAGRLGWAHAVPLSGLHPVAGGRRSPQCRTAIGAGVPATHFGGL
CAGGAAGDGSCGRARPPRRRPAGCRPKTAGERIGCRRRKAAF
>gi|240142777|ref|YP_002967290.1| hypothetical protein MexAM1_META2p1185 [Methylobacterium extorquens AM1]
MFTLLTPKARDTALGLARGDYQLSLLRGSASWAGSDLKGAAARNGASYASSRESLLARLV
EAGLYVERTKGERGRTVVVVMTAAERRRSKDRPAAEAAAAVIEKAKKAKAAAERKAAREK
ARAERDLAADLPTLEVIAHAR
>gi|125654623|ref|YP_001033817.1| ICE nucleation protein [Rhodobacter sphaeroides 2.4.1]
MTDFSSKTTAEIAALTSAEVASMSSQDLAALSTAQIAALTAQQIGWVKAASLKGLGDAQV
VALTTAQAAALGSAQLAALTTAQVAAMETADLAALSATGVAGLTSAQLGGLSTGQVAALT
TAQVAALSSVAVKGLGSVQASGLTTAQVAALSTAQLKAFSTAGMTGLGTAQIVALSSAQA
AVLGSAQVAALTTAQAAAMETADLAALTSVAVKGLSSTQVGALTTAQVAALTTGQLGALS
TGALKGLTTAQVVALTTAQAAGLGSAQVAGLSSTQIAALETADLAALSSAGLKGLGSAQA
AGLTTAQVAALTTAQVGQLSSAALKGLGTAQVVALTTAQAAALGTAQVGALSTAQVAALE
TVDLAALSTAAANALTSAQAASLTTAQVAALTTAQVAALSTGAVKGLSSTQAGALTTAQV
AALTTGQLGALTTAALKGLTTAQVVALTTAQAAGLGSAQVAGLSSTQIAALETADLAALS
TTGLKGLGSAQAAGLTTAQVAALTTAQVGQLSSAALKGLGTAQIVALTTAQAAALGSTQV
AGLSTAQVAALETADLAMLSTAGVKALSSTQVGALTTGQVAALTTAQAAQLSTAALKGLS
STQVAALTTGQVAALTTAQLGALTTAALKGVTTAQVVALTTAQAAGLGSALLAGLSSTQI
AAIETADLAALSTTGLKGLGSAQAAGLTTAQVAAFTTAQVGQLSTAALKGLGTAQVVALT
TGQAGALGSAQVAGLSTAQVAALETADVAALSTAGVKGVGSAQAAALGSAQVAALTTAQV
GQLSTTALKGFGSVQASGLTTAQVAALTTAQLSQLSTAAVKGLGTAQIVALTTGQTAALG
SAQLGALSTAQVAAFETADAAALTTTALKGLTTAQVVALTTGQAAALGSAQVAGLSSTQI
AALETADLAALTTTAVKGLGSTQVSSLTTGQVAALTTVQVAALSTAAVKGVGSVQASGLT
TAQVAALTTAQVAQLSTAALKGLGTAQIVALTTAQAAKLGSDQVAALSTAQVAALETADL
ATLSATGVKGFGSAQAAALGSAQVAAFTTAQVAALTTAAVKGFGSVQASGLTTAQVAALT
TAQLSQLSTAAVKGLGTAQIVALTTGQTAALGSAQLGALSTAQVAAFETADAAALTTTAL
KGLTTAQVVALTTGQAAALGSVQVAGLTTAQMAALETADLAALTTTAVKGITTAQMGALT
TGQVAALTTAQVAALAGTAVKGLSSTQAGALTTAQVAALTTAQVPQLSTAALKGLGSAQI
VALTTAQAAVLGSAQLGALSTVQVAALETVDLAALTTAAVKGLGSAQVAGLTTGQVAALT
TAQMAQLSTAAIAGLGSVQASGLTTGQVAALTTDQLARITTAAVKGLGTAQIVALTTAQA
ATLGSAQLAALSTAQVAAFETADVAALTTAAVKGFGTAQVAALTTGQAAALGSRQVGALS
TAQVAALETADLAALTTAAVKGLGSAQAKVLTAAQMAALTSAQVAALTTTAVAGFGSVQA
AALTTAQMTALTTAQIPTLTTAAIKGLETADIAALTTTQASAFTATQLGAMSSAQIAALF
L
>gi|126464806|ref|YP_001041782.1| large exoprotein involved in heme utilization or adhesion [Rhodobacter sphaeroides ATCC 17029]
MTDFSSKTTAEIAALTSAEVASMSSQDLAALSTAQIAALTAQQIGWVKAASLKGLGDAQV
VALTTAQAAALGSAQLAALTTAQVAAMETADLAALSATGVAGLTSAQLGGLSTGQVAALT
TAQVAALSSVAVKGLGSVQASGLTTAQVAALSTAQLKAFSTAGMTGLGTAQIVALSSAQA
AVLGSAQVAALTTAQAAAMETADLAALTSVAVKGLSSTQVGALTTAQVAALTTGQLGALS
TGALKGLTTAQVVALTTAQAAGLGSAQVAGLSSTQIAALETADLAALSTAGLKGLGSAQA
GGLTTAQVAALTTAQVGQLSSAALKGLGTAQVVALTTAQAAALGTAQVGALSTAQVAALE
TVDLAALSTAAANALTSAQVASLTTAQVAALTTAQVAALSTGAVKGLSSTQAGALTTAQV
AALTTGQLGALSTGALKGLTTAQVVALTTAQAAGLGSVQVAGLSSTQIAALETADLAALS
TTGLKGLGSAQAAGLTTAQVAALTTAQVGQLSSAALKGLGTAQIVALTTAQAAALGSTQV
AGLSTAQVAALETADLAMLSTAGVKALSSTQVGALTTAQVAALTTAQAAQISTAAVKGLS
STQVAALTTGQVAALTTAQLGALTTAALKGVTTAQVVALTTAQAAGLGSALLAGLSSTQI
AAIETADLAALSTTGLKGLGSAQAAGLTTAQVAAFTTAQVGQLSTAALKGLGTAQIVALT
TGQAGALGSAQVAGLSTAQVAALETADVAALSTAGVKGLGSAQAAALGSAQVAALTTTQV
GQLSTTALKGFGSVQASGLTTAQVAALTTTQLSQLSTAAVKGLGTAQIVALTTGQTAALG
SAQLGALSTAQVAAFETADAAALTTTALKGLTTAQVVALTTGQAAALGSAQVAGLSSTQI
AALETADLAALTTTAVKGLGSTQVSSLTTGQVAALTTAQVAALSTAAVKGVGSVQASGLT
TAQVAALTTAQVAQLSTAALKGLGTAQIVALTTAQAAKLGSDQVAALSTAQVAALETADL
ATLSATGVKGFGSAQAAALGSAQVAAFTTAQVAALTTAAVKGFGSVQASGLTTAQVAALT
TAQLSQLSTAAVKGLGTAQIVALTTGQTAALGSAQLGALSTAQVAAFETADAAALTTTAL
KGLTTAQVVALTTGQAAALGSVQVAGLTTAQMAALETVDLAALTTTAVKGITTAQMGALT
TGQVAALTTAQVAALAGTAVKGLSSTQAGALTTAQVAALTTAQVPQLSTAALKGLGTAQI
VALTTAQAAVLGSAQLAGLSTVQVAALETVDLAALTTAAVKGLGSAQVAGLTTGQVAALT
TAQMAQLSTAAIAGLGSVQASGLTTGQVAALTTDQLARITTAAVKGLGTAQIVALTTAQA
ATLGSAQLGALSTAQVAAFETADVAALTTAAVKGFGTAQVAALTTGQAAALGSRQVGALS
TAQVAALETADLAALTTAAVKGLGSAQAKVLTAAQMAALTSAQVAALTTTAVAGFGSVQA
AALTTAQMTALTTAQIPTLTTAAIKGLETADIAALTTTQASAFTATQLGAMSSAQIAALF
L
>gi|17548647|ref|NP_521987.1| hypothetical protein RS00883 [Ralstonia solanacearum GMI1000]
MLHALSKLWWVLALRGLCAIVIGIGAFVVPAATLAVLILVFGAYALVEGALLLVTALGNH
RAAPDRWPLLLQGLLGVAVGTLTLFSPAVTALALLFYIAAWLLAHGVLQIVVAVRLREAL
SGEWWLIASGVLSVLLSIWLLWQPQAGALAVLWWIGAWALVWGAALVGAALRIRRWARSG
SARAFA
>gi|38505715|ref|NP_942335.1| hypothetical protein sll7047 [Synechocystis sp. PCC 6803]
MTNRMIETSPLVYARAAGLLYLIIIVLGLFAEIFVRSSIITPGDATATAGSILGAEGLFR
AGFLADSIMLLSDVALAVLLFTLLKPVNKTLALVALFFRLTQTAVIAVNLLNYYAAVLLL
KGPGYATIFGVAQLNSLSLLFLDLHSYGYDLGLILFGVHCLILGYLIAKSLYLPKAIGYL
VMAAGVTYLIGSYTRFLFPDFVGAVSPIYVVPIVSELSLCLWLLIKGVDLERWREVTGSA
GVV
>gi|38637820|ref|NP_942794.1| putative KfrA-like protein [Ralstonia eutropha H16]
MTLAQERAEASERRSLRELDAERTARQQSERAAEALRGELAAVRSEARDVAVAQAEIRAR
LEAQAAALADRLATAEQAQRKAAHDLDALQAELGAAQRRAERAEAEAALARQLLAELRVA
PAGRGEGGGGRRRKAGDPAPTEQAAPGEKQNEQQDDKQGAPAAALNPEDGSDSSDDSNDS
KN
>gi|46518345|ref|YP_009034.1| hypothetical protein pSERF1_p1 [Salmonella enterica subsp. enterica serovar Choleraesuis]
MNKSLIIFGIVNITSDSFSDGGRYLAPDAAIAQARKLMAEGADVIDLGPASSNPDAAPVS
SDTEIARIAPVLDALKADGIPVSLASYQPATQAYALSRGVAYLNDIRGFPDAAFYPQLAK
SSAKLVVMHSVQDGQADRREAPAGDIMDHIAAFFDARIAALTGAGIKRNRLVLDPGMGFF
LGAAPETSLSVLARFDELRLRFDLPVLLSVSRKSFLRALTGRGPGDVGAATLAAELAAAA
GGADFIRTHEPRPLRDGLAVLAALKETARIR
>gi|21492895|ref|NP_659970.1| hypothetical protein RHE_PD00066 [Rhizobium etli CFN 42]
MKAMKSLRQLLQIRSLRADNLSRSLSEARADAESARERETKASEALDIAASRAAGNPVVD
VLRKSGVIAAAELQDALMRQSVLRSHEADAGLSLAQHKAARRAAQERAEHVAADFSRAQK
AVLRVEFSLEAAEKIDR
>gi|268318417|ref|YP_003292135.1| transcriptional regulator protein-like protein [Rhodothermus marinus DSM 4252]
MSLRARLLELLQESPRTQKELADLLKCDVRHVRRLAGRLEAEGLLRRSRQGRHVYYELAL
LASETTDVQLALTEREVLALGVAGAAAASLLDGLPLGQNLRELLQRLGTQLRSVYFAVQP
EHLKPRFYFQAIARTRIDPLVFEAVLEALLHNCVLEIDYEHPHHGLDRGRRVNPLCLAFV
GNAVQLTAWCHRRRRPTNFAMARIRAARVCAYETFTRPDFDPEVYYTTDALGAVADEHYY
TYRLWVSARVAHCFREREYFPGQVIEEERPDGTLVVSYEGPGLEVMRAFVMSWGRDVQAL
EPPELVARIREELAAMQASYSASATSLSD
>gi|167621651|ref|YP_001672159.1| late embryogenesis abundant protein [Caulobacter sp. K31]
MSAKATTEKARTATQAAVETATRNAERTRKAVSVASSEAWAAAVQAAQDAQTAAALAARQ
SKEAHRQAGAESRVAAQAASEAAGTAAKAAEEASARTADAAKTAAEARLDASAQTVAAAR
EAARKAVEAADKAALAAREAARKAEEAAKEESAKAG
>gi|146280056|ref|YP_001170213.1| hypothetical protein Rsph17025_4056 [Rhodobacter sphaeroides ATCC 17025]
MPVLLTRNLGVTLADGERRFTLRVPELALEPGEAAGLTGASGTGKTMLLELLGLLRRPEA
GGRLLVGTGAEARDLVPLWSARGGRSRLAAARGRLFGFVPQSGGLMPFLTVAQNVALGQR
ISGREDAARAAALIARLGLGPVAGLRPDRLSIGQRQRVSIARALAHGPRIVIADEPTAAL
DPEAAAEAMALLIGTAAATGAAVLVSSHDHDLLDRFALTRHRLVPEARDGHVVSTLRAGA
EAAA
>gi|89142215|ref|YP_512237.1| type 2 dihydropteroate synthase [Bibersteinia trehalosi]
MNKSLIIFGIVNITSDSFSDGGRYLAPDAAIAQARKLMAEGADVIDLGPASSNPDAAPVS
SDTEIARIAPVLDALKADGIPVSLDSYQPATQAYALSRGVAYLNDIRGFPDAAFYPQLAK
SSAKLVVMHSVQDGQARSARGHPLATFMDHIAAFFDARIAALTGAGIKRNRLVLDPGMGF
FLGAAPETSLSVLARFDELRLRFDLPVLLSVSRKSFLRALTGRGPGDVGAATLAAELAAA
AGGADFIRTHEPRPLRDGLAVLAALKETARIR
>gi|118480567|ref|YP_891140.1| dihydropteroate synthase [Escherichia coli]
MNKSLIIFGIVNITSDSFSDGGRYLAPDAAIAQARKLMAEGADVIDLGPASSNPDAAPVS
SDTEIARIAPVLDALKADGIPVSLDSYQPATQAYALSRGVAYLNDIRGFPDAAFYPQLAK
SSAKLVVMHSVQDGQADRREAPAGDIMDHIAAFFDARIAALTGAGIKRNRLVLDPGMGFF
LGAAPETSLSVLARFDELRLRFDLPVLLSVSRKSFLRALTGRGPGDVGAATLAAELAAAA
GGADFIRTHEPRPLRDGLAVLAALKETARIR
>gi|150406527|ref|YP_001315007.1| dihydropteroate synthase [Actinobacillus porcitonsillarum]
MNKSLIIFGIVNITSDSFSDGGRYLAPDAAIAQARKLMAEGADVIDLGPASSNPDAAPVS
SDTEIARIAPVLDALKADGIPVSLDSYQPATQAYALSRGVAYLNDIRGFPDAAFYPQLAK
SSAKLVVMHSVQDGQADRREAPAGDIMDHIAAFFDARIAALTGAGIKRNRLVLDPGMGFF
LGAAPETSLSVLARFDELRLRFDLPVLLSVSRKSFLRALTGRGPGDVGAATLAAELAAAA
GGADFIRTHEPRPLRDGLAVLAALKETARIR
>gi|225074884|ref|YP_002650687.1| SulII [Pasteurella multocida]
MNKSLIIFGIVNITSDSFSDGGRYLAPDAAIAQARKLMAEGADVIDLGPASSNPDAAPVS
SDTEIARIAPVLDALKADGIPVSLDSYQPATQAYALSRGVAYLNDIRGFPDAAFYPQLAK
SSAKLVVMHSVQDGQADRREAPAGDIMDHIAAFFDARIAALTGAGIKRNRLVLDPGMGFF
LGAAPETSLSVLARFDELRLRFDLPVLLSVSRKSFLRALTGRGPGDVGAATLAAELAAAA
GGADFIRTHEPRPLRDGLAVLAALKETARIRYQKTEGTSIESN
>gi|242348076|ref|YP_002995637.1| dihydropteroate synthase type-2 [Aeromonas hydrophila]
MNKSLIIFGIVNITSDSFSDGGRYLAPDAAIAQARKLMAEGADVIDLGPASSNPDAAPVS
SDTEIARIAPVLDALKADGIPVSLDSYQPATQAYALSRGVAYLNDIRGFPDAAFYPQLAK
SSAKLVVMHSVQDGQADRREAPAGDIMDHIAAFFDARIAALTGAGIKRNRLVLDPGMGFF
LGAAPETSLSVLARFDELRLRFDLPVLLSVSRKSFLRALTGRGPGDVGAATLAAELAAAA
GGADFIRTHEPRPLRDGLAVLAALKETARIR
>gi|237809956|ref|YP_002894395.1| Sul2 [Escherichia coli]
MNKSLIIFGIVNITSDSFSDGGRYLAPDAAIAQARKLMAEGADVIDLGPASSNPDAAPVS
SDTEIARIAPVLDALKADGIPVSLDSYQPATQAYALSRGVAYLNDIRGFPDAAFYPQLAK
SSAKLVVMHSVQDGQADRREAPAGDIMDHIAAFFDARIAALTGAGIKRNRLVLDPGMGFF
LGAAPETSLSVLARFDELRLRFDLPVLLSVSRKSFLRALTGRGPGDVGAATLAAELAAAA
GGADFIRTHEPRPLRDGLAVLAALKETARIR
>gi|66968619|ref|YP_245426.1| dihydropteroate synthase [Actinobacillus pleuropneumoniae]
MNKSLIIFGIVNITSDSFSDGGRYLAPDAAIAQARKLMAEGADVIDLGPASSNPDAAPVS
SDTEIARIAPVLDALKADGIPVSLDSYQPATQAYALSRGVAYLNDIRGFPDAAFYPQLAK
SSAKLVVMHSVQDGQADRREAPAGDIMDHIAAFFDARIAALTGAGIKRNRLVLDPGMGFF
LGAAPETSLSVLARFDELRLRFDLPVLLSVSRKSFLRALTGRGPGDVGAATLAAELAAAA
GGADFIRTHEPRPLRDGLAVLAALKETARIR
>gi|219372022|ref|YP_002455756.1| dihydropteroate synthase [Escherichia coli]
MNKSLIIFGIVNITSDSFSDGGRYLAPDAAIAQARKLMAEGADVIDLGPASSNPDAAPVS
SDTEIARIAPVLDALKADGIPVSLDSYQPATQAYALSRGVAYLNDIRGFPDAAFYPQLAK
SSAKLVVMHSVQDGQADRREAPAGDIMDHIAAFFDARIAALTGAGIKRNRLVLDPGMGFF
LGAAPETSLSVLARFDELRLRFDLPVLLSVSRKSFLRALTGRGPGDVGAATLAAELAAAA
GGADFIRTHEPRPLRDGLAVLAALKETARIR
>gi|116256192|ref|YP_794145.1| type II sulfonamide resistant dihydropteroate synthase [Escherichia coli]
MNKSLIIFGIVNITSDSFSDGGRYLAPDAAIAQARKLMAEGADVIDLGPASSNPDAAPVS
SDTEIARIAPVLDALKADGIPVSLDSYQPATQAYALSRGVAYLNDIRGFPDAAFYPQLAK
SSAKLVVMHSVQDGQADRREAPAGDIMDHIAAFFDARIAALTGAGIKRNRLVLDPGMGFF
LGAAPETSLSVLARFDELRLRFDLPVLLSVSRKSFLRALTGRGPGDVGAATLAAELAAAA
GGADFIRTHEPRPLRDGLAVLAALKETARIR
>gi|226810128|ref|YP_002791824.1| Sul2 [Enterobacter cloacae]
MNKSLIIFGIVNITSDSFSDGGRYLAPDAAIAQARKLMAEGADVIDLGPASSNPDAAPVS
SDTEIARIAPVLDALKADGIPVSLDSYQPATQAYALSRGVAYLNDIRGFPDAAFYPQLAK
SSAKLVVMHSVQDGQADRREAPAGDIMDHIAAFFDARIAALTGAGIKRNRLVLDPGMGFF
LGAAPETSLSVLARFDELRLRFDLPVLLSVSRKSFLRALTGRGPGDVGAATLAAELAAAA
GGADFIRTHEPRPLRDGLAVLAALKETARIR
>gi|30387186|ref|NP_848165.1| SulII [Pasteurella multocida]
MNKSLIIFGIVNITSDSFSDGGRYLAPDAAIAQARKLMAEGADVIDLGPASSNPDAAPVS
SDTEIARIAPVLDALKADGIPVSLDSYQPATQAYALSRGVAYLNDIRGFPDAAFYPQLAK
SSAKLVVMHSVQDGQADRREAPAGDIMDHIAAFFDARIAALTGAGIKRNRLVLDPGMGFF
LGAAPETSLSVLARFDELRLRFDLPVLLSVSRKSFLRALTGRGPGDVGAATLAAELAAAA
GGADFIRTHEPRPLRDGLAVLAALKETARIR
>gi|66968671|ref|YP_245422.1| dihydropteroate synthase type II [Actinobacillus porcitonsillarum]
MNKSLIIFGIVNITSDSFSDGGRYLAPDAAIAQARKLMAEGADVIDLGPASSNPDAAPVS
SDTEIARIAPVLDALKADGIPVSLDSYQPATQAYALSRGVAYLNDIRGFPDAAFYPQLAK
SSAKLVVMHSVQDGQADRREAPAGDIMDHIAAFFDARIAALTGAGIKRNRLVLDPGMGFF
LGAAPETSLSVLARFDELRLRFDLPVLLSVSRKSFLRALTGRGPGDVGAATLAAELAAAA
GGADFIRTHEPRPLRDGLAVLAALKETARIR
>gi|134044779|ref|YP_001102137.1| dihydropteroate synthase [Yersinia pestis biovar Orientalis str. IP275]
MNKSLIIFGIVNITSDSFSDGGRYLAPDAAIAQARKLMAEGADVIDLGPASSNPDAAPVS
SDTEIARIAPVLDALKADGIPVSLDSYQPATQAYALSRGVAYLNDIRGFPDAAFYPQLAK
SSAKLVVMHSVQDGQADRREAPAGDIMDHIAAFFDARIAALTGAGIKRNRLVLDPGMGFF
LGAAPETSLSVLARFDELRLRFDLPVLLSVSRKSFLRALTGRGPGDVGAATLAAELAAAA
GGADFIRTHEPRPLRDGLAVLAALKETARIR
>gi|18875440|ref|NP_573536.1| dihydropteroate synthase [Mannheimia varigena]
MNKSLIIFGIVNITSDSFSDGGRYLAPDAAIAQARKLMAEGADVIDLGPASSNPDAAPVS
SDTEIARIAPVLDALKADGIPVSLDSYQPATQAYALSRGVAYLNDIRGFPDAAFYPQLAK
SSAKLVVMHSVQDGQADRREAPAGDIMDHIAAFFDARIAALTGAGIKRNRLVLDPGMGFF
LGAAPETSLSVLARFDELRLRFDLPVLLSVSRKSFLRALTGRGPGDVGAATLAAELAAAA
GGADFSRTHEPRPLRDGLAVLAALKETARIR
>gi|209901180|ref|YP_002286961.1| dihydropteroate synthase [Klebsiella pneumoniae]
MNKSLIIFGIVNITSDSFSDGGRYLAPDAAIAQARKLMAEGADVIDLGPASSNPDAAPVS
SDTEIARIAPVLDALKADGIPVSLDSYQPATQAYALSRGVAYLNDIRGFPDAAFYPQLAK
SSAKLVVMHSVQDGQADRREAPAGDIMDHIAAFFDARIAALTGAGIKRNRLVLDPGMGFF
LGAAPETSLSVLARFDELRLRFDLPVLLSVSRKSFLRALTGRGPGDVGAATLAAELAAAA
GGADFIRTHEPRPLRDGLAVLAALKETARIR
>gi|66968660|ref|YP_245412.1| dihydropteroate synthase [Actinobacillus porcitonsillarum]
MNKSLIIFGIVNITSDSFSDGGRYLAPDAAIAQARKLMAEGADVIDLGPASSNPDAAPVS
SDTEIARIAPVLDALKADGIPVSLDSYQPATQAYALSRGVAYLNDIRGFPDAAFYPQLAK
SSAKLVVMHSVQDGQADRREAPAGDIMDHIAAFFDARIAALTGAGIKRNRLVLDPGMGFF
LGAAPETSLSVLARFDELRLRFDLPVLLSVSRKSFLRALTGRGPGDVGAATLAAELAAAA
GGADFIRTHEPRPLRDGLAVLAALKETARIR
>gi|190570477|ref|YP_001966538.1| dihydropteroate synthase [Avibacterium paragallinarum]
MNKSLIIFGIVNITSDSFSDGGRYLAPDAAIAQARKLMAEGADVIDLGPASSNPDAAPVS
SDTEIARIAPVLDALKADGIPVSLDSYQPATQAYALSRGVAYLNDIRGFPDAAFYPQLAK
SSAKLVVMHSVQDGQADRREAPAGDIMDHIAAFFDARIAALTGAGIKRNRLVLDPGMGFF
LGAAPETSLSVLARFDELRLRFDLPVLLSVSRKSFLRALTGRGPGDVGAATLAAELAAAA
GGADFIRTHEPRPLRDGLAVLAA
>gi|134047177|ref|YP_001101926.1| dihydropteroate synthase 2 [Salmonella enterica subsp. enterica serovar Newport str. SL254]
MNKSLIIFGIVNITSDSFSDGGRYLAPDAAIAQARKLMAEGADVIDLGPASSNPDAAPVS
SDTEIARIAPVLDALKADGIPVSLDSYQPATQAYALSRGVAYLNDIRGFPDAAFYPQLAK
SSAKLVVMHSVQDGQADRREAPAGDIMDHIAAFFDARIAALTGAGIKRNRLVLDPGMGFF
LGAAPETSLSVLARFDELRLRFDLPVLLSVSRKSFLRALTGRGPGDVGAATLAAELAAAA
GGADFIRTHEPRPLRDGLAVLAALKETARIR
>gi|237810144|ref|YP_002894583.1| Sul2 [Salmonella enterica]
MNKSLIIFGIVNITSDSFSDGGRYLAPDAAIAQARKLMAEGADVIDLGPASSNPDAAPVS
SDTEIARIAPVLDALKADGIPVSLDSYQPATQAYALSRGVAYLNDIRGFPDAAFYPQLAK
SSAKLVVMHSVQDGQADRREAPAGDIMDHIAAFFDARIAALTGAGIKRNRLVLDPGMGFF
LGAAPETSLSVLARFDELRLRFDLPVLLSVSRKSFLRALTGRGPGDVGAATLAAELAAAA
GGADFIRTHEPRPLRDGLAVLAALKETARIR
>gi|66968650|ref|YP_245403.1| dihydropteroate synthase [Actinobacillus porcitonsillarum]
MNKSLIIFGIVNITSDSFSDGGRYLAPDAAIAQARKLMAEGADVIDLGPASSNPDAAPVS
SDTEIARIAPVLDALKADGIPVSLDSYQPATQAYALSRGVAYLNDIRGFPDAAFYPQLAK
SSAKLVVMHSVQDGQADRREAPAGDIMDHIAAFFDARIAALTGAGIKRNRLVLDPGMGFF
LGAAPETSLSVLARFDELRLRFDLPVLLSVSRKSFLRALTGRGPGDVGAATLAAELAAAA
GGADFIRTHEPRPLRDGLAVLAALKETARIR
>gi|242348161|ref|YP_002995721.1| dihydropteroate synthase type-2 [Escherichia coli]
MNKSLIIFGIVNITSDSFSDGGRYLAPDAAIAQARKLMAEGADVIDLGPASSNPDAAPVS
SDTEIARIAPVLDALKADGIPVSLDSYQPATQAYALSRGVAYLNDIRGFPDAAFYPQLAK
SSAKLVVMHSVQDGQADRREAPAGDIMDHIAAFFDARIAALTGAGIKRNRLVLDPGMGFF
LGAAPETSLSVLARFDELRLRFDLPVLLSVSRKSFLRALTGRGPGDVGAATLAAELAAAA
GGADFIRTHEPRPLRDGLAVLAALKETARIR
>gi|148274175|ref|YP_001220611.1| dihydropteroate synthase type II [Aeromonas bestiarum]
MNKSLIIFGIVNITSDSFSDGGRYLAPDAAIAQARKLMAEGADVIDLGPASSNPDAAPVS
SDTEIARIAPVLDALKADGIPVSLDSYQPATQAYALSRGVAYLNDIRGFPDAAFYPQLAK
SSAKLVVMHSVQDGQADRREAPAGDIMDHIAAFFDARIAALTGAGIKRNRLVLDPGMGFF
LGAAPETSLSVLARFDELRLRFDLPVLLSVSRKSFLRALTGRGPGDVGAATLAAELAAAA
GGADFIRTHEPRPLRDGLAVLAALKETARIR
>gi|41056919|ref|NP_957531.1| dihydropteroate synthase [Escherichia coli]
MNKSLIIFGIVNITSDSFSDGGRYLAPDAAIAQARKLMAEGADVIDLGPASSNPDAAPVS
SDTEIARIAPVLDALKADGIPVSLDSYQPATQAYALSRGVAYLNDIRGFPDAAFYPQLAK
SSAKLVVMHSVQDGQADRREAPAGDIMDHIAAFFDARIAALTGAGIKRNRLVLDPGMGFF
LGAAPETSLSVLARFDELRLRFDLPVLLSVSRKSFLRALTGRGPGDVGAATLAAELAAAA
GGADFIRTHEPRPLRDGLAVLAALKETARIR
>gi|150406541|ref|YP_001315016.1| dihydropteroate synthase [Actinobacillus porcitonsillarum]
MNKSLIIFGIVNITSDSFSDGGRYLAPDAAIAQARKLMAEGADVIDLGPASSNPDAAPVS
SDTEIARIAPVLDALKADGIPVSLDSYQPATQAYALSRGVAYLNDIRGFPDAAFYPQLAK
SSAKLVVMHSVQDGQADRREAPAGDIMDHIAAFFDARIAALTGAGIKRNRLVLDPGMGFF
LGAAPETSLSVLARFDELRLRFDLPVLLSVSRKSFLRALTGRGPGDVGAATLAAELAAAA
GGADFIRTHEPRPLRDGLAVLAALKETARIR
>gi|118601916|ref|YP_908616.1| dihydropteroate synthase [Photobacterium damselae subsp. piscicida]
MNKSLIIFGIVNITSDSFSDGGRYLAPDAAIAQARKLMAEGADVIDLGPASSNPDAAPVS
SDTEIARIAPVLDALKADGIPVSLDSYQPATQAYALSRGVAYLNDIRGFPDAAFYPQLAK
SSAKLVVMHSVQDGQADRREAPAGDIMDHIAAFFDARIAALTGAGIKRNRLVLDPGMGFF
LGAAPETSLSVLARFDELRLRFDLPVLLSVSRKSFLRALTGRGPGDVGAATLAAELAAAA
GGADFIRTHEPRPLRDGLAVLAALKETARIR
>gi|66968625|ref|YP_245431.1| dihydropteroate synthase [Actinobacillus pleuropneumoniae]
MNKSLIIFGIVNITSDSFSDGGRYLAPDAAIAQARKLMAEGADVIDLGPASSNPDAAPVS
SDTEIARIAPVLDALKADGIPVSLDSYQPATQAYALSRGVAYLNDIRGFPDAAFYPQLAK
SSAKLVVMHSVQDGQADRREAPAGDIMDHIAAFFDARIAALTGAGIKRNRLVLDPGMGFF
LGAAPETSLSVLARFDELRLRFDLPVLLSVSRKSFLRALTGRGPGDVGAATLAAELAAAA
GGADFIRTHEPRPLRDGLAVLAALKETARIRYQKTEGTSIESN
>gi|237640236|ref|YP_002891091.1| Sul2 [Escherichia coli]
MNKSLIIFGIVNITSDSFSDGGRYLAPDAAIAQARKLMAEGADVIDLGPASSNPDAAPVS
SDTEIARIAPVLDALKADGIPVSLDSYQPATQAYALSRGVAYLNDIRGFPDAAFYPQLAK
SSAKLVVMHSVQDGQADRREAPAGDIMDHIAAFFDARIAALTGAGIKRNRLVLDPGMGFF
LGAAPETSLSVLARFDELRLRFDLPVLLSVSRKSFLRALTGRGPGDVGAATLAAELAAAA
GGADFIRTHEPRPLRDGLAVLAALKETARIR
>gi|157149499|ref|YP_001451543.1| dihydropteroate synthase [Escherichia coli E24377A]
MNKSLIIFGIVNITSDSFSDGGRYLAPDAAIAQARKLMAEGADVIDLGPASSNPDAAPVS
SDTEIARIAPVLDALKADGIPVSLDSYQPATQAYALSRGVAYLNDIRGFPDAAFYPQLAK
SSAKLVVMHSVQDGQADRREAPAGDIMDHIAAFFDARIAALTGAGIKRNRLVLDPGMGFF
LGAAPETSLSVLARFDELRLRFDLPVLLSVSRKSFLRALTGRGPGDVGAATLAAELAAAA
GGADFIRTHEPRPLRDGLAVLAALKETARIR
>gi|190576884|ref|YP_001966216.1| sul2 dihydropeteroate synthase [Klebsiella pneumoniae]
MNKSLIIFGIVNITSDSFSDGGRYLAPDAAIAQARKLMAEGADVIDLGPASSNPDAAPVS
SDTEIARIAPVLDALKADGIPVSLDSYQPATQAYALSRGVAYLNDIRGFPDAAFYPQLAK
SSAKLVVMHSVQDGQADRREAPAGDIMDHIAAFFDARIAALTGAGIKRNRLVLDPGMGFF
LGAAPETSLSVLARFDELRLRFDLPVLLSVSRKSFLRALTGRGPGDVGAATLAAELAAAA
GGADFIRTHEPRPLRDGLAVLAALKETARIR
>gi|189332436|ref|YP_001941133.1| dihydropteroate synthase [Actinobacillus pleuropneumoniae]
MNKSLIIFGIVNITSDSFSDGGRYLAPDAAIAQARKLMAEGADVIDLGPASSNPDAAPVS
SDTEIARIAPVLDALKADGIPVSLDSYQPATQAYALSRGVAYLNDIRGFPDAAFYPQLAK
SSAKLVVMHSVQDGQADRREAPAGDIMDHIAAFFDARIAALTGAGIKRNRLVLDPGMGFF
LGAAPETSLSVLARFDELRLRFDLPVLLSVSRKSFLRALTGRGPGDVGAATLAAELAAAA
GGADFIRTHEPRPLRDGLAVLAALKETARIR
>gi|170650912|ref|YP_001740009.1| dihydropteroate synthase type-2 [Escherichia coli SMS-3-5]
MNKSLIIFGIVNITSDSFSDGGRYLAPDAAIAQARKLMAEGADVIDLGPASSNPDAAPVS
SDTEIARIAPVLDALKADGIPVSLDSYQPATQAYALSRGVAYLNDIRGFPDAAFYPQLAK
SSAKLVVMHSVQDGQADRREAPAGDIMDHIAAFFDARIAALTGAGIKRNRLVLDPGMGFF
LGAAPETSLSVLARFDELRLRFDLPVLLSVSRKSFLRALTGRGPGDVGAATLAAELAAAA
GGADFIRTHEPRPLRDGLAVLAALKETARIR
>gi|150406444|ref|YP_001315027.1| dihydropteroate synthase [Actinobacillus pleuropneumoniae]
MNKSLIIFGIVNITSDSFSDGGRYLAPDAAIAQARKLMAEGADVIDLGPASSNPDAAPVS
SDTEIARIAPVLDALKADGIPVSLDSYQPATQAYALSRGVAYLNDIRGFPDAAFYPQLAK
SSAKLVVMHSVQDGQADRREAPAGDIMDHIAAFFDARIAALTGAGIKRNRLVLDPGMGFF
LGAAPETSLSVLARFDELRLRFDLPVLLSVSRKSFLRALTGRGPGDVGAATLAAELAAAA
GGADFIRTHEPRPLRDGLAVLAALKETARIR
>gi|226807869|ref|YP_002791518.1| Sul2 [Enterobacter cloacae]
MNKSLIIFGIVNITSDSFSDGGRYLAPDAAIAQARKLMAEGADVIDLGPASSNPDAAPVS
SDTEIARIAPVLDALKADGIPVSLDSYQPATQAYALSRGVAYLNDIRGFPDAAFYPQLAK
SSAKLVVMHSVQDGQADRREAPAGDIMDHIAAFFDARIAALTGAGIKRNRLVLDPGMGFF
LGAAPETSLSVLARFDELRLRFDLPVLLSVSRKSFLRALTGRGPGDVGAATLAAELAAAA
GGADFIRTHEPRPLRDGLAVLAALKETARIR
>gi|134044552|ref|YP_001101746.1| dihydropteroate synthase [Yersinia ruckeri]
MNKSLIIFGIVNITSDSFSDGGRYLAPDAAIAQARKLMAEGADVIDLGPASSNPDAAPVS
SDTEIARIAPVLDALKADGIPVSLDSYQPATQAYALSRGVAYLNDIRGFPDAAFYPQLAK
SSAKLVVMHSVQDGQADRREAPAGDIMDHIAAFFDARIAALTGAGIKRNRLVLDPGMGFF
LGAAPETSLSVLARFDELRLRFDLPVLLSVSRKSFLRALTGRGPGDVGAATLAAELAAAA
GGADFIRTHEPRPLRDGLAVLAALKETARIR
>gi|118614654|ref|YP_908437.1| dihydropteroate synthase [Photobacterium damselae subsp. piscicida]
MNKSLIIFGIVNITSDSFSDGGRYLAPDAAIAQARKLMAEGADVIDLGPASSNPDAAPVS
SDTEIARIAPVLDALKADGIPVSLDSYQPATQAYALSRGVAYLNDIRGFPDAAFYPQLAK
SSAKLVVMHSVQDGQADRREAPAGDIMDHIAAFFDARIAALTGAGIKRNRLVLDPGMGFF
LGAAPETSLSVLARFDELRLRFDLPVLLSVSRKSFLRALTGRGPGDVGAATLAAELAAAA
GGADFIRTHEPRPLRDGLAVLAALKETARIR
>gi|227819905|ref|YP_002823876.1| hypothetical protein NGR_b16720 [Sinorhizobium fredii NGR234]
MSTTVVALLVLAGLSESAGRVLPLVARRPKLSPRLVAGLMVTGTVVEGTVIALWPHAAWT
FADLVQPVVAPDAAPLPATNGLAWTPVLVAPLLLAAVLAFPLLGPFLHILLVTGVGAGLA
SPLAGVSGLGWWPAAGCIAIAGVGLTATVEVVRRLIARIIAGSRQPEAIV
>gi|12084928|ref|NP_073221.1| dihydropteroate synthase [Mannheimia haemolytica]
MNKSLIIFGIVNITSDSFSDGGRYLAPDAAIAQARKLMAEGADVIDLGPASSNPDAAPVS
SDTEIARIAPVLDALKADGIPVSLDSYHPATQAYALSRGVAYLNDIRGFPDAAFYPQLAK
SSAKLVVMHSVQDGQADRREAPAGDIMDHIAAFFDARIAALTGAGIKRNRLVLDPGMGFF
LGAAPETSLSVLARFDELRLRFDLPVLLSVSRKSFLRALTGRGPGDVGAATLAAELAAAA
GGADFIRTHEPRPLRDGLAVLAALKETARIR
>gi|38637841|ref|NP_942815.1| putative histone-like protein [Ralstonia eutropha H16]
MVAATKATKVSAVSKNKSAAKKVAVPTKKASVLAREAQAAKKRLLKLRADMKKAIEAAKR
EVAQAVEAARSALRFEKQAAKDKLAAKKAKAADAKKAAGKVAATKAAPKKAVTGTKASVK
AAPKKAAVKAVTKKRTPAKAVVPTVATPEVSA
>gi|261888712|ref|YP_003264400.1| dihydropteroate synthase type-2 [Salmonella enterica subsp. enterica serovar Typhimurium]
MNKSLIIFGIVNITSDSFSDGGRYLAPDAAIAQARKLMAEGADVIDLGPASSNPDAAPVS
SDTEIERIAPVLDALKADGIPVSLDSYQPATQAYALSRGVAYLNDIRGFPDAAFYPQLAK
SSAKLVVMHSVQDGQADRREAPAGDIMDHIAAFFDARIAALTGAGIKRNRLVLDPGMGFF
LGAAPETSLSVLARFDELRLRFDLPVLLSVSRKSFLRALTGRGPGDVGAATLAAELAAAA
GGADFIRTHEPRPLRDGLAVLAALKETARIR
>gi|18466606|ref|NP_569414.1| dihydropteroate synthase [Salmonella enterica subsp. enterica serovar Typhi str. CT18]
MNKSLIIFGIVNITSDSFSDGGRYLAPDAAIAQARKLMAEGADVIDLGPASSNPDAAPVS
SDTEIERIAPVLDALKADGIPVSLDSYQPATQAYALSRGVAYLNDIRGFPDAAFYPQLAK
SSAKLVVMHSVQDGQADRREAPAGDIMDHIAAFFDARIAALTGAGIKRNRLVLDPGMGFF
LGAAPETSLSVLARFDELRLRFDLPVLLSVSRKSFLRALTGRGPGDVGAATLAAELAAAA
GGADFIRTHEPRPLRDGLAVLAALKETARIR
>gi|221218579|ref|YP_002527537.1| dihydropteroate synthase protein Sul2 [Escherichia coli]
MNKSLIIFGIVNITSDSFSDGGRYLAPDAAIAQARKLMAEGADVIDLGPASSNPDAAPVS
SDTEIERIAPVLDALKADGIPVSLDSYQPATQAYALSRGVAYLNDIRGFPDAAFYPQLAK
SSAKLVVMHSVQDGQADRREAPAGDIMDHIAAFFDARIAALTGAGIKRNRLVLDPGMGFF
LGAAPETSLSVLARFDELRLRFDLPVLLSVSRKSFLRALTGRGPGDVGAATLAAELAAAA
GGADFIRTHEPRPLRDGLAVLAALKETARIR
>gi|160431804|ref|YP_001551918.1| dihydropteroate synthase type-2 [Salmonella enterica subsp. enterica serovar Choleraesuis]
MNKSLIIFGIVNITSDSFSDGGRYLAPDAAIAQARKLMAEGADVIDLGPASSNPDAAPVS
SDTEIERIAPVLDALKADGIPVSLDSYQPATQAYALSRGVAYLNDIRGFPDAAFYPQLAK
SSAKLVVMHSVQDGQADRREAPAGDIMDHIAAFFDARIAALTGAGIKRNRLVLDPGMGFF
LGAAPETSLSVLARFDELRLRFDLPVLLSVSRKSFLRALTGRGPGDVGAATLAAELAAAA
GGADFIRTHEPRPLRDGLAVLAALKETARIR
>gi|260752129|ref|YP_003237644.1| sulfonamide-resistant dihydropteroate synthase [Escherichia coli O111:H- str. 11128]
MNKSLIIFGIVNITSDSFSDGGRYLAPDAAIAQARKLMAEGADVIDLGPASSNPDAAPVS
SDTEIERIAPVLDALKADGIPVSLDSYQPATQAYALSRGVAYLNDIRGFPDAAFYPQLAK
SSAKLVVMHSVQDGQADRREAPAGDIMDHIAAFFDARIAALTGAGIKRNRLVLDPGMGFF
LGAAPETSLSVLARFDELRLRFDLPVLLSVSRKSFLRALTGRGPGDVGAATLAAELAAAA
GGADFIRTHEPRPLRDGLAVLAALKETARIR
>gi|284000143|ref|YP_003377830.1| dihydropteroate synthase [Escherichia coli O26:H-]
MNKSLIIFGIVNITSDSFSDGGRYLAPDAAIAQARKLMAEGADVIDLGPASSNPDAAPVS
SDTEIERIAPVLDALKADGIPVSLDSYQPATQAYALSRGVAYLNDIRGFPDAAFYPQLAK
SSAKLVVMHSVQDGQADRREAPAGDIMDHIAAFFDARIAALTGAGIKRNRLVLDPGMGFF
LGAAPETSLSVLARFDELRLRFDLPVLLSVSRKSFLRALTGRGPGDVGAATLAAELAAAA
GGADFIRTHEPRPLRDGLAVLAALKETARIR
>gi|38637879|ref|NP_942853.1| ABC heme export system [Ralstonia eutropha H16]
MTRTLAAIIMHDLSLSWRRRGSLLGSVVFFVIATSLFPLAVGPDLQQLRALAPGILWVAA
LLASMLSLSRLFSQEYADGSLDQLLLSPHPLALLVLAKICAHWLTSGLPLLLLTPLLAQQ
YSLPAGSSFLLAASLLVGTPALSLIGAVGAALTLGVRGGTVLLCILVLPLCVPVLVFGAS
AGAGADAGLEVLPQFSLLGACLALSLFLCPLATAAGLRTAMESSG
>gi|10955978|ref|NP_054473.1| dihydropterate synthase II [Pasteurella multocida]
MNKSLIIFGIVNITSDSFSDGGRYLAPDAAIAQARKLMAEGADVIDLGPASSNPDAAPVS
SDTEIARIAPVLDALKADGIPVSLDSYQPATQAYALSRGVAYLNDIRGFPDTAFYPQLAK
SSAKLVVMHSVQDGQADRREAPAGDIMDHIAAFFDARIAALTGAGIKRNRLVLDPGMGFF
LGAAPETSLSVLARFDELRLRFDLPVLLSVSRKSFLRALTGRGPGDVGAATLAAELAAAA
GGADFIRTHEPRPLRDGLAVLAALKETARIR
>gi|224796762|ref|YP_002641920.1| outer surface protein D [Borrelia valaisiana VS116]
MKKLIKILLSSLFLLLSISCSLDNEGVNSKDYESKKQSILGKLNQLLGQTTNSLKEAKNT
TDNLNASNEANKVVEAVIIAVNLISSAADQVKGATKNMHDLAQMAEIDLEKIKESSDKAI
VAANVAKEAYNLTKAAEQNMQKLYKEQEKQLGTPSGSDGIEQASDEIKQAQKAVEIAWKA
TVKAKDELIDVENAVKEALDKIKTETANNTKLSDIEEVAELVLQIANNVKEIAQEVVALL
NT
>gi|240142560|ref|YP_002967073.1| hypothetical protein MexAM1_META2p0918 [Methylobacterium extorquens AM1]
MNIKQPQSTFSALALAVVVGLSGPAQAQSAAGSSPGAAAPSAASKAAQPQVDDKAAREAE
KKRAELTQDAITALTKTQEALTLLDAKKTKEALAALELASGKLELVLARDAKLALAPVDV
RVITHDIHANVETVKKAVELSRELLGDGEVQKARPIVANLASEIVIETDNLPMATYPAAI
KSAARLIDSGKIDDAKAELARALNTLVVTSVAFPLPVLRAEAAMAKAEKLAEADKRDAKQ
NEELSTLLSSVRTEIEMAQILGYGKKADFKPIFDQVKSIEQKSAGGKSGKGWFDELKTRL
QKLF
>gi|133757305|ref|YP_001096224.1| hypothetical protein pLEW279a_p25 [Corynebacterium sp. L2-79-05]
MPWPALLIAVAALAALALATYPVRERLFTAVAGLAEGSALASAVGSVAEFGLLALVATAG
VLALWCWLRERRRFWLLALAGLGVITAYGLSEAVKLLVEEPRPCSVVDTATVLSCPGSGD
WSWPSNHAVLAAAFATACILVVPRLAWFALPLALAIAASRVAAGVHYVHDVLSGLALGAL
VVAAVVAAASPVLDRRLTGGRDGHPDSASRSQGGRA
>gi|125654697|ref|YP_001033890.1| universal stress protein [Rhodobacter sphaeroides 2.4.1]
MTDRIMALVDGSGFSRSVCLHAAWLAQRLELPVDLLHVLGRREAADRGDLSGALQLGART
ALLEELAALDAERARLAQAQGRAILEDAQAILAAESVETTPHLRQGDLIDTVAGFERSGR
ALVVGKRGRAAGFASAHLGSNLERLLRASKLPVLIVPADCRPVRKVLVAHDGGRSARGAI
ERMAASPVFRGLAITLACAGGEEARATLERARGTLLAAGLAAETCLLSGAPEVALERKIE
AEGFDLLVMGAYGHSRIRTLIIGSTTTALIRACTVPMLVYR
>gi|113473894|ref|YP_718157.1| hypothetical protein pCAR3_216 [Sphingomonas sp. KA1]
MLIEGRVFQRFAQRGSAWAASLAAAMRPQLFALGAAPLALAGLAPRNLFRAEPERPLPAL
LAGSIGAAASDVATDLAAVTAMVARGEECLAGLYASSQAPAMWQLIGGLGPLTRAELARA
LGVTRRTASQAAQALEKADLAALRPGDHALAPKRPRMAS
>gi|126464809|ref|YP_001041785.1| secretion protein HlyD family protein [Rhodobacter sphaeroides ATCC 17029]
MRRLAPEALAYQSPLERIRHEPLPWLLRLWPFGAGALLAALVGLAALLPIDVVVSAAGRI
AADDPAAVLRPVTAAVLRSLLVRPGDLVAPGQLLARLDSRTSDADAAQLKAQAAALSARI
ARIEAELAGRPLAGAGPDRALEGRIQSGRAATETALRRGLEADLARIDRGIEAARAERPA
LAETLATARELEAMRERLMTTQNGTRAAFVETRLARLEAEARQRRNEATLDGLLQERAGA
AARLAAFESDRRQKLLEELADLRPRRAVLAEQIAETADLARLHELRAPGAGVVLSVAAGG
PGSLMTPADPVAVIAPTGGGLHAELGLLSRDAGLVRAGAPVRVKVDAFPWRHHGAIEGRL
ADVAPSSAVPPGGGPAQHAARVVFPPGPPLPEGLMPGMTLTADILAGRRTLLSYFLDPLL
EGLSESLREPRP
>gi|170783445|ref|YP_001691016.1| putative KfrA protein [Laribacter hongkongensis]
MEAAQAEATELADKLAGEVEALLADTEAKAAKLAAIAAELDQAKANNARLQADNDTLRAE
SATQAARVIEIEKRADDLKAELLHVHQEAEQARAELAATKAKAEAADASHQEQRQAAAKE
AHRVAERMTKAEAERDTARADASKAREEAAKLRGQIEAVQTQHAELMALLKPKAEPASAG
TKAKKGG
>gi|66968641|ref|YP_245395.1| dihydropteroate synthase [Actinobacillus porcitonsillarum]
MNKSLIIFGIVNITSDSFSDGGRYLAPDAAITQARKLMAEGADVIDLGPASSNPDAAPVS
SDTEIARIAPVLDALKADGIPVSLDSYQPATQAYALSRGVAYLNDIRGFPDAAFYPQLAK
SSAKLVVMHSVQDGQADRREAPAGDIMDHIAAFFDARIAALTGAGIKRNRLVLDPGMGFF
LGAAPETSLSVLARFDELRLRFDLPVLLSVSRKSFLRALTGRGPGDVGAATLAAELAAAA
GGADFIRTHEPRPLRDGLAVLAALKETARIR
>gi|289583512|ref|YP_003481922.1| Cl- channel voltage-gated family protein [Natrialba magadii ATCC 43099]
MSPIRILSDVLSSVGLRLVEGTETSFRGRLFVLGIVVGIAGGLGAVAFQYLLIGFTALFF
SGATSQAALLERAVDLPWYYRVLAPAIGGAFVGLIASYSGGGLVRGEGVPEVIEAIDRKR
GRLPLRIVPAKAVASAVCIGSGGATGREGPIVQIGGTVGAAVGNRIDLPDPQTSVLLAAG
AGAGLGGTFNAPIGGMIFAWEVLLGRVTRENVPPIAIAAVVGTATANVVVGLPDPIFSVP
GIAVESPWEGAAYVGLGVVCAAVALAFANSLYAVEHGFERLPVPTDLKPALGGLCLGVLA
LSIPQVYGVGYPVIQDALVGGFALEAVLAFGVAKIVATSLTLGSGGSGGIFAPALYVGAM
TGTVYGTLLDEVVPVPVADPTTYAAVGMGAVFAGASQAPLTAIVVVYELTGDVWIVPPLA
IACLVSAALSRHASEGSIYTIGLLERGVEVDSRRLF
>gi|32470167|ref|NP_863391.1| hypothetical protein R64_p036 [Salmonella enterica subsp. enterica serovar Typhimurium]
MTQSRRPSPLQRRVLIVLAALDEKRPGPVLTRDLERVLERSGEAPVYGPNLRASCRRLED
AGWLRTLRAPNLQLAVELTDAGRAVAQPLLLAEQDRLRAEQRAAEVVVLPLVPAAGLPAD
GTSATDLAVQLNGITYQACRGDFVVRLDGSTCLQLWNKEGRVVRLEGDPLEVAQWLQACH
DAGMEVRVQVNESVTP
>gi|170650866|ref|YP_001740024.1| hypothetical protein EcSMS35_A0144 [Escherichia coli SMS-3-5]
MTQSRRPSPLQRRVLIVLAALDEKRPGPVLTRDLERVLERSGEAPVYGPNLRASCRRLED
AGWLRTLRAPNLQLAVELTDAGRAVAQPLLLAEQDRLRAEQRAAEVVVLPLVPAAGLPAD
GTSATDLAVQLNGITYQACRGDFVVRLDGSTCLQLWNKEGRVVRLEGDPLEVAQWLQACH
DAGMEVRVQVNESVTP
>gi|221218565|ref|YP_002527523.1| hypothetical protein pO103_68 [Escherichia coli]
MTQSRRPSPLQRRVLIVLAALDEKRPGPVLTRDLERVLERSGEAPVYGPNLRASCRRLED
AGWLRTLRAPNLQLAVELTDAGRAVAQPLLLAEQDRLRAEQRAAEVVVLPLVPAAGLPAD
GTSATDLAVQLNGITYQACRGDFVVRLDGSTCLQLWNKEGRVVRLEGDPLEVAQWLQACH
DAGMEVRVQVNESVTP
>gi|288961159|ref|YP_003451498.1| hypothetical protein AZL_b02910 [Azospirillum sp. B510]
MCPDSAAAAKAVPERPLLARAGRILPGLALCVAVTALAFAAASAEIALFGEAWIEALVLA
ILIGTALRTAWQPSARWHPGIGFSAKILLEVAVILLGASVSAATILSAGPALLLGIAGVV
AFALLAGFGIGRLLGLPVRMALLVACGNAICGNSAIAAVAPVIDAHSDDVAASIAFTAVL
GVAVVLGLPLVGMGLRLSGVQYGALAGLTVYAVPQVIAAAAPLGATAVQVGTLVKLVRVL
MLGPVCLLLSLLAPRLGDEGAGGMADAGEGRGRAHPPFHHLVPWFIQGFLAMIALRSLDL
IPQAALPAMEHAATLLTVVSMAALGLGVDVRTVARAGGRVTAAVILCLLVLGAISLTLIR
LIGLA
>gi|218711084|ref|YP_002418704.1| conserved hypothetical protein, putative DNA-binding domain [Escherichia coli ED1a]
MTQSRRPSPLQRRVLIVLAALDEKRPGPVLTRDLERVLERSGEAPVYGPNLRASCRRLED
AGWLRTLRALNLQLAVELTDAGRAVAQPLLLAEQDRLREEQRAAEVVVLPLVPATGLPAD
GTSATDLAVELNGMTYQACRGDFVVRLDGSTCLQLWNKEGRVVRREGDPLEVAQWLQACH
DAGMEVRVQVNESTNP
>gi|288962450|ref|YP_003452745.1| two-component sensor histidine kinase [Azospirillum sp. B510]
MPVNRSRLLSLLLAALVYLALKALLYRVAGLFDVAPNASAWYPPIGLMLAFALHSGWAAI
PFLFVPSDLLAYGVINSFSLLIIPQAIIVGATGLVLRRWFASDVFSTSKGVGTFITVALI
SVSALFVISTATVQVITARHISITDNINFAYWLGDMSGVLLCTPVFLALFHLFNRQPTWK
STSWLPLTASTLMRSAGLAAAALLIWFLLRNLLSSPASSFFLLILPIAVAGFLWGFGAST
LTAFLVNLGLVLLVRGVLDTRDVVDLQVFMLAAGATGLLLGALGSTRMELLGRNAHLVRA
IEEAPLGIALLQHQPAKLNVVFANPIFLRFIPDATTILQRLQQIHEFEGDVPTSERMLHW
TIKPASASPQGETLIAIVRDVTEQRRREHAEQHQRRMVAIGEIAGGMAHELNNLLHPIIN
LSQQARKDAIAKPERLGKALSIIEESARGSAQLVRQVLSFARNDEEIGGGTELVAALRDS
IALLTSTLPPTFTITLTHDVPSALVNLTRTEISQIVTNLVVNALDATDQRGRLTIHVGQL
VDGSVTATFEDNGPGISAEDAERIMEPFFTTKPHGRGTGLGLAVVRDLLLRRNGSIKLVT
QAPQGACFVLSIQSTAE
>gi|55978449|ref|YP_145504.1| hypothetical protein TTHC014 [Thermus thermophilus HB8]
MEHPEGEDPTLLPPALAARALGVSPATLRRYAALWERLVGPLPRDPRGGRLWPKEALARL
RAAREAHLREGLPLEEALARVQGDFPALALPSEGEALALLRALAERLERVEGELRALREE
NARLREALKALEPPRRRPWWRFWGH
>gi|190410722|ref|YP_001966060.1| hypothetical protein [Thermus sp. 4C]
MRFLGLLLLILLSACEAPVAEHREEVPLRLFRWEGKSPRVEVLPAEPLRVEVRLYRAGRE
LSAHLRALGGLEAEGDLALVLEGPGGEAAGEAFGSGRFLQARALLPAPACAFWLVSLSPD
PFREEALEVRSYEASGRLCEGER
>gi|116006833|ref|YP_788016.1| hypothetical protein pO86A1_p050 [Escherichia coli]
MNQSRRPSPLQRRVLIVLAALDEKRPGPVLTRDIERVLERSGEAPVYGPNLRASCRRLED
AGWLRILRAPNLQLAVELTDAGRAVAQPLLLAEQDRLRAEQRAAEVVVLPLVPAAGLPAD
GTSATDLAVELNGITYQACRGDFVVRLDGSTCLQLWNKEGRVVRREGDPLEVAQWLQACH
DAGMEVRVQVNESITP
>gi|73853288|ref|YP_308784.1| hypothetical protein LH0126 [Escherichia coli]
MTQSRRPSPLQRRVLIVLAALDEKRPGPVLTRDLERVLERSGEAPVYGPNLRASCRRLED
AGWLRTLRAPNLQLAVELTDAGRAVAQPLLLAEQDRFRAEQRAAEVVVLPLVPAAGLPAD
GTSATDLAVQLNGITYLACRGDFVVRLDGSTCLQLWNKEGRVVRREGDPLEVAQWLQACH
DAGMEVRVQVNESITP
>gi|194447064|ref|YP_002039064.1| hypothetical protein SeKA_C0025 [Salmonella enterica subsp. enterica serovar Kentucky str. CVM29188]
MTQSRRPSPLQRRVLIVLAALDEKRPGPVLTRDIERVLERSGEAPVYGPNLRASCRRLED
AGWLRTLRAPNLQLAVELTDAGRAVAQPLLLAEQDRLRAEQRAAEVVVLPLVPAAGLPAD
GTSATDLAVELNGITYQACRGDFVVRLDGSTCLQLWNKEGRVVCLEGDPLEVAQWLQACH
DAGIEVRVQINESSVP
>gi|146280071|ref|YP_001170228.1| hypothetical protein Rsph17025_4071 [Rhodobacter sphaeroides ATCC 17025]
MRDRILMLGGGGLMALFAVLALRPAETVRLEGELGSMTPEAAMARLEAMAGRVELTDNLR
LVQADLALRAGHPAAAERALAGDRPQEAGAGAEAVLADRRAEIARMAGDLEAAVRHLRRA
QELKPDAGRRHRLGYWLRLLGDEPAELELLAGVPTVQLQPWEAGRLAQLLVRAGRTEEVE
WLLRAAAEGPDPLAGAMRPRLLDVLLETGRRDEVVPLALAWCAAAGNTDPLEAALPVLIN
RGALAEAYALARSALEREPAAAHRLLPLFARGGHRAMTFDLQARWIAETPEMDARGWRTL
LTVTEITGDLRGLRGALERSGPGLEPEITGRALLQFLRFQGPSALLPWQDRMTPDLVRAE
PLVGAAFMGLQGRPEEVHRLLALAAARPLSEWDRTLWLSLAGSLRGTAGHADLMARPGAN
PDLPAALLATWRSPVSGLPGP
>gi|221634586|ref|YP_002523274.1| large exoprotein involved in heme utilization or adhesion [Rhodobacter sphaeroides KD131]
MMTDFSSKTTAEIAALTSAEVASMSSQDLAALSTAQIAALTAQQIGWVKAASLKGLGDAQ
VVALTTAQAAALGSAQLAALTTAQVAAMETADLAALSATGVAGLTSAQLGGLSTGQVAAF
TTAQVAALSSVAVKGLGSVQASGLTTAQVAALSTAQLKAFSTAGMTGLGTAQIVALSSAQ
AAALGSAQVAALTTAQAAAMETADLAALTSVAVKGLSSTQVGALTTAQVAALTTGQLGAL
STGALKGLTTAQVVALTTAQAAGLGSAQVAGLSSTQIAALETADLAALSTAGLKGLGSAQ
AAGLTTAQVAAFTTAQVGQLSSAALKGLGTAQVVALTTAQAAALGTAQVGALTTVQVAAL
ETADLAALSTAAANALTSAQAASLTTAQVAALTTAQVAALSTGAVKGLSSTQAGALTTAQ
VAALTTAQLGALTTAALKGLTTAQVVALTTAQAAGLGSAQVAGLSSTQIAALETADLAAL
STTGLKGLGSAQAAGLTTAQVAALTTAQVGQLSSAALKGLGTAQIVALTTAQAAALGSTQ
VAGLSTAQVAALETADLAVLSTAGVKALSSTQVGALTTAQVAALTTAQAAGLSTAAVKGL
SSTQVAALTTGQVAALTTAQLGALTTAGLKGLTTAQVVALTTAQAAGLGSALLAGLSSTQ
IAAIETADLAALSTTGLKGLGSAQAAGLTTAQVAAFTTAQVGQLSTAALAGLGTAQVVAL
TTAQAGALGSAQVAGLSTAQVAALETADVAALSTAGVKGLGSAQAAALGSAQVAALTTAQ
VTQLSTTAVKGFGSVQAAGLTTAQVAALTTAQLSQLSTAAVKGLGTAQIVALTTAQAAAL
GSAQLGALSTAQVAAFETADAAALTTTALKGLTTAQVAALTTGQAAALGSAQVAGLSSTQ
IAALETADLAALTTTAVKGLGSTQVSSLTTGQVAALTTAQVAALSTAAVKGVGSVQASGL
TTAQVAALTTAQVAQLSTAALKGLGTAQIVALTTAQAAKLGSDQVAALSTAQVAALETAD
LATLSATAVKGFGSAQAAALGSAQVAALTTAQMAALSTAAVKGFGSVQATGLTTAQVAAL
TTAQLSQLSTAAVKGLGTAQIVALTTGQAATLGSAQLGALSTAQVAAFETADAAALTTTA
LKGLTTAQVVALTTGQAAALGSAQVAGLTTAQMAALETADLAALTTTAVKGITTAQMGAL
TTGQVAALTTAQVAALAGTAVKGLSSTQAGALTTAQVTALTTAQVPQLSTAALKGLGTAQ
IVALTTAQAAVLGSAQLAGLSTVQVAALETVDLAALTTAAVKSLGSAQVAGLTTGQVAAL
TTAQMAQLSTAAIAGLGSVQASGLTTGQVAALTTDQLARITTAAVKGLGTAQIVALTTAQ
AATLGSAQLGALSTAQVAAFETADVAALSTAAVKGFETAQVVALTTGQAAALGSAQLGSL
STAQVAALETADLAALTTAAVKGLGSAQSKVLTAAQMAALTSAQVAALTTTAVAGFGSVQ
AAALTTAQMTALTTAQITTLTTAAIKGLETADIAALTTTQAAAFTATQLGAMSSAQIAAL
FL
>gi|170745259|ref|YP_001766716.1| D-isomer specific 2-hydroxyacid dehydrogenase NAD-binding [Methylobacterium radiotolerans JCM 2831]
MPKVIISEFMDEAAIAAELAGLDVVYDPGLVDRPEDLAAAAARADALIVRNRTQVRGALL
DAARDLTVVGRLGVGLDNIDLPACRARGIAVYPATGANDGAVAEYVIASALLLLRGAYGA
SAAVAAGAWPRNALMGREIAGQRLGLVGFGAIARETARRAAALGMAVAAHDPFVAADDPA
WNPATGPVQSRALDALIAQSDVLSLHVPLTDRTRGLIDAAALARMPKGAILINAARGGVV
DEAAVARALRSGHLGGAALDVFDREPLDAAAGAVFADVPNLILTPHIAGVTQESNVRVSA
VTAQAVRRHLTER
>gi|219723630|ref|YP_002477144.1| hypothetical protein Bbu156a_F16 [Borrelia burgdorferi 156a]
MAKAAKDAATAASGGNTEIGKVVKVSAAAAKGGDATSVNGIASGIKGIVAAAEKAGKEGK
LESEAVAAGEANADAGKLFAKKNDAANGGGGAADTEKAAAAVSAVSGKQILKAIVDAAKG
DGEKKGVADVKDAKNPIEAAIGSTDDKAAAAFSQMKKNDQIAAAIVLRGMAKDGEFALKN
DDADNAKAGLKSTVESAVNTVSGDG
>gi|194447229|ref|YP_002043860.1| hypothetical protein SeHA_A0021 [Salmonella enterica subsp. enterica serovar Heidelberg str. SL476]
MTQSRRPSPLQRRVLIVLAALDEKRPGPVLTRDIERVLERSGEAPVYGPNLRASCRRLED
AGWLRTLRAPNLQLAVELTDAGRAVAQPLLLAEQDRLRAEQRAAEVVVLPLVPAAGLPAD
GTSATDLAVQLNGITYQACRGDFVVRLDGSTCLQLWNKEGRVVRREGDPLEVAQWLQACH
DAGMEVRVQINESAAP
>gi|221634582|ref|YP_002523270.1| secretion protein HlyD family protein [Rhodobacter sphaeroides KD131]
MRPLAPEALAYQSPLERIRHEPLPWLLRLWPFGAGALLAALVGLAALLPIDVVVSAAGRI
AADDPAAVLRPVTAAVLRSLLVRPGDLVAPGQLLARLDSRTSDADAAQLKAQAAALSARI
ARIEAELAGRPLAGAGPDRALEGRIQSGRAATETALRRGLEADLARIDRGIEAARAERPA
LAETLATARELEAMRERLMTTQNGTRAAFVETRLARLEAEARQRRNEATLDGLLQERAGA
AARLAAFESDRRQKLLEELADLRPRRAVLAEQIAETADLARLHELRAPGAGVVLSVAAGG
PGSLMTPADPVAVIAPTGGGLHAELGLLSRDAGLVRAGAPVRVKVDAFPWRHHGAIEGRL
ADVAPSSAVPPGGGPAQHAARVVFPPGPPLPEGLMPGMTLTADILAGRRTLLSYFLDPLL
EGLSESLREPRP
>gi|209921974|ref|YP_002296047.1| hypothetical protein ECSE_P1-0022 [Escherichia coli SE11]
MTQSRRPSPLQRRVLIVLAALDEKRPGPVLTRDIERVLERSGEAPVYGPNLRASCRRLED
AGWLRTLRAPNLQLAVELTDAGRAVAQPLLLAEQKRLRAEQRAAEVVVLPLVPAAGLPAD
GTSATDLAVELNGMTYQACRGDFVVRLDGSTCLQLWNKEGRVVRREGDPLEVAQWLQACH
DAGIEVRVQINESAAP
>gi|121583486|ref|YP_973912.1| mucin-associated surface protein [Polaromonas naphthalenivorans CJ2]
MAIVNFESVATAAESLQAAGQRASVRAVIAALGGGSPNSVLKLLGEWKSGRPVVRIADTE
LDARITDAIRLQMQRVGEQAAAAAEERASGLDEDLQALAEAQAAAEKQIAGLTAERDTAQ
AQAARLALQLQEAQAEAERAAGQSAEALAAAGQALARAEVRLEAVPALQAEAERLRAALE
ANQQARQQAEQSAAVLDARLEAAERRASEAEGRTLKADARADALAGDLAGVHAALQACQA
RLETAARELGAAEAAARKLAEEAAGRATAGRVTAVAAWRAGDGREGQEKR
>gi|73853269|ref|YP_308765.1| hypothetical protein LH0104 [Escherichia coli]
MTQSRRPSPLQRRVLIVLAALDEKRPGPVLTRDLERVLERSGEAPVYGPNLRASCRRLED
AGWLRTLRAPNLQLTVELTDAGRAVAQPLLLAEQDRLRAEQRAAEVVVLPLVPAAGLPAD
GTSATDLAVELNGMTYQACRGDFVVRLDGSTCLQLWNKEGRVVRLEGDPLEVAQWLQACH
DAGMEVRVQVNESVTP
>gi|168998848|ref|YP_001688117.1| hypothetical protein pTF62_00020 [Thermus thermophilus]
MEHPEGEDPTLLPPALAARALGVSPATLRRYAALWERVVGPLPRDPRGGRLWPKEALARL
RAAREAHLREGLPLEEALARVQGDFPALALPSEGEALALLRALAERLERVEGELKALREE
NARLREALKALEPPRRRPWWRFWGH
>gi|219723623|ref|YP_002477145.1| hypothetical protein Bbu156a_F17 [Borrelia burgdorferi 156a]
MAKAATEAATAASGGNTEIGKVVKVNAAAAKGGDATSVNGIASGIKGIVEAAEKAGEEGK
LESEAAGEANADAGKLFAKKNDAANGGGGAADTEKAAAAVSAVSGKQILKAIVDAAKGEE
KKGVADVKDATNPIDAAIGSTGENKNAAAFDKMKKNDQIAAAIVLRGMAKDGEFALKNAD
ADKAEKGLKSTVESAVNKTVSGWLEEMVKAAQTAAGAANGDNTEIGKVVKVTGGAAAAKG
GEEKSVNGIAGGIKGIVAAAEKAGEEGKLESEAAAGAGEDNAEAGKLFATKKKADEADGG
GAADAEKAAAAVSAVSGKQILKAIVDAAGKAGEKKGVADVKEATNPIDAAIGSTKDNKTA
AAFSQMKKNDQIAAAIVLRGMAKDGEFALKNDDADNAEKGLKSTVESAVNKTVSGWLEEM
AKAATEAATAASGGKEDMIGKVVKVNAAAAKGGDATSVNGIASGIKGIVEAAEKAGEEGK
LKSEAAAAGEANADAGKLFAKKNDDGDNGGGGAADAEKAAAAVSAVSGKQILKAIVDAAK
GEEKKGVADVKDAKNPIEAAIGSTGGEQNAAAAFDKDGMKKNDQIAAAIVLRGMAKDGEF
ALKNDAADKAKAGLKSTVESAVNKTLCRGMVRRDGKSC
>gi|46255294|ref|YP_006206.1| hypothetical protein TT_P0225 [Thermus thermophilus HB27]
MFTSMALAWQSPVYLERKRLLDLLPEEPGFAVWLEAPAGFGKSVLAGQLAARLGLRTLWA
SALLGEPRDLLAQALGLPREAPWGAVVAALGEAPSLVVLEDLTGEEALSPLLRTLPCLLV
LASRRPLPYPELPKLLAEGRLVHLKAPDLAFTEEEAEALFGGREGWREAHRATGGWALPL
FLSAFTGRPPEPMALLQGLRESLSEEEFQEGLLLAALPLLPAERALPVTEGLFQKGLLQR
VPAGYRLHPLLREMAQRALRAEVQEAVRKAEGRLPPELLAEALFGAGLEEELLQLLESPI
PLPIPAEKLAAWEGLLRRGGPRARLRLGEALLQVGRREGFALLEPLAQGEDPALALQALG
HLAYYKAEPLLGKALPEARAHLERGLALLDRVGGELAGRFLNDAARVPYEEGRPEEAEAL
LEEALRRLPPESPYRLAPLTNLAFLRFEREGSLLGRIAALEEAVGRLGPLGPANLAGHLR
DLGRLYLLLGEREKAREHLRRAQEAEGHPLAALEARMLLAHLEEDAEALARLVAQAELLE
NPYLVERGRALLAGLRRDPGLLEGLPGFLPALARALLREDPALLPPRPEAREERLYWHAA
RYRLLREEEDLKALLSLTDARERVLPGLVPLDLLPRKRPELARAYPLEEVLRSGWKEAVA
LRLAEIPPLRVEVLGSFRVRNPLGGVELKGKAREVLAILLLGLPREEVAFALWPDLSEEA
ALNNLYVWLNRLRKALEPWGLPTYLGEEGLKHLACDLHALEEALRREDAEAAFALYREPL
FPGLDHPLLDRKREEVFHRVRALFLKKGEPRYLERLLELDPLDEEALLPLVERCLARGQR
ARALAHLERYRRRLWEELGERPSPEVEALLRELGG
>gi|55978220|ref|YP_145276.1| hypothetical protein TTHB037 [Thermus thermophilus HB8]
MFTSMALAWQSPVYLERKRLLDLLPEEPGFAVWLEAPAGFGKSVLAGQLAARLGLRTLWA
SALLGEPRDLLAQALGLPREAPWGAVVAALGEAPSLVVLEDLTGEEALSPLLRTLPCLLV
LASRRPLPYPELPKLLAEGRLVHLKAPDLAFTEEEAEALFGGREGWREAHRATGGWALPL
FLSAFTGRPPEPMALLQGLRESLSEEEFQEGLLLAALPLLPAERALPVTEGLFQKGLLQR
VPAGYRLHPLLREMAQRALRAEVQEAVRKAEGRLSPELLAEALFGAGLEEELLQLLESPI
PLPIPAEKLAAWEGLLRRGGPRARLRLGEALLQVGRREGFALLEPLAQGEDPALALQALG
HLAYYKAEPLLGKALPEARAHLERGLALLDRVGGELAGRFLNDAARVPYEEGRPEEAEAL
LEEALRRLPPGSPYRLAPLTNLAFLRFEREGSLLGRIAALEEAVGRLGPLGPANLAGHLR
DLGRLYLLLGEREKAREHLRRAQEAEGHPLAALEARMLLAHLEEDAEALARLVAQAELLE
NPYLVERGRALLAGLRRDPGLLEGLPGFLPALARALLREDPALLPPRPEAREERLYWHAA
RYRLLREEEDLKALLSLTDARERVLPGLVPLDLLPRKRPELARAYPLEEVLRSGWKEAVA
LRLAEIPPLRVEVLGSFRVRNPLGGVELKGKAREVLAILLLGLPREEVAFALWPDLSEEA
ALNNLYVWLNRLRKALEPWGLPTYLGEEGLKHLACDLHALEEALRREDAEAAFALYREPL
FPGLDHPLLDRKREEVFHRVRALFLKKGEPRYLERLLELDPLDEEALLPLVERCLARGQR
ARALAHLERYRRRLWEELGERPSPEVEALLRELGG
>gi|170745176|ref|YP_001766633.1| integral membrane sensor signal transduction histidine kinase [Methylobacterium radiotolerans JCM 2831]
MSLPAHLGLRLLAVAILCLAGAVAWTGCAAQASLRREAAISADRIAAQLARQPGLGSAGP
VAMAAAPPQPAPAILTLLPGICADIQLGVEPPRRVCGDWDGLDAAPAWFRAALAADAALE
PTIRAVVYRERAIGSVTSWPDPTAAAARVWQRVRLAGGLALALTAATLLLNWLAVTRLVA
PARQIVHGLANVDAARARSPLPRFAAAEFDRIARACDDLADRLVRAEAARAELMQRLVTV
QEEERQALARDLHDAFGQCLAAAGARAAAIELAAPHDREDLRADARGIEAVIASMRESLR
GALARLELPDLAETGLEDALRGLVADWRGQLRSGPALHLDVAGDLADMPVTVAASLYRVA
QELLTNALRHGRPSRIFLRVVRAETGARPVTLTLDDDGRGDVSRTASGTGRGLVGIRARL
AALGGTLALTGTGNGIRACATVPTAG
>gi|72383844|ref|YP_293198.1| histone H1-like protein [Ralstonia eutropha JMP134]
MVAATKTSTQTNAVTKRKPAAKKLSVPTKKASVLAREAQAAKKRLLKLRADTKKAIEAAK
REVAQATEAAKSAARYEKQVAKDKLAAKKAKVASAKKTTGKAAARKAASKKIAAGNKAST
NAALKKAAVKGAPKKRAAEKKVVSTVATSGASA
>gi|221636095|ref|YP_002523971.1| Tat (twin-arginine translocation) pathway signal sequence domain protein [Thermomicrobium roseum DSM 5159]
MQWVLAYDGACGRCRALAERVVALGAGRLVARSLRDPEVAAWRERLLGAGAPWEPVLFAV
EGEGAVRALTGRRLVLELVRLLGVRRGLALARELGDLASPAGAGPVLTRRRVLGRLAGLG
AALGLLVSGKLAVPGGVHAQGAGEERPWWAVEPIKTSLLDPAAGEKLLAELVAGPDLRAV
LGAAELAEVQAAEHRLADGRTLWALAGVLPDDEVVVAYRDDAGRIEALRYRVVGEVAELR
AVSAGGVVQYPAGAGGGDFGLAGCPPGYWPCQRCCGVNLREIENRCAGCWVPCLSCAFIR
TVEGCTPCLICLFVFCPYVVYQACRFCRTCCPESPPWGP
>gi|288962302|ref|YP_003452597.1| hypothetical protein AZL_d02270 [Azospirillum sp. B510]
MAEYDQPPFSHPLPTEPQRAGFARGLSGTAVLAGLVLACAAAPLMADGGAVRRLDADPVA
AALFDGRGSLSFALLVAVLGGALGIGWALLAGLLGNLAGSRAERRLAAAANRLSGWPLAL
LVPLAGGLAGQVWSLALVSALTVAPAVAALAHAELSALMRAEFLTAARAAGLPEAELLRR
HLIPNLTRPLLAAATLALPRVLAAESFASLLGLGLPPALGSWGASVGLAARLGDPVALAP
PALLLALALWAACAIADGAMAGNRKP
>gi|188579268|ref|YP_001919447.1| hypothetical protein Mpop_5455 [Methylobacterium populi BJ001]
MNVLSDRLVNLFGALAVGITDRIKKAAFDPTIPGGGETTAAIVVIGHATGLSIDELGRVL
GLSHAGTVRLVDRLVAAGFAVRSKALRDRRAVALMLTEAGETRLSAILQRRNETLSEILS
HVSNADRLVLERIAETILAQMSDDAVSALTICRLCDERRCYNCPMDAFGMLESSTHRVDP

>gi|94152389|ref|YP_581796.1| negative regulation of plasmid gene expression transcriptional repressor activity [Cupriavidus metallidurans CH34]
MPRLAATPDQIRATVLAMLTEAGDAAPPTAARFRRVVSVRKLRDRLGGGDPATLSRTLNA
IEAEVVRAGLADLALPELPAEIAEAMRALWQAAVAVQLDDVVRLRREAQQTAEAAQAARA
EAELRVELLREELSEVRAQLAARDTALAEASAALAAASARADAQAARRGELETALATVQE
RVMTDERAHAEAIATVQARYEALSKQLLQETAHQRDAVRAERAQLASQLKFAERRIAALE
EERGRLDAELASERAARQTAAGEASALKAVTASQRAQLDELMRATLAVAPPPSKTRVPRS
TDKPAGKRTVKS
>gi|16120177|ref|NP_395765.1| PhoT3 [Halobacterium sp. NRC-1]
MASLLALVALVASMFMAFTVGANSNSAPIAPAVGANALSTLRGALLVGIVAGLGAISQGG
SISETIGHGLVTGVTITPLAAAATLLTAATLITIGNSRGYPIPSAFTVTGAAVGAGVALG
GGFAVGTYLNILGFWFAIPIVEGVLAYALARVLIGDRVPDHVTVPVLAGGVGYALAMIRL
SVLPAPQGARATVAGVVARHLPAGVVPTTALGVAGAIAVVLAGAMYWQLRRDVTTGIHRL
LVGLALAVLFTSGGSQVGLATGPLEPVFESALDLPAIYLLVLGGVGILVGGWVRSPRLIQ
AVAREYASLGPKRSIAAFIPAFLTAQAAIMFGYPISFNKVMISSIIGAGLVGGAADTGGV
SVTKTGYTVAAWVGSMVGGAVLSFGLYRLLAAIPGLQ
>gi|169237436|ref|YP_001690640.1| putative phosphate transport protein [Halobacterium salinarum R1]
MASLLALVALVASMFMAFTVGANSNSAPIAPAVGANALSTLRGALLVGIVAGLGAISQGG
SISETIGHGLVTGVTITPLAAAATLLTAATLITIGNSRGYPIPSAFTVTGAAVGAGVALG
GGFAVGTYLNILGFWFAIPIVEGVLAYALARVLIGDRVPDHVTVPVLAGGVGYALAMIRL
SVLPAPQGARATVAGVVARHLPAGVVPTTALGVAGAIAVVLAGAMYWQLRRDVTTGIHRL
LVGLALAVLFTSGGSQVGLATGPLEPVFESALDLPAIYLLVLGGVGILVGGWVRSPRLIQ
AVAREYASLGPKRSIAAFIPAFLTAQAAIMFGYPISFNKVMISSIIGAGLVGGAADTGGV
SVTKTGYTVAAWVGSMVGGAVLSFGLYRLLAAIPGLQ
>gi|219873343|ref|YP_002477484.1| vls recombination cassette Vls10 [Borrelia garinii Far04]
MAKAAAEAAKAAADAAKAAAVSAVSGEQILKAIVDAAKDGSGKVAVDDVKNAKNPIEAAI
GSSGEQNADGGEKGNEDAGKLFATKKNDEGGDAAAAEKAGEEGKLNAADGAGGDNADAGK
LFATKKNDGANGGGDAAAAGKAAAAVSAVSGEQILKAIVDAAKDGGGKKAVEDVKDAENP
IAAAIGSSGANKNAAEFATDGMKKDDQIAAAIVLRGMAKDGEFALTNDEHANAKGTVKNV
VESEIKEISEWLEEMAKAAADAAKACC
>gi|158341587|ref|YP_001522751.1| hypothetical protein AM1_H0087 [Acaryochloris marina MBIC11017]
MDIGLIFSAGKVASSIAALTGLIDSVDAKLDRLTKADLSAALISLDQASSSEKETISLLR
ESRLSFNRAIGLEKNFRLAVAYLGLSLCHYRLGDCKNSKNSLKEITLIYPDITAIQSTKA
QLYDMYNVAIDPNPLNKLKLIAVYSQFNERLREETKTLIKIDKDINALVKVQLSVSEYIN
KPVKWLKQLGISEI
>gi|74314944|ref|YP_313362.1| MxiD [Shigella sonnei Ss046]
MKKFNIKSLTLLIVLLPLIVNANNIDSHLLEQNDIAKYVAQSDTVGSFFERFSALLNYPI
VVSKQAAKKRISGEFDLSNPEEMLEKLTLLVGLIWYKDGNALYIYDSGELISKVILLENI
SLNYLIQYLKDANLYDHRYPIRGNISDKTFYISGPPALVELVANTATLLDKQVSSIGTDK
VNFGVIKLKNTFVSDRTYNMRGEDIVIPGVATVVERLLNNGKALSNRQAQNDPMPPFNIT
QKVSEDSNDFSFSSVTNSSILEDVSLIAYPETNSILVKGNDQQIQIIRDIITQLDVAKRH
IELSLWIIDIDKSELNNLGVNWQGTASFGDSFGASFNMSSSASISTLDGNKFIASVMALN
QKKKANVVSRPVILTQENIPAIFDNNRTFYVSLVGERNSSLEHVTYGTLINVIPRFSSRG
QIEMSLTIEDGTGNSQSNYNYNNENTSVLPEVGRTKISTIARVPQGKSLLIGGYTHETNS
NEIVSIPFLSSIPVIGNVFKYKTSNISNIVRVFLIQPREIKESSYYNTAEYKSLISEREI
QKTTQIIPSETTLLEDEKSLVSYLNY
>gi|31983567|ref|NP_858278.1| outermembrane protein MxiD [Shigella flexneri 2a str. 301]
MKKFNIKSLTLLIVLLPLIVNANNIDSHLLEQNDIAKYVAQSDTVGSFFERFSALLNYPI
VVSKQAAKKRISGEFDLSNPEEMLEKLTLLVGLIWYKDGNALYIYDSGELISKVILLENI
SLNYLIQYLKDANLYDHRYPIRGNISDKTFYISGPPALVELVANTATLLDKQVSSIGTDK
VNFGVIKLKNTFVSDRTYNMRGEDIVIPGVATVVERLLNNGKALSNRQAQNDPMPPFNIT
QKVSEDSNDFSFSSVTNSSILEDVSLIAYPETNSILVKGNDQQIQIIRDIITQLDIAKRH
IELSLWIIDIDKSELNNLGVNWQGTASFGDSFGASFNMSSSASISTLDGNKFIASVMALN
QKKKANVVSRPVILTQENIPAIFDNNRTFYVSLVGERNSSLEHVTYGTLINVIPRFSSRG
QIEMSLTIEDGTGNSQSNYNYNNENTSVLPEVGRTKISTIARVPQGKSLLIGGYTHETNS
NEIISIPFLSSIPVIGNVFKYKTSNISNIVRVFLIQPREIKESSYYNTAEYKSLISEREI
QKTTQIIPSETTLLEDEKSLVSYLNY
>gi|13449092|ref|NP_085308.1| Type III secretion protein [Shigella flexneri 5a]
MKKFNIKSLTLLIVLLPLIVNANNIDSHLLEQNDIAKYVAQSDTVGSFFERFSALLNYPI
VVSKQAAKKRISGEFDLSNPEEMLEKLTLLVGLIWYKDGNALYIYDSGELISKVILLENI
SLNYLIQYLKDANLYDHRYPIRGNISDKTFYISGPPALVELVANTATLLDKQVSSIGTDK
VNFGVIKLKNTFVSDRTYNMRGEDIVIPGVATVVERLLNNGKALSNRQAQNDPMPPFNIT
QKVSEDSNDFSFSSVTNSSILEDVSLIAYPETNSILVKGNDQQIQIIRDIITQLDVAKRH
IELSLWIIDIDKSELNNLGVNWQGTASFGDSFGASFNMSSSASISTLDGNKFIASVMALN
QKKKANVVSRPVILTQENIPAIFDNNRTFYVSLVGERNSSLEHVTYGTLINVIPRFSSRG
QIEMSLTIEDGTGNSQSNYNYNNENTSVLPEVGRTKISTIARVPQGKSLLIGGYTHETNS
NEIISIPFLSSIPVIGNVFKYKTSNISNIVRVFLIQPREIKESSYYNTAEYKSLISEREI
QKTTQIIPSETTLLEDEKSLVSYLNY
>gi|158421520|ref|YP_001527747.1| two component transcriptional regulator [Deinococcus geothermalis DSM 11300]
MRVLLVEDEAAIAQALLRALAAQGYSLRHAPDLETARVALPDFAPDLAVLDVGLPGCEDG
GFVLAREARSGGYTGPILFLTARDALDDKVHGLDSGGDDYLVKPFELPELLARVRALLRR
VTEARSARLVLGTLELDLAARHVSWQGRRVTLTPREYAVLERLALHPSRVYAPEELLDLI
WGEDASGTGVVKVCVHHLRAKLAPEVVRTEALGYRLGVGE
>gi|157149441|ref|YP_001451493.1| hypothetical protein EcE24377A_D0023 [Escherichia coli E24377A]
MTQSRRPSPLQRRMLIVLAALDKKRPGSVLTRDIERVLERSGEAPVYGPNLRASCRRLED
AGWLRTLRALNLQLAVELMDAGRAVAQPLLRAEQDRLRAEQRTAEVVVLPLVPAAGLPAD
GTSATDLAVELNGITYQACRGDFVVRLDGSTCLQLWNKEGRVVRREGDPLEVAQWLQACH
DAGMEVRVQVNESITP
>gi|219873347|ref|YP_002477488.1| vls recombination cassette Vls10 [Borrelia garinii Far04]
MAKAAAEAAKAADGGAEAVGNVINANGAAAKGGEVESVNGIANGIKGIVDAAEKAGEEGK
LNAADGGEKDNANAGKLFATKKNDDGGDAAAAEKAAAAVSAVSGEQILKAIVDAAKDGGG
KVAAVDDVKNAKNPIAAAIGSSGADKNAAAFDKDGMKKDDQIAAAIVLRGMAKDGEFALK
DAEYANAEKAVKNVVESAVNKKLAGVWLEEMAKAAAEAAKAAADGGAEAVGNVIKADGAK
AAKGGEVESVNGIANGIKGIVDAAEKAGEEGKLNAADGAGGDNADAGKLFATKKQHNDGG
GDAAAAEKAAAAVSAVSGEQILKAIVDAAKNGGGKVAAVEDVKNAKNPIEAAIGSSGADK
NAAAFATLTKDDQIAAAIVLRGMAKDGEFALKNGAYANAEKAVKNVVESAVNKIIVVVIG
DGKGRC
>gi|288962301|ref|YP_003452596.1| hypothetical protein AZL_d02260 [Azospirillum sp. B510]
MGRLRSHVEPATVPCRQLPFSRRLAHAPAEMPRPVIRRLIDAAPAALLPMAAGIGLAALV
APQPDAALGLLRGLMVTLLLTLPSLAVGTAIGTLAGAWAAVAPRSAGGLLGRVLAGAGPL
LPGFLLAAVAALAVRAGASAAPLGWTVLSIPAACQAARLARPAMERALGAGPDGAAVRMA
RGLGLDERTVLRHHALPQAVAPVMAGLRAAVLAAMVGAVALESLLDLPGAGALMIDAARA
GSAAGAVPALVALGGLTALLNALGLGARDWIDPANHSSTPYQGA
>gi|134288181|ref|YP_001110344.1| hypothetical protein Bcep1808_6651 [Burkholderia vietnamiensis G4]
MSRPAAVTADQIRTAVLAMLAEAGDAAPASGTRFRQIVSVRKLRARLGAGDPATLARALN
AIEAEVVRAGLTEVAIPDLPPDIADLMRALWQTAVAVQLDDVVRLKQAADANVVAAEAAR
TDAELRVELLRQEVQTLRTTLVTRDAELADLRAQHGVQRDRCASLEAQADERQVALDALT
TEQASRDHAHTTALEAAQHRYEALSKQLLQETAHQREALKKEHTHAVTQLKFAERRIAAL
EGERDRLDSEVVREREARQQAVGEALALKAVNAQQHAQLGDLLRDIAPKPAQTARAGLAT
AKRATGSASTKRKGK
>gi|226349450|ref|YP_002776564.1| hypothetical membrane protein [Rhodococcus opacus B4]
MSAAACFPLFSGLVAVLGPPVLRRITHGGLAPRLGVIAWSAAIASVVLSWAMAALLLVLD
LLRYRARPGESLLGACLARLQESLGGADTAFEVAGVAAATAVVSITVWITGRLAVGLMRL
RIRTHGHARRARLIGHQVRGVDAVVIDNAERAAYCAAGRPHAVVITTAALAALDDRQVQA
VLAHERAHLAGHHAQILAVLRVLAASLPGMTLFTAGAVEVGRLLEMCADDSAARAHGSRA
LLSGLLALCAPAQVPDGALGAGNIALLDRAGRLASPPRRTAKVRVCLLSAAVVAMVTAAP
LALAVLEVTGTMWCLPMAS
>gi|158421519|ref|YP_001527746.1| histidine kinase [Deinococcus geothermalis DSM 11300]
MSLRARLTLFIALAVALALLAQGALGYLDFRTTVLHDVDRDARQEAERLARRLSPGSGDE
HPAPDDGSAPVPARVLRGGRVLRALGGPFPAGAQLGDWRLARVALTGWGEGAVLEVAVPM
REYQRGLRAYQQTVAVTTTALALLGAVVAWLLSRGALRPLEGLIGVTERVAASGDLRTRV
PEVGAGELARLGASFNAMLGRLEGFRRREAEFTRHASHELRTPLAAMKAQLDANRAGWVT
DAEALATARVQVERMTRLTGALLLLAREDRVEVQAFDLAGLVAATAAQHGAPYSGPAALP
FRGDPALLARALENLLENVGRYAPGAPVAVRLELESGQVALSVEDRGPGVPEDAAARLGE
AFYRVPGTRSAGSGLGLAVVRRVAQVHGGEARTRPAAPHGLTVTLVLPYPLPEA
>gi|209916835|ref|YP_002291155.1| hypothetical protein ECSE_P2-0006 [Escherichia coli SE11]
MTQSRRPSPLQRRVLIVLAALDEKRPGPVLTRDIERVLERSGEAPVYGPNLRASCRRLED
AGWLRTLRAPNLQLAVELTDAGRAVAQPLLLAEQCRLRAEQRAAEVVVLPLVPAAGLPAD
GTSATDLPVELNGMTYQACRGDFVVRLDGSTCLQLWNKEGRVVRREGDPLEVALWLQACH
DAGMEVRVQINESTAL
>gi|82524589|ref|YP_406184.1| MxiD [Shigella dysenteriae Sd197]
MKKFNVKSLTLLIVLLPLIVNANNIDSHLLEQNDIAKYVAQSDTVGSFFERFSALLNYPI
VVSKQAAKKRISGEFDLSNPEKMLEKLTLLVGLVWYKDGNALYIYDSGELISKVILLENI
SLNYLIQYLKDANLYDDRYPIRGNISDKTFYISGPPALVELVANTATLLDKQVSSIGTDK
VNFGVIKLKNTFVSDRTYNMRGEDIVIPGVATVVERLLNNGKALSNRQAKNDLMPPFNIT
QKVSEDGNDFSFSSVTNNSILEDVSLIAYPETNSILVKGNDQQIQIIRDIITQLDVAKRH
IELSLWIIDIDKSELNNLGVNWQGTASFGDSFGASFNMSSSASISTLDGNKFIASVMALN
QKKKANVVSRPVILTQENIPAIFDNNRTFYVSLVGERNSSLEHVTYGTLINVIPRFSSRG
QIEMSLTIEDGTGNSLSNYNYNNENTSVLPEVGRTKISTIARVPQGKSLLIGGYTHETNS
NEIVSIPFLSSIPVIGNVFKYKTSNISNIVRVFLIQPREIKESSYYNTAEYKSLISEREI
QKTTQIIPSETTLLEDEKSLVSYLNY
>gi|168998855|ref|YP_001688124.1| multidrug ABC transporter (permease) [Thermus thermophilus]
MKVFFFTAILYTSQGYSARPAYVAGFLLWYLAAHLLARMANFFLEEAYLGTLGRLLASPH
SPAALVVALSLAELSMALPWVAALAVYARLSGVSLAGLGPEALAASLLALTGVWGLGLSL
LAASLRYKQVGSFTEMLTFYLLLFSGFFVPGEKLPLALRTLNTLNPLEWAVRVFLGEGFG
PLLAVTVFWVLVGGVAFAHSYSWGRRSGRLLDY
>gi|94152599|ref|YP_582001.1| hypothetical protein Rmet_6192 [Cupriavidus metallidurans CH34]
MPRLAATPDQIRATVLAMLTEAGDAAPPSAARFRRVVSVRKLRDRLGGGDPATLSRTLNA
IEAEVVRAGLADLALPELPAEIAEAMRALWQAAVAVQLDDVVRLRREAQQTAEAAQSARA
EADLRVELLRQELSEVRGQLAARDTVLAEARAALATASARADEQAARRGELETALATVQE
RAVADERAHTEAIATIQTRYEALSKQLLQETAHQRDAVRAERAQLASQLKFAERRIAALE
EERGRLDAELVSERAARQTAVGEASALKAVTASQRAQLDEMLRATLAAATPAAKVARATR
STAKPAGKPDGKRRDKP
>gi|56550654|ref|YP_161720.1| hypothetical protein RMe0098 [Cupriavidus metallidurans CH34]
MPRLAATPDQIRATVLAMLTEAGDAAPPSAARFRRVVSVRKLRDRLGGGDPATLSRTLNA
IEAEVVRAGLADLALPELPAEIAEAMRALWQAAVAVQLDDVVRLRREAQQTAEAAQSARA
EADLRVELLRQELSEVRGQLAARDTVLAEARAALATASARADEQAARRGELETALATVQE
RAVADERAHTEAIATIQTRYEALSKQLLQETAHQRDAVRAERAQLASQLKFAERRIAALE
EERGRLDAELVSERAARQTXVGEASALKAVTASQRAQLDEMLRATLAAATPAAKVARATR
STAKPAGKPDGKRRDKP
>gi|168998557|ref|YP_001687825.1| TetA [Escherichia coli]
MKSNNALIVILGTVTLDAVGIGLVMPVLPGLLRDIVHSDSIASHYGVLLALYALMQFLCA
PVLGALSDRFGRRPVLLASLLGATIDYAIMATTPVLWILYAGRIVAGITGATGAAAGAYI
ADITDGEDRARHFGLMSACFGVGMVAGPVAGGLLGAISLHAPFLAAAVLNGLNLLLGCFL
MQESHKGERRPMPLRAFNPVSSFRWARGMTIVAALMTVFFIMQLVGQVPAALWVIFGEDR
FRWSATMIGLSLAVFGILHALAQAFVTGPATKRFGEKQAIIAGMAADALGYVLLAFATRG
WMAFPIMILLASGGIGMPALQAMLSRQVDDDHQGQLQGSLAALTSLTSIIGPLIVTAIYA
ASASTWNGLAWIVGAALYLVCLPALRRGAWSRATST
>gi|218534575|ref|YP_002401105.1| conserved hypothetical protein YdeA [Escherichia coli S88]
MTQSRRPSPLQRRMLIVLAALDEKRPGPVLTRDIERVLERSGEAPVYGPNLRASCRRLED
AGWLRTLRAPNLQLAVELTDAGRAVAQPLLLAEQDRLRAEQRAAEVVVLPLVPAAGLPAD
GTSATDLAVQLNGITYQACRGDFVVHLDGSTCLQLWNKEGRVVRREGDPLEVAQWLQACH
DAGMEVRVQINESAAP
>gi|221635865|ref|YP_002523741.1| integral membrane protein DUF6 [Thermomicrobium roseum DSM 5159]
MIGAWLGLAVAAAVAWGTADFLAGLAARRLPLLIVLFGVQAIGLAIVLPFWLAWSGDGTV
PGMAVAAGFAMVAGLAALYRGLARGPVSVVAPVGALGGAVPVGIGLLTGENLAGEHLLGV
LAGLVGLSLVTWERDRVAPRGQSTRAALAHGVAAALSLGLAVALLGVAGEGEPLGAVVAA
RVTAVLLLGAAVAGWLRRHRDRSLLRHCALAVAAAGVLDVAATVSFALAAERGPLGPSGL
VASLYPASTVLLGVVVLGERLSVLRWAGIGLILAGVALLRGAG
>gi|11496832|ref|NP_045633.1| outer surface protein D (ospD) [Borrelia burgdorferi B31]
MKKLIKILLLSLFLLLSISCVHDKQELSSKSNLNNQKGYLDNEGANSNYESKKQSILSEL
NQLLKQTTNSLKEAKNTTDNLNASNEANKVVEAVINAVNLISSAADQVKSATKNMHDLAQ
MAEIDLEKIKNSSDKAIFASNLAKEAYSLTKAAEQNMQKLYKEQQKISESESESDYSDSA
EIKQAKEAVEIAWKATVEAKDKLIDVENTVKETLDKIKTETTNNTKLADIKEAAELVLQI
AKNAKEIVQEVVALLNT
>gi|224984498|ref|YP_002641986.1| outer surface protein D [Borrelia burgdorferi 64b]
MKKLIKILLLSLFLLLSISCVHDKQELSSKSNLNNQKGYLDNEGANSNYESKKQSILSEL
NQLLKQTTNSLKEAKNTTDNLNASNEANKVVEAVINAVNLISSAADQVKSATKNMHDLAQ
MAEIDLEKIKNSSDKAIFASNLAKEAYSLTKAAEQNMQKLYKEQQKISESESESDYSDSA
EIKQAKEAVEIAWKATVEAKDKLIDVENTVKETLDKIKTETTNNTKLADIKEAAELVLQI
AKNAKEIVQEVVALLNT
>gi|134044570|ref|YP_001101850.1| tetracycline resistance protein A, class B [Yersinia ruckeri]
MNSSTKIALVITLLDAMGIGLIMPVLPTLLREFIASEDIANHFGVLLALYALMQVIFAPW
LGKMSDRFGRRPVLLLSLIGASLDYLLLAFSSALWMLYLGRLLSGITGATGAVAASVIAD
TTSASQRVKWFGWLGASFGLGLIAGPIIGGFAGEISPHSPFFIAALLNIVTFLVVMFWFR
ETKNTRDNTDTEVGVETQSNSVYITLFKTMPILLIIYFSAQLIGQIPATVWVLFTENRFG
WNSMMVGFSLAGLGLLHSVFQAFVAGRIATKWGEKTAVLLGFIADSSAFAFLAFISEGWL
VFPVLILLAGGGIALPALQGVMSIQTKSHQQGALQGLLVSLTNATGVIGPLLFAVIYNHS
LPIWDGWIWIIGLAFYCIIILLSMTFMLTPQAQGSKQETSA
>gi|138898389|ref|YP_001127574.1| putative exporter protein [Geobacillus thermodenitrificans NG80-2]
MKNLLKNFQIGIAEILRLLSTEILMILIPILGINILNLNNSSIGFAISLSSIGFLIFGYI
AGLIADSWNRKYMMVTLLLIKSLLFGMFAYLALSSNLTKLNYFLIIFLIGLVIVIIETTL
TAWIPDIYSKDELAGINSLLQFSRSSANLLGPALGGVVIGIFGEELTMTFISCSLLISSI
LMLGIKNSNKVTVERTRKINIIKNIKYILKNNILKSIVLTTSTINFSMSMYGAIVIIFLI
KDLKLSESLTGIILSLGGVGALLGSFITPRLIKKFDVLSVMIFGPIIPSFGLLFMGFSYG
KAGIFVFITGIIFCYAARSIGSIARMTVQQIILPSHIRGEISGVMMMITWGMIPLGSMVG
GLVSDILGLRTVLILAGILLIFSNFWMINSDIRKYRNILSDDQVVL
>gi|209921963|ref|YP_002296036.1| tetracycline resistance structural protein TetA [Escherichia coli SE11]
MKSNNALIVILGTVTLDAVGIGLVMPVLPGLLRDIVHSDSIASHYGVLLALYALMQFLCA
PVLGALSDRFGRRPVLLASLLGATIDYAIMATTPVLWILYAGRIVAGITGATGAVAGAYI
ADITDGEDRARHFGLMSACFGVGMVAGPVAGGLLGAISLHAPFLAAAVLNGLNLLLGCFL
MQESHKGERRPMPLRAFNPVSSFRWARGMTIVAALMTVFFIMQLVGQVPAALWVIFGEDR
FRWSATMIGLSLAVFGILHALAQAFVTGPATKRFGEKQAIIAGMAADALGYVLLAFATRG
WMAFPIMILLASGGIGMPALQAMLSRQVDDDHQGQLQGSLAALTSLTSIIGPLIFTAIYA
ASASTWNGLAWIVGAALYLVCLPALRRGAWSRATST
>gi|41223306|ref|NP_958729.1| tetracycline resistance protein [Salmonella enterica subsp. enterica serovar Typhimurium]
MKSNNALIVILGTVTLDAVGIGLVMPVLPGLLRDIVHSDSIASHYGVLLALYALMQFLCA
PVLGALSDRFGRRPVLLASLLGATIDYAIMATTPVLWILYAGRIVAGITGATGAVAGAYI
ADITDGEDRARHFGLMSACFGVGMVAGPVAGGLLGAISLHAPFLAAAVLNGLNLLLGCFL
MQESHKGERRPMPLRAFNPVSSFRWARGMTIVAALMTVFFIMQLVGQVPAALWVIFGEDR
FRWSATMIGLSLAVFGILHALAQAFVTGPATKRFGEKQAIIAGMAADALGYVLLAFATRG
WMAFPIMILLASGGIGMPALQAMLSRQVDDDHQGQLQGSLAALTSLTSITGPLIVTAIYA
ASASTWNGLAWIVGAALYLVCLPALRRGAWSRATST
>gi|157412095|ref|YP_001481436.1| TetA [Escherichia coli APEC O1]
MKSNNALIVILGTVTLDAVGIGLVMPVLPGLLRDIVHSDSIASHYGVLLALYALMQFLCA
PVLGALSDRFGRRPVLLASLLGATIDYAIMATTPVLWILYAGRIVAGITGATGAVAGAYI
ADITDGEDRARHFGLMSACFGVGMVAGPVAGGLLGAISLHAPFLAAAVLNGLNLLLGCFL
MQESHKGERRPMPLRAFNPVSSFRWARGMTIVAALMTVFFIMQLVGQVPAALWVIFGEDR
FRWSATMIGLSLAVFGILHALAQAFVTGPATKRFGEKQAIIAGMAADALGYVLLAFATRG
WMAFPIMILLASGGIGMPALQAMLSRQVDDDHQGQLQGSLAALTSLTSIIGPLIFTAIYA
ASASTWNGLAWIVGAALYLVCLPALRRGAWSRATST
>gi|10954621|ref|NP_052244.1| tetracycline-resistance protein [Francisella tularensis]
MKSNNALIVILGTVTLDAVGIGLVMPVLPGLLRDIVHSDSIASHYGVLLALYALMQFLCA
PVLGALSDRFGRRPVLLASLLGATIDYAIMATTPVLWILYAGRIVAGITGATGAVAGAYI
ADITDGEDRARHFGLMSACFGVGMVAGPVAGGLLGAISLHAPFLAAAVLNGLNLLLGCFL
MQESHKGERRPMPLRAFNPVSSFRWARGMTIVAALMTVFFIMQLVGQVPAALWVIFGEDR
FRWSATMIGLSLAVFGILHALAQAFVTGPATKRFGEKQAIIAGMAADALGYVLLAFATRG
WMAFPIMILLASGGIGMPALQAMLSRQVDDDHQGQLQGSLAALTSLTSITGPLIVTAIYA
ASASTWNGLAWIVGAALYLVCLPALRRGAWSRATST
>gi|154263802|ref|YP_001409236.1| tetracycline resistance protein [Escherichia sp. Sflu5]
MKSNNALIVILGTVTLDAVGIGLVMPVLPGLLRDIVHSDSIASHYGVLLALYALMQFLCA
PVLGALSDRFGRRPVLLASLLGATIDYAIMATTPVLWILYAGRIVAGITGATGAVAGAYI
ADITDGEDRARHFGLMSACFGVGMVAGPVAGGLLGAISLHAPFLAAAVLNGLNLLLGCFL
MQESHKGERRPMPLRAFNPVSSFRWARGMTIVAALMTVFFIMQLVGQVPAALWVIFGEDR
FRWSATMIGLSLAVFGILHALAQAFVTGPATKRFGEKQAIIAGMAADALGYVLLAFATRG
WMAFPIMILLASGGIGMPALQAMLSRQVDDDHQGQLQGSLAALTSLTSIIGPLIVTAIYA
ASASTWNGLAWIVGAALYLVCLPALRRGAWSRATST
>gi|219873348|ref|YP_002477489.1| vls recombination cassette Vls5 [Borrelia garinii Far04]
MAKAAAEAAKAADGGAEAVGNVIKADGDKAAKGGEVASVNGIANGIKGIVEAAEKAGEEG
KLNAADGGEKGNADAGKLFATKKNDEGGTAAAAEKAAAAVSAVSGEQILKAIVDAAKGDG
KVAVADVKDAKNPIEAAIGSSDNKDADAFATLKKDDQIAAAIVLRGMAKDGEFALKNDAH
ANAKKAVKNVVESAVNKKLASG
>gi|157283869|ref|YP_001468137.1| NLP/P60 protein [Kineococcus radiotolerans SRS30216]
MTTRVQARHRASARVRTPLTDLSDSVARTAGGAARTGAVVAAAGGLLVSVALPAGAATSA
APAAVGSTLASAATAVPAAFGTTAAGVVSAPATATVLSTTATFAAAPAPAPVVVAPVVAA
PAIERATRTSDAVPVVASSVAAPALVVEPAPVVAAVVAAPAPAPAPAPLGQRILEVADDY
AGVPYVYGGTTPSGFDCSGFTSYVYRQFGVDIPRTSGAQYQASTKIDRGAAVPGDLVFFF
SSGRVFHVGIYAGGNQMWDSPRTGKPVALRTIWSDAIGFGRLAPTA
>gi|125654698|ref|YP_001033891.1| hypothetical protein RSP_7394 [Rhodobacter sphaeroides 2.4.1]
MPLLVLSCLALVSGALVPLQGGANAALGRALGHPLWAAVASLLVSLICILPVLLAMRVPV
PDLGMALAQPSWIWIGGLVGIVYVTGAILLMPTMGAAGFMIAVVAGQLLTSLLIDRFGLM
GLAGKPLDLWRVLGAATVMGGVLVFQWPSLSRLMAG
>gi|70724765|ref|YP_256976.1| CbrB protein [Sodalis glossinidius]
MSNGMKLLLATGGVSLLMLLSLMVGARWILPSQVMAALLSPDALNVNHILVTTRLSRTLM
AVTVGASLAVAGVLMQALTRNPLASPGLFGVNAGATFFVILFSSLFSLHAPGGWLWSAFA
GAAIAGALLWLIGNMGQGSLSPLRIVLAGAAITALFSALSQALLVVDQEGLDTVLFYLAG
SLSERSLPLVLPLVGGCLAALLAAFTMAGQVNVLNAGDEIATGLGQRTGMIRALMSFIII
ILVSSAVALAGSIGFIGLVVPHMVRKGLAIDHRWLLPGSALLGAGLLLLADMLARVVILP
QEVPVGVMTALFGAPFFIMLARRGGLNG
>gi|116254488|ref|YP_770324.1| putative transmembrane transport protein [Rhizobium leguminosarum bv. viciae 3841]
MIEFLSNSLTPVILIYVVSAMLALGLSQTVNQIFDSLRNVRITLSAVVASYIILPLIAVS
IATLFGLDPALRFGLVLMSMAAGAEIGPLLTANSNGNVRLAGGLLVISIAITIVYLPVML
GVFLPGVHFPLGHLLIKLCVTVVAPLILGFFIRSRFEKIANTAEKYIYAISRIFVIVLTV
IVVLLYYRRIIDLFGTYAVLAGFLYVVGGFGIGYLLGLPERGTSLAMGYMHSARNASVAI
MVANDVFHDQVDVMLMIALLVIFMLIILVPLSVILKVKPGAE
>gi|99077948|ref|YP_611207.1| conjugation TrbI-like protein [Ruegeria sp. TM1040]
MSDTGNADLEKRLAALEQGKGAGSPPAPRRSPLLALVVVLVIGAGGALLYLLSRPEEEEA
LLTATPDVFQNEGDGFGAIETLPPREPEVVFVAPDPIEPNAELLARITALQAQIEELRNA
PEPVVEEDTAAAEAIDALTAQIAALQTASEAAQQQFRDELTARDRELEQLRMDLELAQLE
ANRPLPAPIGPTEDELRAREEERLRREEEARRLAELERRAAEERAFQERRITSPTIAFGG
TSGANETALTERTFGEVTDFVLNGALPSTVTQAEVIANPSNTIIQGTMIQAVMETALDSA
LPGQTRAVVSEDVFSFDASRLLIPRGSRLIGRYRSGVDIAQRRVTIAWDRVILPDNQTIQ
ISSFGGDELGRSGVTGFVDTRFDERFGSAALISLISAAPSAAAANVQDETAADVLEDVGD
DLADATDSVIGDYLSIGPVIYVDQGARVTVMVDRDLEIF
>gi|288557216|ref|YP_003429283.1| hypothetical protein BpOF4_21979 [Bacillus pseudofirmus OF4]
MSTNRIFLSLFAGSIIIWVLYLFSYNIFNILFFSFSTIILISSIIVGGILERLEQKYSQK
IYLLYSMIIYIVFLLLLYLLFLIELNVLLFVLFGALLSLVDFIIVKLLKRDSLKVIKVRV
ILIVPLLIYAFGFMVTLFL
>gi|219873352|ref|YP_002477493.1| vls recombination cassette Vls10 [Borrelia garinii Far04]
MAKAAAEAAKAADGGAAAVGNVINANDKAAKGEEEASVNGIANGIKGIVDAAEKAGEEGK
LNAADGGDKDNKDAGKLFATKKDANDGGGDAAAAEKAAAAVSAVSGEQILKAIVDAAKGD
GKVAVADVKDAKNPIEAAIGSSDANKNAAAFATLKKDDQIAAAIVLRGMAKDGEFALKNA
DHDNAKGTVKNVVESAVKEISESG
>gi|70724830|ref|YP_257040.1| CbrB protein [Sodalis glossinidius]
MSNGMKLLLATGGVSLLMLLSLMVGARWILPSQVMAALLSPDALNVNHILVTTRLSRTLM
AVTVGASLAVAGVLMQALTRNPLASPGLFGVNAGATFFVILFSSLFSLHAPGGWLWSAFA
GAAIAGALVWLIGNMGQGSLSPLRIVLAGAAITALFSALSQALLVVDQEGLDTVLFYLAG
SLSERSLPLVLPLVGGCLAALLAAFTMAGQVNVLNAGDEIATGLGQRTGMIRALMSFIII
ILVSSAVALAGSIGFIGLVVPHMVRKGLAIDHRWLLPGSALLGAGLLLLADMLARVVILP
QEVPVGVMTALFGAPFFIMLARRGGLNG
>gi|284167554|ref|YP_003405832.1| hypothetical protein Htur_4345 [Haloterrigena turkmenica DSM 5511]
MMATTHVLWGMALALPVLATAPEFAPAAFAAGLVGGLVPDLDLYAGHRKTLHYPIYASLA
TAPALALALAAPSTLTAGLAVALAASALHAAADVLGGGLELRPWQEGSERAVYSHYHGRW
IRPRRLVRYDGAPEDLALAAVVAAPLVGTGDGTVTAVTVAFLSVSAVYVLLRKPLATLAE
RLAGLVPQPLAPYLPERYRESGAYSRR
>gi|226246795|ref|YP_002776107.1| outer surface protein C [Borrelia burgdorferi Bol26]
MKKNTLSVILMTLFLFISCNNSGKDGNASANSADESVKGPNLAEISKKITESNAVVLAVK
EVETLLASIDELAKAIGQKIELNGGLSADGNQNGSLLAGAYAISALIKQKLDVLKGPEGL
NKEIDEAKKCSEAFTKKLQDSNADLGKHDATDENAKRAILKTHANEDKGAKELKALLKSV
ESLAKAAKAASSNSVKELTSPVVAESPKKP
>gi|158421517|ref|YP_001527744.1| ferric reductase related transmembrane protein [Deinococcus geothermalis DSM 11300]
MTPASPDRGRLLNDVLGALLLTGLAGAWLLAYGQLASGPLAWLVLRATGLTAYVALTLSV
VLGTLTASKFAPPWWPRAVSYGWHGLLSGFALAASAVHGAFLLVDGRFPQTLAGVLVPGR
ATFEPLPVGLGTVGLELLALVYASTLWRTRLSRRAWKALHLLAYPAFILATLHGLLLGSD
PAMPLYAVGVTATLAATALRLLEARRAPSPARPHRG
>gi|288962689|ref|YP_003452983.1| FliH protein [Azospirillum sp. B510]
MMAAYPRYRFDHSFGAPAAAVEPEEAAAVDPLDLPSLSERDHLAALARTREAALAEGAAQ
GRREGELSAARRIEAELSATLALLAQRMAALDTDHAALMERLEAQGALVLVALVRRMAPR
LLDQAARAEVERLAADALRAAGRAPLLTLRLHPSLRRPLEERLAGQGLFQGRLDIQGDPT
LAVGALEASWGAGSVRRDPAAFEAIIADLTDRAVAALAPALSADPT
>gi|225621585|ref|YP_002723881.1| vls recombination cassette Vls1 [Borrelia burgdorferi 118a]
MVGAAKKIAKATDGSEVKIGEVGAAANQGAAADQASVNGIADGMKEIVDAGGKGALKAGA
AAADNKEAGKLFGGAAAGAAGANDDDIGKAAAAVNAVSGEQILKAIVDAAAGGGDKDGKA
AAAVNAVSGEQILKAIVDAAGGGKVGAAAGDANNPIAAAIGTNAAQGGGANFAAGMNNSS
DKIAAAIVLRGMATYWFAFKLILMIYYSY
>gi|219723616|ref|YP_002477148.1| hypothetical protein Bbu156a_F20 [Borrelia burgdorferi 156a]
MVKAATEAATAASGGKEDMIGKVVKAAAGAAAKGGEEKSVNGIASGIKGIVEAAEKAGEE
GKLESEAAAGAGNENAGKLFAKKKNDAANGGGDAAAAEKAAAAVSAVSGKQILKAIVDAA
KGEEKKGVADVKDATNPIEAAIGSTGEQNAAAAFDKDGMKKNDQIAAAIVLRGMAKDGEF
ALKNDDADNAKAGLKSTVESAVNKTVSGWLEEMAKAAKDAATAASGGNTEIGKVVKAAAG
AAAAKGGDATSVNGIASGIKGIVAAAEKAGEEGKLESEAVAAGEANADAGKLFAKKKDND
GGGEAKDAEKAAAAVSAVSGKQILKAIVDAAEKGDGEKKGVKAEDATNPIAAAIGSTGGD
KDAAAFNNNGMKKNDQIAAAIVLRGMAKDGEFALKNAEHDNAKAGLKSTVESAVNKTVVA
VVRRNGKSCSGCYCC
>gi|262118166|ref|YP_003275936.1| signal recognition particle-docking protein FtsY [Gordonia bronchialis DSM 43247]
MPSNNSKLSPAQARAVARKRTAAALAQQQQREREKLELALAAQRQAMELNEESVATYLRA
ESSIEAAAEALRVATEKGRREMAQAVAEIAERVGSVSSAAELVGLTPAKANALLRKAGLS
TARQEKKSGPPVANEPEEKATATPGDRGGPEKSAGAELHDVSV
>gi|187734437|ref|YP_001883208.1| type III secretion outer membrane protein MxiD [Shigella boydii CDC 3083-94]
MKKFNIKSLTLLIVLLPLIVNANNIDSHLLEQNDIAKYVAQSDTVGSFFERFSALLNYPI
VVSKQAAKKRISGEFDLSNPEEMLEKMTLLVGLIWYKDGNALYIYDSGELISKVILLENI
SLNYLIQYLKDANLYDHRYPIRGNISDKTFYISGPPALVELVANTATLLDKQVSSIGTDK
VNFGVIKLKNTFVSDRTYNMRGEDIVIPGVATVVERLLNNGKALSNRQAKNDPMPPFNIT
QKVSEDSNDFSFSSVTNSSILEDVSLIAYPETNSILVKGNDQQIQIIRDIITQLDVAKRH
IELSLWIIDIDKSELNNLGVNWQGTASFGDSFGASFNMSSSASISTLDGNKFIASVMALN
QKKKANVVSRPVILTQENIPAIFDNNRTFYVSLVGERNSSLEHVTYGTLINVIPRFSSRG
QIEMSLTIEDGTGNSQSNYNYNNENTSVLPEVGRTKISTIARVPQGKSLLIGGYTHETNS
NEIVSIPFLSSIPVIGNVFKYKTSNISNIVRVFLIQPREIKESSYYNTAEYKSLISEREI
QKTTQIIPSETTLLEDEKSLVSYLNY
>gi|227819385|ref|YP_002823356.1| hypothetical protein NGR_b11500 [Sinorhizobium fredii NGR234]
MLFAKGLLLGLAIAAPLGPIGTLCISRTLERGFWAGVAGGLGTALADATYAMMAAAGFAA
FATFLATLSVPLGLVGGVFMLWLGWRGLRPRPVAAPAEIGARDLLHTTTATFLLTMANPA
TILTFAAIFAGLGLAAVGDGASAAIVVAGVFLGSLGWWFLLSGGVTLAKTRLPDGFAAWT
SRLSGLLLIAFGLAALASAAAGLAA
>gi|209395535|ref|YP_002268415.1| hypothetical protein ECH74115_B0031 [Escherichia coli O157:H7 str. EC4115]
MRAFRARQREQATPLPPELAQLLTGQLGLLWQAAVKQAEAGALAAREQADDDIARADKER
DEALANVAALESELAVLREVVAERDRLLQEVRELRAEALPLREQVARLTATGEHLAAQLQ
DTKAELKEAREDGRQLQTELLALARQDGKVKK
>gi|218442709|ref|YP_002381029.1| hypothetical protein PCC7424_5734 [Cyanothece sp. PCC 7424]
MTITADELTKALSEGKNLAKANLQGINLAQMDLSNADLSAANLIGANLSETNLKGANLEG
ADLRGVNLSKANLEGANLQNSYLFRSNLEGCCLKEAQLQGAKIQLARYDSYTVWPEGYNY
RDSGAVGPKANLNGAFLNTANLKNADLKGANLRGAYLSGADLTGANLEDAALSGANLQGA
LLTGAYLRKARLIGAELQGADLRAADLTDANLEQLQNLAGADFTLAQGLTEDTKAMLCSR
PAQELGTWNPFTRSNTAQSLGCTSVS
>gi|170745496|ref|YP_001766953.1| hypothetical protein Mrad2831_6227 [Methylobacterium radiotolerans JCM 2831]
MMDALARGWLVAWLVWSAVPVGSLVLMLIHGVTGGRWGEALAPALRPAAALVPLAGLAFL
GVALGLPALYPWAAEAGRVKPDVARLYLDPALFDLRAALALAGWSALALLYIAGRCGPLV
AALGLSFYGLTISLVAVDWILSVEPHFTSSAFAAGIALHQILAALAWAAVASPPGLDEAR
AADLAGLILASLLGVLYLGLMSYIVAWYGDLPAKAAWYLKRGTGAWVAVLAAAVALGGIL
PFAALLFARLRRSAAALRVVGLLVLVGIALHLAWYVLPAYGADAGLAALFAVPGLALLAS
ASRPVGRRVARIRAAGRPRHV
>gi|70724829|ref|YP_257039.1| CbrC protein [Sodalis glossinidius]
MANTVIWRYGRFLCRINVSTLWRVLLTGVLALMVAGFSAAQGAVAVSPLALLHVLSGSAD
PALSFIIGQLRLPRILLAALVGGALGVSGLILQSIIRNPLASPDLLGISSGASTAAVVYL
SFFSMTLGGQYLPLAAMTGAAIAMLAVYGLAWQRGVSPLRLVLIGVGVSALLTAITTFLL
VFSPLSTTLSAYVWMAGSVYGANWDDVRTLGLWLLALLPWLALLARQVMFQQLDDGLATG
IGVRVQWLRGGLLLLSVALAGTAIAWGGAMAFVGLIAPHIARRLVAPTFSGQALMSTLTG
AILVMLADSVGRVLFLPADLPAGIFVAVLGAPFFLYLLIRQRQ
>gi|70724764|ref|YP_256975.1| CbrC protein [Sodalis glossinidius]
MANTVIWRYGRFLCRINVSTLWRVLLTGVLALMVAGFSAAQGAVAVSPLALLHVLSGSAD
PALSFIIGQLRLPRILLAALVGGALGVSGLILQSIIRNPLASPDLLGISSGASTAAVVYL
SFFSMTLGGQYLPLAAMTGAAIAMLAVYGLAWQRGVSPLRLVLIGVGVSALLTAITTFLL
VFSPLSTTLSAYVWMAGSVYGANWDDVRTLGLWLLALLPWLALLARQVMFQQLDDGLATG
IGVRVQWLRGGLLLLSVALAGTAIAWGGAMAFVGLIAPHIARRLVAPTFSGQALMSTLTG
AILVMLADSVGRVLFLPADLPAGIFVAVLGAPFFLYLLIRQRQ
>gi|220919848|ref|YP_002495151.1| protein of unknown function DUF6 transmembrane [Methylobacterium nodulans ORS 2060]
MALGHIRMHSSLLPILALLGSMIAQLSAGALSKSLFPSVGASGVTTLRTAFAAGILLAIW
RPWRLPLTVREAWIIGIYGAALGLMNLLFFLSIESIPVGISVSIQFLGPLGVALLTSRRI
TDFVWIFLAVSGLFLLLPVQGTIALDLNGVAYACAGGLCWALYILFGRRAGLINGGQAVS
LGMVAATIVVAPFGVASAGAGLFAAPIVIACLGIAVISSVLPYSLEMFALRRTTGQVFGI
LMSLQPAVGALVAFLLLQEVITIIQCLAISLIIMASVGIMFTENRVGTSYAAASMKRSSR
SSGLS
>gi|253723686|ref|YP_003023972.1| class D tetracycline/H+ antiporter [Photobacterium damselae subsp. piscicida]
MNKPAVIALVITLLDAMGIGLIMPVLPSLLREYLPEADVANHYGILLALYAVMQVCFAPL
LGRWSDKLGRRPVLLLSLAGAAFDYTLLALSNVLWMLYLGRIISGITGATGAVAASVVAD
STAVSERTAWFGRLGAAFGAGLIAGPAIGGLAGDISPHLPFVIAAILNACTFLMVFFIFK
PAVQTEEKPAEQKQESAGISFITLLKPLALLLFVFFTAQLIGQIPATVWVLFTESRFAWD
SAAVGFSLAGLGAMHALFQAVVAGALAKRLSEKTIIFAGFIADATAFLLMSAITSGWMVY
PVLILLAGGGIALPALQGIISAGASAANQGKLQGVLVSLTNLTGVAGPLLFAFIFSQTQQ
SADGTVWLIGTALYGLLLAICLLIRKPAPVAATC
>gi|10957513|ref|NP_051580.1| hypothetical protein DR_B0040 [Deinococcus radiodurans R1]
MAFRTPLFSLVTLSALLSMAPARAAAPALTPPTQGAEQALSVSTLRLSFDLSAAREEGQE
LGGAALWQGGDLLVAQPVPAGAKVVPGSSRLGDRPLPDPTRSARGVLYWTVPLRDLPAGA
SELSYQVTHTQAARRAARRGAEPAW
>gi|219723621|ref|YP_002477149.1| hypothetical protein Bbu156a_F21 [Borrelia burgdorferi 156a]
MAKAAKDAATAASGGEEDMIGKVVKVTGGGAAAKGGEEKSVNGIASGIKGIVAAAEKAGE
EGKLKSEAAGDGEDNAEAGKLFAAKKNDAANGGGGAKDAEKAAAAVSAVSGKQILKAIVD
AAGKEEKKGVADVKEATNPIEAAIGSTGGEQNAAAFSKDGMKKNDQIAAAIVLRGMAKDG
EFALKNADAANAKAGLKSTVESAVNKTVADGQKKW
>gi|188591834|ref|YP_001796433.1| hypothetical protein pRALTA_0658 [Cupriavidus taiwanensis]
MHEKDDYPVQAELAAERQAHAATQARLEAGRTELEAGRRQLDALRTQFSTELERAREAVT
LAQERAEASERRSLRELDQERTARQKSERTAEDLRAELAAARSEARDVAVAQAESRAKLE
AQAAALADRLAEAEQAQRQAAGDLDAMQAELAAAQRRAERAEAEAALARQLLATLRVAPR
ERDGGGGGGRRRKGGRSAATAPEAQGDGQGDAQQDELGEAQGEERGDAPGAAPPNHQDEG
NDSSDGSDDSKD
>gi|221317045|ref|YP_002533426.1| outer surface protein C (OspC) [Borrelia burgdorferi 72a]
MKKNTLSAILMTLFLFISCNNSGKDGNASTNSADESVKGPNLAEISKKITESNAVVLAVK
EVAALLSSIDELAKAIGKKIEQNGLGADANHNTSLLAGAHEISTLIKQKLDGLKNEGLNK
EIEAAKKCSAAFTKKLADSNADLGVAAGNATDDNAKRAILKTHGHEDKGGKELKELSEAV
KSLLKAAQAALANSVQELTSPVVAETPKKP
>gi|288960049|ref|YP_003450389.1| hypothetical protein AZL_a03140 [Azospirillum sp. B510]
MDETLAAKLATGLATRAGAAPLRAALDSASPDRSASRPAIDWEGVRGTLARRTADLEATF
AGRGPWADAVLARRAEELADMRQPADEAEAGIPMLVARGAGTLYGLELRHLGHIVPMPRL
ARVPGAAPAVLGVIAVAGRAMRLFDIDRLCGGPPVADAESDRPGYAIVLRTAARRPAALR
LRAVERVADIAPPRAAAPAEAGPLVGAITADRMAILDMAALLDAVTG
>gi|49457777|ref|YP_031721.1| hypothetical protein pRH45II_p05 [Lactobacillus brevis]
MKKIKPAFLPAILILCLLIGSIGNLTSVLGVPALLVVVLLGAGLYFGAPRLDHLSTRQLR
WGIGLGLLAMLIAQVVVLHVMPNTVYHDPYRVLSQADQLAAGHMTWDITYFWRYANNVPL
AYLLSLWLRLTQLVGLSTNLSVHLLSILVLDSFIALALHTIWQLSQRASLLVVAFGFFAL
SPFAYTYYLQVFYSDLPTMLVLLIIIRSLLNWSQKTSRQRWFAGSGLVVAVMLGAMLKPN
LVVLLPALLIVGLILARQHLWRQAKLTLPILLIVLGFGLSLPATKVFDVAANYQPRTAFS
FPATHWILMGYNQHSNGGYSGKDVGRAIKQPSQADRQRYNLKTIPKRIKTLGVVGVIRLW
VVKLGIVLNVQGIQRWYNGGFRAAPSWYSNHAGFYQGLTVIGYVAATLLMWGALMLKLLR
WRPDLTDPHQILALLAVTTALGYLAFHTLLWEVEPRYGQAILPLLWVALAAIPRQASQSR
PRWANQASLLNGATASLVAFGAAGVLGAQLPQKQVIAAQRSQLSVQYHAKPKTVTPGTVL
AEVVDVNAPANYFSVQIHAGSQVQVTLTNLATGQHYRLTMAGSVARLHRQLAAGQYRITV
QNLTTRGQQVDVTHTYHYQLAAHPLTVNGQSQPTASLIYTCMQR
>gi|219723629|ref|YP_002477150.1| hypothetical protein Bbu156a_F22 [Borrelia burgdorferi 156a]
MIGKVVKVTNAAAAKGGEEKSVNGIASGIKGIVEAAEKAGEEGKLKSGAAAGGNENAGKL
FAAKKNDEGGGAGDAEKAAAAVSAVSGKQILKAIVDAAGKGDGEKKGVADVKDATNPIDA
AIGSTGEQNAAAAFSKDGMKKNDQIAAAIVLRGMAKDGEFALKNDANNAEKGLKSTVESA
VNKTVVGG
>gi|58000309|ref|YP_190205.1| tetracycline efflux protein [Escherichia coli]
MKPNRPLIVILSTVALDAVGIGLIMPVLPGLLRDLVHSNDVTAHYGILLALYALMQFACA
PVLGALSDRFGRRPVLLVSLAGAAVDYAIMATAPFLWVLYIGRIVAGITGATGAVAGAYI
ADITDGDERARHFGFMSACFGFGMVAGPVLGGLMGGFSPHAPFFAAAALNGLNFLTGCFL
LPESHKGERRPLRREALNPLASFRWARGMTVVAALMAVFFIMQLVGQVPAALWVIFGEDR
FHWDATTIGISLAAFGILHSLAQAMITGPVAARLGERRALMLGMIADGTGYILLAFATRG
WMAFPIMVLLASGGIGMPALQAMLSRQVDEERQGQLQGSLAALTSLTSIVGPLLFTAIYA
ASITTWNGWAWIAGAALYLLCLPALRRGLWSGAGQRADR
>gi|41056936|ref|NP_957551.1| TetA [Escherichia coli]
MKPNRPLIVILSTVALDAVGIGLIMPVLPGLLRDLVHSNDVTAHYGILLALYALMQFACA
PVLGALSDRFGRRPVLLVSLAGAAVDYAIMATAPFLWVLYIGRIVAGITGATGAVAGAYI
ADITDGDERARHFGFMSACFGFGMVAGPVLGGLMGGFSPHAPFFAAAALNGLNFLTGCFL
LPESHKGERRPLRREALNPLASFRWARGMTVVAALMAVFFIMQLVGQVPAALWVIFGEDR
FHWDATTIGISLAAFGILHSLAQAMITGPVAARLGERRALMLGMIADGTGYILLAFATRG
WMAFPIMVLLASGGIGMPALQAMLSRQVDEERQGQLQGSLAALTSLTSIVGPLLFTAIYA
ASITTWNGWAWIAGAALYLLCLPALRRGLWSGAGQRADR
>gi|160431642|ref|YP_001551809.1| tetracycline resistance protein [Salmonella enterica subsp. enterica serovar Dublin]
MKPNRPLIVILSTVALDAVGIGLIMPVLPGLLRDLVHSNDVTAHYGILLALYALMQFACA
PVLGALSDRFGRRPVLLVSLAGAAVDYAIMATAPFLWVLYIGRIVAGITGATGAVAGAYI
ADITDGDERARHFGFMSACFGFGMVAGPVLGGLMGGFSPHAPFFAAAALNGLNFLTGCFL
LPESHKGERRPLRREALNPLASFRWARGMTVVAALMAVFFIMQLVGQVPAALWVIFGEDR
FHWDATTIGISLAAFGILHSLAQAMITGPVAARLGERRALMLGMIADGTGYILLAFATRG
WMAFPIMVLLASGGIGMPALQAMLSRQVDEERQGQLQGSLAALTSLTSIVGPLLFTAIYA
ASITTWNGWAWIAGAALYLLCLPALRRGLWSGAGQRADR
>gi|60115518|ref|YP_209309.1| tetracycline efflux protein [Salmonella enterica subsp. enterica serovar Choleraesuis str. SC-B67]
MKPNRPLIVILSTVALDAVGIGLIMPVLPGLLRDLVHSNDVTAHYGILLALYALMQFACA
PVLGALSDRFGRRPVLLVSLAGAAVDYAIMATAPFLWVLYIGRIVAGITGATGAVAGAYI
ADITDGDERARHFGFMSACFGFGMVAGPVLGGLMGGFSPHAPFFAAAALNGLNFLTGCFL
LPESHKGERRPLRREALNPLASFRWARGMTVVAALMAVFFIMQLVGQVPAALWVIFGEDR
FHWDATTIGISLAAFGILHSLAQAMITGPVAARLGERRALMLGMIADGTGYILLAFATRG
WMAFPIMVLLASGGIGMPALQAMLSRQVDEERQGQLQGSLAALTSLTSIVGPLLFTAIYA
ASITTWNGWAWIAGAALYLLCLPALRRGLWSGAGQRADR
>gi|161506502|ref|YP_001573623.1| outer membrane efflux protein [Burkholderia multivorans ATCC 17616]
MLKPNLALAIVFAMAATAHAQPSLSPGPAPGAAAAPIGAPPSDALPASSLTLSDALAVAA
RNNPALRGARADVDASAGVLMQAGARPNPEVSFLQEGFSRAERTSTALINQTIELGGKRR
ARLDVASYGREAASASLDEQGAAVRADVIAAFYGLLAAQRQLQVTEESAAIAARSADLAG
RRAQAGKVSPVEATKAQVAAAGVQIEVVTARGRVEVAREKLNAVMGEARNDRLAVLGDLE
TVPPVEPLSALTAQLDDAPLARVARAEMLRSNAAISLERARRIPDVTVSAGVKRVTTGGV
PNNQAVVGVSIPIPLFNTNKGALLEATHKAERANADLDRERTRLRLELTQAYANFEAAEQ
EAQRLKSDILPAARLALDAMWRGYELGKFSFLDVLDAQRTLFQGQSQYVRALAGAHAARA
DIGRLVGTPLAAVAQ
>gi|189348836|ref|YP_001942031.1| RND efflux system outer membrane lipoprotein [Burkholderia multivorans ATCC 17616]
MLKPNLALAIVFAMAATAHAQPSLSPGPAPGAAAAPIGAPPSDALPASSLTLSDALAVAA
RNNPALRGARADVDASAGVLMQAGARPNPEVSFLQEGFSRAERTSTALINQTIELGGKRR
ARLDVASYGREAASASLDEQGAAVRADVIAAFYGLLAAQRQLQVTEESAAIAARSADLAG
RRAQAGKVSPVEATKAQVAAAGVQIEVVTARGRVEVAREKLNAVMGEARNDRLAVLGDLE
TVPPVEPLSALTAQLDDAPLARVARAEMLRSNAAISLERARRIPDVTVSAGVKRVTTGGV
PNNQAVVGVSIPIPLFNTNKGALLEATHKAERANADLDRERTRLRLELTQAYANFEAAEQ
EAQRLKSDILPAARLALDAMWRGYELGKFSFLDVLDAQRTLFQGQSQYVRALAGAHAARA
DIGRLVGTPLAAVAQ
>gi|284005707|ref|YP_003391527.1| transporter [Spirosoma linguale DSM 74]
MTPLFQQIITYALLPTLALTGGGLLAVFTRLGPQARSAILHFAAGVVFSVVAVEILPDIV
RLHEPWLTALGFGLGIGLMLFIRQRAESAAPDLAGGEVAKSAPAGRLPVAFLLVISVDIV
IDGLLLGVGFAAGAKEGVLLAFALGVEVLSLGLATATYLTEGSVPRARIIGIMLGLSALF
FVSAVGGATLLQKLPETALDVVLSFGLAALLFLVTEELLVEAHEGPEKPWLTATFFAGFL
LFLILGIVA
>gi|219873344|ref|YP_002477485.1| vls recombination cassette Vls5 [Borrelia garinii Far04]
MAKAAADAAKAADGGAEAVGNVIKAAAGTAAKGGDVASVNGIANGIKGIVEAAEKAGKEG
KLNTAGGAKEGNENAGKLFAKKNNANGGGGAEDAEKAAAAVSAVSGEQILKAIVDAAKGD
GEKKAVNDVKDAANPIAAAIGSSGEQNADGGEKGNEDAGKLFAKKNDGANGGGDATDAGK
AAAAVSAVSGEQILKAIVDAAKDGEKKAVADVKDAENPIAAAIGSSDAEQNADAFATLKK
DDQIAAAIVLRGMAKDGEFALTNAAHANAEKAVKNVVESEIKEISEWLEEMAKAAAEAAK
AADGGAAAVGNVIKAANNKAAKGGEEASVNGIANGIKGIVEADEKAGEEGKLNAAAGDDK
GNANAGKLFATKKNNQGGGAADAEKAAAAVSAVSGEQILKAIVDAAKDGGGKVAVANVKD
AKNPIEAAIGSSDEQQNAAAFDTLKKDDQIAAAIVLRGMAKDGEFALKNDAHDNAEKAVK
NVVESAVNKKLASG
>gi|17549192|ref|NP_522532.1| hypothetical protein RS02303 [Ralstonia solanacearum GMI1000]
MFGCLLPVPWAGAAVGLLLALGPVDGLPDRFAPLTLALAHALAVGMLLPAMLGALFQLFP
VVAGVPVSAARWVSPCVAATCVATAAALGAGFLGVGRAAFALAAWFGAPLLAIPAVLLVL
AGRRVTGTHATTRTLRWIGSALLFTLASGATLATVLGLGMFAPSATLLDLHVGWGLGGWL
ATLVAGVASTVLPMFWQTRRWPARWQRWTPVWLWAPLLLGSVIGWRGHALWWQGWGWLAL
GALSAAGVLAVGGARRRHDPAWPLWLATTSAWLAVAVLGLAAHWLPPDWPVAWWMGALAL
VGGGVLPVNAMLGKIVPFMVWMHLRRRVPKHVRLPAMQTLIGERQQRWHARLLLLALAMV
LLVPLQPRAMAPLAGALFTLSQVWLGVQLCRALLIFRRVSRAFARG
>gi|49176903|ref|YP_025406.1| putative oxidoreductase [Ralstonia eutropha JMP134]
MPAAALSDKVAIITGAASGIGAATAERFIAEGAQVMLADIDGAAAEAVAARLGPRAAAAH
GNHCLPADNARVVAETLARFGHVDILYNNAGVLSRGALDTIEGDELRAVLDANLVGPALM
SRACLAALRESARLGRAPCILFTGSIQSLMVRPGFAAYGSSKHGVAGLASTLALELAPEG
IRVNALCPGPVDTPLFRKSAAPAGAVGPSIEQLAAGIPIGRLIRVEEVASAALFLCSDQA
SAISGVLLPVDGAITAR
>gi|72384288|ref|YP_293641.1| Short-chain dehydrogenase/reductase SDR [Ralstonia eutropha JMP134]
MPAAALSDKVAIITGAASGIGAATAERFIAEGAQVMLADIDGAAAEAVAARLGPRAAAAH
GNHCLPADNARVVAETLARFGHVDILYNNAGVLSRGALDTIEGDELRAVLDANLVGPALM
SRACLAALRESARLGRAPCILFTGSIQSLMVRPGFAAYGSSKHGVAGLASTLALELAPEG
IRVNALCPGPVDTPLFRKSAAPAGAVGPSIEQLAAGIPIGRLIRVEEVASAALFLCSDQA
SAISGVLLPVDGAITAR
>gi|219723562|ref|YP_002476856.1| hypothetical protein BGAPBR_K0022 [Borrelia garinii PBr]
MKKILSLVFLVVLLVLASCKNNVEAGLNNRFLDSFNTFSGLIADVFGLKADPKKSDIKEY
FSNMAKELNKTKESLVKLLKENGGVGPEVNNRDEKRGNKKNLGLRKTISITIEILEELIK
GANTATAAAAASNEAIGTVFISSNNSGVADSDSVNGIAKGIRWIVEVAYGAAEKKIENKV
GSNAAGTDNKDAGKLFSGGGGGDKDAARKAVAAVSAVSGDQILHTIVSAARNGKVDVGSV
SDELNISGKNAQNAANPIEAAIGDSISSSSNQAFSKITRNDEIAAAIVLRGMAKGGRFFA
SDNAVSEVKQSAQLSILKTVTTLADLVKGVVKECLDRIVKILEEENHNKPHTAST
>gi|133756197|ref|YP_001096347.1| hypothetical protein pLEW517_p22 [Escherichia coli]
MSERRYSPLATLFAATFLFRIGNAVAALALPWFVLSHTKSAAWAGATAASSVIATIIGAW
VGGGLVDRFGRAPVALISGVVGGVAMASIPLLDAVGALSNTGLIACVVLGAAFDAPGMAA
QDSELPKLGHVAGLSVERVSSLKAVIGNVAILGGPALGGAAIGLLGAAPTLGLTAFCSVL
AGLLGAWVLPARAARTMTTTATLSMRAGVAFLWSEPLLRPLFGIVMIFVGIVGANGSVIM
PALFVDAGRQVAELGLFSSMMGAGGLLGIAIHASVGARISAQNWLAVAFCGSAVGSLLLS
QLPGVPVLMLLGALVGLLTGSVSPILNAAIYNRTPPELLGRVLGTVSAVMLSASPMVMLA
AGAFVDLAGPLPGLVVSAVFAGLVALLSLRLQFATMAAAATASAPTHTEGEH
>gi|168998931|ref|YP_001688199.1| major facilitator transporter [Escherichia coli]
MSERRYSPLATLFAATFLFRIGNAVAALALPWFVLSHTKSAAWAGATAASSVIATIIGAW
VGGGLVDRFGRAPVALISGVVGGVAMASIPLLDAVGALSNTGLIACVVLGAAFDAPGMAA
QDSELPKLGHVAGLSVERVSSLKAVIGNVAILGGPALGGAAIGLLGAAPTLGLTAFCSVL
AGLLGAWVLPARAARTMTTTATLSMRAGVAFLWSEPLLRPLFGIVMIFVGIVGANGSVIM
PALFVDAGRQVAELGLFSSMMGAGGLLGIAIHASVGARISAQNWLAVAFCGSAVGSLLLS
QLPGVPVLMLLGALVGLLTGSVSPILNAAIYNRTPPELLGRVLGTVSAVMLSASPMVMLA
AGAFVDLAGPLPGLVVSAVFAGLVALLSLRLQFATMAAAATASAPTHTEGEH
>gi|160431818|ref|YP_001551932.1| mrx protein [Salmonella enterica subsp. enterica serovar Choleraesuis]
MSERRYSPLATLFAATFLFRIGNAVAALALPWFVLSHTKSAAWAGATAASSVIATIIGAW
VGGGLVDRFGRAPVALISGVVGGVAMASIPLLDAVGALSNTGLIACVVLGAAFDAPGMAA
QDSELPKLGHVAGLSVERVSSLKAVIGNVAILGGPALGGAAIGLLGAAPTLGLTAFCSVL
AGLLGAWVLPARAARTMTTTATLSMRAGVAFLWSEPLLRPLFGIVMIFVGIVGANGSVIM
PALFVDAGRQVAELGLFSSMMGAGGLLGIAIHASVGARISAQNWLAVAFCGSAVGSLLLS
QLPGVPVLMLLGALVGLLTGSVSPILNAAIYNRTPPELLGRVLGTVSAVMLSASPMVMLA
AGAFVDLAGPLPGLVVSAVFAGLVALLSLRLQFATMAAAATASAPTHTEGEH
>gi|256367800|ref|YP_003108357.1| Mrx [Escherichia coli]
MSERRYSPLATLFAATFLFRIGNAVAALALPWFVLSHTKSAAWAGATAASSVIATIIGAW
VGGGLVDRFGRAPVALISGVVGGVAMASIPLLDAVGALSNTGLIACVVLGAAFDAPGMAA
QDSELPKLGHVAGLSVERVSSLKAVIGNVAILGGPALGGAAIGLLGAAPTLGLTAFCSVL
AGLLGAWVLPARAARTMTTTATLSMRAGVAFLWSEPLLRPLFGIVMIFVGIVGANGSVIM
PALFVDAGRQVAELGLFSSMMGAGGLLGIAIHASVGARISAQNWLAVAFCGSAVGSLLLS
QLPGVPVLMLLGALVGLLTGSVSPILNAAIYNRTPPELLGRVLGTVSAVMLSASPMVMLA
AGAFVDLAGPLPGLVVSAVFAGLVALLSLRLQFATMAAAATASAPTHTEGEH
>gi|121583057|ref|YP_973498.1| hypothetical protein Pnap_4483 [Polaromonas naphthalenivorans CJ2]
MARPFTGQGSLEAARKARDEARTADELRIALAVLLPLEAGLNLTQTALVLGRSRHTTCAL
RTDFCARASGLRATRRKKTELRNRAQSTLQAEAAALDAALAGAAQGAVLVIPELKEKIEA
HLGHSVSLSGVYRMLARHGWRKVAPDTEHPQGNAQAREAWKKNSRPIWRKCAPDSPDNNP
SG
>gi|77404737|ref|YP_345310.1| capsular polysaccharide biosynthesis protein, putative [Rhodobacter sphaeroides 2.4.1]
MATLLLGQIVWAASQAAVLLATAHTSSYEIIGSFSVGLSIFAPLCLLTGLNLRVAMAVSD
PPKISPSTALLLRSTTTLACFILAGAITYLVSASSETGRSAILLLALRSFDQISDVSVGY
FQQRNQRSNVGRSFLVRGLGNLAPFLVAFELGFSLDGALVISLLSTVLVVAYFDILPVTR
TSVRSVGHNRNCIRSLIRSTWSISALHPVLDSLQANMLRYLCLMAASTHFMGVLALAQMM
FVPFQLIVTATGYITLENSRKARQAGDKSGLKRYLFRSASFGLVASVLTALTIQSLPSQI
LDLVFHAEPDAVRESILMVGLAILFWASCGYLSQGLIVSDQHTRYFLAPLIGIGSSVLFF
AVAREAPIDFSLWMIGACVCAGYLVRLIFSVLSVLHLHR
>gi|215528133|ref|YP_002332890.1| tetracycline resistance protein [Klebsiella pneumoniae]
MKPNRPLIVILSTVALDAVGIGLIMPVLPGLLRDLVHSNDVTAHYGILLALYALVQFACA
PVLGALSDRFGRRPILLVSLAGATVDYAIMATVPFLWVLYIGRIVAGITGATGAVAGAYI
ADITDGDERARHFGFMSACFGFGMVAGPVLGGLMGGFSPHAPFFAAAALNGLNFLTGCFL
LPESHKGERRPLRREALNPLASFRWARGMTVVAALMAVFFIMQLVGQVPAALWVIFGEDR
FHWDATTIGISLAAFGILHSLAQAMITAPVAARLGERRALMLGMIADGTGYILLAFATRG
WMAFPIMVLLASGGIGMPALQAMLSRQVDEERQGQLQGSLAALTSLTSIVGPLLFTAIYA
ASITTWNGWAWIAGAALYLLCLPALRRGLWSGAGQRADR
>gi|219873350|ref|YP_002477491.1| vls recombination cassette Vls5 [Borrelia garinii Far04]
MAKAAAEAAKAADGGAEAVGNVIKADGDKAAKGGEVASVNGIANGIKGIVEAAEKAGEEG
KLNAADGGDKDNKDAGKLFATKKDANDGGGDAAAAEKAAAAVSAVSGEQILKAIVDAAKG
DGKVAVADVKDAKNPIEAAIGSSDANKNAAAFATLKKDDQIAAAIVLRGMAKDGEFALKN
ADHDNAKGTVKNVVESAVKEISESG
>gi|32455854|ref|NP_862506.1| putative transporter [Pseudomonas sp. ADP]
MNNMEFLLLVLPLLIIIFLLVRKQHMLVAAFIGGALAIILGRLDAVVINKLFTEGITKML
GMTVPILYAATASMVTKAGSINSVVNLANHYFKGRIAILAGFMVLIQGVATLMSGLASSN
SIVIAPLVFAAFGAVPEVIAGMTIVSAVAFSTTPVSGHAVVAAQMAKIDIFEYFSLMQPI
VALFFVIGIGIAVFGVLKRGTMFKGTGSETSENAAAAEDATDSVNQMWIKAVPFIALLIM
AVFGSNINKLIHINIFTPAINVIITVILTMVCAKFSPREASDALVDGSRIFLVTLFSVGL
FLGFINMIGEIGTFVAIANLVNNVPQVLVVPIAILIGYLLAIPVGALSTAVAALILPTLA
AIGLSPLALARISHDRINKNG
>gi|119952486|ref|YP_950082.1| putative integral membrane protein [Arthrobacter aurescens TC1]
MNNMEFLLLVLPLLIIIFLLVRKQHMLVAAFIGGALAIILGRLDAVVINKLFTEGITKML
GMTVPILYAATASMVTKAGSINSVVNLANHYFKGRIAILAGFMVLIQGVATLMSGLASSN
SIVIAPLVFAAFGAVPEVIAGMTIVSAVAFSTTPVSGHAVVAAQMAKIDIFEYFSLMQPI
VALFFVIGIGIAVFGVLKRGTMFKGTGSETSENAAAAEDATDSVNQMWIKAVPFIALLIM
AVFGSNINKLIHINIFTPAINVIITVILTMVCAKFSPREASDALVDGSRIFLVTLFSVGL
FLGFINMIGEIGTFVAIANLVNNVPQVLVVPIAILIGYLLAIPVGALSTAVAALILPTLA
AIGLSPLALARISHDRINKNG
>gi|241666508|ref|YP_002984592.1| hypothetical protein Rleg_6589 [Rhizobium leguminosarum bv. trifolii WSM1325]
MKNAKNNELSDRRSAAAEAKAALLNAYRSAKDSAEPTRLAKQAERQAIAAAREERRAQRE
RVKLEELERAQAAEAERQAAAEAAARADADAREAADKERIARVIADEAARKAERDLRYAN
RKARKS
>gi|157149342|ref|YP_001451393.1| plasmid partition protein B [Escherichia coli E24377A]
MSVTEFKVKAGRKSSSKPSKVQETALSALLAQTEEVSVSLASLIKSPLNVRTVPYSAESV
SELAESIKGVGLLQNLVVHALPGDRHGVAAGGRRLAALNMLAERGILPADWPVRVKVIPQ
ELATAASMTENGHRRDMHPAEQIAGFRAMAQEGKTPAQIGDLLGYSPRHVQRMLKLADLA
PVILDALAEDRITTEHCQALALENDTARQVQVFEAACQSGWGGKPEVQTIRRLVTESEVA
VAGNSKFRFVGADAFSPDELRTDLFSDDEGGYVDCVALDAALLEKLQAVAEHLREAEGWG
WCAGRMEPVGECREDAGTYRCLPEPEAVLTEAEEERRNELMTRYDALENQCEESDLLEAE
MKLMRCMAKVRAWTPEMRAGGGVVVSWRYGNVCVQRGVQLRSEDDVADDADRTEQVQEKA
SVEEISLPLLTKMSSERTLAVQAALMQQPDKSLALLAWTLCLNVFGSGAYSKPAQISLEC
KHYSLTSDAPSGKDGAAFMALMAEKARLAALLPEGWSRDMTTFLSLSQEVLLSLLSFCTA
SSIHGVQAREYGHTSRSPLDSLESAIGFHMRDWWQPTKANFFGHLKKPQIIDALNDAGLS
GAARDAEKMKKGDAAEHAEFHMKDNRWVPGWMCTPRPQAETETMEYRDNQADAA
>gi|119952418|ref|YP_950150.1| hypothetical protein AAur_pTC10281 [Arthrobacter aurescens TC1]
MKEREVLAAAEAVFDAERALRRAAETVAELGDVAASSLRVLDDAATDAFYAHQEERRDFY
LESASEHLARLRNRSGLMNELGEDLSRHLAAAGSAVERAGCELARGIGGDEQQCEVRVLR
TQIDVLSEVVTLARPVADQIIRHAKQAAESSAATDALMLLDSRVHHAGQRVNRADEDVSM
MRSVIERAQSRARASAELAGSLSYAATHSPAGQSWSSGAPQQIPQPVKPADPGIAI
>gi|189017176|ref|YP_001909493.1| hypothetical protein ETA_pET490550 [Erwinia tasmaniensis Et1/99]
MSKSISEDFKDAKINMMIEDLLTLEKETENFKEALLGAISEVPEALENAVSDKLIELLQV
GEELEKNITEANKEIFDLKETAKHEITKHFSLILADLKSELKSVTDTYKSEAKKTKPLST
TKIVGLCLASVLLLTSVFSGAVYYALSVKNKSELEKFGSGIVELSELTENIIQQLPKEKK
LEAESRYKKIMSTDR
>gi|187736875|ref|YP_001816613.1| QepA [Escherichia coli 1520]
MSATLHDTAADRRKATRREWIGLAVVALPCLVYAMDLTVLNLALPVLSRELQPSSAQLLW
ILDIYGFFVAGFLITMGTLGDRIGRRRLLLIGAAFFAFASVLAALADTAALLIAARALLG
LAGATIAPSTMALVRNMFHDPRQRQFAIGVWIAAFSLGSAIGPLVGGVLLEFFHWGAVFW
LNVPVMLLTLALGPRFLPEYRDPDAGHLDLASVLLSLAAVLLTIYGLKQLAEHGAGLASM
AALLAGLAVGALFLRRQGHIAYPLLDLRLFAHAPFRAALAAYALAALAMFGVYIFMTQYL
QLVLGLSPLQAGLATLPWSLCFVIGSLLSPQLAARWPAARILVVGLSAAAFGFAVLGLGQ
GLWWLVPATIVMGLGLAPVFTIGNEIIITSAPSERAGAASALSETVSEFSGALGIALFGS
VGLVVYRQALTSAALPGLPADALQAAGASLGGAVHLADTLPAWQGAALLAAARAGFTDAL
QATAWAGAVLVLVAAGLVARLLRKRPALASG
>gi|58038268|ref|YP_190237.1| hypothetical protein GOX2515 [Gluconobacter oxydans 621H]
MSIKQIEETLESTGEALEKTRKSISNLESDLAEVCEKARKNRAASQKWEEETDEKLEIFS
QLFNAMSESLKIGKASLAADLAAARTEISELRERQEKADAANSEKLATFVKDLEDKAALN
TGNILAALASLKTLAIMCLALIAIDGIAAIFFGFKFMH
>gi|283826848|ref|YP_003377719.1| iron ABC transport system, permease protein [Shigella sonnei]
MSVAAIETRRSILLTGWCVLAAIVLALVIAVGVSVGELAIPLQNVFYAISNRTGLTAEPL
NRIYESVIWDFRLSRALVAACCGAGLAICGVVLQSLLKNALAEPYVLGVSAGASTGAVSI
VVLGLGAGAISLSAGAFAGAFAAFAFVALLTNGARGGNERTILAGVAASQLFNAITAYTI
STSASAQQARDVMFWLLGSFSGVRWPEFQLVIVVVLAGLAVCLWYARALDAFTFGDDAAA
SLGIAVPRVRLILFTTAALITATIVSMAGSIGFVGLVVPHVMRFFFGPLHRTLLIASALA
GAILMVLADIASRLLIAPQSLPVGVVTALVGVPFFAVIIYRSRNK
>gi|270208402|ref|YP_003329176.1| putative iron ABC transporter, permease protein [Klebsiella pneumoniae]
MSVAAIETRRSILLTGWCVLAAIVLALVIAVGVSVGELAIPLQNVFYAISNRTGLTAEPL
NRIYESVIWDFRLSRALVAACCGAGLAICGVVLQSLLKNALAEPYVLGVSAGASTGAVSI
VVLGLGAGAISLSAGAFAGAFAAFAFVALLTNGARGGNERTILAGVAASQLFNAITAYTI
STSASAQQARDVMFWLLGSFSGVRWPEFQLVIVVVLAGLAVCLWYARALDAFTFGDDAAA
SLGIAVPRVRLILFTTAALITATIVSMAGSIGFVGLVVPHVMRFFFGPLHRTLLIASALA
GAILMVLADIASRLLIAPQSLPVGVVTALVGVPFFAVIIYRSRNK
>gi|18150938|ref|NP_542875.1| hypothetical protein pWWO_p083 [Pseudomonas putida]
MKSVASSALAGVLLILGFVPASQAVEILRWERLPLAVPLVVGQERVIFIDRNVRVGVPDS
AAAHLRVQSAGGAIYLRASEPLPPTRLQLQDVESGAFILLDIAAELAQDGQAPLEPVRIV
AAEAPAKRYGGSAASGADERADGPADESVPRRETPVPVVLTRHAAQNLYAPLRTVEPVAG
IGRVNLRRDLALDTLLPTLPVHARALAAWRLEDQWVTAVRLTNTAARWLDLDPRALQGNF
VAATFQHPNLGPAGTPSDTTVLYLVTRRHGLAESLLPALSPIDATVNLPPAAAAGSTGGA
RD
>gi|220914884|ref|YP_002490192.1| von Willebrand factor type A [Methylobacterium nodulans ORS 2060]
MTGRLAAILRAGLRRLRSDPHGRLLAGAALLTGLALAMPPVALTRSRVEALVVVDITGSM
NTRDYARDGRPASRLEITKAALRWMAADLPCGSRLGLALFSERRVFLLFEPVEVCADFAP
LDGAIAGLDWRMAWDGDSRIAAGLHRAIALAGELGSDLAFVTDGHEAPPLPAGGPPPFEG
RAGAVRGVILGTGGYGLSPIPRYDDRGRETGFYGPGDVPHENRFGPPPPDAETREGYNPR
NAPYGALPAEGSEHLSSVREAYLRRLAGETGLAYAHLAGPDGLAEPVTAAATPRPVRAVV
DLRPIPGALALACLVALYGLLPWRDRRRLQYGKV
>gi|220919726|ref|YP_002495029.1| Resolvase domain protein [Methylobacterium nodulans ORS 2060]
MNRYVSYLRVSTGRQGRSGLGLEAQRAAVAAHAAGGRIVAELVEVESGRRADRPELGRAH
RATLVVAKLDRLARDAHFLLGLHKAGVDFVACDMPSANRLTVGIMALVAEEEATLISART
KAALAAAKARGVKLGGFRGRAGTAREIAIANAARNAKADAFAANLAPVLGRLDPDGRLLL
RELAAALDAEEIPTATGRGRWTAAGVRRVRARLAALEAPIEPVRLAA
>gi|223987650|ref|YP_002601115.1| outer surface protein C (OspC) [Borrelia burgdorferi 64b]
MKKNTLSAILMTLFLFISCNNSGKDGNTSANSADESVKGPNLTEISKKITDSNAVLLAVK
EVEALLSSIDELAKAIGKKIKNDGSLDNEANRNESLLAGAYTISTLITQKLSKLNGSEGL
KEKIAAAKKCSEEFSTKLKDNHAQLGIQGVTDENAKKAILKANAAGKDKGVEELEKLSGS
LESLSKAAKEMLANSVKELTSPVVVESPKKP
>gi|218442811|ref|YP_002381131.1| integrase [Cyanothece sp. PCC 7424]
MTSSALVHRSESALILTEPDILAQLLADKRSLNTQKAYAKDLRDFFRYVAGVDEPTPALV
KEFLGLDQFAALSLVLNYKAHLRNERGLKEATVNRRLAAIKSLVRLGNQLGQCGYTLAQV
TGDKVVRYRDTTGISKESYRKMLAVPHL
>gi|189426717|ref|YP_001953893.1| conserved hypothetical protein [Geobacter lovleyi SZ]
MDLNLLLWVGGTLFSLGIFAVKTGTGLGYGQVSRKGIALTLGLYLLLFELIALLAVQLLK
LLEPLLKGGPWLHGVMALGMIVWGGWLIGKPGRRCSPASSLALLIPCPVCLTAMTFSTWT
ALHSLPLLPWAVGLVLGSSFAVMTLLVMLLTKSGESGNNIPALGLAMITIGLYFIASLFL
PAKVEQAKGMYGSFLKEMQPAAAGGNSSQSLLLVILLAAALLAGFFMRKGDTK
>gi|218203979|ref|YP_002364847.1| outer surface protein C (OspC) [Borrelia burgdorferi ZS7]
MKKNTLSAILMTLFLFISCNNSGKDGNTSANSADESVKGPNLTEISKKITDSNAVLLAVK
EVEALLSSIDELAKAIGKKIKNDGSLGDEANHNESLLAGAYTISTLITQKLSKLNGSEGL
KEKIAAAKKCSEEFSTKLKDNHAQLGIQGVTDENAKKAILKANAAGKDKGVEELEKLSGS
LESLSKAAKEMLANSVKELTSPVVVESPKKP
>gi|84060930|ref|YP_444142.1| EitB [Escherichia coli]
MSVGAIETSRSILLTGWCVLAAIVLALVIAVGVSVGELAIPLQNVFYAISNRTGLTAEPL
NRIYESVIWDFRLSRALVAACCGAGLAICGVVLQSLLKNALAEPYVLGVSAGASTGAVSI
VVLGLGSGAISLSAGAFAGAFAAFAFVALLTNGARGGNERTILAGVAASQLFNAITAYTI
STTASAQQARDVMFWLLGSFSGVRWPEFQLVIVVVLAGLAVCLWYARALDAFTFGDDAAA
SLGIAVPRVRLILFTTAALITATIVSMAGSIGFVGLVVPHVMRFFFGPLHRTLLIASALA
GAILMVLADIASRLLIAPQSLPVGVVTALVGVPFFAVIIYRSRNK
>gi|186474441|ref|YP_001863412.1| histone family protein DNA-binding protein [Burkholderia phymatum STM815]
MAKTATKTAIKTAKAAATKAAPKAAKTAPAKAANGTAKKLAAGTPVKETFTKSALANHVA
QAANVEPKAAKAILAALEDTILGSVHKKGAGEFTLSGLLKITVQQVPAKKKRFGKDPFTG
EERWFDAKPATVRIKARALKKLKDAAA
>gi|121583265|ref|YP_973701.1| hypothetical protein Pnap_4895 [Polaromonas naphthalenivorans CJ2]
MSMHWAALLLHLPPGTSSAIDAGSLAVWALQFTPRVARLEEAVVLEAAQSIRLFGGELPL
HEQVEQGARALGVAFTAWAPTSLAALALARAGVADGFARPLTQLLDPLPFAVLSAVNVHA
ATLARLGCRTLADVRRLPRGGIGRRFDAALLAALDQAYGLRPEVYDWVALPVTFAARLEL
PGRVETTAGLLFGARRLLLQLGGWLAARHAGVTAFTFRWRHDTLRAQSAGEGCELLIRTA
EPTQSVERLGRLLAEHLAHVQLLAPALELELLATGVSPMAENNHSLLFDAARQGESLGQA
LERVEARLGKRRVLRPRLVADHRLEWMQRWQSLDTPVLGAGLSPAQAPQPTWMLRTPLRL
ATSQDRPLYQGPLLLLLGPERIEGGWWHRAEGKNGQESEEVAKDFNVQRDYWVALSAHAG
VLWIFQQRLGREQTAWYLHGHFS
>gi|288962425|ref|YP_003452720.1| methyl-accepting chemotaxis protein [Azospirillum sp. B510]
MALIKKTRIDTARTARAGSGGEERPDRSAAAGAGAGGTAPAGDGAPERRSTPQRRRARAD
SRRLQAANGIAAAATELAGGVTQAAAAAEELRRAMEQIAAGAEDSAGATQQSQRMIARAS
ELLARSRGTAEQAVLRVEALQATLKDVSGQILSSIDGIVRAAERQEASVRLVRDLEAQAR
EIGAIVQSVAAIADQTNLLALNAAIEAARAGEAGKGFAVVADEVQALAERSERSANGIQA
MVGEIQEAVAAIAAGIVAASEAAKMEVERGREVVQQLEGVRSDMTSIVQGAQETIRAAVE
ADQAAREALRGAETIAASAEEQSAAAEEALRTAGEQAVALGQSQRAAGQLSELAEDLARD
AGGAVNLAATADELASAAEELSAAIEEINRAAAQIMTAIGQISAGGRSQSAATHQLASAI
AEIDAAATLAAGRAGESVERCTAMEGLLGETRETIGRLADGMMEAVDSSRRAGERLDALE
RIGRRIDKVVDAIATVAIQTGMLAVSGSIEAARAGEFGRGFTVVSGDIRKLAGDSADSAE
RVKDIVRDIQDQMQRVRRDVEEGAATAVTEIARHRAFGVTLTAGAQELRVVTAGSREILD
AAGETSGALRETRVGVERVAAAAAAANLAGSEAAKAAREQATGAEELASAIEEIAAMADN
LLGAV
>gi|116255744|ref|YP_771577.1| hypothetical protein pRL110543 [Rhizobium leguminosarum bv. viciae 3841]
MKNARNNELSDRRSAAAEAKAALLNAYRSAKDSAEPTRLAKQAERQAIAAAREERRAQRE
RVKLEELERAQAAEAERQAAAEAAARADADAREAADRDRIARVIADEAARKAERDLRYAN
RKARKS
>gi|82703934|ref|YP_413497.1| hypothetical protein Nmul_D2818 [Nitrosospira multiformis ATCC 25196]
MQDEWLKGRLAYLRGLKHPTDHQRLLLLLADKPDRTPEDERKLLALVRAEKAAERAQKAR
ANAARIVNAEKLATRKARDRELYNAAGLMILAGLVDSKTGMPLLDRGELLGALMELSRVA
PEDERKAQWKRKGDALLAEKMKG
>gi|187734454|ref|YP_001883177.1| IS66 family element, transposase [Shigella boydii CDC 3083-94]
MSSSLPDDINALKRLLAEQEALNRALLEKLNEREREIDHLQAQLDKLRRMNFGSRSEKVS
RRIAQMEADLKALQKESDTLTGRVDDPAVQRPLRQTRTRKPFPESLPRDEKRLLPAASCC
PECGGSLSYLGEDAAEQLELMRSVFRVIRTVREKHACTQCDAIVQAPAPSRPIERGIAGP
GLLARVLISKYAEHTPQYRQSEMYGRQGVELSRSLLSGWVDACCRLLSPLEEALQDYVLT
DGKLHADDTPVPVLLPGNKKTKTGRLWTYVRDDRNAGSTLAPAVWFAYSPDRKGIHPQTH
LAGFSGVLQADAYAGFNELYRDGRITEAACWAHARRKIHDVHVRTPSALTEEALKRIGEL
YAIEAEIRGMTAEQRLAERQLKTKPLLKSLESWLREKMKTLSRHSELAKAFAYALNQWPA
LTYYADDGWAEADNNIAENALRMVSLGRKNYLFFGSDHGGERGALLYSLIGTCKLNGVEP
ESYLRYVLDVIADWPINRVGELLPWRVALPTE
>gi|187734407|ref|YP_001883081.1| IS66 family element, transposase [Shigella boydii CDC 3083-94]
MSSSLPDDINALKRLLAEQEALNRALLEKLNEREREIDHLQAQLDKLRRMNFGSRSEKVS
RRIAQMEADLKALQKESDTLTGRVDDPAVQRPLRQTRTRKPFPESLPRDEKRLLPAASCC
PECGGSLSYLGEDAAEQLELMRSVFRVIRTVREKHACTQCDAIVQAPAPSRPIERGIAGP
GLLARVLISKYAEHTPLYRQSEMYGRQGVELSRSLLSGWVDACCRLLSPLEEALQDYVLT
DGKLHADDTPVPVLLPGNKKTKTGRLWTYVRDDRNAGSTLAPAVWFAYSPDRKGIHPQTH
LAGFSGVLQADAYAGFNELYRDGRITEAACWAHARRKIHDVHVRTPSALTEEALKRIGEL
YAIEAEIRGMTAEQRLAERQLKTKPLLKSLESWLREKMKTLSRHSELAKAFAYALNQWPA
LTYYADDGWAEADNNIAENALRMVSLGRKNYLFFGSDHGGERGALLYSLIGTCKLNGVEP
ESYLRYVLDVIADWPINRVGELLPWRVALPTE
>gi|187734315|ref|YP_001883221.1| IS66 family element, transposase [Shigella boydii CDC 3083-94]
MSSSLPDDINALKRLLAEQEALNRALLEKLNEREREIDHLQAQLDKLRRMNFGSRSEKVS
RRIAQMEADLKALQKESDTLTGRVDDPAVQRPLRQTRTRKPFPESLPRDEKRLLPAASCC
PECGGSLSYLGEDAAEQLELMRSVFRVIRTVREKHACTQCDAIVQAPAPSRPIERGIAGP
GLLARVLISKYAEHTPLYRQSEMYGRQGVELSRSLLSGWVDACCRLLSPLEEALQDYVLT
DGKLHADDTPVPVLLPGNKKTKTGRLWTYVRDDRNAGSTLAPAVWFAYSPDRKGIHPQTH
LAGFSGVLQADAYAGFNELYRDGRITEAACWAHARRKIHDVHVRTPSALTEEALKRIGEL
YAIEAEIRGMTAEQRLAERQLKTKPLLKSLESWLREKMKTLSRHSELAKAFAYALNQWPA
LTYYADDGWAEADNNIAENALRMVSLGRKNYLFFGSDHGGERGALLYSLIGTCKLNGVEP
ESYLRYVLDVIADWPINRVGELLPWRVALPTE
>gi|32456018|ref|NP_862020.1| rb145 [Ruegeria sp. PR1b]
MSHVRAPFRILSRPPLVLGASGRIGRALRHRLGADAALWQARRAQAGAGWCLFDPLSDPE
ALTAAAGAAGQILCLAGPVPGRGGGDLRDTIALGEAAVRAGAALGGRVLLASSAAIYGAQ
TGPLHEDLAPRPANAYGQAKAEMEARAQDLGRELGVAVCCLRVGNVAGFDAILGGWRPGF
RLDQFADGRTPRRSYIGALTLADVLGALLALPELPPMLNIAQPGPVEMGALLRAAGRDYA
TAPAPETAIAEVALDVSRLTGFLAPELALPAADPAVMWAEFAQLEPHMKDETAP
>gi|225621590|ref|YP_002723886.1| vls recombination cassette Vls13 [Borrelia burgdorferi 118a]
MKEIVDAGGKDALKAADGAGGADNNAGAGKLFGGANAGAAGGAGDNDIGKAAAAVNAVSG
EQILKAIVDAAAVGGGKDGKAAGAATNPIAAAIGTNAQGGGADFGAAGGMNNSSDKIAAA
IVLRGMAKDGKFSLAAHNNARKAKVKSVVHQRRW
>gi|190894056|ref|YP_001984350.1| hypothetical protein RHECIAT_PB0000087 [Rhizobium etli CIAT 652]
MRTPRSDGEAISDAARIRKAALLSADMLTAARWDGTAPLLADGSTLSSRLHRRLFTEIAE
AHGDPATFADGARRLISMDADGLAKAALRAGFAYHLAAFCPAVDRPTLAKLKAAYGEEAV
AFALGHISLSTATPPLDLLSEQARHVVEADGWSMLALLADEYRISAAWRPAGWRDMAENA
SASLLKSPALVLATAAVDEVASTQEGAGR
>gi|224984484|ref|YP_002641973.1| hypothetical protein BSPA14S_N0033 [Borrelia spielmanii A14S]
MLSSPPAPPAPSANFSPAFSAASTIPFIPLAIPLTLATSPPFAAVPALTLTTLPTAVSPP
VAAAPASAAAFAISPNHTLTSFIALSTAFAASPPFAAVVLALTLTTLPTAALALTAAAAF
PAAAASPPPLLLLSFFLANNFPASLLSSAPAPPAASANFSPAFSAASTIPFIPLAIPLTL
AASPPFAAVPALTLTTLPTASAAPPVAAFPASAAAFAISPNHTLTSFIALS
>gi|219873349|ref|YP_002477490.1| outer surface protein VlsE [Borrelia garinii Far04]
MAKAAAEAAKAAADGGAEAVGNVIKTDGAKAAKGGEVESVNGIANGIKGIVDAAEKAGEE
GKLNAVDGAKEGNENAGKLFAKKQANDANGGGDAAAAEKAAAAVSAVSGEQILKAIVDAA
AKGDGEKKAVDDVKDAKNPIEAAIGSSGEQNAAAFATLKKDDQIAAAIVLRGMAKDGEFA
LKNDAHANAKGTVKNVVESAVNKIIVLWLEEMAKAAAEAAKAADGGAEAVGNVIKADGAK
AAKGGEVASVNGIANGIKGIVEAAEKAGEEGKLNAVAGAGGDNADAGKLFAKKQHNANGG
GGAADAEKAAAAVSAVSGEQILKAIVDAAAKGDGEKKAVDDVKDATNPIAAAIGSSGADK
DAAAFATLTKDDQIAAAIVLRGMAKDGEFALKNDAHDNAKGTVKNVVESAVNKKLASG
>gi|219873351|ref|YP_002477492.1| outer surface protein VlsE [Borrelia garinii Far04]
MAKAAAEAAKAAADGGAEAVGNVIKTDGAKAAKGGEVESVNGIANGIKGIVDAAEKAGEE
GKLNAVDGAKEGNENAGKLFAKKQANDANGGGDAAAAEKAAAAVSAVSGEQILKAIVDAA
AKGDGEKKAVDDVKDAKNPIEAAIGSSGEQNAAAFATLKKDDQIAAAIVLRGMAKDGEFA
LKNDAHANAKGTVKNVVESAVNKIIVLWLEEMAKAAAEAAKAADGGAEAVGNVIKADGAK
AAKGGEVASVNGIANGIKGIVEAAEKAGEEGKLNAVAGAGGDNADAGKLFAKKQHNANGG
GGAADAEKAAAAVSAVSGEQILKAIVDAAAKGDGEKKAVDDVKDATNPIAAAIGSSGADK
DAAAFATLTKDDQIAAAIVLRGMAKDGEFALKNDAHDNAKGTVKNVVESAVNKKLASG
>gi|221636053|ref|YP_002523929.1| flagellar export protein FliJ [Thermomicrobium roseum DSM 5159]
MVRLLRQRAKRMERLLEHRQSLVEEAQRQLAEQQRWVATCEAVLAQLAASQRSLAAGLAQ
LANRSVDAEVLAGAETYESWLEQRRAEEAARLEQAKRRAELARAALIAQRREAKKLELVR
ARWLSEAQRREQAAETALLDELATVRAARRLLTDQ
>gi|56130684|ref|YP_145587.1| hypothetical protein pMOL30_057 [Ralstonia metallidurans CH34]
MLLHAAMPRLAATPDQIRATVLAMLTEAGDAAPPTAARFRRVVSVRKLRDRLGGGDPATL
SRTLNAIEAEVVRAGLADLALPELPAEIAEAMRALWQAAVAVQLDDVVRLRREAQQTAEA
AQAARAEAELRVELLREELSEVRAQLAARDTALAEASAALAAASARADAQAARRGELETA
LATVQERVMTDERAHAEAIATVQARYEALSKQLLQETAHQRDAVRAERAQLASQLKFAER
RIAALEEERGRLDAELASERAARQTAAGEASALKAVTASQRAQLDELMRATLAVAPPPSK
TRVPRSTDKPAGKRTVKS
>gi|124262982|ref|YP_001023452.1| precorrin-6Y C5-methyltransferase [Methylibium petroleiphilum PM1]
MTESIDLRPPRCHVVGVLDDGAASLGAAALRALAQADVVIGARRTLDLLEARIAPEAERH
PIAGIAAVAETVRAAQAAGRRCVVLATGDPLCHGIAGTLAMQLCLEAIEVLPNLSTIQIA
CARVRLVWQELKIVSIHAKDAGEWSVGADPRHGLYPLARVLRHHDRLAVLTSPDNTPDRV
ARLLLAEGLADEFQLAVAERLLQPDERVVTNLGVAEAAQQRFADPNVLLLWRSAARPQPV
RFGLPDDRYEQRHPDKGLITKHEVRAVSLARLQLREDSIVWDIGAGSGAVGLEAARLCQA
GHVYAIEKNEGDVAIAARNRATMAVGNHTLVHGKAPAHLDGWLDPDAVFIGGSGGELAEL
IALALRRLKPGGHLVMNFVTLENLDTATATLRELGAAWDVVLLQASRSKPILHMHRMAAE
NPVWIVCAQAGAGAPAASTAMERADE
>gi|124263016|ref|YP_001023486.1| precorrin-6Y C5,15-methyltransferase (decarboxylating) [Methylibium petroleiphilum PM1]
MTESIDLRPPRCHVVGVLDDGAASLGAAALRALAQADVVIGARRTLDLLEARIAPEAERH
PIAGIAAVAETVRAAQAAGRRCVVLATGDPLCHGIAGTLAMQLCLEAIEVLPNLSTIQIA
CARVRLVWQELKIVSIHAKDAGEWSVGADPRHGLYPLARVLRHHDRLAVLTSPDNTPDRV
ARLLLAEGLADEFQLAVAERLLQPDERVVTNLGVAEAAQQRFADPNVLLLWRSAARPQPV
RFGLPDDRYEQRHPDKGLITKHEVRAVSLARLQLREDSIVWDIGAGSGAVGLEAARLCQA
GHVYAIEKNEGDVAIAARNRATMAVGNHTLVHGKAPAHLDGWLDPDAVFIGGSGGELAEL
IALALRRLKPGGHLVMNFVTLENLDTATATLRELGAAWDVVLLQASRSKPILHMHRMAAE
NPVWIVCAQAGAGAPAASTAMERADE
>gi|18150914|ref|NP_542851.1| putative diacylglycerol kinase [Pseudomonas putida]
MSNMPQSDELDASSLKGRSGFTRIIYATRYSLAGLRAAFQGEAAFRQLLLLNAVLLPLAC
LVDATPSERVLLILVPMLALIVELLNSAIESTVDRISLSIHPLSKQAKDMGSAAQLIALI
LIALTWGLILL
>gi|253801021|ref|YP_003034022.1| plasmid partitioning protein ParB [Escherichia coli Vir68]
MSVTESKTKTERKSSRKPSKEQETALSALLAQTAEVSVPLASLIKSPLNVRTVPYSAESV
SELAESIKGVGLLQNLVVHALPGDRHGVAAGGRRLAALNMLAERGIIPADWPVRVKVIPQ
ELAMAASLTENGQRRDMHPAEQIAGFRAMAQEGKTPAQIGDLLGYSPRHVQRMLKLADLA
PVILDALAEDRITTEHCQALALENDTARQVQVFEAACQSGWGGKPEVQTIRRLVTESEVA
VAGNSKFRFVGADAFSPDELRTDLFSDDEGGYVDCVALDAALLEKLQAVAEHLRESEGWE
WCAGRMEPVGFCREDAGTYRCLPEPEAVLTEAEEERLNELMARYDALENHCEESDLLEAE
MKLIDCMAKVMAWTPEMRAGSGVVVSWRYGNVCVQRGVQLRSEDDAAADADRTEQVQEKA
SVEEISLPLLTKMSSERTLAVQAALMQQPDKSLALLAWTLCLNVFGSGAYSKPAQISLEC
KHYSLTSDAPSGKEGAAFMAMMAEKARLAALLPEGWSRNMTTFLSLSQEVLLSLLSFCTA
CSIHGVQTREYGHTSRSPLDSLETAIGFHMRDWWQPTKANFFGHLKKPQIITALNDAGLS
GAARDVEKMKKGDVAEHAEFHMKDNRWVPGWMGSPRPQTDATERADNLADAA
>gi|224984483|ref|YP_002641972.1| hypothetical protein BSPA14S_N0032 [Borrelia spielmanii A14S]
MLSSPPAPPAASANFSPAFSAASTIPFIPLAIPLTLFSSPPFAAVLPLTLTTLPTAVSPP
VAAAPASAAAFAISPNHTLTSFIALSTAFAASPPFAAAVLALTLTTLPTAASALTAAAAF
PAAAAFPAAAASPPPSLFFLANNFPASLLSSPPAPPAPSANFSPAFSAASTIPFIPLAIP
LTLATSPPFAAVLPLTLTTLPTASAAPPVAAVAAAAAAFAISPNHTLTSFIALSTAFFTV
PV
>gi|240142558|ref|YP_002967071.1| hypothetical protein MexAM1_META2p0915 [Methylobacterium extorquens AM1]
MSNRLPDLAFAAAAAALGIGIVFVFRSMYLAEDILPFAQEMTLIFLGAVVTIILTAALLN
RQTDLELRKEGRVIILQQQCDIYMACIEKVAEIVETARHDAKLIDELRVLSHKLAVVASA
GVVSSFEQVLESLQSGFADGALSDGDGEGVMNAVADLTIAMRSDVLHAAAFPSQNTERAV
RLNSRRMEKLDDLERHLLVSTDTREN
>gi|121582944|ref|YP_973386.1| hypothetical protein Pnap_4364 [Polaromonas naphthalenivorans CJ2]
MENANAGPVTMEDVLGALNGTDPLNTSASKIRAILGRGSFATLQKHLDALRAAAKAAQEP
VSLSAVPSAPPEVIAALWSAAYNAAGHQLAGKLASCMTERDALRAAAIAAADDVATLAAQ
VDALEQETAAAHASSEAALADCAAARKELQAHQARDSADRMRLATAAEADVMAARHALEM
EKRDRTIERQTLQSTVNSLTDQIGELKALLSLQARQPIAQAVQP
>gi|221316830|ref|YP_002527737.1| vls recombination cassette Vls1 [Borrelia burgdorferi 72a]
MVGAAKKIAKATDGSEVKIGEVGAAANQGAAADQASVNGIADGMKEIVDAGGKGALKAGA
AAADNKEAGKLFGGAAAGAGGGASDNDIGKAAAAVNAVSGEQILKAIVDAAAGGASDNDI
GKAAAAVNAVSGEQILKAIVDAAAAGGDKVGKAAGDANNPIAAAIGTNDAQGGGANFAAG
GGMKNSSEKIAAAIVLRGMATYWFAFKLILMIYYSY
>gi|257372938|ref|YP_003175712.1| HEAT domain containing protein [Halomicrobium mukohataei DSM 12286]
MFDRTPRSLRVGFETGHLSGESVIDRALPALGSETIARRRAALAALAAATDSRPDRTTEV
VDAVESSIGPGATPTRAELAALRDLGCRRPRAFAPLVETFRRPLTHAGESAVDTAALSAL
LGDLGTAAPGVAKPLLGPLVDAADDAHPAVRNEAAWAVVRVATSEPAMLRPLVAGLVWEL
DRENPATVRDALATLGRIGQFLPAHLAGLDAIASLLDHPSPDVRTAAIEALGETAGRGTK
FDTGVSAPARVEPFLDTVAERATDPEPQVRAAALKTLGRVARHEPRLAGTYTQRFLAATD
DDDRRVRHTALNAIGDTFDPSTIDLARFQRRVVPRLTDGDDDVLGAAVGVLLTAVRALRS
DHPGRARYLVDLLVWFQLSPHSGLGVPDPLDELGSELAALADLDRYLEVTRTLRDADDDS
LRHAGVSICDAIARHADSHRLAAVGVLQSMLADEDEHVRRRVLSVFERLAEIEPTLCSLL
GRIAWPVAAYDPAVRPQAVSVLAATGQTDAKHHTGPVAVQCRVLRDRRDAEDEGDGMDIL
DPDPASEPLQRLAEAAPEAVTEAAPTLVEFLGDDECDALVAEALATAVAEGGRLTTATVR
RLEAVVQSDPVAPPLLAWLSTLLLLDGDEAARRRARDRLHSLAERREETPLLACLSVLVD
HEPTVVAEVLGSCPPGETLSESRARRLARLVTAHPRLLLRCRTGWSPFPESARERERPGR
TAWPTALAETAPQTVSATDWLAERFWTDDGELTASLLETMGRADSLPGGPDDAWRHHPSP
AVRDAACALLDGDPDTDGDAERGASTVDPAAATADTVDEIASRLAAASRDRCRRACERLV
SIAVHAPSLRPTVRQQLLASTPTLRETASPVAVLGALSTLAPRVETPSERTASSAPPAES
VGALLCRYASAPSPGVRDVALSALRVGATDEPAALADVVIERLRDPSDAVRAQAAHTAAT
LVGDSLRVSSPLVDALCDAVDGPRYVALAACRALGHCGAIEPSVTDRVVAALTTHLRARE
RGVRRSAAGGLARIGHADPAALVPVADTLCDRIRTDSVTRPALLSVVTILVTECSVALDS
LVEPSLTALVSDTSPTVTRAAGRLLAAVAEDAPGTVHGRLHPVGERLHEEYDGEIVTNFR
DIAPSPLSTYWLFRVVATCARANHTITESFAWALSETVDFLTSPAAASPHYDLPRDSVTT
DGLATVTARAAGLGGDSSYETILESWPGDPTKPSLEPAVTAQFLVLVDDQTRDRSFEHIE
NHVAPADRDDVLAALLSQSVNLNRYEAVFASLTRLLPLSDDEGLHRRGVATLLDACEAHN
WAVRVDAIEAIATLGTTAVLPADEAIGHLLGRPGREPRTHEAIVDAVLDLLGHAERTPET
VATAMAVRYERGGPARRRLAVWLLGRLATRHATVRSRAVATLLAALSDSDRWARERAGED
LAAIAAIDPEPLAAHRERLERRVTRADGEVADDLRTCLSELDDPR
>gi|222481408|ref|YP_002567644.1| protein of unknown function DUF6 transmembrane [Halorubrum lacusprofundi ATCC 49239]
MFSQRTGALFLVSAVLFGGTFIAAKAGLAYFPPLFFVAVRFDIGAVVLAAFAATSLSRSE
LRPRTVGDIIGILATGVLVIGLTNALLFVGQQDVTSGVAAVVFSLNPILTPVFAAVLLSE
DRLSVRGSAGMVLGLLGVGLVANPDSTALLGGGIGIPLLFGAAVTSALGAVVIRRAESTM
SSTARTVWGVPLAAVLSHGLSLSAGESVTGLSVPPVALAALLYVGVFSGAIAYLAYFALI
DETDATQANLLFYFVPIVSAVGGWVLLGETLSLVSLVGFGVIFVGFLLVSGLPTGVSGVL
RRAVDGQFVGSSS
>gi|224593645|ref|YP_002640970.1| outer surface protein C [Borrelia burgdorferi CA-11.2a]
MKKNTLSAILMTLFLFISCNNSGKDGNTSANSADESVKGPNLTEISKKITDSNAVLLAVK
EVEVLLSSIDELAKKAIGKKIDQNNALGTLDNHNGSLLAGAYAISALITEKLSSIKDSGE
LKAEIEKAKKCSESFTKKLSDNQAELGIENATDDNAKKAILKTHNAKDKGAEELVKLSES
VAGLLKAAQAILANSVKELTSPVVAESPKKP
>gi|224984169|ref|YP_002641469.1| hypothetical protein BBU64B_F0034 [Borrelia burgdorferi 64b]
MGRLVLANGDSEAASKAAGAVSAVSGEQILSAIVTAAGAGEAEQEGKKPGDAKNPIAAAI
GKGDAENGAEFGKDEMKKDDQIAAAIALRGMAKDGKFAVKGNNEKGKAEGAIKEVSELLD
KLVKAVKTAEGASSGTDAIGEVVANDGDAKAADKASVTGIAKGIKEIVEAAGGSEKLKVA
AAKGENNKKGREVVWEGW
>gi|17548712|ref|NP_522052.1| cobalt-zinc-cadmium outer membrane resistance protein [Ralstonia solanacearum GMI1000]
MVTHPCIRAAVALSCALLVRSGLAAAPAGEAAAASDTAAPAAQSAPASVPGAAHERMTLQ
QAIDRALATHPALAAAGYAVRASEGAVDQASRLRNPEAAFLTEDVRRDRATMTAQLNIPL
ELGGKRAARTRAAELARDAAGQDAAVLAAELRADVTRAFFELSIAQERLRLAQASDALAA
QAEAAAVRRVQAGKVSPVEQTKAAVARAGAAIELRDAQADLLVAQRALSAFWGGAVAVPE
ADGSAETLPAVPPEAHRVLAAATAAEPVALASTPRALRARLEIEHRQALVNVERSKRVPD
VTLSVGAKRDSGANANMAVVGIAVPLPLFDRNQGSLLEAQRLADKAAEDYRALRLEQAAA
LSQDVARLEAARQAVGALRQDVLPGAGRAYDAARIGFEAGKFNFLDVLDAQRTLFQARAQ
YLAALSRAHQAAAGIDRILGR
>gi|220914974|ref|YP_002490282.1| short-chain dehydrogenase/reductase SDR [Methylobacterium nodulans ORS 2060]
MAEAARHALVTGASSGIGAAIVARLLGDGWAVTGVSRSEGSEVHPRYRHLALDLSDLDAI
APALEDLRVDALVHAAGLLRVGRLGAMAPEDGEAMWRLHVEAAVRMAEILVPRMAAGGRV
VLIGSRTAAGAAGRGAYAASKAALVALARSWAAELMPRGITVNVVAPAATETPMLTDPAR
GGLAPRLPPLGRFIRPDEVAAAVAFFLSRETDAVTGQQLMICGGSSL
>gi|121582866|ref|YP_973308.1| hypothetical protein Pnap_4284 [Polaromonas naphthalenivorans CJ2]
MKNFFHRQRLAADMADKILQTAPGSASSSGLFLAAPRRTGKSTFLREDLRPQLEAQGALV
LYADLWENRKADPGAVIIAAVRAALAQHEGVVARLARASGMDKVSVGGLSFSLDRIGLAS
GVSLSSALAALSDETGQTLVLVIDEAQHAITTESGADALFALKAARDELNSSRHHGLRVV
ATGSNQDKLAMLRNGKEQAFFGAPLVKFPALGKDYIAWFCQQVRLPAALSVEVVHALFVR
ASFRPEMLGAAADALRFDFELQPEDVPARFAQAVQEQIEASYAEQLRVIHSLTPLQSAVL
RVLASKGAQYAPFETETILAYQRLLDTLAPHSTVKADVPNVQQALAALQEKALVWRASRG
VYALEEASLQELMAQEGLLPGAGGATGQN
>gi|225576193|ref|YP_002725194.1| outer surface protein C [Borrelia burgdorferi 118a]
MKKNTLSAILMTLFLFISCNNSGKDGNTSANSADESVKGPNLTEISKKITESNAVVLAVK
EIETLLASIDELATKAIGKKIDNNAGLGAEVGQNGSLLAGAYAISTVIIEKLSTLKNVEE
LKEKITKAKDCSEKFTKKLKDSHAELGKKDASDDDAKKAILKTNQANDKGAKELKELFEA
VESLSKAAKEMLNKSVKELTSPIVAESPKNP
>gi|219723622|ref|YP_002477147.1| hypothetical protein Bbu156a_F19 [Borrelia burgdorferi 156a]
MVKAAQAATAASGGNTEMIGKVVKAAANTAAKGGEETSVNGIASGIKGIVAAAEKAGEEG
KLKSEAVAAGDGEANADAGKLFAAKKANDGGGDAAAAEKAAAAVSAVSGKQILKAIVDAA
GKEEKKGVDDVKDATNPIDAAIGSTGDNKDAAAFNNNGMKKNDQIAAAIVLRGMAKDGEF
ALKNAEHDKAEKGLKSTVESAVNKTVVDGSEEMVKAATEAATAASGGTGEMIGKVVKVNA
AAAKGGEETSVNGIASGIKGIVEAAEKAGEEGKLESEAAAAGAGEANADAGKLFAKKKAD
DDNGGGGAADAEKAAAAVSAVSGKQILKAIVDAAGKEEKKVADVKDATNPIAAAIGSTDD
NKNAAAFDKDGMKKNDQIAAAIVLRGMAKDGEFALKNDADNAEKGLKSTVESAVNKTVVA
VVRRNGKSCSGCCCWCC
>gi|116006739|ref|YP_787923.1| KfrA [Bordetella pertussis]
MAITKEQIFAVADELDAAGQNPTLANVRKLLGSGSFTTISEAMNEWRARKASQTAPIREP
APQAITDKLAELGGDLWAVALEMANNRLAAEREALEAVRQETEAARQEAAELADQLTGEL
DEAKARIAALEAAEAATKGEVEELRAKLAAASERAATAEARAGELRTELDHAHQEARQAR
VERDKAQEKAATSADQVEALRADLAAANSRTAEIERRAGELRADLERARAEQAEQRKAIE
AASAERDQAKRDAAQAREEAAALRGRLEALESVMAQGRVDPNGAGRKKT
>gi|169546538|ref|YP_001711977.1| hypothetical protein pVM01_p128 [Escherichia coli]
MSVTESKVKTERKSSRKPAKTQETVLSALLAETAEVSVPLASLIKSPLNVRTVPYSAESV
SELAESIKGVGLLQNLVVHALPGDRYGVAAGGRRLAALNMLAERNILPADWPVRVKVIPQ
ELATAASMTENGHRRDMHPAEQIAGFRAMAQEGKTPAQIGDLLGYSPRHVQRMLKLADLA
PVILDALAEDRITTEHCQALALENDTERQVQVFEAACQSGWGGKPEVQTIRRLVTESEVA
VAGNSKFRFVGADAFSPDELRTDLFSDDEGGYVDCVALDAALLEKLQAVAEHLREAEGWG
WCAGRMEAVGECREDARAYRNLPQPEAVLTEAEEERLNELMARYDALENQCEESDLLEAE
MKLMRCMAKVRAWTPEMRAGSGVVVSWRYGNVCVQRGVQLRSEDDVADDADRTEQMQEKA
SVEEISLPLLTKMSSERTLAVQAALMQQPDKSLALLAWTLCLNVFGSGAYSKPAQISLEC
KHYSLTSDAPSGKEGAAFMALMAEKARLAALLPEGWTRDMTTFLSLSQEVLLSLLSFCTA
CSLNGVQTRECGHTSRSPLDSLETAIGFHMRDWWQPTKANFFGHLKKPQIIAALNEAGLS
GAARDAEKMKKGDAAEHAEHHMKDNRWVPGWMCAPHPQTDTTERTDNLADAA
>gi|220915075|ref|YP_002490383.1| efflux transporter, RND family, MFP subunit [Methylobacterium nodulans ORS 2060]
MRRTSRILLGLAVATPGALLLAGTGGAPARPDPDQPVKPLAVETSRVSDTPLGRGVTAVA
SLRAVQQVTLSPEVDGRVVAIHFQEGARVEAGAPILDLFRDPQQAELNRSRAEETLARLQ
LDRARALLQREATAQAEVDRRQAGLDQAVAQRQAAEAALAQRVVRAPFAGELGLRRTDPG
HYLRAGDPIVTLTALDALYVDFAVPQRYLADLREGQAVEVASDAAGGRTVLARLDTIEPQ
IDPGTRNIRLRARLDNRDRSLRPGASVTATLRFAPERGVVTVPETAIVASAATDTAFVVR
DLDADGHGHVAQVSVTTGRRSEGRIVVSAGLEPGEVVVTAGQLRLSPGQPVRLEARHAAS
AAPEPALR
>gi|116687267|ref|YP_840513.1| hypothetical protein Bcen2424_6891 [Burkholderia cenocepacia HI2424]
MRKATSRNRRPLTRAQLLPIPAAELRRIQLTHHVALAALRNASDDVAQLATLLNAIYLAY
FLDPNEAAPYRRAEAVLHDCADRAERGESGSLTDLERAAVEHVLARLDAQLAAVPMHRYV
AAFERLQRVTTADTVVSPIPAG
>gi|241258763|ref|YP_002978647.1| ABC transporter related [Rhizobium leguminosarum bv. trifolii WSM1325]
MSGIFCSLRQLSVTYGRGAAAALDSVDLDIAAGERLAIIGESGSGKSTLARALAGLLPEG
AKVRGEMLWPALGHPPRPGRDFGFVFQDPGSSLNPVLTIGEQIAEGARRHLGLSSKQAYA
RAEELLERVRIPQPDKAMRAFPHQLSGGQRQRVAIAAAIAARPALLIADEATSALDVVVQ
AEIVRLLDGLVREDGMTLLFITHDIALVSGFVDRVAVFRNARLVEAGPVRSVLSAPKSDY
TAALIASHRDLATPPLIAEELP
>gi|220919773|ref|YP_002495076.1| protein of unknown function DUF1612 [Methylobacterium nodulans ORS 2060]
MRSPYAVDKLFTAATWRRLAGPAERAAEALLRLDERLARTEPALADGVRARAHFVDAQAA
LGLEGRLVLMEDLVLHDAAMPVRRPTPELGRAAHILATRRRIAAARPDWPFAREGWSALF
GAAGRDPDGTEAPLGSPSTETPRRGDATEPQPWARPRFGQDSFDDEDDGATSSGDEDELW
TADEASDSAFADIDQLLARSRRTLAEFNDLTTDEGRAVLRVRDPQYGEAERLAAWRRIAL
KDVQELPTVLAAAVALDAWFALDPSERQPFLGPLLAAALLHQRGTARHHLPALALGLRES
RTRWLTVHPAPERLGAILRAVEAAAHAAGRDLDRLSLARELMLRRAQAKRRTSRLPQLVE
VFLASPLVTVQSAAQRLGTSAQAIEAMLADLGPACPRELTGRRRYRAWGIV
>gi|126464892|ref|YP_001041868.1| GntR domain-containing protein [Rhodobacter sphaeroides ATCC 17029]
MGRQEARDRLWRILEERAPAAGDRLPPERALKDLVGCSRETLRTALAALEAEGRIWRHVG
QGTFRGRAPLGRPVRDALLLEAATPADLMDARRLLEPPVAAAAAARRSAEDVALLRRRLA
EGRAARDRAACERADDAFHRAIAEVARNPLLIALLRHFSGARCRAVWQREWDRTYRRVGV
EEFTHAHVDQHARVVEAIAAGDGPAAHRAMATHLATICAAMGLPPAPEAAEG
>gi|187734500|ref|YP_001883246.1| IS66 family element, transposase [Shigella boydii CDC 3083-94]
MSGSLPDDINALKRLLAEQEALNRALLEKLNEREREIDHLQAQLDKLRRMNFGSRSEKVS
RRIAQMEADLKALQKESDTLTGRVDDPAVQRPLRQTRTRKPFPESLPRDEKRLLPAASCC
PECGGSLSYLGEDAAEQLELMRSVFRVIRTVREKHACTQCDAIVQAPAPSRPIERGIAGP
GLLARVLISKYAEHTPLYRQSEMYGRQGVELSRSLLSGWVDACCRLLSPLEEALQDYVLT
DGKLHADDTPVPVLLPGNKKTKTGRLWTYVRDDRNAGSTLAPAVWFAYSPDRKGIHPQTH
LAGFSGVLQADAYAGFNELYRDGRITEAACWAHARRKIHDVHVRTPSALTEEALKRIGEL
YAIEAEIRGMTAEQRLAERQLKTKPLLKSLESWLREKMKTLSRHSELAKAFAYALNQWPA
LTYYADDGWAEADNNIAENALRMVSLGRKNYLFFGSDHGGERGALLYSLIGTCKLNGVEP
ESYLRYVLDVIADWPINRVGELLPWRVALPTE
>gi|38638574|ref|NP_943160.1| hypothetical protein ND027 [Pseudomonas sp. ND6]
MARSGVLYLHVAQAATQLVAAGHNPTIDSIRVALGGTGSKSTIAPLLKRWKAAHPGTLAQ
AELGLPAELVLALKGLYEKVQAEAAVQLQQAVAAHQAEADALQEQLQQAFVERDAQLSVQ
EQQAQALAVATTRSQGLADTLQRQEIALASLGSEKTGLEQRLADRAAEAAALTRQLQQAR
EQFEHYQASVAQQRSDERQATEQRQQRLEHELAALRQRLLAQQTRLGELQAQEQRLVQDH
DRLESTLLTTQATLAQSQIAHEHVLLQFTDLQQSHQALEQRHGQGEQRLAETRTYLAVNE
RERSLLAERLSQTESQLSQLATEKQLLVQDNAVLSSQLAESRAMKPKTC
>gi|49234744|ref|YP_025453.1| hypothetical protein pBLTVA-1_01 [Beet leafhopper transmitted virescence phytoplasma]
MKTKTNKKNNKSALAAICISLLSLLMNLGSLAIQILGALLSIILPLIIFAGIWLLMQALH
LVKKPFNKPSSHNPTTNEIRVSQKESQLATKKLQEAYNNNFAIDSIVLLKQEALKQMALQ
KPTVITNNQSVIETKKQYQPSTNNDNTKSGLTNEEIMTFVGYGALALGIGAVAVASGGSA
LPLLALL
>gi|148244120|ref|YP_001220355.1| hypothetical protein Acry_3620 [Acidiphilium cryptum JF-5]
MAKNSRDGNRERAARRRAALAERGIKQVLLMAPEQAHPLLKHAASLMTRDDDPLEPRAAL
RRAGGANEPEPGDASPGLAAELEAAKARIAEIERQAEAQRVMADDAAERQRRLLEVEQEK
ARASAEEAQKAARSAQAAEGRAAEALRRAEKAEAAISQAKTMPGIKGRLVRWLAGDVLPD

>gi|49234748|ref|YP_025457.1| hypothetical protein pBLTVA-1_05 [Beet leafhopper transmitted virescence phytoplasma]
MKTKTNKKNNKSALAAIWISLLSLLMNLGSLAIQILGALLTAILPLIIFAGIWLLMQALH
LVKKPFNKPSSHNPTTNEIRVSQKESQLATKKLQEAYNNNFAIDSIVLLKQEALKQMALQ
KPTVITNNQSVIETKKQYQPSTNNDNTKSGLTNEEIMTFVGYGALALGIGAVAVASGGSA
LPLLALL
>gi|99078051|ref|YP_611309.1| acyl-phosphate glycerol-3-phosphate acyltransferase [Ruegeria sp. TM1040]
MLPALETTLPLLLFWGGIGYLLGSVPFGMVITRAFGLGNLREIGSGNIGTTNVLRTGSKA
AAAATLLLDGGKGAAAVLLARALAGEDAAQLAGLLAFLGHCFPVWLGFKGGKGVATFLGL
MLALAWPVGIACCLTWLGVAVLRRISSLAALCAAVAAPVWCLLLGAPQAAVLSALLALVI
LWRHRENIARLRAGTEPKIGQK
>gi|258513065|ref|YP_003189322.1| hypothetical protein APA01_41560 [Acetobacter pasteurianus IFO 3283-01]
MQFTFDTILFLISSAFVAGGIDALAGGGGLVTIPALMAAGIPPVSALATNKLQSTIGTSS
AFLTFLRAGHVDIRQFVLPAIGAFLGALAGATVVQFVNPIFLSAIVPLLLIGMAAYFLLA
PPLSGEDRHARLGRMGITLCMTSIGFYDGFFGPGTGSFLTTVLVAFAGLGLVRAIANTKF
INLLTNVAGLTAMIVGGKVLWMLGFGMAGANILGNQVGAWLAIRYGGKGIRPLLVIMSLA
LTVKLLANPDNPLWKMF
>gi|170745364|ref|YP_001766821.1| hypothetical protein Mrad2831_6090 [Methylobacterium radiotolerans JCM 2831]
MKIRLRDHVISLHRSVIARARNAAKRTVGFATIIYISFAIIVSATTAFVIFAENYTLKDL
RQNQIRQEFEALSSLGLAKITAELGKSDVALDTLAMTDAYRFATEETSLSLARVLGNLRE
VSPAAYAVFVAFPDGSYSLARRINKQLDTTGEPIVDEQGPKFELQFTESSAAGHRVRFIY
LNADYERVVSLEPKKEYHAPQTRPWYIAGKSNSRAQLVGPYSYDDVDFVGLTLSRRSASN
NSIVFGVDITLASLSDSLRDCIFISGERIMLFDTDGQLLAEASSARQGETNDLLPLGSID
IQNKKRARMGMLARPDRTSQSSGGASSRSFRR
>gi|12084940|ref|NP_073233.1| hypothetical protein pKDSC50_p09 [Salmonella enterica subsp. enterica serovar Choleraesuis]
MSVARWLQTAPPAGSHVLLAASPGMLASLVPACHHARTSLSLKLALLGSGGQAVFLNTLG
LRPDCLLPRTASATQLKAAVSSWLRRAGLAAGDDGESLPARATGAVCHARRPLRAHGARL
GISPKTFYGHRRSALNRLELLANPVIGLPDLRRTTA
>gi|125654709|ref|YP_001033902.1| ABC cobalamin/Fe3+-siderophore transporter, periplasmic ligand binding protein [Rhodobacter sphaeroides 2.4.1]
MISRRPLLAGLVALTLPVPARATAGPRLAVIDWAAAETLIALDRPPLAISDSGYFASRMP
FDLPPGVVDIGPFWEINLEYLARLAPDRIIAPASALMMTPRIAAIAPVEIVPTETDGSRL
DLAADLARQMAATAGLAPDSAARLVAGTEAVLTTEDRRVPADRGSVLVCVPDLSGRLFTL
YGRGSLPDAVLARMGLANAWTGPVTALGTYRASLEELIRLEDATILLVEIASMRPRTERM
LRASALWRAVPAVASGRAHWIGSFYPQGALLSARHLAETVAAALMQG
>gi|186474380|ref|YP_001863351.1| hypothetical protein Bphy_7316 [Burkholderia phymatum STM815]
MSRPAAATPDQIRSTVLAMLAEAGDATPATGTRFRQLVSVRKLRARLGAGDPATLARALN
AIEAEVVRTGLAEIAIPGIPPDIAEQMRALWQAAVTVQLDDVMHLKADAQQAIAAADAAR
TDAELRVELLRQELTELRAAVAARDAELADLRAQHGVLKDRCAALDASAQEQQAQLDATA
AGRTAQEHAHREALDEAQHRYEALSRQLLQETAHQREALKKEHAQSASQLKFAERRVAAL
EAERDRLDGELLQERETRQQAVGEALALKAVNASQHAQLSELMRIVSALEAPRRAPAASP
GLATAKRTRTPARGGGTSRTKKS
>gi|241589576|ref|YP_002979601.1| amine oxidase [Ralstonia pickettii 12D]
MQKRKFIKEFLRSVSLGAIAPSELSSILFAINGASSDAVAAPDEKKPVGKPRPVDGRSTS
SRRGESVIVIGAGIAGLAAANSLVREGYSVTVLESQSSVGGRLQTDRSLGVPFDRGASWI
HGPNGNPLTTLASRAGAKTFETDDDNVVVYDLDGRAYSDDRISSAEDLYNDVLDRISDLG
DIDDSFLDVFRKNYPGYLNDRLWKYMLSAFLEFNSGGDISKLSSLYFDDDENFSGDDVII
TNGYDTIAKFLAKGILIVNNSRVVEVNYSDSEALVTVAGGAAYRASYVVVTVPLGVLKNN
IIRFTPGLPLSKVKAVSRMGMGNVNKFLLMWDEVFWDDELQYIGVTPDSRGKFNYFLNVN
KFSQSSKSLMTFAFGDYADVTERMSDRLVLDAIMGNLRAIYGNEIHNPRAMLRTSWRSDI
NSFGAYSFAANGTSSSDFDVMAESVGNRLFFAGEHTSRKYRGTVHGAYLSGVREANKISN
L
>gi|219718443|ref|YP_002474199.1| outer surface protein C (OspC) [Borrelia garinii PBr]
MKKNTLSAILMTLFLFISCNNSGGDSASTNPDESEKGPNLTVISKKITDSNAFVLAVKEV
EALLSSIDELAKGIGQKIDANGLNVAEADKNTSLLAGAYSISTLITKKLDELIKNSGELK
GEVENAKNCSDAFTNKLKDVRAQLGVQNGGATNDHAKAAILKSNPTKDKGVDELEKLFKS
VESLSKAAKEALSNSVKELTSPVVAEAPKKP
>gi|288962453|ref|YP_003452748.1| transcriptional regulator [Azospirillum sp. B510]
MARSVSIPGLASVVENTSRLLHASAHSEGLYPAQWVALRYFAEVSEAQRTASALARYQDL
AIASVARTVVTLVDKGLLTKLPNPRDARADLLELTEKGRELLKHDPRLVLERALAEVSEE
DIEAYARTATKLLQNLLEIRKGK
>gi|240142384|ref|YP_002966894.1| hypothetical protein MexAM1_META2p0709 [Methylobacterium extorquens AM1]
MAVPSRSDEQNRALLARLKPEHENLRRSHIRSEADAERAAEELARIEAEVLEKYGTTDVD
ALQSRIEAGWRRNTEAVDAYQAELERVRGAAARLDAEDRAIEAILKQPGTRIADLGRLLD
ERLGAVSAVVDEIAGAA
>gi|32470147|ref|NP_863371.1| hypothetical protein R64_p016 [Salmonella enterica subsp. enterica serovar Typhimurium]
MRKLNKKGESQYLIFTKLVLLILLANIHLKRTRIMFDVHVVLDNQIGQLALLGKTLGNKG
IGLEGGGIFTVGDECHAHFLVEQGKEAKIALEQAGLLVLAIRTPLIRKLKQEKPGELGEI
ARVLAENNINILVQYSDHANQLILITDNDSMAASVTLPWAIK
>gi|133756491|ref|YP_001096447.1| hypothetical protein NR1_p051 [Escherichia coli]
MRKLNKKGESQYLIFTKLVLLILLANIHLKRTRIMFDVHVVLDNQIGQLALLGKTLGNKG
IGLEGGGIFTVGDECHAHFLVEQGKEAKIALEQAGLLVLAIRTPLIRKLKQEKPGELGEI
ARVLAENNINILVQYSDHANQLILITDNDSMAASVTLPWAIK
>gi|226349443|ref|YP_002776557.1| hypothetical membrane protein [Rhodococcus opacus B4]
MNMWWQSRPGLVLLTEAAGLAGAIVVAAADRRKWTLAPLVLVVAAEGLRSHANVAAPGWG
GLLTAVHLAAAAIWVGALVHTVRAVRAWWGERAAVRWVLAGYTRLAVGTFLVVVATGTVS
ALLLIPFSALLSTTYGQVLVVKLVLVAAAAAGLALAARQSLHAPERTALMRRTIRAESIV
LIAVLAVSATLVSTTPAGTSPQPGPPAPTGPVLPLGALAGQIGLSVAASDGQLVVRLSTP
RRGDYYAPEPGQDFSLTGRIDAAGTDGAPLDLRGCGPGCFVAPASWQGGDNVLTLGAAAQ
GWQGGTVSLLAPWPTGPGGDDLARAVAATHAHGT
>gi|157418184|ref|YP_001481256.1| EitB [Escherichia coli APEC O1]
MSVGAIETCRSILLTGWCVLAAIVLALVIAVGVSVGELAIPLQNVFYAISNRTGLTAEPL
NRIYESVIWDFRLSRALVAACCGAGLAICGVVLQSLLKNALAEPYVLGVSAGASTGAVSI
VVLGLGSGAISLSAGAFAGAFAAFAFVALLTNGARGGNERTILAGVAASQLFNAITAYTI
STTASAQQARDVMFWLLGSFSGVRWPEFQLVIVVVLAGLAVCLWYARALDAFTFGDDAAA
SLGIAVPRVRLILFTTAALITATIVSMAGSIGFVGLVVPHVMRFFFGPLHRTLLIASALA
GAILMVLADIASRLLIAPQSLPVGVVTALVGVPFFAVIIYRSRNK
>gi|16119260|ref|NP_395966.1| hypothetical protein Atu5032 [Agrobacterium tumefaciens str. C58]
MSDNTNSYGHVVGRKATIIGAVILIALILIVLRVVQLDTLQDICGDDGYSGILLKRLTDC
AGLSTLGDFLAGVFAPLAFIGLAATYFLQREQLRLAIEDSRKNEEARLKEAALNYASIQT
NHKIALYDKRKLVFDRLMAAGEELMANVTDDTLVNLKLAFYDAQFVYPDDVQEWILSLLE
TSFRLRMQLGFIAQNEPKRNRQSWSNQDENALLEAYDEETKCRVTLYENLRETPLYERFK
SYLKLPDSIKVYG
>gi|219872405|ref|YP_002476892.1| vls recombination cassette Vls2 [Borrelia garinii PBr]
MLTEIAKAAQGIAGKIEGADEIGKVENNNAGAADAGSVNGIAQGMKAIVEAAKKGGVELK
DTGDGGAANGNAGKVFAGGAAGDADAADKAAAAVSKASGEQILNAIVETADGDKEGKKAS
DAQNPIDAAIGTADDAAAFHNNMQKNAKVAAAIVLRGMAKNGKFALGGDN
>gi|222481341|ref|YP_002567577.1| cobalamin (vitamin B12) biosynthesis CbiX protein [Halorubrum lacusprofundi ATCC 49239]
MTADATSTPVSLDDEAVLLVGHGSRREKSNEQVRELAADLEGRLGVPVDAGFLELAEPDI
ADAIGGLAASVSRVTLVQLSLFAASHVKNDVPLAVQQARDAHDDLTVHNGAHLGVHPALV
DLLDDRARAVETELGVDRDDDDVAVVLCARGSSDPDANSDAHKLARLLYEGREFARVDTA
FVGVTEPLLEDALHGVAKSRPDAVVVLPYMLGDGVLTGRIRDGADEFHAEYPYVDAAAGD
PLGTDPRILDVLGDRWQEARTDSVDMSCDTCKYKVELDGYEADVGGARAMLRALTHQETH
ADRDDVDDDPHVHDAPEKHVAVCTNQTCAADGAPAVLEGLRQAARDSEECDARITRSSCL
GRCGDGPMVAVYPDGVWYGDVDGDDADRIVSSHLDRDRIVSDLVDQTL
>gi|188591441|ref|YP_001796040.1| putative Histone-like DNA-binding protein [Cupriavidus taiwanensis]
MATKAKPVAKTATKTAAKKAAPAKKAAPAKKAAAAAPVAKPLKDTFNKSSLLAHLVAQTE
LDKKTVQTVLAHLENTVLSAVHKKGAGEFTLPGLFKVSAIQVPATKKRFGKNPFTGQEQW
FAAKPASVKVKVRPLKKLKDAAA
>gi|225621588|ref|YP_002723884.1| vls recombination cassette Vls3 [Borrelia burgdorferi 118a]
MIEAAGGEVKIGEVGTAANKGAAADQESVNGIADGMKEIVDAGGKDALKAAGAAAAGGGG
DNAGAGKLFGGAAGADGASDNDIGKAAAAVNAVSGEQILKAIVDAAAGGNKVGAAAGAAD
NPIAAAIGTNDAQGGGADFGAGGKDALKAAAVGGDKVGKAAGAATNPIAAAIGTNAQGAD
FAGGMQNSSEKIAAAIVLRGMAKDGKFSLADHNNNDQKAKVKSVVHQRRW
>gi|238029058|ref|YP_002913283.1| hypothetical protein bglu_4p0890 [Burkholderia glumae BGR1]
MLVWIGVHLPRLTLESFRPLSPEPSSNDVDGLVVLEQDRVVALDRAARELGVTLGMRRGG
VLTLAANARICLRDTAREDELLRGVAYALLQFTPSVVLEAEAVVLLDVTASLRLFGGIRA
LRRRVRQLVASFGLTAAVSLASTGAAAWTLARGLRGGTALTPRSLRRALARAPLAVAPPA
RRYAEWFDELGCSTLADLQRLPRAGLKKRCGPALLDWLDHVAGSAPTAYEWLEAPPAFDV
RIELPDRVEHADALVFAAHRLVLQLTGWLAAKQLDVCAFVLKLEHERGRDAIAPTELEIV
LGAPTRFEEHLMRLVKERLGRLELPTPAIAIALHAHRVQAAAAPSETLFPEPGGTPQDHA
RLLELLTARLGAENVLTPAPAADFRPEVAAQWVPLEQRKKAAPAPADLPRPAWLLEAPVQ
LLMRANRPFYGTPLRMMSSGERIECGWEDGQAVTRDYFVAEDDHGVCYWLFRERVSARDE
REPRWFLHGLFG
>gi|49176954|ref|YP_025722.1| TetA [Escherichia coli]
MSTNLSVIKNPRVQSDQRRLVRRPDVKPNIPLIVILSTVALDAVGIGLIMPVLPGLLRDL
VHSNDVTAHYGILLALYALVQFACAPVLGALSDRFGRRPILLVSLAGATVDYAIMATAPF
LWVLYIGRIVAGITGATGAVAGAYIADITDGDERARHFGFMSACFGFGMVAGPVLGGLMG
GFSPHAPFFAAAALNGLNFLTGCFLLPESHKGERRPLRREALNPLASFRWARGMTVVAAL
MAVFFIMQLVGQVPAALWVIFGEDRFHWDATTIGISLAAFGILHSLAQAMITGPVAARLG
ERRALMLGMIADGTGYILLAFATRGWMAFPIMVLLASGGIGMPALQAMLSRQVDEERQGQ
LQGSLAALTSLTSIVGPLLFTAIYAASITTWNGWAWIAGAALYLLCLPALRRGLWSGAGQ
RADR
>gi|31795154|ref|NP_858012.1| KfrA protein [uncultured bacterium]
MAISKEQIFAVADELDAAGQNPTLANVRKQLGSGSFTTISEAMNEWRARKASQAAPIREP
APQAITDKLAELGGDLWAVALEMANNRLAAEREALEAVRQETEAARQEAAELADQLTGEL
DEAKARIAALEAVEAAAKGEADELRGKLAATSERAATAEARAGELRTELDHAHQEARQAR
AERDKAQERATASADQVEALRADLAAANSRTAEIERRAGELRADLERANQATDQARAAQA
EQRKATEAAAAERDQVRAELVKVQAKAEAAEQAHQEQRKAMAAEAHRQAERLTAAQGERD
QAKRDAAQAREEAAGLRGRLEALETVMAQGRAADPTSGGRKKT
>gi|72384247|ref|YP_293600.1| hypothetical protein Reut_D6443 [Ralstonia eutropha JMP134]
MAISKEQIFAVADELDAAGQNPTLANVRKQLGSGSFTTISEAMNEWRARKASQAAPIREP
APQAITDKLAELGGDLWAVALEMANNRLAAEREALEAVRQETEAARQEAAELADQLTGEL
DEAKARIAALEAVEAAAKGEADELRGKLAATSERAATAEARAGELRTELDHAHQEARQAR
AERDKAQERATASADQVEALRADLAAANSRTAEIERRAGELRADLERANQATDQARAAQA
EQRKATEAAAAERDQVRAELVKVQAKAEAAEQAHQEQRKAMAAEAHRQAERLTAAQGERD
QAKRDAAQAREEAAGLRGRLEALETVMAQGRAADPTSGGRKKT
>gi|49176866|ref|YP_025368.1| transcriptional regulator [Ralstonia eutropha JMP134]
MAISKEQIFAVADELDAAGQNPTLANVRKQLGSGSFTTISEAMNEWRARKASQAAPIREP
APQAITDKLAELGGDLWAVALEMANNRLAAEREALEAVRQETEAARQEAAELADQLTGEL
DEAKARIAALEAVEAAAKGEADELRGKLAATSERAATAEARAGELRTELDHAHQEARQAR
AERDKAQERATASADQVEALRADLAAANSRTAEIERRAGELRADLERANQATDQARAAQA
EQRKATEAAAAERDQVRAELVKVQAKAEAAEQAHQEQRKAMAAEAHRQAERLTAAQGERD
QAKRDAAQAREEAAGLRGRLEALETVMAQGRAADPTSGGRKKT
>gi|34500536|ref|NP_904307.1| KfrA [Delftia acidovorans]
MAISKEQIFAVADELDAAGQNPTLANVRKQLGSGSFTTISEAMNEWRARKASQAAPIREP
APQAITDKLAELGGDLWAVALEMANNRLAAEREALEAVRQETEAARQEAAELADQLTGEL
DEAKARIAALEAVEAAAKGEADELRGKLAATSERAATAEARAGELRTELDHAHQEARQAR
AERDKAQERATASADQVEALRADLAAANSRTAEIERRAGELRADLERANQATDQARAAQA
EQRKATEAAAAERDQVRAELVKVQAKAEAAEQAHQEQRKAMAAEAHRQAERLTAAQGERD
QAKRDAAQAREEAAGLRGRLEALETVMAQGRAADPTSGGRKKT
>gi|84310669|ref|YP_446999.1| KfrA coiled-coil protein [uncultured bacterium]
MAISKEQIFAVADELDAAGQNPTLANVRKQLGSGSFTTISEAMNEWRARKASQAAPIREP
APQAITDKLAELGGDLWAVALEMANNRLAAEREALEAVRQETEAARQEAAELADQLTGEL
DEAKARVAALEAVEAAAKGEADELRGKLAATSERAATAEARAGELRTELDHAHQEARQAR
AERDKAQERATASADQVEALRADLAAANSRTAEIERRAGELRADLERANQATDQARAAQA
EQRKATEAAAAERDQVRAELVKVQAKAEAAEQAHQEQRKAMAAEAHRQAERLTAAQGERD
QAKRDAAQAREEAAGLRGRLEALETVMAQGRAADPTSGGRKKT
>gi|115345496|ref|YP_771681.1| hypothetical protein Bamb_6604 [Burkholderia ambifaria AMMD]
MAISKEQIFAVADELDAAGQNPTLANVRKQLGSGSFTTISEAMNEWRARKASQAAPIREP
APQAITDKLAELGGDLWAVALEMANNRLAAEREALEAVRQETEAARQEAAELADQLTGEL
DEAKARVAALEAVEAAAKGEADELRGKLAATSERAATAEARAGELRTELDHAHQEARQAR
AERDKAQERATASADQVEALRADLAAANSRTAEIERRAGELRADLERANQATDQARAAQA
EQRKATEAAAAERDQVRAELVKVQAKAEAAEQAHQEQRKAMAAEAHRQAERLTAAQGERD
QAKRDAAQAREEAAGLRGRLEALETVMAQGRAADPTSGGRKKT
>gi|10955186|ref|NP_044215.1| KfrA [Enterobacter aerogenes]
MAISKEQIFAVADELDAAGQNPTLANVRKQLGSGSFTTISEAMNEWRARKASQAAPIREP
APQAITDKLAELGGDLWAVALEMANNRLAAEREALEAVRQETEAARQEAAELADQLTGEL
DEAKARVAALEAVEAAAKGEADELRGKLAATSERAATAEARAGELRTELDHAHQEARQAR
AERDKAQERATASADQVEALRADLAAANSRTAEIERRAGELRADLERANQATDQARAAQA
EQRKAEVAAAERDQVRAELVKVQAKAEAAEQAHQEQRKAMAAEAHRQAERLTAAQGERDQ
AKRDAAQAREEAAGLRGRLEALETVMAQGRAADPTSGGRKKT
>gi|32455799|ref|NP_862451.1| KrfA protein [Pseudomonas sp. ADP]
MAISKEQIFAVADELDAAGQNPTLANVRKQLGSGSFTTISEAMNEWRARKASQAAPIREP
APQAITDKLAELGGDLWAVALEMANNRLAAEREALEAVRQETEAARQEAAELADQLTGEL
DEAKARVAALEAVEAAAKGEADELRGKLAATSERAATAEARAGELRTELDHAHQEARQAR
AERDKAQERATASADQVEALRADLAAANSRTAEIERRAGELRADLERANQATDQARAAQA
EQRKATEAAAAERDQVRAELVKVQAKAEAAEQAHQEQRKAMAAEAHRQAERLTAAQGERD
QAKRDAAQAREEAAGLRGRLEALETVMAQGRAADPTSGGRKKT
>gi|186471623|ref|YP_001862941.1| hypothetical protein Bphy_6884 [Burkholderia phymatum STM815]
MLALEEFESSTRLSPMGLSINLSTETDMVDPTTLFEASTALAETVSKLGILEAVKKKLAS
QPDVAATKLAGALAELQKTFLAFDAEVVPYLAIYLERGEERQDLTETVRYELKRQYRKDV
NLLYSLEGGAALVRASAARGHCGRIGNIYDVYLNPWFKKVVHLNESERAALKDLFDRLRF
GDNEIVLLIERSAMWLGNSAREVLDHVENGDLNLANDTIASARKQILPVRKSLSDALNRI
RKLEADFIEISGVV
>gi|219723626|ref|YP_002477146.1| borrelia lipoprotein [Borrelia burgdorferi 156a]
MVKAAQAAAAGAANGGNTEIGKVVKVTGATAAKGGDATSVNGIASGIKGIVTAAEKAGKE
GKLESEEVAGAGEANADAGKLFAKKKANDGGGDAAAAEKAGKEGKLESEEVAGAGDGNED
AGKLFAKKKNDAANGGGDAAAAEKAAAAVSAVSGKQILKAIVDAAEKAGAGVEDVKDAKN
PIDAAIGSTGENKNAAAFDKMKKNDQIAAAIVLRGMAKDGEFALKNADAANAEKGLKSTV
ESAVNKTVSGWLEEMVKAAQTAATAASGGKEDMIGKVVKVNAAAAKGGEEKSVNGIAGGI
KGIVAAAEKAGEEGKLKSEAAAGEANADAGKLFATKKKADEADGGGAGDAEKAAAAVSAV
SGKQILKAIVDAAGKAGEKKGVDDVKDATNPIDAAIGSTGDNKTAAAFNKMKKNDQIAAA
IVLRGMAKDGEFALKNDADNAEKGLKSTVESAVNKTVSGWLEEMVKAATEAATAASGGNT
EMIGKVVKVNAAAAKGGEEKSVNGIASGIKGIVEAAEKAGEEGKLESEAAAGGNENAGKL
FAAKKKDEGGGAGDAEKAAAAVSAVSGKQILKAIVDAAKGEEKKGVADVKEATNPIDAAI
GSTGGDKAAAAFSKDGMKKNDQIAAAIVLRGMAKDGEFALKNNANNAEKGLKSTVESAVN
KTLCRGMVRRDGKSCY
>gi|121582604|ref|YP_974133.1| hypothetical protein Ajs_4307 [Acidovorax sp. JS42]
MAITKEQIFAVADDLDAAGQNPTLASVRKQLGGGSFTTISEAMNEWRARKASQAAPIREP
APASITEKLAELGGDLWAVALDMANNRLAAEREALEAVRQETEAARQEAAELADQLTVEL
DEAKGRIAALEAAEATAKAEAEALREKLAAAGEKAATAEARAGELRTELDHAHQEARQVR
SERDKAQEKAAASADQVEALRAELAAANSKATEVERRAGELRADLERANQAATEQQKAAQ
ALAGQLDQVRGELAKVQAKADAADQAHQEQRKQIAAEAHRQAERLTATQAERDAARKEVS
QAREEAATLRGRLEALETVMAAGKGKGKGDSTRNA
>gi|222102268|ref|YP_002546858.1| hypothetical protein Arad_12423 [Agrobacterium radiobacter K84]
MTRPYLALGLAGPHLVELTESRALLSRWDALAVAFSVLGIDRVDGSAPAPVTLTSSAVGA
TLASATKYGRFFITASPQRDHPYNIARRVASLAHLSRGRSGLLIGVRDAYAPEGPKDAPA
WGGAGLGGGAPLNAQTAYDAARAVRALEQSWPHDSIIGNRETGILVESNRIVHVDIDNSF
SIAGPLNAPEPATGASVISWYAATVADVPPVGGNDPIELVFGAAGSVPVVALGEEPPVGA
VAGVVLRAGLEQSVGNLLDTAERWLADGFAPIALGGSLRVALNLPAPAALPPTARAAFPL
PQPHVSL
>gi|9507701|ref|NP_053013.1| hypothetical protein pNZ4000_08 [Lactococcus lactis subsp. cremoris]
MTDQTLISGAPRVKLKWYQVIDPITKLLFILDMTLLSFASTNLLLQAGLILVATLLLLFS
KLSSTTFKALGFSLFLIGTMLIIQGLFYSRNQTVLFSVLGVSFYKEGLIYATTLGCRVLV
IILTSGFFMVTTMISENAAYLELSGLSYKTVYVLISVCYILPEMMRNMRKIQQAQKVRGT
NPQKTLIQKLKSVLPVLIPLVIKTLDQAMARSISLQLRGFDNLNRTVRTSQRVYRLSRTL
HIGLTGLAILLIGWKIWTKINGL
>gi|146322276|ref|YP_001174688.1| transport protein [Lactococcus lactis]
MNLAVNNTSLFLAAMLVLVALGISLWQKLGLDRDIVIGVVRAVVQLFIVGYLLKYIFRVN
NLWLTLAMMGFIIFNAAWNAKKRGPGIDHALAISLLAIFVSTGVTLGVLVLSGAIKFVPS
QMIPISGMIASNSMVAIGLAYRSLNSQFHDQRQGVLERLALGAGLLDASIAIVREAIRTG
MSPTIDSAKTVGLVSLPGMMSGLIFAGVNPVRAIKYQIMVTFMLLSATSLGSIIACYLAY
RNFYNEQKQLK
>gi|224796532|ref|YP_002641490.1| vls recombination cassette Vls9a [Borrelia valaisiana VS116]
MLKDVEAARDGAANKDAGKLFKTTGGGGLADAAAVAKAAAAVSAVSGKQIIKAIVDAAGE
DQQAGEKAAEAANPIAAAIGTNRDAGAGFNNGRMQNNGKIAAAIVLRGLAKDGKFAASND
NGAKKESVNSVVESAVGEMSTWLEDMIKAAAGDAANGAAGKEANKESVKEIAKGIKGIVD
AAGKSGGNALKDVVAAGDNDANKDAGKLFKTHAALDDVAAVAKAAAAVSAVSGKQIIKAI
VDAAGAGADQQGAEAAQATNPIAAAIGTDRDNAAAGFNAMQNNGKIAAAIVLRGLAKDGK
FAANNNNGGKAVNVNSVVGEMSAWLEDMIKAAGDAIKGAAAGPIGNAANEQGKEANEESV
NGIAKEIKGIVDAAGKAGGKDGNGLKDVEAVNDGNANADAGKLFKTRAGGGLAAGDVAKA
AAAVSAVSGKADNKSDC
>gi|284176291|ref|YP_003406568.1| putative PAS/PAC sensor protein [Haloterrigena turkmenica DSM 5511]
MSDGTATVAGDVLRVLVVGDARRVDAATDALSSQLESISIVRERTLATALERLAQLAIHC
VVCPFETGADPSPLAAVRDRDGEVPVVAVVDGAAADGRAAEAALEAGATDVVEADDPPSL
VATRVRNLADRYRLETAPERRDGSVLERSDALVWVVDADGDLETVSSAVEPRLGYTPTEL
ERTPLTRLVHPEDRESATDLLETAAATAFGTTERGTVRIGHADGTWRVYDLRCTNRLGDR
DVDGLVCTLEPASVRESDGPARRALDRFDEAVFSLGPAWELRYANAAADRLFDADGSAEP
GTIVWDLLDDAVRGRFAERFQEAAATEQVVTFETPYSSLESRLSVSVHPGANGVTVYARE
ADPAASPVDRERLDLLESVVDAVEDGLVVLEGSTIRFASAGLFESADAEPLVGRELDALF
DDALAAAVRERASATVARWMEPLSGTLALDGRAVDVFVTPLSDDRVLCVVRDRRRSAAAA
LSTVGETVATIRAADSPGAVRRATVDAALTCAGADLAAWYLREDDRLRPAAVETASTAGS
VDLPPIDPAETELLERLAEAETATEDEPGFETDTDAAGPAVAFDRSELESVLANAGIRAE
RVVAVPVGDRGVVLATSTEPMAFGERDRLPLETVVAAAATALEALEGAAAVRSCRTDLER
LEYVVDRCRRLREIERTLLAGETRREIESSLCEALVSLSLDEEPGAIDLAWIGDVSAGSD
HITPDAWAGRNGDAIESMSVPMDGDDESTHPTARAATALEPTAAVDIDADDHADETTGAW
DRRTAEREFRSALSVPLAIDDFCYGTLTVYAEQPVAFDDATRAVCTHLAAVASHAIAAVE
RKRALLSERVTELEIVLQGADEPLSAVAHRLERRLDVEAVVPRSSAGSTVFCTATDVTED
ALRAAVEPVSGVESGRLVGERPDASLLELVLTTSTLATTLAEHGGVLRSVVPVDDRTRLV
VDLSSTVDVRSFVGLIERRQPGANLVARRERDRSVQPARAFDTELRARLSERQLRTLETA
YYGGFFEWPRESTGEEIADSLGVSQPTFSRHLRLAQRKVFALLFDERPDAAEE
>gi|190571926|ref|YP_001967650.1| KfrA [Comamonas testosteroni CNB-1]
MAITKEQIFAVADELDAAGQNPTLASVRKQLGGGSFTTISEAMNEWRARKASQAAPIREP
APAAITEKLAELGGDLWAVALEMANNRLAAEREALEAVRQEMEAARQEAAELADQLTGEL
DEAKGRIEALEAAETDAKGEAGALREKLAAASERAATAEARAGELRTELDHAHQEARQAR
AERDKAQEKAAASADQAEALRADLAAANSRATEIERRAGELRADLERANQATDQARAALA
EQQKATEAAAGQLDQVRGELAKVQAKAEAEREAHQEQRKAAAAEAHRQAERLTATQAERD
AARKEASQAREDAATLRGRLEALETVMAQEKGKTGGAKKT
>gi|133756190|ref|YP_001096340.1| putative mercuric reductase [Escherichia coli]
MSTLKITGMTCDSCAVHVKDALEKVPGVQSADVSYAKGSAKLAIEVGTSPDALTAAVAGL
GYRATLADAPSVSTPGGLLDKMRDLLGRNDKTGSSGALHIAVIGSGGAAMAAALKAVEQG
ARVTLIERGTIGGTCVNVGCVPSKIMIRAAHIAHLRRESPFDGGIAATTPTIQRTALLAQ
QQARVDELRHAKYEGILEGNPAITVLHGSARFKDNRNLIVQLNDGGERVVAFDRCLIATG
ASPAVPPIPGLKDTPYWTSTEALVSETIPKRLAVIGSSVVALELAQAFARLGAKVTILAR
STLFFREDPAIGEAVTAAFRMEGIEVREHTQASQVAYINGEGDGEFVLTTAHGELRADKL
LVATGRAPNTRKLALDATGVTLTPQGAIVIDPGMRTSVEHIYAAGDCTDQPQFVYVAAAA
GTRAAINMTGGDAALNLTAMPAVVFTDPQVATVGYSEAEAHHDGIKTDSRTLTLDNVPRA
LANFDTRGFIKLVVEEGSGRLIGVQAVAPEAGELIQTAALAIRNRMTVQELADQLFPYLT
MVEGLKLAAQTFNKDVKQLSCCAG
>gi|145301299|ref|YP_001144139.1| putative mercuric reductase [Aeromonas salmonicida subsp. salmonicida A449]
MSTLKITGMTCDSCAVHVKDALEKVPGVQSADVSYAKGSAKLAIEVGTSPDALTAAVAGL
GYRATLADAPSVSTPGGLLDKMRDLLGRNDKTGSSGALHIAVIGSGGAAMAAALKAVEQG
ARVTLIERGTIGGTCVNVGCVPSKIMIRAAHIAHLRRESPFDGGIAATTPTIQRTALLAQ
QQARVDELRHAKYEGILEGNPAITVLHGSARFKDNRNLIVQLNDGGERVVAFDRCLIATG
ASPAVPPIPGLKDTPYWTSTEALVSETIPKRLAVIGSSVVALELAQAFARLGAKVTILAR
STLFFREDPAIGEAVTAAFRMEGIEVREHTQASQVAYINGEGDGEFVLTTAHGELRADKL
LVATGRAPNTRKLALDATGVTLTPQGAIVIDPGMRTSVEHIYAAGDCTDQPQFVYVAAAA
GTRAAINMTGGDAALNLTAMPAVVFTDPQVATVGYSEAEAHHDGIKTDSRTLTLDNVPRA
LANFDTRGFIKLVVEEGSGRLIGVQAVAPEAGELIQTAALAIRNRMTVQELADQLFPYLT
MVEGLKLAAQTFNKDVKQLSCCAG
>gi|221218602|ref|YP_002527560.1| putative mercuric reductase [Escherichia coli]
MSTLKITGMTCDSCAVHVKDALEKVPGVQSADVSYAKGSAKLAIEVGTSPDALTAAVAGL
GYRATLADAPSVSTPGGLLDKMRDLLGRNDKTGSSGALHIAVIGSGGAAMAAALKAVEQG
ARVTLIERGTIGGTCVNVGCVPSKIMIRAAHIAHLRRESPFDGGIAATTPTIQRTALLAQ
QQARVDELRHAKYEGILEGNPAITVLHGSARFKDNRNLIVQLNDGGERVVAFDRCLIATG
ASPAVPPIPGLKDTPYWTSTEALVSETIPKRLAVIGSSVVALELAQAFARLGAKVTILAR
STLFFREDPAIGEAVTAAFRMEGIEVREHTQASQVAYINGEGDGEFVLTTAHGELRADKL
LVATGRAPNTRKLALDATGVTLTPQGAIVIDPGMRTSVEHIYAAGDCTDQPQFVYVAAAA
GTRAAINMTGGDAVLNLTAMPAVVFTDPQVATVGYSEAEAHHDGIKTDSRTLTLDNVPRA
LANFDTRGFIKLVVEEGSGRLIGVQAVAPEAGELIQTAALAIRNRMTVQELADQLFPYLT
MVEGLKLAAQTFNKDVKQLSCCAG
>gi|152973637|ref|YP_001338677.1| putative mercuric reductase [Klebsiella pneumoniae subsp. pneumoniae MGH 78578]
MSTLKITGMTCDSCAVHVKDALEKVPGVQSADVSYAKGSAKLAIEVGTSPDALTAAVAGL
GYRATLADAPSVSTPGGLLDKMRDLLGRNDKTGSSGALHIAVIGSGGAAMAAALKAVEQG
ARVTLIERGTIGGTCVNVGCVPSKIMIRAAHIAHLRRESPFDGGIAATTPTIQRTALLAQ
QQARVDELRHAKYEGILEGNPAITVLHGSARFKDNRNLIVQLNDGGERVVAFDRCLIATG
ASPAVPPIPGLKDTPYWTSTEALVSETIPKRLAVIGSSVVALELAQAFARLGAKVTILAR
STLFFREDPAIGEAVTAAFRMEGIEVREHTQASQVAYINGEGDGEFVLTTAHGELRADKL
LVATGRAPNTRKLALDATGVTLTPQGAIVIDPGMRTSVEHIYAAGDCTDQPQFVYVAAAA
GTRAAINMTGGDAALNLTAMPAVVFTDPQVATVGYSEAEAHHDGIKTDSRTLTLDNVPRA
LANFDTRGFIKLVVEEGSGRLIGVQAVAPEAGELIQTAALAIRNRMTVQELADQLFPYLT
MVEGLKLAAQTFNKDVKQLSCCAG
>gi|133756445|ref|YP_001096401.1| putative mercuric reductase [Escherichia coli]
MSTLKITGMTCDSCAVHVKDALEKVPGVQSADVSYAKGSAKLAIEVGTSPDALTAAVAGL
GYRATLADAPSVSTPGGLLDKMRDLLGRNDKTGSSGALHIAVIGSGGAAMAAALKAVEQG
ARVTLIERGTIGGTCVNVGCVPSKIMIRAAHIAHLRRESPFDGGIAATTPTIQRTALLAQ
QQARVDELRHAKYEGILEGNPAITVLHGSARFKDNRNLIVQLNDGGERVVAFDRCLIATG
ASPAVPPIPGLKDTPYWTSTEALVSETIPKRLAVIGSSVVALELAQAFARLGAKVTILAR
STLFFREDPAIGEAVTAAFRMEGIEVREHTQASQVAYINGEGDGEFVLTTAHGELRADKL
LVATGRAPNTRKLALDATGVTLTPQGAIVIDPGMRTSVEHIYAAGDCTDQPQFVYVAAAA
GTRAAINMTGGDAALNLTAMPAVVFTDPQVATVGYSEAEAHHDGIKTDSRTLTLDNVPRA
LANFDTRGFIKLVVEEGSGRLIGVQAVAPEAGELIQTAALAIRNRMTVQELADQLFPYLT
MVEGLKLAAQTFNKDVKQLSCCAG
>gi|160431824|ref|YP_001551938.1| putative mercuric reductase [Salmonella enterica subsp. enterica serovar Choleraesuis]
MSTLKITGMTCDSCAVHVKDALEKVPGVQSADVSYAKGSAKLAIEVGTSPDALTAAVAGL
GYRATLADAPSVSTPGGLLDKMRDLLGRNDKTGSSGALHIAVIGSGGAAMAAALKAVEQG
ARVTLIERGTIGGTCVNVGCVPSKIMIRAAHIAHLRRESPFDGGIAATTPTIQRTALLAQ
QQARVDELRHAKYEGILEGNPAITVLHGSARFKDNRNLIVQLNDGGERVVAFDRCLIATG
ASPAVPPIPGLKDTPYWTSTEALVSETIPKRLAVIGSSVVALELAQAFARLGAKVTILAR
STLFFREDPAIGEAVTAAFRMEGIEVREHTQASQVAYINGEGDGEFVLTTAHGELRADKL
LVATGRAPNTRKLALDATGVTLTPQGAIVIDPGMRTSVEHIYAAGDCTDQPQFVYVAAAA
GTRAAINMTGGDAALNLTAMPAVVFTDPQVATVGYSEAEAHHDGIKTDSRTLTLDNVPRA
LANFDTRGFIKLVVEEGSGRLIGVQAVAPEAGELIQTAALAIRNRMTVQELADQLFPYLT
MVEGLKLAAQTFNKDVKQLSCCAG
>gi|168998938|ref|YP_001688206.1| putative mercuric reductase [Escherichia coli]
MSTLKITGMTCDSCAVHVKDALEKVPGVQSADVSYAKGSAKLAIEVGTSPDALTAAVAGL
GYRATLADAPSVSTPGGLLDKMRDLLGRNDKTGSSGALHIAVIGSGGAAMAAALKAVEQG
ARVTLIERGTIGGTCVNVGCVPSKIMIRAAHIAHLRRESPFDGGIAATTPTIQRTALLAQ
QQARVDELRHAKYEGILEGNPAITVLHGSARFKDNRNLIVQLNDGGERVVAFDRCLIATG
ASPAVPPIPGLKDTPYWTSTEALVSETIPKRLAVIGSSVVALELAQAFARLGAKVTILAR
STLFFREDPAIGEAVTAAFRMEGIEVREHTQASQVAYINGEGDGEFVLTTAHGELRADKL
LVATGRAPNTRKLALDATGVTLTPQGAIVIDPGMRTSVEHIYAAGDCTDQPQFVYVAAAA
GTRAAINMTGGDAALNLTAMPAVVFTDPQVATVGYSEAEAHHDGIKTDSRTLTLDNVPRA
LANFDTRGFIKLVVEEGSGRLIGVQAVAPEAGELIQTAALAIRNRMTVQELADQLFPYLT
MVEGLKLAAQTFNKDVKQLSCCAG
>gi|194733879|ref|YP_002112925.1| mercuric reductase [Salmonella enterica subsp. enterica serovar Schwarzengrund str. CVM19633]
MSTLKITGMTCDSCAVHVKDALEKVPGVQSADVSYAKGSAKLAIEVGTSPDALTAAVAGL
GYRATLADAPSVSTPGGLLDKMRDLLGRNDKTGSSGALHIAVIGSGGAAMAAALKAVEQG
ARVTLIERGTIGGTCVNVGCVPSKIMIRAAHIAHLRRESPFDGGIAATTPTIQRTALLAQ
QQARVDELRHAKYEGILEGNPAITVLHGSARFKDNRNLIVQLNDGGERVVAFDRCLIATG
ASPAVPPIPGLKDTPYWTSTEALVSETIPKRLAVIGSSVVALELAQAFARLGAKVTILAR
STLFFREDPAIGEAVTAAFRMEGIEVREHTQASQVAYINGEGDGEFVLTTAHGELRADKL
LVATGRAPNTRKLALDATGVTLTPQGAIVIDPGMRTSVEHIYAAGDCTDQPQFVYVAAAA
GTRAAINMTGGDAALNLTAMPAVVFTDPQVATVGYSEAEAHHDGIKTDSRTLTLDNVPRA
LANFDTRGFIKLVVEEGSGRLIGVQAVAPEAGELIQTAALAIRNRMTVQELADQLFPYLT
MVEGLKLAAQTFNKDVKQLSCCAG
>gi|260752120|ref|YP_003237635.1| mercuric reductase MerA [Escherichia coli O111:H- str. 11128]
MSTLKITGMTCDSCAVHVKDALEKVPGVQSADVSYAKGSAKLAIEVGTSPDALTAAVAGL
GYRATLADAPSVSTPGGLLDKMRDLLGRNDKTGSSGALHIAVIGSGGAAMAAALKAVEQG
ARVTLIERGTIGGTCVNVGCVPSKIMIRAAHIAHLRRESPFDGGIAATTPTIQRTALLAQ
QQARVDELRHAKYEGILEGNPAITVLHGSARFKDNRNLIVQLNDGGERVVAFDRCLIATG
ASPAVPPIPGLKDTPYWTSTEALVSETIPKRLAVIGSSVVALELAQAFARLGAKVTILAR
STLFFREDPAIGEAVTAAFRMEGIEVREHTQASQVAYINGEGDGEFVLTTAHGELRADKL
LVATGRAPNTRKLALDATGVTLTPQGAIVIDPGMRTSVEHIYAAGDCTDQPQFVYVAAAA
GTRAAINMTGGDAALNLTAMPAVVFTDPQVATVGYSEAEAHHDGIKTDSRTLTLDNVPRA
LANFDTRGFIKLVVEEGSGRLIGVQAVAPEAGELIQTAALAIRNRMTVQELADQLFPYLT
MVEGLKLAAQTFNKDVKQLSCCAG
>gi|18466613|ref|NP_569421.1| putative mercuric reductase [Salmonella enterica subsp. enterica serovar Typhi str. CT18]
MSTLKITGMTCDSCAVHVKDALEKVPGVQSADVSYAKGSAKLAIEVGTSPDALTAAVAGL
GYRATLADAPSVSTPGGLLDKMRDLLGRNDKTGSSGALHIAVIGSGGAAMAAALKAVEQG
ARVTLIERGTIGGTCVNVGCVPSKIMIRAAHIAHLRRESPFDGGIAATTPTIQRTALLAQ
QQARVDELRHAKYEGILEGNPAITVLHGSARFKDNRNLIVQLNDGGERVVAFDRCLIATG
ASPAVPPIPGLKDTPYWTSTEALVSETIPKRLAVIGSSVVALELAQAFARLGAKVTILAR
STLFFREDPAIGEAVTAAFRMEGIEVREHTQASQVAYINGEGDGEFVLTTAHGELRADKL
LVATGRAPNTRKLALDATGVTLTPQGAIVIDPGMRTSVEHIYAAGDCTDQPQFVYVAAAA
GTRAAINMTGGDAALNLTAMPAVVFTDPQVATVGYSEAEAHHDGIKTDSRTLTLDNVPRA
LANFDTRGFIKLVVEEGSGRLIGVQAVAPEAGELIQTAALAIRNRMTVQELADQLFPYLT
MVEGLKLAAQTFNKDVKQLSCCAG
>gi|60115534|ref|YP_209325.1| putative mercuric reductase [Salmonella enterica subsp. enterica serovar Choleraesuis str. SC-B67]
MSTLKITGMTCDSCAVHVKDALEKVPGVQSADVSYAKGSAKLAIEVGTSPDALTAAVAGL
GYRATLADAPSVSTPGGLLDKMRDLLGRNDKTGSSGALHIAVIGSGGAAMAAALKAVEQG
ARVTLIERGTIGGTCVNVGCVPSKIMIRAAHIAHLRRESPFDGGIAATTPTIQRTALLAQ
QQARVDELRHAKYEGILEGNPAITVLHGSARFKDNRNLIVQLNDGGERVVAFDRCLIATG
ASPAVPPIPGLKDTPYWTSTEALVSETIPKRLAVIGSSVVALELAQAFARLGAKVTILAR
STLFFREDPAIGEAVTAAFRMEGIEVREHTQASQVAYINGEGDGEFVLTTAHGELRADKL
LVATGRAPNTRKLALDATGVTLTPQGAIVIDPGMRTSVEHIYAAGDCTDQPQFVYVAAAA
GTRAAINMTGGDAALNLTAMPAVVFTDPQVATVGYSEAEAHHDGIKTDSRTLTLDNVPRA
LANFDTRGFIKLVVEEGSGRLIGVQAVAPEAGELIQTAALAIRNRMTVQELADQLFPYLT
MVEGLKLAAQTFNKDVKQLSCCAG
>gi|134044799|ref|YP_001102225.1| putative mercuric reductase [Yersinia pestis biovar Orientalis str. IP275]
MSTLKITGMTCDSCAVHVKDALEKVPGVQSADVSYAKGSAKLAIEVGTSPDALTAAVAGL
GYRATLADAPSVSTPGGLLDKMRDLLGRNDKTGSSGALHIAVIGSGGAAMAAALKAVEQG
ARVTLIERGTIGGTCVNVGCVPSKIMIRAAHIAHLRRESPFDGGIAATTPTIQRTALLAQ
QQARVDELRHAKYEGILEGNPAITVLHGSARFKDNRNLIVQLNDGGERVVAFDRCLIATG
ASPAVPPIPGLKDTPYWTSTEALVSETIPKRLAVIGSSVVALELAQAFARLGAKVTILAR
STLFFREDPAIGEAVTAAFRMEGIEVREHTQASQVAYINGEGDGEFVLTTAHGELRADKL
LVATGRAPNTRKLALDATGVTLTPQGAIVIDPGMRTSVEHIYAAGDCTDQPQFVYVAAAA
GTRAAINMTGGDAALNLTAMPAVVFTDPQVATVGYSEAEAHHDGIKTDSRTLTLDNVPRA
LANFDTRGFIKLVVEEGSGRLIGVQAVAPEAGELIQTAALAIRNRMTVQELADQLFPYLT
MVEGLKLAAQTFNKDVKQLSCCAG
>gi|288962422|ref|YP_003452717.1| armadillo-like helical protein [Azospirillum sp. B510]
MGLLKKKTGSAPVPEAPAPVSPVPVSTDGPRDPLASLEDPESSVRRDAAHALGHGTAGAP
PPGAEAALARRLAVEGDAGVREAILTALARIATPDAAAALVPFLDREDAALRNAALESLQ
QMPAAVAAPALLPLLDHADPDLRIFAVQGLGGLAHPARAEWLARVMEGDRDVNVGLAAVE
ALAEAGSPEALSSLEGLARRFPDDAFVAFAVDAARSSFRDR
>gi|289937599|ref|YP_003482201.1| protein of unknown function DUF1508 [Natrialba magadii ATCC 43099]
MSLVRKRGFRTGGGGLGLLLIGISADASAPAWWPAQSPDLQSGVLATALLLIVGLVALGI
TAGSKYRTDDELEPSAAPVLPSGDDSPRTELAVRQDETGGWQWHVVQISPLATGDVGADT
QSAATTRTEQLQTAIETAGVTELPRAMVRVTESRDGEWRWSLVRADGTAVSTSNQLFEDR
DAALSAVSQLQEHGSTADLVEVEGAAITYSEEPDGWHWRLVDDERTVLATSERGFTSQDE
AADAARTFAERVTEAPLLDIETAGVELYDREDGWAWRIVDESDEIIADAAATFETRRAAE
AAAESVLPAFDSAAITVAGEPTYEHYRDESGWRWRLVDATDRVLARAPDGYSEPERTDRM
TETFSAAVPDADVVAVDDAIYECYPGAESENWSRTGSGGDTEAIDGEDAGAETQPDATTD
AWHWRLVTADREAIAASTVPYTDAAAAADAIERIREQAREAELIEFETAAFQVYEAGDGT
WRWRLLDEDGSVLADSNTDHASRSEAAEAMLTLKEQAPDADVLEIETAAFELFGTEDAEW
GWRLIDRTGTCLAAGTTTYPTRDDARRAMERLLEHVTADVQTMDQPAFQLSASHDWRWRL
VHPTGDTIAVGDDPFPTRDALADELETVRETAAAAQDVTLGEVTVQLYDSGDWHWRLLDR
DREVLAASTVSYPEREAAVGAVETLQQGIADARVFTIDDAALRLDDADGWRWELITRERD
VRAHSSEVVDTRADLVAALENVRRLAPLADSIGIGEPSFDLVETESGRWRWRLLAADGTP
VASGANTHESDSAARDTLSAVQELLDEATVREHDNVTFELCATADGWGWQLVDADGEILL
ESTQPYATRAGVREALTELKAQVVDSEFPVAE
>gi|182676916|ref|YP_001831063.1| integrase family protein [Beijerinckia indica subsp. indica ATCC 9039]
MRKSALPLPEKPLEAGTVPRLDALASILPGERREGLATQLTDEDVATLKHLVEIGMGANT
LRALASDCAYLEAWAQAATGSPLPWPVPEALVLKFLAHHLWDPIRREIDPEHGMPEGVSA
ALRASGQLRVEGPHAPATVERRLASWRTLHRWRGLEGPFTSPTLRSAWRLAVRANPRPRQ
RKSAKAVTKDVLTELLKTCHGGRLVDLRDRALLLVAFASGGRRRSEVAGLRVEQLHEEAP
VPADPLDPMSPRLPCLSIQLGRTKTSDADEDARVLLVGSPVEALRAWMKVAAITKGALFR
PIDCWDNVAPCALTPQAVNQILKQRCAKAGLDPRLFSAHGLRSGYLTEAGRAGVSLPEAM
QQSQHRSIQQAARYYNDAERRLGKAARILE
>gi|56550668|ref|YP_161734.1| putative TolA transport protein [Cupriavidus metallidurans CH34]
MPRTPTAFADAELLAITRALQQLDVAHADNRAFLRRAFDAIDRITGRTFGASVYRRLLAA
AGVARSPSGQTVAAVIAERKAQPTDAVEAERRGILDDGLRAFLHKEIRVALDETGAGAPR
LAVPATAALSATGGNTVGEGAASGILAALLTQRVATLEEENRQLRERAATAEASSRAAQD
EAASAQAALAAARAALADKEAGLVAALQAATEELARMGERQAAAERRRALETDAVRQAYR
AERDTLAGRVSFLEEELKTARAGVDAYRQALRGRPS
>gi|94152728|ref|YP_582130.1| hypothetical protein Rmet_6321 [Ralstonia metallidurans CH34]
MPRTPTAFADAELLAITRALQQLDVAHADNRAFLRRAFDAIDRITGRTFGASVYRRLLAA
AGVARSPSGQTVAAVIAERKAQPTDAVEAERRGILDDGLRAFLHKEIRVALDETGAGAPR
LAVPATAALSATGGNTVGEGAASGILAALLTQRVATLEEENRQLRERAATAEASSRAAQD
EAASAQAALAAARAALADKEAGLVAALQAATEELARMGERQAAAERRRALETDAVRQAYR
AERDTLAGRVSFLEEELKTARAGVDAYRQALRGRPS
>gi|60115574|ref|YP_209365.1| resolvase [Salmonella enterica subsp. enterica serovar Choleraesuis str. SC-B67]
MRRTKPVAAPMVARVYLRVSTDAQDLERQEAITTAAKAAGYYVAGIYREKASGARADRPE
LLRMIGDLQPGEVVIAEKIDRISRLPLPEAERLVASIQAKGASLAVPGVVDLSDLAAEAQ
GVAKIVLEAVQIMLFRLALQMARDDYEDRRERQRQGIELARQAGRYKGRRADPKRRAQVV
ALRKSGYSINKTAELAGYSAAQVKRIWAEVSQAEAKQHGAFVEDALTEADALAAVGQDER
QEERA
>gi|118601909|ref|YP_908609.1| resolvase [Photobacterium damselae subsp. piscicida]
MRRTKPVAAPMVARVYLRVSTDAQDLERQEAITTAAKAAGYYVAGIYREKASGARADRPE
LLRMIGDLQPGEVVIAEKIDRISRLPLPEAERLVASIQAKGASLAVPGVVDLSDLAAEAQ
GVAKIVLEAVQIMLFRLALQMARDDYEDRRERQRQGIELARQAGRYKGRRADPKRRAQVV
ALRKSGYSINKTAELAGYSAAQVKRIWAEVSQAEAKQHGAFVEDALTEADALAAVGQDER
QEERA
>gi|226807873|ref|YP_002791522.1| resolvase [Enterobacter cloacae]
MRRTKPVAAPMVARVYLRVSTDAQDLERQEAITTAAKAAGYYVAGIYREKASGARADRPE
LLRMIGDLQPGEVVIAEKIDRISRLPLPEAERLVASIQAKGASLAVPGVVDLSDLAAEAQ
GVAKIVLEAVQIMLFRLALQMARDDYEDRRERQRQGIELARQAGRYKGRRADPKRRAQVV
ALRKSGYSINKTAELAGYSAAQVKRIWAEVSQAEAKQHGAFVEDALTEADALAAVGQDER
QEERA
>gi|190576888|ref|YP_001966220.1| resolvase [Klebsiella pneumoniae]
MRRTKPVAAPMVARVYLRVSTDAQDLERQEAITTAAKAAGYYVAGIYREKASGARADRPE
LLRMIGDLQPGEVVIAEKIDRISRLPLPEAERLVASIQAKGASLAVPGVVDLSDLAAEAQ
GVAKIVLEAVQIMLFRLALQMARDDYEDRRERQRQGIELARQAGRYKGRRADPKRRAQVV
ALRKSGYSINKTAELAGYSAAQVKRIWAEVSQAEAKQHGAFVEDALTEADALAAVGQDER
QEERA
>gi|194733863|ref|YP_002112970.1| resolvase [Salmonella enterica subsp. enterica serovar Schwarzengrund str. CVM19633]
MRRTKPVAAPMVARVYLRVSTDAQDLERQEAITTAAKAAGYYVAGIYREKASGARADRPE
LLRMIGDLQPGEVVIAEKIDRISRLPLPEAERLVASIQAKGASLAVPGVVDLSDLAAEAQ
GVAKIVLEAVQIMLFRLALQMARDDYEDRRERQRQGIELARQAGRYKGRRADPKRRAQVV
ALRKSGYSINKTAELAGYSAAQVKRIWAEVSQAEAKQHGAFVEDALTEADALAAVGQDER
QEERA
>gi|226810124|ref|YP_002791820.1| resolvase [Enterobacter cloacae]
MRRTKPVAAPMVARVYLRVSTDAQDLERQEAITTAAKAAGYYVAGIYREKASGARADRPE
LLRMIGDLQPGEVVIAEKIDRISRLPLPEAERLVASIQAKGASLAVPGVVDLSDLAAEAQ
GVAKIVLEAVQIMLFRLALQMARDDYEDRRERQRQGIELARQAGRYKGRRADPKRRAQVV
ALRKSGYSINKTAELAGYSAAQVKRIWAEVSQAEAKQHGAFVEDALTEADALAAVGQDER
QEERA
>gi|110347339|ref|YP_666156.1| hypothetical protein Meso_4549 [Mesorhizobium sp. BNC1]
MILRLNPSSRHRGTPPGSAAAVPLTAVPAWLRSAVPGAQSVAGNGVEDVALAAGAALGTL
DAVVRRQERWAGAWRQRLALAAAAATTKQAGRLEDEAALRDALLLTKGADDVGPGGQMLW
AWRRLTAQPSAELLTAKTLAAVLQDFGHARDDAAVSGLADELRQLAGNSGTLGVLTGALM
AAERHCFGRLLGAWLADAVLAQRLGWAHAIPLLGAEPAFSAGAARSRRARAGVAVMGGEK
GPHATTNLLAAQARAALRAIDLSSELGRRADRLLAVAPKLRAKGADAIVDRFLNEDALVA
SRGDRDKHTGMSDRGLRRLFDRLVALGAVRELSGRPTFRIYGL
>gi|148243802|ref|YP_001220042.1| uroporphyrin-III C-methyltransferase [Acidiphilium cryptum JF-5]
MTSLPPNSKAHPVILAGTGPGDPDLLTLRAVRAIGAAEIILHDALVDARILVLAAPDAVL
IHVGKRCGRHAMSQTEINRRLVECARTGARVLRLKGGDPMIFGRAGEEIAALRAAGIAVE
VIPGITAASAAAASACVSLTARGRARAVTLVTGHTADGGLPPQDWAALARLDSTLVFYMG
SRHARAIADRLIEAGLDPATPAMLLTNVSRPGETRRLARLIDLADGIAAADLAAPALILI
GAALDAAVPVATIQADARELS
>gi|260424427|ref|YP_003212628.1| hypothetical protein Ctu_1p00520 [Cronobacter turicensis z3032]
MFKGLAAFPLTPLVNGKPDEKTFVSLIENLAAARVNVIAPLGSTGSYAYLSREQRARLTA
LSTDAAGDIPVMTSISALRLEEMLDLADDAQRAGARGLLLAPLSYQPLSQEEAYRLYERV
ARAVSVPLCIYDNPATTGFTFTQDLLCAVARLPNIGSIKLSPFSDAAGAAAKIAALRREI
PATVTLGTSGDHQAADALLAGADVFCSVTAGLWPRDIRALTDAALAGDAAQAAALNGAFE
PLWTLFRRHGSLRVIAAAAELSGRVAAPCLPEPLLSLQGEARAQLQTVLAQRDYH
>gi|237809944|ref|YP_002894383.1| ParA [Escherichia coli]
MRRTKPVAAPMVARVYLRVSTDAQDLERQEAITTAAKAAGYYVAGIYREKASGARADRPE
LLRMIGDLQPGEVVIAEKIDRISRLPLPEAERLVASIQAKGARLAVPGVVDLSDLAAEAQ
GVAKIVLEAVQIMLFRLALQMARDDYEDRRERQRQGIELARQAGRYKGRRADPKRRAQVV
ALRKSGYSINKTAELAGYSAAQVKRIWAEVSQAEAKQHGAFVEDALTEADALAAVGQDER
QEERA
>gi|118614650|ref|YP_908433.1| resolvase [Photobacterium damselae subsp. piscicida]
MRRTKPVAAPMVARVYLRVSTDAQDLERQEAITTAAKAAGYYVAGIYREKASGARADRPE
LLRMIGDLQPGEVVIAEKIDRISRLPLPEAERLVASIQAKGARLAVPGVVDLSDLAAEAQ
GVAKIVLEAVQIMLFRLALQMARDDYEDRRERQRQGIELARQAGRYKGRRADPKRRAQVV
ALRKSGYSINKTAELAGYSAAQVKRIWAEVSQAEAKQHGAFVEDALTEADALAAVGQDER
QEERA
>gi|134044824|ref|YP_001102134.1| resolvase [Yersinia pestis biovar Orientalis str. IP275]
MRRTKPVAAPMVARVYLRVSTDAQDLERQEAITTAAKAAGYYVAGIYREKASGARADRPE
LLRMIGDLQPGEVVIAEKIDRISRLPLPEAERLVASIQAKGARLAVPGVVDLSDLAAEAQ
GVAKIVLEAVQIMLFRLALQMARDDYEDRRERQRQGIELARQAGRYKGRRADPKRRAQVV
ALRKSGYSINKTAELAGYSAAQVKRIWAEVSQAEAKQHGAFVEDALTEADALAAVGQDER
QEERA
>gi|134047193|ref|YP_001101916.1| resolvase [Salmonella enterica subsp. enterica serovar Newport str. SL254]
MRRTKPVAAPMVARVYLRVSTDAQDLERQEAITTAAKAAGYYVAGIYREKASGARADRPE
LLRMIGDLQPGEVVIAEKIDRISRLPLPEAERLVASIQAKGARLAVPGVVDLSDLAAEAQ
GVAKIVLEAVQIMLFRLALQMARDDYEDRRERQRQGIELARQAGRYKGRRADPKRRAQVV
ALRKSGYSINKTAELAGYSAAQVKRIWAEVSQAEAKQHGAFVEDALTEADALAAVGQDER
QEERA
>gi|237640224|ref|YP_002891079.1| ParA [Escherichia coli]
MRRTKPVAAPMVARVYLRVSTDAQDLERQEAITTAAKAAGYYVAGIYREKASGARADRPE
LLRMIGDLQPGEVVIAEKIDRISRLPLPEAERLVASIQAKGARLAVPGVVDLSDLAAEAQ
GVAKIVLEAVQIMLFRLALQMARDDYEDRRERQRQGIELARQAGRYKGRRADPKRRAQVV
ALRKSGYSINKTAELAGYSAAQVKRIWAEVSQAEAKQHGAFVEDALTEADALAAVGQDER
QEERA
>gi|237810133|ref|YP_002894572.1| ParA [Salmonella enterica]
MRRTKPVAAPMVARVYLRVSTDAQDLERQEAITTAAKAAGYYVAGIYREKASGARADRPE
LLRMIGDLQPGEVVIAEKIDRISRLPLPEAERLVASIQAKGARLAVPGVVDLSDLAAEAQ
GVAKIVLEAVQIMLFRLALQMARDDYEDRRERQRQGIELARQAGRYKGRRADPKRRAQVV
ALRKSGYSINKTAELAGYSAAQVKRIWAEVSQAEAKQHGAFVEDALTEADALAAVGQDER
QEERA
>gi|150378233|ref|YP_001314828.1| hypothetical protein Smed_6297 [Sinorhizobium medicae WSM419]
MEFPRPLAAPLAVVPIALIEGAVKLMFKSLLNRHPALFDRLGEHRGKRYAFCPLDLPLVF
VVEPSRAAVSVTRKRAAAAADAVVEGPLFLLLTLLEGRCDADALFFSRSLTVTGDMEAML
ALRNALDGCEVDLPRDLGASAGPLSPLVSRTADAIRRRALAGENAAWN
>gi|238023458|ref|YP_002907691.1| Transcriptional regulator, Fis family protein [Burkholderia glumae BGR1]
MPRSLPKHARHVAQSRLHKRTLLPLSKKAVDSMALGYHTALAALKVGRGTERCVELLLQL
ATIARFIGGESTSRIDPALLEELTSGLQAALERGHATGQWFIDAALQDLCAALVIEHERQ
LRVTPIGTLERALDRARHFVSAHRPAAL
>gi|17549315|ref|NP_522655.1| putative hemagglutinin-related transmembrane protein [Ralstonia solanacearum GMI1000]
MKTIKRLTMISTAVAGLLILGGCASSGSGDTSGTLGSSGSSGNGASGSAGGGSSGSDGTS
AGTSGTNGSGTTPTLTTAGTVLNNSGGVVTTAGSTLSGIGTSLKNANLPLVPSSAQSGLG
GVVENLGATVSALGAGVQDGLGSIGSNPNPIGTTVASTGNVVTGVGNTVTSAGTLVGGLG
TGQLSPLAPVTTPLAGALTQVGQAVTNAGTTLGTTLSTGPVEQLTQQLSTAIVPLTSQII
GGTQTVGATTGMGTPANSLLGTLGGAIANGGSTLTNANVPVVSNVGGVVGAVGNTVASLG
GVAYSPSASSASPLAPVTGALGGGNPLGAVTSVLGGLGGSTGSGSPLAPVTGVLSSVGGA
TGGSSPLAAVTSTLGSLGGAAGSGSPLAPVTSALGSVGGTTGGGTLAPVASITAPVGTVV
ATVGSTLTSTGATTPLAPVTGSAGGLLGTVGGILGGTHR
>gi|113473684|ref|YP_717947.1| transcriptional regulator of car operon [Sphingomonas sp. KA1]
MGARSDQSLAQRAADLIREGVRNGEFAPGHRLVEGDLARLLQLGRGPVREALRLLSVDGL
VTLERNKGAVVSRASRAMLLEIFEVRELLEGLAARRAAANVATRGPSDVMHELLREERER
DTDQNPQVLIQANERLHRSIVEAADAVTLGRVLGLLDLPDMRLVFFRIVSPAVWRSSRDE
HIAILEAIVAGEPERAEEAMRAHVRHTAALSDQLPSSSIA
>gi|75906208|ref|YP_313588.1| putative transmembrane protein [Spiroplasma citri]
MGTLLSILGSIGIISNGASAVTSTTNYVAIKDSAIKSLLNGFETSLQNGWYEFSEVTLSL
LEKYVYIPEGLETSDIIPYLEEIGYVVSSEVLTVEETLAAEAAVEGGILAGSLGTAAETL
GISLAIGAAIYGGYYTYQHWDSVKQSASETLKTTESYIASTTNYLKSWWPF
>gi|31983628|ref|NP_858253.1| ISSfl2 ORF [Shigella flexneri 2a str. 301]
MTESSDYESVLVFIGVDVGKDTHHAVAINRSGKRLFDKALPNDENKLRSLISDLKQHGQI
LLVVDQPATIGALPVAVARSEGVLVGYLPGLAMRRIADLHAGEAKTDARNAAIIAEAART
LPHALRTLKLADEQIAELSMLCGFDDDLAAQTTQASNRIRGLLTQIHPAPERVLGPRLEH
PAVLDLLQRYPSPEKLASLGEKKLAAQLCKLAPRLGKRLAADIAQALAEQTVVVPGTNAA
AVVLPRLALQLITLRKQRDEVALEVEQRVLAHPLYPVLTSMPGVGVRTAARLLTEVACRA
FASAAHLAAYAGLAPVTRRSGSSIRGEHPSRRGNKALKRALFLSAFTALRDPLSRAYYTR
KMSQGKRHNQALIALARRRCDVLFAMMRDGTFYTPQGS
>gi|150377276|ref|YP_001313871.1| hypothetical protein Smed_5161 [Sinorhizobium medicae WSM419]
MRPSDYNKRLQKERRLRHPSDNGFTERRNAAADAKRQLLAKFASAPKPTDPEMQEKLAAR
EAAGRAREARRAEREALKAAEHERVLAEAAALAAAAEAEERAEAEARQAEIANRVSRVVA
DEAARKAERDRRYAARKARRA
>gi|116326588|ref|YP_796509.1| lactocepin I [Lactococcus lactis subsp. cremoris SK11]
MQRKKKGLSILLAGTVALGALAVLPVGEIQAKAAISQQTKGSSLANTVTAATAKQAATDT
TAATTNQAIATQLAAKGIDYNKLNKVQQQDIYVDVIVQMSAAPASENGTLRTDYSSTAEI
QQETNKVIAAQASVKAAVEQVTQQTAGESYGYVVNGFSTKVRVVDIPKLKQIAGVKTVTL
AKVYYPTDAKANSMANVQAVWSNYKYKGEGTVVSVIDSGIDPTHKDMRLSDDKDVKLTKS
DVEKFTDTAKHGRYFNSKVPYGFNYADNNDTITDDTVDEQHGMHVAGIIGANGTGDDPAK
SVVGVAPEAQLLAMKVFTNSDTSATTGSATLVSAIEDSAKIGADVLNMSLGSDSGNQTLE
DPELAAVQNANESGTAAVISAGNSGTSGSATEGVNKDYYGLQDNEMVGSPGTSRGATTVA
SAENTDVITQAVTITDGTGLQLGPETIQLSSHDFTGSFDQKKFYIVKDASGNLSKGALAD
YTADAKGKIAIVKRGEFSFDDKQKYAQAAGAAGLIIVNTDGTATPMTSIALTTTFPTFGL
SSVTGQKLVDWVTAHPDDSLGVKITLAMLPNQKYTEDKMSDFTSYGPVSNLSFKPDITAP
GGNIWSTQNNNGYTNMSGTSMASPFIAGSQALLKQALNNKNNPFYAYYKQLKGTALTDFL
KTVEMNTAQPINDINYNNVIVSPRRQGAGLVDVKAAIDALEKNPSTVVAENGYPAVELKD
FTSTDKTFKLTFTNRTTHELTYQMDSNTDTNAVYTSATDPNSGVLYDKKIDGAAIKAGSN
ITVPAGKTAQIEFTLSLPKSFDQQQFVEGFLNFKGSDGSRLNLPYMGFFGDWNDGKIVDS
LNGITYSPAGGNFGTVPLLKNKNTGTQYYGGMVTDADGNKTVDDQAIAFSSDKNALYNEI
SMKYYLLRNISNVQVDILDGQGNKVTTLSSSTNRKKTYYNAHSQQYIYYNAPAWDGTYYD
QRDGNIKTADDGSYTYRISGVPEGGDKRQVFDVPFKLDSKAPTVRHVALSAKTENGKTQY
YLTAEAKDDLSGLDATKSVKTEINEVTNLDATFTDAGTTADGYTKIETPLSDEQAQALGN
GDNSAELYLTDNASNATDQDASVQKPGSTSFDLIVNGGGIPDKISSTTTGYEANTQGGGT
YTFSGTYPAAVDGTYTDAQGKKHDLNTTYDAATNSFTASMPVTNADYAAQVDLYADKAHT
QLLKHFDTKVRLTAPTFTDLKFNNGSDQTSEATIKVTGTVSADTKTVNVGDTVAALDAQH
HFSVDVPVNYGDNTIKVTATDEDGNTTTEQKTITSSYDPDMLKNSVTFDQGVTFGANEFN
ATSAKFYDPKTGIATITGKVKHPTTTLQVDGKQIPIKDDLTFSFTLDLGTLGQKPFGVVV
GDTTQNKTFQEALTFILDAVAPTLSLDSSTDAPVYTNDPNFQITGTATDNAQYLSLSING
SSVASQYVDININSGKPGHMAIDQPVKLLEGKNVLTVAVTDSEDNTTTKNITVYYEPKKT
LAAPTVTPSTTEPAKTVTLTANSAATGETVQYSADGGKTYQDVPAAGVTVTANGTFKFKS
TDLYGNESPAVDYVVTNIKADDPAQLQAAKQELTNLIASAKTLSASGKYDDATTTALAAA
TQKAQTALDQTNASVDSLTGANRDLQTAINQLAAKLPADKKTSLLNQLQSVKAALGTDLG
NQTDSSTGKTFTAALDDLVAQAQAGTQTDDQLQATLAKVLDAVLAKLAEGIKAATPAEVG
NAKDAATGKTWYADIADTLTSGQASADASDKLAHLQALQSLKTKVAAAVEAAKTVGKGDG
TTGTSDKGGGQGTPAPAPGDTGKDKGDEGSQPSSGGNIPTKPATTTSTTTDDTTDRNGQL
TSGTSDKGGGQGTPAPAPGDIGKDKGDEGSQPSSGGNIPTNPATTTSTTTDDTTDRNGQL
TSGKGALPKTGETTERPAFGFLGVIVVSLMGVLGLKRKQREE
>gi|221218573|ref|YP_002527531.1| tetracycline efflux protein TetA [Escherichia coli]
MSTNLSVIKNPRVQSDQRRLVRRPDVKPNRPLIVILSTVALDAVGIGLIMPVLPGLLRDL
VHSNDVTAHYGILLALYALMQFACAPVLGALSDRFGRRPVLLVSLAGAAVDYAIMATAPF
LWVLYIGRIVAGITGATGAVAGAYIADITDGDERARHFGFMSACFGFGMVAGPVLGGLMG
GFSPHAPFFAAAALNGLNFLTGCFLLPESHKGERRPLRREALNPLASFRWARGMTVVAAL
MAVFFIMQLVGQVPAALWVIFGEDRFHWDATTIGISLAAFGILHSLAQAMITGPVAARLG
ERRALMLGMIADGTGYILLAFATRGWMAFPIMVLLASGGIGMPALQAMLSRQVDEERQGQ
LQGSLAALTSLTSIVGPLLFTAIYAASITTWNGWAWIAGAALYLLCLPALRRGLWSGAGQ
RADR
>gi|256367700|ref|YP_003108191.1| TetA [Escherichia coli]
MSTNLSVIKNPRVQSDQRRLVRRPDVKPNRPLIVILSTVALDAVGIGLIMPVLPGLLRDL
VHSNDVTAHYGILLALYALMQFACAPVLGALSDRFGRRPVLLVSLAGAAVDYAIMATAPF
LWVLYIGRIVAGITGATGAVAGAYIADITDGDERARHFGFMSACFGFGMVAGPVLGGLMG
GFSPHAPFFAAAALNGLNFLTGCFLLPESHKGERRPLRREALNPLASFRWARGMTVVAAL
MAVFFIMQLVGQVPAALWVIFGEDRFHWDATTIGISLAAFGILHSLAQAMITGPVAARLG
ERRALMLGMIADGTGYILLAFATRGWMAFPIMVLLASGGIGMPALQAMLSRQVDEERQGQ
LQGSLAALTSLTSIVGPLLFTAIYAASITTWNGWAWIAGAALYLLCLPALRRGLWSGAGQ
RADR
>gi|237810139|ref|YP_002894578.1| TetA [Salmonella enterica]
MSTNLSVIKNPRVQSDQRRLVRRPDVKPNRPLIVILSTVALDAVGIGLIMPVLPGLLRDL
VHSNDVTAHYGILLALYALMQFACAPVLGALSDRFGRRPVLLVSLAGAAVDYAIMATAPF
LWVLYIGRIVAGITGATGAVAGAYIADITDGDERARHFGFMSACFGFGMVAGPVLGGLMG
GFSPHAPFFAAAALNGLNFLTGCFLLPESHKGERRPLRREALNPLASFRWARGMTVVAAL
MAVFFIMQLVGQVPAALWVIFGEDRFHWDATTIGISLAAFGILHSLAQAMITGPVAARLG
ERRALMLGMIADGTGYILLAFATRGWMAFPIMVLLASGGIGMPALQAMLSRQVDEERQGQ
LQGSLAALTSLTSIVGPLLFTAIYAASITTWNGWAWIAGAALYLLCLPALRRGLWRNSSN
SRCT
>gi|170650807|ref|YP_001740033.1| tetracycline resistance protein, class A [Escherichia coli SMS-3-5]
MSTNLSVIKNPRVQSDQRRLVRRPDVKPNRPLIVILSTVALDAVGIGLIMPVLPGLLRDL
VHSNDVTAHYGILLALYALMQFACAPVLGALSDRFGRRPVLLVSLAGAAVDYAIMATAPF
LWVLYIGRIVAGITGATGAVAGAYIADITDGDERARHFGFMSACFGFGMVAGPVLGGLMG
GFSPHAPFFAAAALNGLNFLTGCFLLPESHKGERRPLRREALNPLASFRWARGMTVVAAL
MAVFFIMQLVGQVPAALWVIFGEDRFHWDATTIGISLAAFGILHSLAQAMITGPVAARLG
ERRALMLGMIADGTGYILLAFATRGWMAFPIMVLLASGGIGMPALQAMLSRQVDEERQGQ
LQGSLAALTSLTSIVGPLLFTAIYAASITTWNGWAWIAGAALYLLCLPALRRGLWSGAGQ
RADR
>gi|21233839|ref|NP_640137.1| hypothetical protein Rts1_176 [Proteus vulgaris]
MLESKLFRKLISAMLVLAYKYPIATKLIAILFTTLFIISSVKFIESGFNSLMDGVLTILL
AIAMIKSLLFALDKTTIANHHLTHYFIENQDAIASDEEIAFFLREAEAEGFKTELMDYIN
KLGRKPLIKECLSKCLDLKHDKNDGNIDA
>gi|169544213|ref|YP_001692988.1| hypothetical protein pYE854_p045 [Yersinia enterocolitica]
MSSIIPHDLGQISRSAIRAPAPLFSYGHALALREKVLASGDAELPLYLLAPEVTVLLSYL
PDLRQRLLIETLWNTGARLNEALALTPACFHIEGDSPFVVLKTLKQRQKGRGRPKEGQTL
KRIVPLLDENYVRLVHEYLATFRPKKYAPLWVNEHGDTISDETPRTWLRAAVTRANRDSV
TFSLPVITPKTFRHSFAMHLVQSGVAFKVVQTFMGHKDAASTEVYTRIFALDVGAQYGVR
FSMAPADAMALVRRRS
>gi|219872404|ref|YP_002476891.1| borrelia lipoprotein [Borrelia garinii PBr]
MLTEIAKAAQEIAGKIEGDAGEIGKVENAGAGAADAGSVNGIAQGMKAIVEAAKKGGVVL
KDTGDGGNAANGDAGKVFAGNNAGDADADAADKAAEAVSKASGEQILNAIVTAAADGNKT
GAKAGDAQNPIDAAIGSDGDNAEEFHANMQKNAKVAAAIVLRGMAKNGKFALNGGNTAGL
KAAVEAAVAKLGELLTEIAKAAQGIAGKIEGAAGEIGKVENAGSGAADAGSVNGIAQGMK
AIVEAAKKGGVVLKDTGDGGNAANGDAGKVFAGNNAAGANAAAADKAAAAVSKASGEQIL
NAIVAAADGNKDGKRANQAENPIDAAIGSADAAEFHANMRKNAKVAAAIVLRGMAKNGKF
ALNGGEKKAGLKAAVEAAVAKLGELLTEIAKAAQGIAGKIEGADGEIGEVKTANAGAADK
DSVNGIAQGMKAIVEAAKKGGVVLKDTGDGGNADGNAGKVFAGGAAGDAAAADKAAAAVS
KASGEQILNAIVAAADGGNKDGKRANQAENPIDAAIGTANDNAAEFHDKMKKNAKVAAAI
VLRGMAKNGKFALNGGNGKEGLKAAVEAAVAIGKVENAGAGAADAGSVNGIAQGMKAIVE
AAKKGGVVLKDTGDGGGADGNAGKVFAGRDAAGANAAAADKAAEAVSKASGEQILNAIVA
AADGDKTGAKADQAQNPIDAAIGSANDNAEAFHANIQKNAKVAAAIVDRDSKSGTGDCGK
D
>gi|209546038|ref|YP_002277928.1| hypothetical protein Rleg2_5653 [Rhizobium leguminosarum bv. trifolii WSM2304]
MKNARNNELSDRRSAAAEAKAALLNAYRDAKDKAEPTRQAKQAERQAVAAAREERRAERE
RVKREELEQAKAAEAERQAAAEAAARADADAREAADKDRIARVIADEAARKAARDLRYAN
RKARKS
>gi|121583574|ref|YP_973992.1| hypothetical protein Pnap_5002 [Polaromonas naphthalenivorans CJ2]
MTTDAQAGPITLADVRAALADTDPSRTNAGALRKVLGRGSYATIQKHLDAIRAERAPAPP
EAPGAVPAPPAEALHAIWGAAWAQAQVMTLARMERLSAERDTALALAAAQAQDVAGLAAE
IDAQAAAAQDLADSQAQALAAAQGVALEATARADRQAQELAAARAEIERITAAAAQAAAL
AEREATIERQTLQAALERQIDKYTDLKAVVDHLKPMAG
>gi|30387222|ref|NP_848198.1| Cmx [Corynebacterium jeikeium]
MPFALYMLALAVFVMGTSEFMLAGLLPAIATELDVSVGTAGLLTSAFAVGMVVGAPVMAA
FARRWPPRLTLIVCLLVFAGSHVIGAMTPVFSLLLITRVLSALANTGFLAVALSTATTLV
PANQKGRALSILLSGTTIATVVGVPAGALLGTALGWRTTFWAIAILCIPAAVGVIRGVTN
NVGRSETSATSPRLRVELSQLATPRLILAMALGALINGGTFAAFTFLAPIVTETAGLAEA
WVSVALVMFGIGSFLGVTIAGRLSDQRPGLVLAVGGPLLLTGWIVLAVVASHPVALIVLV
LVQGFLSFGVGSTLITRVLYAASGAPTMGGSYATAALNIGAAAGPVLGALGLATGLGLLA
PVWVASVLTAIALVIMLLTRRALTKTAAEAN
>gi|152973749|ref|YP_001338788.1| putative resolvase [Klebsiella pneumoniae subsp. pneumoniae MGH 78578]
MLIGYARVSKADGSQSLDLQHDALRAAGVERDNIYDDLASGGRDDRLGLTACLKSLRDGD
VLVVWKLDRLGRSLAHLVNTVKELSDRKIGLRVLTGKGAQIDTTTASGRMVFGIFATLAE
FERDLIRERTMAGLASARARGRKGGRKFALTKAQVRLAQAAMAQRDTSVSDLCKELGIER
VTLYRYVGPKGELRDHGKHVLGLT
>gi|134044894|ref|YP_001102120.1| resolvase [Yersinia pestis biovar Orientalis str. IP275]
MLIGYARVSKADGSQSLDLQHDALRAAGVERDNIYDDLASGGRDDRLGLTACLKSLRDGD
VLVVWKLDRLGRSLAHLVNTVKELSDRKIGLRVLTGKGAQIDTTTASGRMVFGIFATLAE
FERDLIRERTMAGLASARARGRKGGRKFALTKAQVRLAQAAMAQRDTSVSDLCKELGIER
VTLYRYVGPKGELRDHGKHVLGLT
>gi|257070318|ref|YP_003162636.1| KfrA [Pseudomonas putida]
MAISKEQIFAVADELDAAGQNPTLANVRKQLGSGSFTTISEAMNEWRARKASQAAPIREP
APQAITDKLAELGGDLWAVALEMANNRLAAEREALEAVCQETEAARQEAAELADQLTGEL
DEAKARIAALEAVEAAAKGEADELRGKLAATSERAATAEARAGELRTELDHAHQEARQAR
AERDKAQERATASADQVEALRADLAAANSRTAEIERRAGELRADLERANQATDQARAAQA
EQRKATEAAAAERDQVRAELVKVQAKAEAAEQAHQEQRKAMAAEAHRQAERLTAAQGERD
QAKRDAAQAREEAAGLRGRLEALETVMAQGRAADPTSGGRKKT
>gi|220919736|ref|YP_002495039.1| protein of unknown function DUF417 [Methylobacterium nodulans ORS 2060]
MTNPIRLLIAERGAGSLNFLALLRWALVVIFLWFGGMKFTAYEAAGIAPFIEHSPIMSWL
HALFGAQGASYVIGVIELSTAAALILGAVQPIFSALGAAMSAATYLITLTFFLSTPGVAE
GTAGGFPAISAAPGQFLLKDLVLLAASLSLLLASVQGPWLNVRSRE
>gi|288960766|ref|YP_003451106.1| peptide/nickel transport system ATP-binding protein [Azospirillum sp. B510]
MSEPVLSVDGLSIGFRTRRGQLPAVRDLSFSVGRGEMLAIVGESGCGKSLTALALLGLVP
PPGRVTGGSVRLEGRDLLALDEAALRHLRGARISMIFQEPMTALNPVLTVGEQIMEAILE
HEAVGRKAARERTLALLERVRIPDPARRFAEYPHRLSGGMRQRVMIAMALAGAPAVLVAD
EPTTALDVTIQAQILNLIDELRRERGTAVVFITHDLGVVSRHVDRVLVMYAGCKVEERDT
RDLFADPFHPYTQGLIAAQPRGIAARPQAGSGPAGLARERLTEIPGAVPALAAMPPGCAF
APRCPLADARCAQAVPPPRPAGSGLVACHHAGESHAI
>gi|188591465|ref|YP_001796064.1| DNA endonuclease; putative precursor/ putative exported protein [Cupriavidus taiwanensis]
MVRSFIALLLALSAATAAVAKDAAPCPHVLSAGQPAVREAARDTRLLCYRAYAVLYSPST
RTALWSAERLTATAVEAARKLPRDSDFYEEDRLPPSDRARLQDFARSGYDRGGTERGLCR
QGLAGRELQPCQHRPAAQYV
>gi|62184612|ref|YP_220516.1| hypothetical protein pFP1.24 [Streptomyces sp. FQ1]
MGDASTARARTAPAARKSAAARTAAPRNAAKKAVPAARTPRKAAARKTTARRPDPAPTEP
TALAEAIAARQAQPGFDADALLANSAPTAPRKTVPRKAAAKKTAAKKTAPAPAAKKAPAK
KTPRKAAAKKPVKRPSAAKAGTTRAKKFTRVVKYARKHPFTASLAVLLVVTTVAWRGVKG
GGRLIRNGVAKAWARGEDDRLNRRAAKQAAAVTAAGHKGCPACKGTGVLPKHNADGTWAG
SVRCTPAAARRAAARRSA
>gi|224586563|ref|YP_002640453.1| outer surface protein C [Borrelia spielmanii A14S]
MKKNTLSAILMTLFLFISCNNSGGDSTSTKPVDESAKGPNLTEISKKITDSNTFVLAVKE
VETLLLSIDELAKAIGKKIENNGLGTEASHNTSLLAGAYTISSLITQKLNALKNSGELKA
EIEKAKNCSEAFTKKLKEKHQDLGTAGGNATDDHAKAAILKTNATDDKGAKELKELFESV
ESLSKAAKAALANSVKELTSPVVAETPKKP
>gi|190410420|ref|YP_001965923.1| hypothetical protein pK29_p253 [Klebsiella pneumoniae]
MNSLLPDDIDELKRLLAEQEALNRALLEKLNEREREIDHLQAQLDKLRRMNFGSRSEKVS
RRIAQMEADLKQLQKESDTLTGRVDDPAVQRPLRQTRTRKPFPESLPRDEKRLLPAASCC
PECGGALSYLGEDAAEQLELMRSAFRVIRTVREKHACTQCDAIVQAPAPSRPIERGIAGP
GLLARVLSSKYAEHTPLYRQSEIYSRQSVELSRSLLSGWVDACCRLLSPLEEALQGYVLT
DGKLHADDTPVQVLLPGNKKTKTGRLWTYVRDDRNAGSELAPAVWFAYSPDRKGIHPQSH
LAGFSGVLQADAYAGFNELYRNGQITEAACWAHARRKIHDVHVRTPSALTEEALKRIGEL
YAIEAEIRGMPAKRRLAERQQKAKPRLKSLESWLREKVKTLSRHSELAKAFTYVLNQWPA
LAYYTDDGWAEADNNIAENALRMVSLGRKNYLFFGSDHGGERGALLYSLIGTCKLNGVDP
ESYLRHVLNVIADWPVNRVSELLPWRVALPIE
>gi|83404834|ref|YP_424848.1| hypothetical protein pCoo048 [Escherichia coli]
MTQSRRPSPLQRRVLIVLAALDEKRPGHVLTRDIERVLERSGEAPVYGPNLRASCRRLED
AGRAIAHPLLLAEQNRLRAEQRTAEVVVLPLIPLSVPPAEGTSAKDLPVALGGITYQACR
GDFVVRLDGSTCLQLWNKEGRVVRLEGDPLDVAQWLHACHDAGIEVRVQVNESVTL
>gi|145301462|ref|YP_001144301.1| type III secretion system protein [Aeromonas salmonicida subsp. salmonicida A449]
MTPIALTSASLAELTLQQTLSQYRQHFGWSGGELLLAIGLPPATLDTLLQLQWQGLSLPL
LCHGAELAHWLAPDLQQAALFSLPEQLQLALIERLGQPLGGLTCSVLTQQESNVQTDETA
LQLLLQREGASLALWLPQPEPLLSKLPPRPRQQRLPLLLTLSLQWGEMGLTMDELATLAI
GDVLLPPPDPQLGQQLLICVEGRPFAYCQPNQQHLELTAMHNAASAEPFGPTELDQLPIQ
VSFEVGRQTLDWHTLTSLQPGALIDLGTPLDGEVRIISNGHLLGVGRLVEIQGRLGVRVE
RLDNESLS
>gi|225621592|ref|YP_002723888.1| outer surface protein VlsE [Borrelia burgdorferi 118a]
MIEAAKKIAGATDGGVKIGEVGTANNQGAAANQASVNGIADGMKEIVDAGGKDALKAGGA
AGADDNKEAGKLFGGTAGAAGASDNDIGKAAAAVNAVSGEQILKAIVDAAGGGDKVGAAA
NAATNPIAAAIGTNDAQGADFAAGGMNNSSEKIAAAIVLRGMAKDGKFSLAAHNDARKAK
VKSVVR
>gi|194446893|ref|YP_002039026.1| hypothetical protein SeKA_D0196 [Salmonella enterica subsp. enterica serovar Kentucky str. CVM29188]
MLIVLAALDEKRPGPVLTRDIERVLERSGEAPVYGPNLRASCRRLEDAGWLRTLRAPNLQ
LAVELTDAGRAVAQPLLLAEQDRLRAEQRAAEVVVLPLVPAAGLPADGTSATDLAVQLNG
ITYQACRGDFVVHLDGSTCLQLWNKEGRVVRREGDPLEVAQWLQACHDAGMEVRVQINES
AAP
>gi|226357837|ref|YP_002787577.1| copper resistance protein CopD; membrane protein [Deinococcus deserti VCD115]
MTAGFAHFLMFLAVAVLLAASLVWRRLAPHGLTLPRHPFAWLGAGFWLMLTGLALNVAAT
LSALGFTTPGDVIDYLLTTGPGRAALVTLLGTTLLLVAEVGEWSAPVARSGAAAGVTVML
WGLAGLGHGADHESVLVRAAHALHSGAMGGWVGGMLMLVVGRPTHWTRMARAFSPLALTC
VVVLGVSGVLMGVSHAGPPGQWTASPYGRTLLLKLLAVLGVLTAAWRVRRHRSDRPADVP
FLALRVELGLLLVVLVLTAVLVISASPTHG
>gi|133757304|ref|YP_001096223.1| hypothetical protein pLEW279a_p24 [Corynebacterium sp. L2-79-05]
MERMTLIDRPSARRSVDALTAIGFGVLASAPEPGLFMALLTGIAAIAIGLWSRGPRAGLG
GLAVLVVVSMARATWLDGHWLYVAEELPPALMRAGVPWLIGLAVRQYIVLGRRADREREL
RQVQRLAELKERATADRLALAQSLHDDLGHSLSLVALNLGRLEIDPALPESARTSLLHAR
NDLAHAVERLGDSVSDLRSGAPVLPMGAASVDALLARARAAGARITVQGLPEPRRLQDFG
GEQVTRVLQEAITNASRHAPGTPIDITAADVGAELRLKIENALGETPADAHTAGTGLSTL
ESELRAHGGELAAEKTDSAFVLSAVLPTRRQEQSTHDDRAVEATRDVDESSTGRTKLRQR
LILASTAAIVVVGLAAVEALTVVQNHRALLSAGAFSSISVGDARAETERILPGHELPARR
GENRPDDCHDYAVTANTFDDAAGDVYRICFAQDEVSSTEYIAGGQR
>gi|258512998|ref|YP_003189255.1| hypothetical protein APA01_40890 [Acetobacter pasteurianus IFO 3283-01]
MVGRLLARGMVAGILAALLSFVFAKIFGEPQVALAIAFEAAQDAAAGAAPEPEIVSRGVQ
ASWGLLTAVLMYGAAYGGIFAIVFAFAYQRLAALSPRSMALLLAGVGFLTFVLIPDLKYP
PNPPAVGQEETIGLRTEMYFAMVGLAVAVSMISLLVGRALSHVIGYWNGVVCSIVLGIAL
VAAAQFGLPDINEVPDNFPAVVLWRFREASIGMQIVLWSVLGLVFGALAEKCLPEANGMA
RKVA
>gi|31790977|ref|NP_857612.1| hypothetical protein pEJ30_p03 [Erwinia sp. Ejp 556]
MSETLKVLNNIRTLRAQAREVSLSELEEMLEKLEAVVNERRDAEAAIASEIKEKEEKLAK
YRQMLLEDGIDLSELTSAENTSGKPRAKRAPRPAKYEYTDENGEQKSWTGQGRTPAVIKQ
ALDAGKKLEDFLIK
>gi|186474352|ref|YP_001863323.1| hypothetical protein Bphy_7283 [Burkholderia phymatum STM815]
MTDVLSDEARLAAEIDRLKAAFPKTRELYREVCALLFFRFGQTPTANRLYQLVKRGSMGT
PAAVLGEFWAELREKSRVRIEHPDLPADLGAAAGELVATLWTRATASAQAELDALRAEVE
GERTAAEQRVAAARDELGRTETALEQRTTALLAAQVEVRELEKAQAEGHAARQAMEADIV
RLKNEAIARDRELEKVRASFSRDLEKLRESAAQSGERLRATEKRALLEIDRERSAAARLQ
KELDEANRRADRRDADHRRAIETLQAQLGDARHQAGVLQGRLDAVQATNVTLQEELAALR
QADVRHAGPGRPGRAKGAPAGTTAARPAPTRPARPAGAARAASAPASKTAVRRKRGRTDD
R
>gi|240142144|ref|YP_002966654.1| putative Shikimate kinase [Methylobacterium extorquens AM1]
MAVTVKQRKPWLGDALLLLIGLGGAGKSTVGGLLAPLLGRCLIDLDHSFSERFGRIGSFI
TEHGYDEYKIANSRLSAELVDLLQGPSIIVLSSGFLSPGNRPDILSANKAITASGYSVCL
LPSLDIEETTRIIVARQMSRGQSLNTARETEKVRSRFAIYKSAGDMLVVSAAAPHQITSE
IASRCA
>gi|289937625|ref|YP_003482227.1| membrane-bound metal-dependent hydrolase [Natrialba magadii ATCC 43099]
MMATTHALWGMALALPVIAAAPEYALAAFVAGLVGGLAPDLDLYTGHRKTLHYPVYASLA
AVPAIVLAVVFPSTATVALAVGLGAAALHAGSDVLGGGLELRPWEGTSERAVYSHYHGQW
LRPRRLVRYDGAPEDLALAGVAAVPIAVAGDALIAAVAVGFLTISAVYVLLRKRLAALAA
RLARLLPAPVRSYVPARYLEA
>gi|218533449|ref|YP_002424264.1| hypothetical protein Mchl_5604 [Methylobacterium chloromethanicum CM4]
MPVSRRSLVTGLAGTLAGSMVGLAGADRAYAAALAGTVALPPPVRLWLRRDRTGEEVSAI
VRTPDGYNTRDLLLLSWLLRDVGDASAAVWIDPRLFDLLASVQGAMSAVHGAVVPLIVTS
GYRTPQHNAGIEGAARASLHLAGRAADLRAAGYGADAVAVAGALCGRGGVGIYPGFCHLD
IGKARVWAGGRKALTAGQPVPGTPITKPGDPA
>gi|221634506|ref|YP_002523194.1| GntR domain protein [Rhodobacter sphaeroides KD131]
MRMGRQEARDRLWRILEERAPAAGDRLPPERALKDLVGCSRETLRTALAALEAEGRIWRH
VGQGTFRGRAPLGRPVRDALLLEAATPADLMDARLLLEPPVAAAAAARRSAEDVALLRRR
LAEGRAARDRAACERADDAFHRAIAEVARNPLLIALLRHFSGARCRAVWQREWDRTYRRV
GVEEFTHAHGDQHARVVEAIAAGDGPAAHRAMATHLATICAAMGLPPAPEAAEG
>gi|99077927|ref|YP_611186.1| hypothetical protein TM1040_3792 [Ruegeria sp. TM1040]
MSRTKRLTEIEKMQIVREAAEGVSTSELAERFEVTSRAVRYVLKADAERQMDAAIPVSAV
SVKVTAAELEALDAVLAKAGIESRAEGLRRLIQAAGGVFVPDAQMAAEMARYRSSLHEVG
NGVAQIAKQMTRANRMGQGAVGDASTEFSEPRLAQMRGLARFILDSADEIDLLLRRRRDA
MQLEATAALREFAHAAE
>gi|10956027|ref|NP_052849.1| hypothetical protein QpDV_p08 [Coxiella burnetii]
MSIFGFHIAMSGLLFPFSFILLIVITETYGYRETGRAILIILLSQNILLILLSITARLPS
PTNIPLSHEYYSLFSGVWRILISGNIAIPIAFFFNSLLNSKLKVYLKGTKWVVRFLLTNA
LSKGLLVFISYPINFFGVLPIKTVLHICLDTWLFKIVFCILTVWLIRLISEISSKVDSTD
IYDINTNYSLLQLYSPKNSGMNLYGR
>gi|44003917|ref|NP_981978.1| hypothetical protein pLME106_p03 [Propionibacterium jensenii]
MESNGSRLAAAYARLSGAGRRVTVRSLKAEAGCSTDAAAGFLRDVSASVQTPAPPDLSEP
LGLVWAAAWRQASDAAREEFGARAEQAVDGQAEAVAEAALADQHRAEAEAARDQAEARAE
QVQQEAEARLGQVQARVEALTGELAEAREQAAAAEDRAQAAEQARAEAERQAARDAATAD
TLREIVGLLGQGKDTPPAKTTRKTAGRPARAS
>gi|217975705|ref|YP_002360304.1| hypothetical protein Sbal223_4488 [Shewanella baltica OS223]
MKRNYISCLIAASIAATALSVSAKQISPLIFNSSAPQNDLVGSLSARVQFAQSQIIPASP
KEGERQPTLTSLRKSLLLVQPLQADGVTPMVVEARDASGKLLGTLTLSPPSALPETVYHL
AGVPEGGVSFVPESGPTAVISSSADLAKLSDKSGAFLKDRLTGRALVEIQTADGRWVRDI
YLPVSPELEGKMVRLRSSAGYNSTIFYGERQVTVARGQTLQFKFAKGQWFREGELENNRI
TYAPDTWSGELPAGWIQPGLNLSVRQGNFSGELRDIKVGAPGELLLHTIDIGMLITPRDR
FAFANDKEAHREYFQTIPASRMIVNQYAALYLPEVMLPNGTLLTDFDPSEGGWHSGTMRQ
RIGKELISHGIDNANYGINSSAGEGEGSHPFVVAQLAAHNSRGKYANGVQVHGGSGGGGI
VTLDASLGNEFSHEVGHNYGLGHYVDGFSGSVHRSAEQLNSSWGWDSDKRRFIPNFSPTR
TNEDACLDGQCQPPFDGRKFGFDAMAGGSPLSGANRFTLYTPNSAAIIQRFFESKAVFDA
NSATGFSKWSSATARMEPYQHTIEGIEKIDAPMDALSEAGLSALLADYGLVRVAMWDGRW
TRDIRVPVASADNRGRSLTIDHGAGYNSRLFINGKEIVVNRGFKKSFTSDGQSWVEVSPI
DTKVARKPEQFGVPVTTLVGYYDPQGSLPSYIYPALHGAYGFTYPDDSNTLSGNDCQLQV
ETRDGLQRFTLANHRAASTVMNKFHINIPTDLKPSQAAVVCNNRTIAEKTLSSAPTDISF
SVYGKALPAKANEGCIVSNTTGAQYCLPVGSRSGYSLPNWIIGQEVHVDAGLNAKVLLSD
WDNLSYNRIGEFVGSVGTNEMKKVKAWNGQYLDFSRPRSMRVVSN
>gi|217975565|ref|YP_002360235.1| hypothetical protein Sbal223_4351 [Shewanella baltica OS223]
MKRNYISCLIAASIAATALSVSAKQISPLIFNSSAPQNDLVGSLSARVQFAQSQIIPASP
KEGERQPTLTSLRKSLLLVQPLQADGVTPMVVEARDASGKLLGTLTLSPPSALPETVYHL
AGVPEGGVSFVPESGPTAVISSSADLAKLSDKSGAFLKDRLTGRALVEIQTADGRWVRDI
YLPVSPELEGKMVRLRSSAGYNSTIFYGERQVTVARGQTLQFKFAKGQWFREGELENNRI
TYAPDTWSGELPAGWIQPGLNLSVRQGNFSGELRDIKVGAPGELLLHTIDIGMLITPRDR
FAFANDKEAHREYFQTIPASRMIVNQYAALYLPEVMLPNGTLLTDFDPSEGGWHSGTMRQ
RIGKELISHGIDNANYGINSSAGEGEGSHPFVVAQLAAHNSRGKYANGVQVHGGSGGGGI
VTLDASLGNEFSHEVGHNYGLGHYVDGFSGSVHRSAEQLNSSWGWDSDKRRFIPNFSPTR
TNEDACLDGQCQPPFDGRKFGFDAMAGGSPLSGANRFTLYTPNSAAIIQRFFESKAVFDA
NSATGFSKWSSATARMEPYQHTIEGIEKIDAPMDALSEAGLSALLADYGLVRVAMWDGRW
TRDIRVPVASADNRGRSLTIDHGAGYNSRLFINGKEIVVNRGFKKSFTSDGQSWVEVSPI
DTKVARKPEQFGVPVTTLVGYYDPQGSLPSYIYPALHGAYGFTYPDDSNTLSGNDCQLQV
ETRDGLQRFTLANHRAASTVMNKFHINIPTDLKPSQAAVVCNNRTIAEKTLSSAPTDISF
SVYGKALPAKANEGCIVSNTTGAQYCLPVGSRSGYSLPNWIIGQEVHVDAGLNAKVLLSD
WDNLSYNRIGEFVGSVGTNEMKKVKAWNGQYLDFSRPRSMRVVSN
>gi|19352342|ref|NP_598100.1| KfrA protein [uncultured bacterium]
MAITKEQIFAAANELDAAGQNPTLAAVRKAVGGGSFTTISEAMSEWRASKTAQAAPMREP
APQAVTDKLAELGADLWGVALEMANTRLAAEREALEGVRVEMEAARQEAAELADQLTVEL
DETKSRLASIEAAEAAARGEAAALRDELAAMRERVATAEARAGELRTELDHAHTDAAAQR
ALVYEANAELATVKGKAEAADQAHQEQRREAAQAAERLRAQVESLQAALQAATSELATVK
AKAEAADQAHQEQRRAAAQEAHRQAERLTAIQAERDEARRDAATAKEEAATLRGRAQALE
NMLPASEKKPSGAEKT
>gi|256855271|ref|YP_003162515.1| hypothetical protein pEC14_22 [Escherichia coli]
MTQSRRPSPLQRRVLIVLAALDEKRPGPVLTRDIERVLEQSGEAPVYGPNLRASCRRLED
AGWLRTLRAPNLQLAVELTDAGRAVAQPLLPAGGTSATDLAVELNGITYQACRGDFVVRL
DGSTCLQLWNKEGRVVRREGDPLEVAQWLQACHDAGMEVRVQINESAAP
>gi|218692819|ref|YP_002405931.1| hypothetical protein p1ECUMN_0029 [Escherichia coli UMN026]
MTQSRRPSPLQRRVLIVLAALDEKRPGPVLTRDIERVLEQSGEAPVYGPNLRASCRRLED
AGWLRTLRAPNLQLAVELTDAGRAVAQPLLPAGGTSATDLAVELNGITYQACRGDFVVRL
DGSTCLQLWNKEGRVVRREGDPLEVAQWLQACHDAGMEVRVQINESAAP
>gi|91206268|ref|YP_538622.1| hypothetical protein UTI89_P023 [Escherichia coli UTI89]
MTQSRRPSPLQRRVLIVLAALDEKRPGPVLTRDIERVLEQSGEAPVYGPNLRASCRRLED
AGWLRTLRAPNLQLAVELTDAGRAVAQPLLPAGGTSATDLAVELNGITYQACRGDFVVRL
DGSTCLQLWNKEGRVVRREGDPLEVAQWLQACHDAGMEVRVQINESAAP
>gi|17233035|ref|NP_490125.1| hypothetical protein alr7019 [Nostoc sp. PCC 7120]
MQVEEILAQLEINTKTFPRLALEAAIEQREAITPILISTLDKLSENLEQLLEKEDYILHI
HALYLLAQFREESAYPTIIKFFSVPGDVALDVTGDIVTEDLGRILACVSGGRIEPIKQLI
ENSKANEYVRGAALEALLVLIAQEVITREQVIQYYAKLFSTLDKEDHYIQTTLVTNSAQL
CAVELQEQINRAFEQNSVDLFFIDQEDVSTYLVVEKEEALNRLRKNPKYSFIKDVILEME
NWSCFQPQEKYPSYNIFIPEGFSLGVSKKSKNKDRNKKKMQKQSRRKNRSKKK
>gi|270208404|ref|YP_003329178.1| permease protein [Klebsiella pneumoniae]
MPLFSLRPAATLWPPVLLGSQFVFNIGFYAVVPFLALFLRDDMLLSGGLIGLILGLRTFS
QQGMFILGGTLADRYGAKAIILAGCVVRVAGFLLLACGASLWPIILGACLTGVGGALFSP
SIEALLARAGTHSQANGKRSRAEWFALFAVCGELGAVIGPVAGGVLSGIGFRHIALAGAG
IFLLALAVLFFGLPADGHTTTTRRRVPWWTPLRQPRFVAFILAYSSWLLSYNQLYLALPV
EIQRSGGREQDLAPLFMLASLLIITLQLPLARFARRMGAVRILPVGFLLLSASFASVALF
AAAPPAESWLRLMPAAGFVTLLTLGQMLLVPAAKDLIPLFAEESTLGAHYGALATAGGCA
VLAGNLLLGHLLDQALIPSPQAVYPWLLLALFPLCSAVALRAICRPLAAT
>gi|119952399|ref|YP_950125.1| putative extracellular solute-binding protein [Arthrobacter aurescens TC1]
MKIRPLRVLSVAGAITLLTACGAESGAEPVSSGSGSDKITVGVIPISSNAPIYLGQQEGF
FEEEGLELEIQNTVGGAAAVPAVVSGNFDFADSNIVSLLVAADQGLDLEIVAPGSASSGD
PNKDATAVIVPKESPISTPADLSGKTISVNTLSNIGDTTISAVVEEDGGDPSTIDFVEVP
FPEAEAALESGNVDAAWVAEPFLTSALKSGSRAVTYNYADFDPATPIEAYFTTSKFAEEN
PDIVERFTRAMHKSHEFASSNPDAVREIVGTYTKIDAGLRAEMTLNKYPTEFNEEILQKL
ADAALKYGTLQNKIDVSTLIQE
>gi|182676972|ref|YP_001831119.1| hypothetical protein Bind_3846 [Beijerinckia indica subsp. indica ATCC 9039]
MPQSSLEQIQAEIAAIEERIDNLRLVEEILAELEGKASRKPVHRESRKIAVKSQKPRKTK
ASLLSARPSEPQGREGSTPNAVLALLEAEGPLARAEIEQAIRADRDLSKQTISVALQRLK
GAGKVHLDGGKWSLRA
>gi|10955991|ref|NP_052341.1| hypothetical protein QpH1_p09 [Coxiella burnetii]
MSIFGFHIAMSGLLFPFSFILLIVITETYGYRETGRAILIILLSQNILLILLSITARLPS
PPNIPLSHEYYSLFSGVWRILISGNIAIPIAFFFNSLLNSKLKVYLKGTKWVVRFLLTNA
LSKGLLVFISYPINFFGVLPIKTVLHICLDTWLFKIVFCILTVWLSRLISEISSKVDSTD
IYDINTNYSLLQLYSPKNSGMNLYGR
>gi|261888700|ref|YP_003264387.1| putative inner membrane protein [Salmonella enterica subsp. enterica serovar Typhimurium]
MLIIVSDCQFTRLALTRLLAHLDPVNMSVARWLQTAPPAGSHVLLAASPGMLASLVPACH
HARTSLSLKLALLGSGGQAVFLNTLGLRPDCLLPRTASATQLKAAVSSWLRRARGWRQAT
TESLSLRERQALCATLAGLSARTAPGSASAPKPFTAIAAAR
>gi|60115473|ref|YP_209265.1| hypothetical protein SCV11 [Salmonella enterica subsp. enterica serovar Choleraesuis str. SC-B67]
MLIIVSDCQFTRLALTRLLAHLDPVNMSVARWLQTAPPAGSHVLLAASPGMLASLVPACH
HARTSLSLKLALLGSGGQAVFLNTLGLRPDCLLPRTASATQLKAAVSSWLRRARGWRQAT
TESLSLRERQALCATLAGLSARTAPGSASAPKPFTAIAAAR
>gi|161867889|ref|YP_001598070.1| Sch_V11 [Salmonella enterica subsp. enterica serovar Choleraesuis]
MLIIVSDCQFTRLALTRLLAHLDPVNMSVARWLQTAPPAGSHVLLAASPGMLASLVPACH
HARTSLSLKLALLGSGGQAVFLNTLGLRPDCLLPRTASATQLKAAVSSWLRRARGWRQAT
TESLSLRERQALCATLAGLSARTAPGSASAPKPFTAIAAAR
>gi|17233419|ref|NP_490523.1| putative inner membrane protein [Salmonella typhimurium LT2]
MLIIVSDCQFTRLALTRLLAHLDPVNMSVARWLQTAPPAGSHVLLAASPGMLASLVPACH
HARTSLSLKLALLGSGGQAVFLNTLGLRPDCLLPRTASATQLKAAVSSWLRRARGWRQAT
TESLSLRERQALCATLAGLSARTAPGSASAPKPFTAIAAAR
>gi|224504245|ref|YP_002635584.1| putative inner membrane protein [Salmonella enterica subsp. enterica serovar Paratyphi C strain RKS4594]
MLIIVSDCQFTRLALTRLLAHLDPVNMSVARWLQTAPPAGSHVLLAASPGMLASLVPACH
HARTSLSLKLALLGSGGQAVFLNTLGLRPDCLLPRTASATQLKAAVSSWLRRARGWRQAT
TESLSLRERQALCATLAGLSARTAPGSASAPKPFTAIAAAR
>gi|188591840|ref|YP_001796439.1| hypothetical protein pRALTA_0665 [Cupriavidus taiwanensis]
MPRNARQKSERATEELRTELAAARHEARDAAVAQAAALADRLAATEQAQRQSAGDLDTGA
GGAGRSTGPGRARRSRRGARAPAAGRIAPGAARARLRGWTAAQDRRRAAPTTTEAQGEEQ
GAPARPGHPDDGSDSTDSSDDHEN
>gi|254667478|ref|YP_003082164.1| hypothetical protein ECSP_6030 [Escherichia coli O157:H7 str. TW14359]
MTSLSPDTVRRIEDAAAALIAAGTPNPTNEQVRQHLGGGSLSHISPVMRAFRARQREQAT
PLPPELAQLLTGQLGLLWQAAVKQAEAGALAAREQADDDIARADKERDEALANVAALESE
LAVLREVVAERDRLLQEVRELRAEALPLREQVARLTATGEHLAAQLQDTKAELKEAREDG
RQLQTELLALARQDGKVKK
>gi|89255319|ref|NP_659982.2| hypothetical protein RHE_PD00055 [Rhizobium etli CFN 42]
MRTPRSDGEAISDAARIRRAALLSADMLTAARWDGTAPLLADGSTLSRRLHRRLFTEIAE
AHGDPATFTDGARRLISMDADGLSKAAFRAGFAYHLAAFCPAVDRPTLARLRAAYGEEAV
AFALGHINLSTATPPLDLLSEQARHVVEADGWSMLTLLADEYRISAAWRWAGWRDMAENG
SASLLKSPALVLATAAVDEVASTQEGAGR
>gi|67078275|ref|YP_245895.1| hypothetical protein pE33L466_0417 [Bacillus cereus E33L]
MIDILKIFAALVFGYLLGSLNTAVIVGKIYGKDIRSHGSKSAGLTNTLRVLGKSAAVFVL
AGDILKGVFACYIGLFLSVYFYSGEAKDCVSLLAAGAGAVIGHNWPVYFGFKGGKGALTA
VAVLFMIDWVMALLCLGFFVIIVALTRYVSLGTICATLLVAVISFIPVFENTLYFYIFAF
LMAFMVIFRHMENIQRLLLGTENKLIFPQR
>gi|31983569|ref|NP_858280.1| MxiA, innermembrane protein, component of the Mxi-Spa secretion machinery [Shigella flexneri 2a str. 301]
MIQSFLKQVSTKPELIILVLMVMIIAMLIIPLPTYLVDFLIGLNIVLAILVFMGSFYIER
ILSFSTFPSVLLITTLFRLALSISTSRLILVDADAGKIITTFGQFVIGDSLAVGFVIFSI
VTVVQFIVITKGSERVAEVAARFSLDGMPGKQMSIDADLKAGIIDAAGAKERRSILERES
QLYGSFDGAMKFIKGDAIAGIIIIFVNLIGGISVGMSQHGMSLSGALSTYTILTIGDGLV
SQIPALLISISAGFIVTRVNGDSDNMGRNIMSQIFGNPFVLIVTSALALAIGMLPGFPFF
VFFLIAVTLTALFYYKKVVEKEKSLSESDSSGYTGTFDIDNSHDSSLAMIENLDAISSET
VPLILLFAENKINANDMEGLIERIRSQFFIDYGVRLPTILYRTSNELKVDDIVLLINEVR
ADSFNIYFDKVCITDENGDIDALGIPVVSTSYNERVISWVDVSYTENLTNIDAKIKSAQD
EFYHQLSQALLNNINEIFGIQETKNMLDQFENRYPDLLKEVFRHVTIQRISEVLQRLLGE
NISVRNLKLIMESLALWAPREKDVITLVEHVRASLSRYICSKIAVSGEIKVVMLSGYIED
AIRKGIRQTSGGSFLNMDIEVSDEVMETLAHALRELRNAKKNFVLLVSVDIRRFVKRLID
NRFKSILVISYAEIDEAYTINVLKTI
>gi|13449094|ref|NP_085310.1| invasion protein [Shigella flexneri 5a]
MIQSFLKQVSTKPELIILVLMVMIIAMLIIPLPTYLVDFLIGLNIVLAILVFMGSFYIER
ILSFSTFPSVLLITTLFRLALSISTSRLILVDADAGKIITTFGQFVIGDSLAVGFVIFSI
VTVVQFIVITKGSERVAEVAARFSLDGMPGKQMSIDADLKAGIIDAAGAKERRSILERES
QLYGSFDGAMKFIKGDAIAGIIIIFVNLIGGISVGMSQHGMSLSGALSTYTILTIGDGLV
SQIPALLISISAGFIVTRVNGDSDNMGRNIMSQIFGNPFVLIVTSALALAIGMLPGFPFF
VFFLIAVTLTALFYYKKVVEKEKSLSESDSSGYTGTFDIDNSHDSSLAMIENLDAISSET
VPLILLFAENKINANDMEGLIERIRSQFFIDYGVRLPTILYRTSNELKVDDIVLLINEVR
ADSFNIYFDKVCITDENGDIDALGIPVVSTSYNERVISWVDVSYTENLTNIDAKIKSAQD
EFYHQLSQALLNNINEIFGIQETKNMLDQFENRYPDLLKEVFRHVTIQRISEVLQRLLGE
NISVRNLKLIMESLALWAPREKDVITLVEHVRASLSRYICSKIAVSGEIKVVMLSGYIED
AIRKGIRQTSGGSFLNMDIEVSDEVMETLAHALRELRNAKKNFVLLVSVDIRRFVKRLID
NRFKSILVISYAEIDEAYTINVLKTI
>gi|170745615|ref|YP_001752062.1| hypothetical protein Mrad2831_6478 [Methylobacterium radiotolerans JCM 2831]
MSQDSTLAKALADVRRQRAALEADFERVGAELTKLRLAERSLASIVEGTPLEDLPDEQPR
RRASAGDDQARGGRGAGRGPRGPRANSAKGRLKALLEEAGPQGLSHAQISDRLHDVAPNT
LATYLSMMTTSGEVERHGDFYRGVASVAEPVADTSDSRDPDGVEHAPAEEG
>gi|21492723|ref|NP_659797.1| insertion sequence transposase protein [Rhizobium etli CFN 42]
MDDAASEIARLRAALAASEARAASAEADLAQVRAVVTTSEAMIRHLKLEIAKIRREQYGQ
SSERRARLIEQMELQLEELEADATEDEIAAERVATRITNVSAFERRRPARKPFPEHLPRE
RLVIDAPSTCTCCGSHRIVKMGEDITETLEIIPRQWKVIQTVREKFTCRDCEKISQPPAP
FHATCGDGQDRTCWRRSCSRSSANISH
>gi|240142757|ref|YP_002967270.1| hypothetical protein MexAM1_META2p1161 [Methylobacterium extorquens AM1]
MSHPKPRRLPISREVATSLVIASAPRKEGADATAGAVHALLVVLSRIATIVDDRGAMEEL
QRDDAREEHDKEVARGGAATDTIHVAGRELMRDLGVTPAGLAAAWARIGRIRAFLAGRRR
GVPIRPAQGDVIRGRAKPTMPVRIDRTLAFAAHAYGDPGGDAEGAIVWWDTAAVARMRSR
YSPVAYLRALAWIGWPEMLPEEDWNVHRTAAGALAMDIPIAEARDALGVDGYAHASELDR
QVVKAVREDLARAGIRWDGRLVRNRRGETLALRLVIARDEAVIPDTTKRPRVSRGRMSPE
ERARRRDAVRPRRLPPAPDGTPAPAPDSGFGWLVVALDGRREPRAPRPPRRGRPPGSTRP
R
>gi|227818581|ref|YP_002822552.1| adenylate class-3/4/guanylyl cyclase [Sinorhizobium fredii NGR234]
MDLPTPLAWLVDEAGASPGPDRFLADLGGRLLADRLPLAGGALTLAVPHPIIARRTWLWR
AESGAVIESLGFAGGPPSQAERDWLAALGPVLEDRIGAAPDKPVLAWAGTRGFDDDEAGR
LRQAARFAAAPLAALSEKAALSALLEAYLGRRSAARVQAGALTRGTGETIRAALLYADLR
NFTALSEATEPTEMIAALDAWFDRVAGAIHAFGGEVLKFIGDGLLAIFPVTGWAPEACEA
ALRAVVAARAGMAHLDAVRQAQGLPPLPFGTALHLGDVLWGNIGAVDRLDFTAIGPAVNL
VSRLEGLCRPLGQSVLISGAVAAEASSPLVPLGEHVLRGIQAPCPVFTLPATRA
>gi|17548411|ref|NP_521751.1| hypothetical protein RS04702 [Ralstonia solanacearum GMI1000]
MAHHLVLTVLTNLLLGLGLGVAGGLLGIGGGLIAIPILGYLYGMDQHLAQGTALVMIAPN
VLIGFLRYHQRHPVHLRSVATLCAVAMASTYVAARFAAGLDADHLRTAFAWFLIVLAVYF
ALQLRDRPHAEPAAAHPEPGAPRAMPPAAIALLGIASGGMSGIFTVGGGLVVVPALVTLF
GMSQTRAQGMALALVVPGSLIALATYAHAGHVSWGTGIPLALGGMASVSWGVALAHRFSP
MRLRLVFCAVLVGAAAAMLVEGA
>gi|17548457|ref|NP_521797.1| putative 4-alpha-glucanotransferase (amylomaltase) protein [Ralstonia solanacearum GMI1000]
MSQRPAPPSSPHAASALHRLALDAGLLVDWEDAAGRPMRVSDDVLRAVLRCLGLPADSAA
DEADSRGRLLAEAAEHAVPPLVTGVAGHAVLLETAPPWAATLGGRPYRIGFEHGGGAEGT
VHASIGHDRATLRLAPVPAPGYHRLRIDTGSRTAIETTLAIAPARCYAVSDALQARGRPP
DARLWGGSAQLYGLRHDGERAALSAGLGDYTAAGLLARSLARHGADALALSPVHAMFSAD
THRYAPYSPSSRLFLNAWMIDPAALLGAEAARQAVSDAGLADDCARLEANALIDWPASAA
ARLTVLRALHRRLRMQATAGDSAARRRHEDMLAHCAGQGGSLLDHAHFEALDTHLRQAHP
PLHHWQHWPAPYRSPSYLAVRAFARDHPDAVDFHRFLQWAAARQLAAAQRAAEDAGMAIG
LIADLAVGTDGAGSHAWSRQQDLLIGLTVGAPPDVFNAQGQSWGLTTFSPRAMRTQGFAA
FLEMLRAVMAVPGGVRIDHVLGLMRLWVIPDGARALDGVYLRYPLRDLLRLIALESWRNR
CIVIGEDLGTVPAGLREQLADAGLLGMRILWFERDYARPEAPFRPPQAWSPASVAMTSTH
DLPTVAGWWTGHDLHWQARLGLLPIGMNETDARTHRMADRRALVGAFAQHHRTTVPTAGD
DAAQRIAALQTALAQARTAPPAQVDTLLAATAGDFATAALAYAAAAPVPLAIAPMEDLLG
LLEQPNLPSTIETHPNWRRRLSAPAAGLLAAPAIRARLAALARSRANAAPDSPP
>gi|157149364|ref|YP_001451415.1| hypothetical protein EcE24377A_F0047 [Escherichia coli E24377A]
MTQSRRPSPLQRRVLIVLAALDEKRPGPVLTRDIERVLERSGEAPVYGPNLRAPNLQLAV
ELTDAGRAVAHPLLLAEQDRLRAEQRTAEVVVLPLIPLSVPPAEGTSAKDLPVELGGMTY
QACRGDFVVRLDGSTCLQLWNKEGRVVRLEGDPLDVAQWLHACHDAGIEVRVQVNESVTP

>gi|238025599|ref|YP_002909831.1| EntS/YbdA MFS transporter [Burkholderia glumae BGR1]
MTTLTVGGYSLGNLDGISSVAAAAQQYNDNRTTSNLINYQAALANAAASATSLIPGEGAA
FAGNAIAANIKNLSQNHSTMSASDFESSAIAIAGALATLVGQGVEISGLAAANINPLVGG
GVFTLGEFINAVGFVISAAGVVIDSGTIAQIATQSLQALGLAPSPSGQYSPVTLSSSNFI
CDATNAATMWDIVKGDNTEQINSAPSNNGSGLNISNSIGGDIIVAPGSPGSPYTFSISGS
DNNIMGINSTPITGSAVGVNVSGSGNTINAGTGTSVSLSNTNGNFDVVNSNGDQFNQGGG
ISLASNTQANVNGNGNGISVANGDSMGAYGGGNTINAASNSLVVASSTNGAFDTINTNGN
TFGGTVANGQGTGVWLNQDAQANVNGNNNGISVTSGDSMGAYGGGNTINAASNSLVVASG
TNGSYDTINANGNSFGGTTANGQGTGVWLDKNVQANVNGNNIGISVTSGDSMGAYGGGNT
INATPNSVVYASGTNGSYDTINANGNSFGGAAANGQGTGVWLDKNVQANVNGNNIGISVT
SGDSMGAYGGGNTINATPNSVVYASGTNGSYDTINANGNSFGGAAANGQGTGVWLDKNVQ
ANVNGNNIGISVTSGDSMGAYGGGNTINATPNSVVYASGTNGSYDTINANGNSFGGTAAN
GQGTGVWLDKNVQVNVNGAGNGIALNSGDSVGVYGGGNVVDAAPITTTAIYNTNGNAVVV
NATGDLFGAVTANGQGSGIWLGQNAQATVNGNGNGIGLTAGATLTATGNSDIVNAAAGSV
VNVSGTGDEINGSNSIINIAGNNETIWLSGESNVVTVTGQNVTVYAQNSTVNFVGSAANN
NNNKLIGVKNTGSGWSSNDAWYALTGSSHPIGATAPFQLPVFTDPSASVPGDNVPNATDP
VWIFIPYTYSPSGEPILSEPIIVTAPPDVGDSDPIILNLNGDKVQTTALEGSTTYFDMEN
EGEKNQTAWGTTGEGYLVYDPEDVDNAAVVTKDAQLVGGFGALQTMAQQFDGTGHGDLTV
ADALWANLKVWVDKTGSGNFQSGQLMSLDQLGITSIDLDGNQTDRNSNGNKIITDSSFTR
ADGSRGDIAGVDLMFSRNDTPSLVDAQVHNLISAMSLAGAAPGGQTSTGVADQNNLAALA
LPSH
>gi|240142548|ref|YP_002967061.1| hypothetical protein MexAM1_META2p0905 [Methylobacterium extorquens AM1]
MTLYEKFEQVVIFVLSAIIAVIVVASVWALMREVVNRLVLGAFNTLNYATFQVVFGMIFT
VVIALEFKRSLLVATERSFGILQVRTIVLIALLAIARKFIILDLGETEPAKIAALAGAAL
ALGAVHWLVRDQDRREESGAKNAEGDQ
>gi|240141770|ref|YP_002966249.1| hypothetical protein MexAM1_p2METAp0037 [Methylobacterium extorquens AM1]
MSPGAPEPEDGSDEAARAFEDLRAEVADLRRAIQALEPAIREGRAPDYSLSLGRIAKAQV
EIGSILARLERHPALQMTPESVAARIERAAESATRPALRNAECAAAAISDASQDLAAMLG
SARTRRAQRTRLMQAGAVGVLAGLILLPLLWWPLARVLPSGFSDRIAAAVLGQAPWEAGM
GLMMRANAGWWDGLAEGWRRSEAAGPELRSCYEAARTSGREQRCTVTVKPGALR
>gi|220915070|ref|YP_002490378.1| ABC transporter related [Methylobacterium nodulans ORS 2060]
MSLAARDIRVTLDGRTVLSDVSIALERGRFVGLVGPNGAGKTTLLRVLAALVAPTEGSVT
LEGRSTSGMCRDERARRVAALFQGAGVGWPMTVREIVALGRLPHRRAFAPLTDADEVAIA
RAMVRTDVEHLADRPEPTLSSGERMRALLARALAVEAEWLLADEPVTALDPAHQLDAMAL
LRAVARDGAGVVAVLHDLGLAARFCDRIVVLKGGRLVADGHPEEALTDALLAEVFGVTAR
RGRAPDGTRYILPWARSGAVKEESDGAIIPP
>gi|66968585|ref|YP_245462.1| OfxX fusion product [Pseudomonas aeruginosa]
MRIKIKGEITAERLAEALHAAAEKYEAVRPGHKVYGANLYLTAFDADGLPFDLADHRGEP
LSITIEAKSGELVKPALTAEGEARRQKAKEEARRQAEEAAAEAQRRHRQTLDEYEQERQK
RRKKEAEARKQFEDANAITAELLKTMPERFIEGSPQKTENKAR
>gi|186474633|ref|YP_001863604.1| multi anti extrusion protein MatE [Burkholderia phymatum STM815]
MENKLLLTKIQRDFFFLSEILIGQLVVVAYSIADVIIIGRTNPDLLGGLALGNAIYVPII
MTATAFYSAATIKAAKIGAETGVDSLRDIAYYGFASAIVVGTLVFCALKYFATIHHWSNQ
SPYLVLAAQGYLDTLALSALPSNLFRVIAALANSIRATGYITALQAIGLIIKVALSLVLI
DSSYFRFGLSGCGLSTAITFYVIFVGSLLLFLFNRNFFKFHFDLFLLSRKRLQLVALCKT
GVPVALSTFAEFATFGYMTILIGRFGVQQLGAHQVVSNLNVVAETVSSSLAVWISVKISN
ALVLEGRSMAVRKARSAILIAVAIGFLLTALQMFFGTSLFRLYADDQGILVISGKILPFE
SLLIFANCVLSGAAATLRARGINAFPALMQVIGLWIGVAILGDGFAMQRLQLGDIDLAAG
PGVWCGVFLGLLLSALMVTPIAIGDGNAIRRYIQWIRGSLAG
>gi|219723634|ref|YP_002477143.1| hypothetical protein Bbu156a_F15 [Borrelia burgdorferi 156a]
MAKAAQTAASGGAGEMIGKVVKVNAAAAKGGDATSVNGIASGIKGIVEAAEKAGEEGKLK
SEAAAGEGNENAGKLFAKKADATNGGDAATAEKAATAVVLRGLVKLLTFFQLQLKFFCFH
LLTFKTIGILFIESFGFKAISSFYIFFFFRNFSL
>gi|256821194|ref|YP_003142393.1| copper amine oxidase domain-containing protein [Anaerococcus prevotii DSM 20548]
MKKFNTNRLRAFFMALLLVLTSTSTTNVLAKADDTDGSKKVIESSISKISDLENQIKDLN
DKKQEDQSKIDELKEKLESCKDNGEKLKQEKAKLEEEIRDKDNKIAQLNKEIEDLKNSNN
DELIAEITQLKDELKRLRDENAKLKEDYSSTKWELEAEKEKTDKNENKIKEMQEKLESLE
EEFAKKTKEIEDKDNKIKDLEKALDEKDNKIKELENKKKETEKTKSECFKKIEELQKAID
SLKESSENTKKELEEKIKGLEEKQKASEEEIKKLKEELDKKIEEAKKLIEEANKKAKEEL
EKQAKDEKDKNLNQDLSKKLDELLKLQKENKEKKEDKKSQDKKWDEILKADDKNILNQFD
LNKMKKQEEQQGKKQVKDEKEFAVFQVDKNFYNIINKDGKTTVYMDVKTYVDHGRTMIPV
RYIAYTLGFNVEYDNSTREAIFSNKENNILAKKTLRLNIDTGVMKDSDGKVYNSDVKPVI
INGRIHASISNIAKAFGASHGDIKDGKNQTIEWDNARKAVYVFKNVK
>gi|169834947|ref|YP_001715783.1| hypothetical protein CLK_A0156 [Clostridium botulinum A3 str. Loch Maree]
MVIKNIILFILTNIYLIILYKASIRDIKERIVLNRTCLIEYILAFLIAILLKIPIKYILI
NSIWLFAIMYILQLVYGLMTDEIGIGGGDIKLAPAITLFIYPYSYIGILIGLLLSVLDPY
IFKRKNKECPFVIYYFLSCIIAIIARVFHVI
>gi|229587364|ref|YP_002860402.1| hypothetical protein CLJ_0094 [Clostridium botulinum Ba4 str. 657]
MVIKNIILFILTNIYLIILYKASIRDIKERIVLNRTCLIEYILAFLIAILLKIPIKYILI
NSIWLFAIMYILQLVYGLMTDEIGIGGGDIKLAPAITLFIYPYSYIGILIGLLLSVLDPY
IFKRKNKECPFVIYYFLSCIIAIIARVFHVI
>gi|74314927|ref|YP_313345.1| IpaB [Shigella sonnei Ss046]
MHNVSTTTTGLSLAKILASTELGDNTIQAANDAANKLFSLTIADLTANKNINTTNSHSTS
NILIPELKAPKSLNASSQLTLLIGNLIQILGEKSLTALTNKITAWKSQQQARQQKNLEFS
DKINTLLSETEGLTRDYEKQINKLKNADSKIKDLENKINQIQTRLSELDPDSPEKKKLSR
EEIQLTIKKDAAVKDRTLIEQKTLSIHSKLTDKSMQLEKEIDSFSAFSNTASAEQLSTQQ
KSLTGLASVTQLMATFIQLVGKNNEESLKNDLALFQSLQESRKTEMERKSDEYAAEVRKA
EELNRVMGCVGKILGALLTIVSVVAAAFSGGASLALAAVGLALMVTDAIVQAATGNSFME
QALNPIMKAVIEPLIKLLSDAFTKMLEGLGVDSKKAKMIGSILGAIAGALVLVAAVVLVA
TVGKQAAAKLAENIGKIIGKTLTDLIPKFLKNFSSQLDDLITNAVARLNKFLGAAGDEVI
SKQIISTHLNQAVLLGESVNSATQAGGSVASAVFQNSASTNLADLTLSKYQVEQLSKYIS
EAIEKFGQLQEVIADLLASMSNSQANRTDVAKAILQQTTA
>gi|226315594|ref|YP_002775565.1| vls recombination cassette Vls3 [Borrelia burgdorferi Bol26]
MKAAEKAAAAGDGKSKIGDVAHGAGGGAGGNDASVKGIALGIKGIVDAAGKASGEKGGGA
LKGVKEATDNNNGDAGKLFDTNGGRRAGAADVGKASDAVSAVSGKQIIKAIVDAAGNGGH
AGAAAGTATNPIAAAIGEAGQNGAAFNNNDMKKDDKIAAAIVLRGLAKDGKFAATDADAG
AKDGKKGDAVTSVVQEVNKWLEEMMKAAEKAAAAGDTGNSKIGDVANAAAGTGGNDASVK
GIALGIKGIVDAAGKASGEKGGDALKGVKEATGNNNGDAGKLFDTQGGGGGRQADAEAVG
KASDAVSGKQIIKAIVDAAGKASGENDGGALKGVEEAAAGTATNPIAAAIGQARQNGAAF
DNNNMKKDDKIAAAIVLRGLAKDEKFAATDENGAKSAKSVIESARKLTNG
>gi|134287710|ref|YP_001109876.1| phosphonate ABC transporter, periplasmic phosphonate-binding protein [Burkholderia vietnamiensis G4]
MKLNSCIARKITTLLAANVVLLLSLTPALAAEPLRIGMIPDAGATQVSVEEKVPLQKYLE
QQLGMPVKLIIPTSYNATLEGLGNGSLDVAYFGGLTYVKAHARYGAIPLVQRDVDRQFHS
LLITRKSTGIDSLKDLKGKTFCFGDINSTSGHLFSYLAMKNAGILPDHDLKSYRYTGSHA
ATAQAVATGVCDAGSLDETVYKSMIADGKIPGNEMKVFFTTPAFADYVWAARKDLPRDLE
QKFSNAMLRLEPGHDDKILGILRAKHFVVANNDEYSEVERVAKELGLM
>gi|17549737|ref|NP_523077.1| alanin-rich signal peptide protein [Ralstonia solanacearum GMI1000]
MKLSALMFSMAALLAGSAYAQTPAAATAPATASGGVHAVCKDGTPYSGATLRGACRGHGG
VDKKASAADAAPAANAPATSAAMPAAAPPAPAKPAAPAAPMTPAKPAATAPAAAAPMAPA
AAATPGAAADKVWANASTKVYHCPGDRYYGKTKQGAYMSEADAKAQGMRPSHGKACAK
>gi|169823632|ref|YP_001691135.1| albumin-binding protein homolog-4 [Finegoldia magna ATCC 29328]
MKNSKKLWKVMSGITLAATLLAPINTFADDYLGEVGDPGAVEKSYDDAVADYWTKKFAEE
EKAEKEAKEKAEKEKEAKEKESKKDVKKDSKALEEAKKQAIADLKANGITSKLFLDKIES
AKTVEGVKSLKAELIKAHKQDPQKALEKESKENNNKNSEKEYLDKAEKEYNKLFKQEELK
KAKEQAIAELKANGITSKFFVDRINAGKTVEGVKALKEELIKSHKNSSKDVDKALEEASK
EEYNKWVKAEQDYEKAVADYWTKKIAEDEKAQADKKAGEKALEEASKEEYNKWVKAEQDY
EKAVADYWTKKIAEDEKAQADKKDSEVQDGYATYEEAEAAAKKALENDKINNSYSISQGA
DGRYYYVLKIEDKKAGEKEADKKEKEEEKAKENVVEKIKNLEKALENSTKQKEELEKVKK
EKEELSKQLDKLKAQMKKGEKKDDKKAGKDQKAGKEQKANNPKKANKNVKVQNRKTRLPK
AGSEAEVVTLAAAALTSVAGAFISLKKRK
>gi|77404735|ref|YP_345308.1| hypothetical protein RSP_7376 [Rhodobacter sphaeroides 2.4.1]
MLGGLLLFLVHAIGLTCEGRRPLYNAPVRIVSILSSVTILPYYAILAIDPDRSRVAYLTS
LPVREGLSKVSGYYAISLLFTIFGIIVAASFRGRLPSSSAASEAKTSTPATVLLLFGFCV
ALVIVKLSAAGGLFYIIGNIASRAELLAGTGVYDIFLTPAIFLTILHATRVHSQRRMRLI
LLIFIVSSLFVLLAVFGGRKIPIFILLFAWIAYQKYVRKIPLISLTSVGLTALIVIFFSA
MLEWRVNNQTGSAGDFKAGAVSTIANLSYLDTYLFITDYFDNHPKWQGSSFKDLIARFMI
PGPYGNPPLDEGVYIRTLAEGYHVVPSLPFSLMYPSSWPPESYGNGYANFGLIGALLFSA
IRGIVIGTGFAIARSHGFGPKSFFLALTTAFNFHFTNLRLTQLAMVLCGFVVIILIERLG
ARIARMRIR
>gi|38637924|ref|NP_942898.1| hypothetical protein PHG263 [Ralstonia eutropha H16]
MKAANLDYERAPPPGVVFGCLMPAPWLGAAAGLLLAFGSVDGLPDRFAPLALAAVHVLAL
GMLLPVMLGALFQMMPVVAGVTVPGAGWMAPLVALSGGGSALALSAGFLGGSAAAFRWAA
LLGAPFLVLAGLLLLGAGRRVAAVDATTRTLAWIGAPLLLTALCGGVLAGLFGGLWPASP
APLLALHIAWGLGGWLAALVTGVATTVLPMFWQTSRLPARLERWLPLAHWVPLLAFTVAV
VAWPRSTALSQWTLLPWLVVAAVVAGFGLAGTLKAKRRHDPVWPLWPVACASMLAAALLA
AAMPFVPDSRAPLAWWIGSLALIGGGVLPVTAMLGKIVPFLVWLHLRKLLPPRARVPAMQ
AIIAPGRQRRQAMLLLAAYLMLLALPVAPAWLAPAGGLAFAAANLWLGVQLLTALRCMRR
MRAQGGLPPRVPRPATLPVEGGRDG
>gi|226315593|ref|YP_002775564.1| borrelia lipoprotein [Borrelia burgdorferi Bol26]
MKAAEKAAAAGDGNSKIGDVANAGGGTGGNDASVKGIALGIKGIVDAAGNASGEKGGGGA
LKGVKEATGNSNADAGKLFDTNGGGRRAGAADVGKASDAVSAVSGKQIIKAIVDAAEKGD
HAGAAAGTATNPIAAAIVLRGLAKGGKFAATDADAGAKDGKKGDAVTSVVQEVNKWLEEM
MKAAEKAAAAGDTGNSKIGDVANAAGGGAGGNDASVKGIAEGIKGIVDAAGKASGEDGGS
ALKGVEEAADNNNGDAGKLFATSAGGGNRANAADVGKASDAVSAVSGKQIIKAIVDAAEK
GGHAGAAAGAAKNPIAAAIVLRGLAKNGKFAADSADGAKSAKDGKKGDAVTSVVQEVNKW
LEEMMKAAEKAAAVGDTGKSKIGDVAHGAGGGAGGNDASVKGIAEGIKGIVDAAGKASGE
NGGGGALKSVEEATDKNNADAGKLFATQGGRQAGAADVGKASDAVSAVSGKQIIKAIVDA
AGKASGEKDGDALKGVKEAADKNNGDAGKLFATSAGGRAGAADVGKASDAVSAVSGKQII
KAIVDAAGKASGENDGGALKGVEEAAAGAATNPIAAAIGQARQNGAAFNNNDMKKDDKIA
AAIVLRGLAKGGKFAADSADNAKSAKDGKKGDAVTSVVQEVNKWLEEMMKAAEKAAAAGD
TGNSKIGDVANGAGTKANDASVKGIAEGIKGIVDAAGNASGEDGGGALKGVKEAAGNSNA
DAGKLFATQGGRQAGAADVGKASDAVSAVSGKQIIKAIVDAAGNGGHTGAAAGTAKNPIA
AAIGQAGQAGAAFVDNNMKKDDKIAAAIVLRGLAKDGKFAAANADGAKSAKDGKKGDAVT
SVVQEVNKWLEEMMKAAEKAAAVGDAGKSKIGDVANAAAGAGGNDASVKGIALGIKGIVD
AAGNASGENGGGGALKGVKEATGNNNGDAGKLFATSAGGRQAGAADVGKASDAVSAVSGK
QIIKAIVDAAGKGGHAGAAAGNATNPIAAAIGQANQAGAAFVDNNMKKDDKIAAAIVLRG
LAKDGKFAATDENGAKSAKSVIESARKLTNG
>gi|56709023|ref|YP_165068.1| TRAP dicarboxylate transporter, DctQ subunit [Ruegeria pomeroyi DSS-3]
MAGHASVLQDGSALSRLDRALLRLERGLALISGLAVFSLMLLAVVSVGGRNAMNAPLPGY
VDWIEQAMPLIAFMGIAFVQREGGHIRMDLVIGQLKGRALWLFELISVLLILGLMMLLVW
GSWAHFLRAFDMGAPLWSRDSSIDIGIPLWPSKLLAPVAFSVLCLRLGLQVWGYGRAFVL
GLEAPVAVPLIQDVAAQAAAEAEQLAGHDNG
>gi|161506506|ref|YP_001573627.1| heavy metal sensor signal transduction histidine kinase [Burkholderia multivorans ATCC 17616]
MIARLLPRTLRGRLTALIILSTSVILASSGVALYEALSNRVETTAAEQMAGISAALGAHL
AEARTTADVARNTDIWIDQLHGHPNMDLAIFDAAGTRLVGTPGFRPYAPLMLTNAGRVPV
GIAPPGARHQYLLTTVPLAGAGAPVVRVAVQYDRSADVLLLRTHAYTIVVIEVFGVVLAA
AIAYGIAALGLSPLRRFAARAEQMSSSRLAHPLPELDTSGELKELEHAFNGMLARLNESF
TRLSQFSSNLAHDMRTPLTNLQAAAQVVLSQPRSADEYRSVIESSIDEYQRLSRMIEDML
FLARSEQAGTSIDVRRLNAAEEAERVAGYYEPLAEDEGVTVKVDGHAWVDADLTLYQRAL
SNLLSNALTYAPRGSVVTIDCVEQGGATTIAVSDTGPGIAAEHVGRIFERFYRVDPSRHN
SASGTGLGLAIVRSIMDNHGGECGVDSEPGRRTTFWLRFPRRPAAIST
>gi|189348832|ref|YP_001942027.1| two-component system heavy metal sensor histidine kinase [Burkholderia multivorans ATCC 17616]
MIARLLPRTLRGRLTALIILSTSVILASSGVALYEALSNRVETTAAEQMAGISAALGAHL
AEARTTADVARNTDIWIDQLHGHPNMDLAIFDAAGTRLVGTPGFRPYAPLMLTNAGRVPV
GIAPPGARHQYLLTTVPLAGAGAPVVRVAVQYDRSADVLLLRTHAYTIVVIEVFGVVLAA
AIAYGIAALGLSPLRRFAARAEQMSSSRLAHPLPELDTSGELKELEHAFNGMLARLNESF
TRLSQFSSNLAHDMRTPLTNLQAAAQVVLSQPRSADEYRSVIESSIDEYQRLSRMIEDML
FLARSEQAGTSIDVRRLNAAEEAERVAGYYEPLAEDEGVTVKVDGHAWVDADLTLYQRAL
SNLLSNALTYAPRGSVVTIDCVEQGGATTIAVSDTGPGIAAEHVGRIFERFYRVDPSRHN
SASGTGLGLAIVRSIMDNHGGECGVDSEPGRRTTFWLRFPRRPAAIST
>gi|219873353|ref|YP_002477494.1| hypothetical protein BGAFAR04_F0047 [Borrelia garinii Far04]
MKKISSAMLLGAILIFVNCKSNAGESAGKDDPTSKFYQAVIQLGNGFLDVFTSFGGLVAD
ALGFKADPKKSEVKTYFDSLAKKLEETKKGLSELPKGNTGNGGADAAGGGGADAADGGAD
AVGNAIKEISEWLEEMAKAAAEAAKAAADGGAAAVGNVIKANNKAAKGGEEASVNGIANG
IKGIVEAAEKAGEEGKLNAADGAKEGNKDAGKLFATKKNDEGGTAAAAEKAGEEGKLNAA
AGGEKGNKDAGKLFATKKNDANGGGGDAADAEKAAAAVSAVSGEQILKAIVDAAAKGDGK
VAAVEDVKNATNPIAAAIGSSGADKNAAAFATLTKDDQIAAAIVLRGMAKDGEFALKNDA
HANAEKAVKNVVESAVNKKLASG
>gi|219873354|ref|YP_002477495.1| hypothetical protein BGAFAR04_F0048 [Borrelia garinii Far04]
MKKISSAMLLGAILIFVNCKSNAGESAGKDDPTSKFYQAVIQLGNGFLDVFTSFGGLVAD
ALGFKADPKKSEVKTYFDSLAKKLEETKKGLSELPKGNTGNGGADAAGGGGADAADGGAD
AVGNAIKEISEWLEEMAKAAAEAAKAADGGAEAVGNVIKADGAKAAKGGEVESVNGIANG
IKGIVEAAEKAGEEGKLNAVDGAKEGNENAGKLFAKKQANDANGGGDAAAAEKAAAAVSA
VSGEQILKAIVDAAKGDGEKKAVDDVKDAKNPIEAAIGSSGEQNAAAFATLKKDDQIAAA
IVLRGMAKDGEFALKNADHDNAKGTVKNVVESAVNKTAVALSNLVRKAVQSGLKKVGEAV
KSGSLKVPAAAEKP
>gi|159046646|ref|YP_001542315.1| dTDP-4-dehydrorhamnose reductase [Dinoroseobacter shibae DFL 12]
MILVFGQTGQVARELAARVPEALFLGRDAADLSDPDACAAALRAAAPSAVINAAAYTAVD
RAEAEEDLATRINGAAPGAMAVAAAELGVPFVHISTDYVFDGAGTAPFAPDAPVGPLGAY
GRSKLAGEEAVRAVGGVHAILRTSWVVSAHGGNFVKTMLRLGAERDSLSIVADQVGGPTA
AGDIAAACLKIAARLAADPGKSGTYHFAGAPDVSWADFAREIFGQAGLDCAVTDIPSAAY
PTPARRPHNSRLDCSSLQAAFGIARPDWAESLSGILRDLGHTPRP
>gi|227818683|ref|YP_002822654.1| Ribose/xylose/arabinose/galactoside ABC-type transport system, permease components AraH [Sinorhizobium fredii NGR234]
MAQLPSTAASIAPRYDEGRLFSGTTEKAMKINIKELGPAFTLVVLALAFSILSAQFFSMS
NVQAILESAAIPVVLAVGITFIIVQGSIDLSIEGVMAASSMAVALLIANSITTFDYGWLA
IAAGPVFGLAFGLSNGLLYTYLRLPSLIVTLATWFIGLGVATLLFPGRQPEILDGRITML
AIYKPFGLSFLVCIAFVVATIGVVLQNYSQFGRMSFAIGIDEKTTRLSGNSVRLHKILAF
SFMGVLAGMGGAMISAQLAVGNPSAGQGFLFPTISAAVIGGTLLSGGKGGVLHSVNGVLI
LEVLRNGMVQLGVDPYLRHVVEGIIIIAALVVGNWQLRARTRVVK
>gi|218533519|ref|YP_002424334.1| CobE protein [Methylobacterium chloromethanicum CM4]
MSALVAGIGFRRGTPAAEIVALLGRALGEAASVKLWALATANRADEPARAFGLVALGVAP
EALAAIDVRVPTRSPRIEQLRGVGSLAEAAVLAAAGVEARLILPRIASAGATCALARTEP
RS
>gi|194733789|ref|YP_002112976.1| histidine kinase [Salmonella enterica subsp. enterica serovar Schwarzengrund str. CVM19633]
MKKNFFIILVALLLLIAFTVSSVVKYTSLLSEKNLYTVAGTQENYGFSVAKFIIQLNELY
TLINSDNTIDDVRLKFDILYSRLNVIYVKSEATAPLYKQQGYEETIDSINKKLEDIDGLL
SHNHPDYKKISTIIADIKPLTKTVTNLADMAEIAQRNDALKDFRSKRQQLWTLLFITGGL
ISLLLFVLFIYISKINRLLLSERAAFASKNAFLGMVGHELRTSLQAIVSIIDVVTNNLSG
GIKSGQIERLETAVSKMERQLNDLAEFAKIDNGSVEIKNTYNSLQAIVTNAVQDCIAIYE
KKDVTVKIKNNNDAVIFTDALRLNQVIENLTSNAIKYTERGEVNVDYFIEKGKVLNIVIS
DTGKGIPKDKLKFIFKPFTRVVDSKSTVPGFGMGLAIVAGIIRLLKGTIHISSEVNVGTT
VTVRIPIKLGDSSLATAEVSASAPGDVFGVLSLLVIDDNEMACSSLSSLLTNAGYIVEAT
TSPERALEKLLRKPYDVVLSDLQMPGMTGDELYATVSSSQNPNRSTPFIFISAYSDAHSI
GQAPLLTKPVRLKDINLKIHEVMSNQGRVKSE
>gi|60115553|ref|YP_209344.1| hypothetical protein SC039 [Salmonella enterica subsp. enterica serovar Choleraesuis str. SC-B67]
MKKNFFIILVALLLLIAFTVSSVVKYTSLLSEKNLYTVAGTQENYGFSVAKFIIQLNELY
TLINSDNTIDDVRLKFDILYSRLNVIYVKSEATAPLYKQQGYEETIDSINKKLEDIDGLL
SHNHPDYKKISTIIADIKPLTKTVTNLADMAEIAQRNDALKDFRSKRQQLWTLLFITGGL
ISLLLFVLFIYISKINRLLLSERAAFASKNAFLGMVGHELRTSLQAIVSIIDVVTNNLSG
GIKSGQIERLETAVSKMERQLNDLAEFAKIDNGSVEIKNTYNSLQAIVTNAVQDCIAIYE
KKDVTVKIKNNNDAVIFTDALRLNQVIENLTSNAIKYTERGEVNVDYFIEKGKVLNIVIS
DTGKGIPKDKLKFIFKPFTRVVDSKSTVPGFGMGLAIVAGIIRLLKGTIHISSEVNVGTT
VTVRIPIKLGDSSLATAEVSASAPGDVFGVLSLLVIDDNEMACSSLSSLLTNAGYIVEAT
TSPERALEKLLRKPYGHCCKVSDEAAFCLIQRPYISKTLLTRRISPRGSP
>gi|187734498|ref|YP_001883189.1| IpaB [Shigella boydii CDC 3083-94]
MHNVSTTTTGLPLAKILASTELGDNTIQAANDAANKLFSLTIADLTANKNINTTNAHSTS
NILIPELKAPKSLNASSQLTLLIGNLIQILGEKSLTALTNKITAWKSQQQARQQKNLEFS
DKINTLLSETEGLTRDYEKQINKLKNADSKIKDLENKINQIQTRLSELDPDSPENKKLRR
EEIQLTIKKDAAVKDRTLIEQKTLSIHSKLTDKSMQLEKEIDSFSAFSNTASAEQLSTQQ
KSLTGLASVTQLMATFIQLVGKNNEESLKNDLALFQSLQESRKTEMERKSDEYAAEVRKA
EELNRVMGCVGKILGALLTIVSVVAAAFSGGASLALAAVGLALMVTDAIVQAATGNSFME
QALNPIMKAVIEPLIKLLSDAFTKMLEGLGVDSKKAKMIGSILGAIAGALVLVAAVVLVA
TVGKQAAAKLAENIGKIIGKTLTDLIPKFLKNFSSQLDDLITNAVARLNKFLGAAGDEVI
SKQIISTHLNQAVLLGESVNSATQAGGNVASAVFQNNASKNLADLTLSKYQVEQLSKYIG
DAIEKFGQLQEVIAELLASMSNSQANRTDVAKAILQQTTA
>gi|91791073|ref|YP_552023.1| carbamoyl-phosphate synthase L chain, ATP-binding [Polaromonas sp. JS666]
MFETLLIANRGEIACRIARTARRMGLRTVAAYSDADRDALHVALCDTAVRIGPLEAARSY
LDAAAIVAAARAAGAQAIHPGYGFLSESLALIDACEAAGLIFVGPSREAIRRMGSKIESK
RIALDAGVPVVPGYHADDQDPGVLQAAASDIGYPVLIKASAGGGGKGMRVVRSAAEFAAA
LDTVRREAQASFGDDRVLLERYLDEPRHLEVQLLGDKHGQLVHLFERECSIQRNHQKVIE
EAPAPHLPPAVREALFAHALTMGRAIGYDSTGTIEFIHDSRSGDTFFLEMNTRLQVEHPV
TELTVGIDLVEWQLRVAAGEVLGFGQADLSQRGCAIEARVCAENPAAGFAPEIGTLIGYR
EPRGEGVRVDSGVRVGSRVTPYYDSMLAKVIAYADDRPTAARRLATALDDTVLLGVHSNL
GFLADLLRHEHFAQVLSTHYIERAFPAGWQPRADDELAMAAAALHGVLATQAMAGQKSPG
AWQSLGAWRAAGAGSGVGSTQVLLEDGQRRVHEASVSPQGDGWRVRVGEHDLSLAATLSG
DTLALQRDGLTVRFTVAAAQHATQGEQLWLAGPGGTWAWRRLDRWQRALKGAAGADERGG
NRLLAPMPGLVTQVQVSVGMVVNAGDILVQMEAMKMVHTLSAAAPGRVAELRCRVGDAVR
GGDVLVVMEAMETEEKQ
>gi|10954926|ref|NP_053346.1| hypothetical protein pTi-SAKURA_p108 [Agrobacterium tumefaciens]
MTANRILLAVVPATTMIAAVILMPGIEHWLAAFGRTAQAKLMLGRFGIALPYIAAAAIGT
MFLFAANGAANIKTAGWGVVSGNVAAIIIAMIREAARLSGIAGSVPTDQSVLAYTDPATA
LGAAGPFLAGVFALRVVIKGNAAFASPAPRRVRGKRAVHGEADWMGVVEAGRLFPDAGGI
VIGERYRVDRDSVAGMSFRADQRETWGAGGKSPLLCFDGSFGSSHGIVFAGSGGFKTTSV
TIPTALKWGGGLVVLDPSSEVAPMVSEHRRKAGRKVIVLDPATPAIGFNALDWIGRFGGT
KEEDIVAVATWIMTDNARTASARDDFFRASAMQLLTALIADVCLSGHTDEQDQTLRRVRA
NLSEPEPKLRERLTRIYEQSESEFVRENVAVFVNMTPETFSGVYANAVKETHWLSYPNYA
ALVSGDSFSTDDLAKGETDIFIALDLKVLEAHPGLARVVIGAFLNAIYNRNGEVEGRTLF
LLDEVARLGYLRILETARDAGRKYGITLTLIFQSLGQMREAYGGRDATSKWFESASWISF
AAINDPDTADYISKRCGDTTIEVDQTNRSTGMKGSSRSRSKQLSNRRLILPHEVMRMRTD
EQIVFTAGNAPLRCGRAIWFRRDEMTRIVGKNRFHQGDAPAKGPEPSTP
>gi|209547579|ref|YP_002279497.1| lysine exporter protein LysE/YggA [Rhizobium leguminosarum bv. trifolii WSM2304]
MPATGTLAMFIAAALTLLLIPGPAVLYIFARSVEQGRVAGVVSILGIHVATGVHIIAAAV
GLSAMVASSPIALEVVKYAGATYLIGIGIKKILSRAVSFDETVPIKPYPYGHLFRDGFAI
NLLNPKTVLFFLAFLPQFIDPSRGSVAAQTLILGMVYTILGIMTDGSYAMVAGGFGNWLK
RNANYLTIERYVSGIILVGLGFMAAFFGSKSA
>gi|17549869|ref|NP_523209.1| putative transmembrane protein [Ralstonia solanacearum GMI1000]
MMICDDVRALLTARADGELSAADSLRTESHLATCAACAVAAARHDAMVRALRQGLRAPAL
YAAAPQGLAGRILQAVQAEAPQPAMPASRGHAPPRSAWRRGLAWLMTPGVPGRTFGLGLG
AGSLAVLALGIGVLLGRPDAQALVARDITASHVRALLGAREIDVQSSDRHTVKPWFNGRI
DYAPPVGDLAARGFPLIGGRLDYIDGRPVAVLVYRAGQHPVDLYVRPEAGGDAGEALRTE
RGYQLLHWRTAGMGYWVITDASADVVRTFATAVRGM
>gi|240142934|ref|YP_002967447.1| hypothetical protein MexAM1_META2p1368 [Methylobacterium extorquens AM1]
MREVLEAPAGAIVLSERDEENLDHLTRAVLFRVDPAVIGLVCRRGGPRPGEDWLEASRVL
AKTKRSYDLLPKLMHVVGEAAPALAIYRWQLVAAPSAADVLDGRRAVDPASPSILGEAAA
LAYALADRALLDHGERIPSFEAFAMTVERDLPFRAGALACHMAAALIDLRETLDGVLGWE
AMEEKMRAGLRRFAASRATA
>gi|66968597|ref|YP_245474.1| KfrA-like protein [Pseudomonas aeruginosa]
MARQGITFEQVAAVADALAGEGQQPTIRAVREKLGDTGSPNTIHKHLTAWREARPVAAAA
APELPQALTAAIAAEIERAASRARGEIEGRLVQAQAEAAELAAAGEVLEGERDELAEQVA
VLTTERDTLAGKAAQQAADLAEAQQRIEREQQAAESARLEVATARHKIEAQAERVSEQAA
ELVRLRAALAEAQQGRTAAEQQAAVLAAKLEACADRAEQIEQQAAKAAQAHDTARAAAAQ
ETRQTQAERDEARKVAAEAREQAARLTGQLEALQRQQDKAEAAEKATKAPKGKGGE
>gi|182676816|ref|YP_001830924.1| short-chain dehydrogenase/reductase SDR [Beijerinckia indica subsp. indica ATCC 9039]
MTDRIDALGFGRRSTAEQVTEGVDLSGRTILLTGCNSGIGMETMRVLAARSARIVAVARN
EEKARGALASAGAADGLAIGAEFTDLASVARAADQVLASGVVLDTIITNAAIMALPKLET
VNGIEKQFLVNHVAHHLLVTRLLPAIRRSSAGRIVVVASNSHNFAPRGKGIDFDNLDGGK
SYGGFRFYGQAKLANILFANELSRRLANDGITANALHPGLIGATGLHRHMRGPIDWAVSI
AMMFGKTVPQGAATTCLLAAHPALEGISGRYFADCRAAKSSAFARDAGLARRLWGRTEEI
IASFGVA
>gi|288947714|ref|YP_003445097.1| hypothetical protein Alvin_3167 [Allochromatium vinosum DSM 180]
MQPSTLPRGIRYHSTRHAFGLPLVSVAIGPDPEQGEWRGHARGLLAIGDVATGWIALGAI
ARGGLALGGLAMGGIAIGGLAIGMVSVGGLALGALALGGAAGGLVAIGGAAVGYYALGGA
AQGAAVISAMQQDSAAVDFFALWAPFLPLP
>gi|10956663|ref|NP_066799.1| hypothetical protein p103_46 [Rhodococcus equi]
MTNVYPLRRTPKVTDPEQVSAIVVAGSGGAASTTTTYGLATALRLGTGSDVAAIDGTSDG
GNLLERTGIDAIDSARAIRQLGSRMAVSSAGVVVVGHGDTTDPALVDGLLADRSLARFHD
VGPALRSRRLGPLIEAGAGIVIVAPARSEPLSRMRDALGWLMKTYGAVTLARTIVTISHQ
MPETLIDLAPIRDALAPRTAGFVEVPFDAALALPGRLDHRRLSSGALDAWTDALDALGQL
TAVQDHNVDTTGELA
>gi|146280074|ref|YP_001170231.1| hypothetical protein Rsph17025_4074 [Rhodobacter sphaeroides ATCC 17025]
MQPLHLAPAPLRGSAAEMRLLARNLIESAALLIALKVTERLLFGPGFYAGLVQHPFWIVV
LLAAVQGGLYPGVGAAALAILMLDQPPRPVGMDITQHYIQSALLPMQWLATSLCIGLYRQ
LQIERERHLREENARLRETADLLAEELTRTDAALGAAELRLIVADPEPVPGASLAARTGA
GSGTGKDGP
>gi|169834616|ref|YP_001693251.1| hypothetical protein CLD_A0012 [Clostridium botulinum B1 str. Okra]
MVIKNIILFILTNIYLIILYKASIRDIKERIVLNRTCLIEYILAFLIAILLKIPIKYILI
NSIWLFVIMYILQLVYGLMTDEIGIGGGDIKLAPAITLFIYPYSYIGILIGLLLSVLDPY
IFKRKNKECPFVIYYFLSCIIAIIARVFHVI
>gi|224985555|ref|YP_002642717.1| outer surface protein VlsE [Borrelia burgdorferi WI91-23]
MIGKVVKKDNAGKTADTKSVNGIADGIKGIVEAAKKSGVDGLKDVQAAKEEEKNKDAGKL
FTGKDDATGEAAEAEKAAAAVSGVSGEQILKAIVEAAGDGGEKAGKKAEEADNPIEAAIG
TTNENAAAFEKMKKDDQIAAAIVLRGMAKDGQFVLNDDGAGKGKGTVKSAAENAVGTVSG
WIKEMAEAAKDGGSDLIGKVVKKDAAGAGKTADTGSVNGIADGIKGIVEAAKKSGVDGLK
DVQAVSKENNKDAGKLFTGKKDDDATGAAAEAEKAAAAVSGVSGEQILKAIVEAAGDGGG
KKAGVKAAEADNPIEAAIGTTNEDAAAFEKMKKDDQIAAAIVLRGMAKDGQFVLKEDGAG
KGKGTVKSAAENAVGTVSGWIKEMAEAAKKAAEAAKDGGNDLIGKVVKKAKADGKTADAG
SVNGIADGIKGIVEAAKKSGVDGLKDVQAVSEENNKDAGKLFTGKKDDNGAGEAEEAEKA
AAAVSGVSGEQILKAIVEAAGGGGGKKAGVKAEEADNPIEAAIGTTKDDAKAFGEKMKKD
DQIAAAIVLRGNG
>gi|190409970|ref|YP_001966162.1| MobD [Helicobacter pylori]
MQNDCLNKLQSALISEVENLQNEKEILLKEKNSEIESLENDKNELLIKLEKVTAEFQKLS
NDYLKLEAETLNLKESYETLLQTHSTLLAKFQALERAERAELKQVIQTLEQKEITLKNDL
QSMCNQILQQELQSAQIKEQETSQAQYKELKTQLEILETTLKQELERFYTTFMQEHEMQL
MQLKTSTETQKNELETSFKDQMNDFQGEWSKKQESFMQKQHNWIERLENTIKK
>gi|218534731|ref|YP_002424492.1| 1A family penicillin-binding protein [Methylobacterium chloromethanicum CM4]
MLPAMTRRATIASALAMLAAPALPAAPSPFAVAIRRARLADAAHLQAGRDSIDVFGSNGP
RPAYWRAYRFGVMAERYSARRAVYALTPATADEAHALVAYFAERASLTADPGAAKAARRR
LRKVFARPGAASAPEMPAILKPPAPS
>gi|152973758|ref|YP_001338797.1| putative resolvase [Klebsiella pneumoniae subsp. pneumoniae MGH 78578]
MVARVYLRVSTDAQDLERQEAITTAAKAAGYYVAGIYREKASGARADRPELLRMIGDLQP
GEVVIAEKIDRISRLPLPEAERLVASIQAKGASLAVPGVVDLSDLAAEAQGVAKIVLEAV
QIMLFRLALQMARDDYEDRRERQRQGIELARQAGRYKGRRADPKRRAQVVALRKSGYSIN
KTAELAGYSAAQVKRIWAEVSQAEAKQHGAFVEDALTEADALAAVGRNDRRRL
>gi|229587447|ref|YP_002860485.1| hypothetical protein CLJ_0178 [Clostridium botulinum Ba4 str. 657]
MNKVIKYIIPIILFSILSLVSLISIYKSSIDKSEELLIIIRDTQLLYLSDSSLETKYLKE
SDRIYKKSLSLSNDLERIKYTSLISQIFTMPYKSIKIDSEVEKLASKSRKLGETIRYKEA
LKIRNSTSK
>gi|224984170|ref|YP_002641470.1| outer surface protein VlsE [Borrelia burgdorferi 64b]
MFGKAGADAGDSEAASKAAGAVSAVSGEQILSAIVTAAGAAEQDGEKPGDATNPIAAAIG
KGNADAGAEFGKEGMKKDDQIAAAIALRGMAKDGKFAVKSGGDEKEKAEGAIKGAAESLD
KLVKAVKTAEGASSGTDAIGEVVDNAAKAADKDSVTGIAKGIKEIVEAAGGSEKLKVAAA
KEGNEKAGKLFGKAGDNANNAGDSEAASKAAGAVSAVSGEQILSAIVTAAGAAEQEGEKP
ADATNPIAAAIGNKDADDGAEFDKEGMKKDDQIAAAIALRGMAKDGKFAVKSDGDEKGKA
EGAIKGAGELLDKLVKAVKTAEGASSGTAAIGEVVANAGAAKVADKASVTGIAKGIKEIV
EAAGGSEKLKAVAAAKGESNKEAGKLFGKAGANAHGDSEAASKAAGAVSAVSGEQILSAI
VTAAGAADQDGEKPGDAKNPIAAAIGKGDADAGAEFGKEGMKKDDQIAAAIALRGMAKDG
KFAVKSNGGEKGKAEGAIKEVSELLDKLVKAVKTAEGASSGTAAIGEVVDNDAEAADKDS
VTGIAKGIKEIVEAAGGSEKLKAVAAAKGESNKEAGKLFGKAGADAGANGDSEAASKAAG
AVSAVSGEQILSAIVTAAGAADQDGKKPGDAKNPIAAAIGKGDADAGADFNKDGMKKDDQ
IAAAIALRGMAKDGKFAVKNDEKGKAEGASSGTAAIGEVVDNDGDAEAADKDSVKGIAKG
IKEIVEAAGGSEKLKAAAAEGENNKKAGKLFGKAGAGANGDSEAASKAAGAVSAVSGEQI
LSAIVTAAGAAEQDGKKPADATNPIAAAIALRGMAKDGKFAVKSNNNEKGKAEGAIKGAG
ELLDKLVKAVKTAEGASSGTDAIGEVVDNDAKVADKDSVTGIAKGIKEIVEAAGGSEKLK
VAATTGESNKEAGKLFGKAGAHADGDSEAASKAAGAVSAVSGEQILSAIVKAAAAGAADQ
DGEKPEDAKNPIAAAIGKGDEEDGADFDNEMKKDDQIAAAIALRGMAKDGKFAVKNGGGE
KEKAEGAIKGAGELLDKLVKAVKTAEGASSGTDAIGEVVADDADAKAADKASVTGIAKGI
KEIVEAAGGSEKLKVAAATGENNKEAGKLFGKAGAHADGDSEAASKAAGAVSAVSGEQIL
SAIVKAAAADAADQEGKKPGDATNPIAAAIGNKDEDGAEFGDGMKKDDQIAAAIALRGMA
KDGKFAVKNDEKEKAEGAIKEVSELLDKLVKAVKTAEGASSGTAAIGEVVDNDAKAADKA
SVTGIAKGIKEIVEAARGSEKLKAVAAEGENNKGAGKLFGKAGDDANGDSEAASKAAGAV
SAVSGEQILSAIVTAAGAAEQDGEKPADATNPIAAAIGDKDGDADFGEGMKKDDQIAAAI
ALRGMAKDGKFAVKDGGEKEKAEGASSGTAAIGEVVDNDAKAADKDSVKGIAKGIKEIVE
AAGGSEKLKAVAAAKGGNEKAGKLFGKAGADAGANGDSEAASKAAGAVSAVSGEQILSAI
VTAAGEAEQDGEKPGDATNPIAAAIGKGNADAGADFDKEGMKKDDQIAAAIALRGMAKDG
KFAVKSGGEKGKAEGAIKGVSELLDKLVKAVKTAEGASSGTAAIGEVVDNDGDAEAADKD
SVKGIAKGIKEIVEAAGGSEKLKAAAAEGENNKKAGKLFGKAGAC
>gi|187729591|ref|YP_001874872.1| plasmid membrane protein [Providencia rettgeri]
MAGPQTTREALIAELLGDVGVLIDKTDELRASFPAAADEAAAKVKAAGQRATEDVATAAT
QLTRDLATQTEKLLQGVQQAAREAQAAARVVDRSARRFALLATAMGLAAGIVGGVLAGLA
LSGYFFGA
>gi|225621586|ref|YP_002723882.1| vls recombination cassette Vls8 [Borrelia burgdorferi 118a]
MVGAAKKIAKANDGSEVKIGEVGAAANQGTAANQASVNGIADGMKEIVDAGGKGALKAGA
AAADNKEAGKLFGGAAAGAAGGADDNDIGKAAAAVNAVSGEQILKAIVDAAGGGMNNSSD
KIAAAIVLRGMAKDGKFSLANQNDAQKAKVKSVVHQRRW
>gi|215528119|ref|YP_002332891.1| tetracycline resistance repressor protein [Klebsiella pneumoniae]
MTKLQPNTVIRAALDLLNEVGVDGLTTRKLAERLGVQQPALYWHFRNKRALLDALAEAML
AENHTHSVPRADDDWRSFLIGNARSFRQALLAYRDGARIHAGTRPGAPQMETADAQLRFL
CEAGFSAGDAVNALMTISYFTVGAVLEEQAGDSDAGERGGTVEQAPLSPLLRAAIDAFDE
AGPDAAFEQGLAVIVDGLAKRRLVVRNVEGPRKGDD
>gi|41056937|ref|NP_957552.1| hypothetical protein pC15-1a_005 [Escherichia coli]
MTKLQPNTVIRAALDLLNEVGVDGLTTRKLAERLGVQQPALYWHFRNKRALLDALAEAML
AENHTHSVPRADDDWRSFLIGNARSFRQALLAYRDGARIHAGTRPGAPQMETADAQLRFL
CEAGFSAGDAVNALMTISYFTVGAVLEEQAGDSDAGERGGTVEQAPLSPLLRAAIDAFDE
AGPDAAFEQGLAVIVDGLAKRRLVVRNVEGPRKGDD
>gi|160431643|ref|YP_001551810.1| tetracycline repressor protein [Salmonella enterica subsp. enterica serovar Dublin]
MTKLQPNTVIRAALDLLNEVGVDGLTTRKLAERLGVQQPALYWHFRNKRALLDALAEAML
AENHTHSVPRADDDWRSFLIGNARSFRQALLAYRDGARIHAGTRPGAPQMETADAQLRFL
CEAGFSAGDAVNALMTISYFTVGAVLEEQAGDSDAGERGGTVEQAPLSPLLRAAIDAFDE
AGPDAAFEQGLAVIVDGLAKRRLVVRNVEGPRKGDD
>gi|218533520|ref|YP_002424335.1| precorrin-6y C5,15-methyltransferase (decarboxylating), CbiE subunit [Methylobacterium chloromethanicum CM4]
MSSGDAARDAATGAPWLAIVGIGEDGRAGLSPAAAAALAGARVVYGGRRHLALAGSLAAE
ARAWPSPITDAYPEILALRGEPTCILATGDPFHYGIGAEIARLVPAAEIRAYPQPSAFSL
TCARLGWPLAECACLTLHGRALARIVPNLQPGARLLVLSWDETTPAAVATLMTKRGFGGS
RLTVLEAMGGPRERVRTAAAAAFDLGDIDPLNTLAIDVLAEPRARAVPLAPGLDDAWFEN
DGQLTKAEIRAVTLAALAPRRGQRLWDIGGGAGSVSIEWMLRHPAQRAVAIEARPERAAQ
IRRNAEALGVPDLAVVEGEAPAALAGLPPPDAVFVGGGVGAPGLLPAAIAALGAGGRLVA
NSVTLEAEAVLLAAFTERGGSLRRLSVARADPVGGLHGWRPAMPVTQWVWTKP
>gi|58616690|ref|YP_195899.1| KfrA protein [Achromobacter xylosoxidans A8]
MAITKEQIFAGRRTSLDAAGQNPTLASVRKQLGAGSFTTISEAMNEWRARQGQPAAPIRE
PAPAAITEKLAELGGDLWAWLGNGDNRLAAEREALEAVRQEMEAARQEAAELADQLTGEL
DEAKGRIEALEAAETDAKGEAGALREKLAAASERAATAEARAGELRTGLDHAHQEARQAR
AERDTAQEKAAASADQAEALRADLAAANSRATEIERRAGELRADLERANQATDQARAALA
EQQKATEAAAGQLDQVRGELAKVQAKAEAEREAHQEQRKAAAAEAHRQAERLTATQAERD
AARKEASQAREDAATLRGRLEALETVMAQEKGKTGGAKKT
>gi|224020422|ref|YP_002601127.1| hypothetical protein BBU64B_R0003 [Borrelia burgdorferi 64b]
MSINERITKELAEVEDRERVEKQLLLEAERINEIDTLVKAHLSNHFNKEVLLAKGYTLKD
IMQAQRRELVRKFVPIEQIKAIAKASDISHIDGEILEQLVSLAKVNIKLRKTGSSNSSSV
DSVRGNIVVKSEERASLLDSNFVPINFTEFVQAISNTYKQRRAQFYENLKRHKRTSIA
>gi|85060413|ref|YP_456114.1| DNA-binding protein [Sodalis glossinidius str. 'morsitans']
MSEKESYGEIRRVLSNIRSTRAFARETNFELLKEMHEKLGAVIEERRTDAEKEAAERALR
EEKRKEILQLIEGEGFTAEELLGDDVNISKKRSKKPKAPAKYEFVENGETKTWTGKGRKP
KPIAEALSAGRTLEEFLINKSEIQ
>gi|226315591|ref|YP_002775562.1| outer surface protein VlsE [Borrelia burgdorferi Bol26]
MKAAENAAAVGDGNSKIGDVAHGAGTKADDASVKGIAEGIKGIVDAAGKASGEDGGGGAL
KGVKEATGNSNADAGKLFDTNGGGQAGAADVGKASDAVSAVSGKQIIKAIVDAAGKGDHA
GAAAGDATNPIAAAIGQAGQDGAAFNNNNNMKKDDKIAAAIVLRGLAKDGKFAADSADGA
KSAKDGKKGDAVTSVVQEVNKWLEEMMKAAEKAAAVGDGNSKIGDVAHGAGTKADDASVK
GIALGIKGIVDAAGKASGEKGGDALKGVKEAAGNSNEDAGKLFDTQGGNRANAEAVGKAS
DAVSAVSGKQIIKAIVDAAGRF
>gi|190895225|ref|YP_001985518.1| hypothetical protein RHECIAT_PC0000898 [Rhizobium etli CIAT 652]
MDNYINSSPKGVELGLSTLSDTEFTVTEASFLVDRSPTDVQNAVDKKVVKSTVVKAGPRA
QRLLGRAELRFLTMDREIGEALSGVGKRRLYEELSRLPETATTARFGALVVDLRKSDAKL
KKRLRLLEAIKGSIKMREGEPFIKGTDIPAYQVAALYPAASIEEILEDFPSLKRGQVEHA
IDFARAYPKKGRPYPSTSMKRGISNLIKGGVFDDD
>gi|121583425|ref|YP_973856.1| phospho-2-dehydro-3-deoxyheptonate aldolase [Polaromonas naphthalenivorans CJ2]
MSTQISDIHIAQADPLPQPRLLQGELPAGEAEAAFIAASRAATRNILRGLDDRLLVIVGP
CSIHEPESALEYAARLRRLAPRLDDSLLLVMRVYFEKPRTRMGWKGLIYDPELDGQGDIG
AGLRHARRILLECARLGVPAASEILDLVTPQYYAELLTWGAIGARTVQSPLHRQMASALS
APVGFKNATNGSVGAAIDAIHVAVQSHRFPSISLEGKAIVITTTGNPDGHLVLRGASDGP
NYDAASVSRAAASLSQAGLPARLVIDCSHGNSNKDFSRQPAVAADIAQQIASGSSSICGL
MIESHLVEGRQDIVDGRQGLRYGQSVTDACIGWEATVAVLEQLAASVRQRRAGARA
>gi|226246733|ref|YP_002776054.1| hypothetical protein BBU29805_R07 [Borrelia burgdorferi 29805]
MSEQKNLQTQVEAEEELLATKLHSEVLLLLGIDKLALSRQNFLLHLSLLQAILVTRGIDA
SSLTYEQIFLLTFYHMGCQLRKRGVVREFEFDRIKKEKFNELELDYYPSSSGGEEGGEGG
CGSNKNFCSQLDAFLEKLKRETSTPSCVGVV
>gi|240142228|ref|YP_002966738.1| hypothetical protein MexAM1_META2pCDS509485D [Methylobacterium extorquens AM1]
MITILFLSAQELDSAKGSVANSIEIDDIAIRHRFELVLRTGPRIDPALGRLDEIDAEAAM
SFPTEGGDVARIEGSNFFGTVGIAVSRIRLEAATRAGARYVCEGDRAFLSNNHVIADYDR
AAIGTALRAGTGTSILGSFFPMRDILLHFDFALGINLSQGSFIGGTIRGLGSVSQVIRNP
AANGESIRKVGARTGLSSGRTVGRTSIRSSGYQEQQRWFNGVYKTTQGFGRGGDSGSIVV
SDSMDILGLYSWSDREEEAPFPTNFGYFFTLGPDQYPIGDGPSVAIEYGSPSDKST
>gi|111074107|ref|YP_709236.1| hypothetical protein BAPKO_4032 [Borrelia afzelii PKo]
MKKINLLIFLFLFILSLSANIEENYTETKRAFSEEDFNLINKRLDNYDFKNEYEKSHVFS
DAPRIRRDLRKIGIKEKSVFLDALDIIEYLIKIKISADSIFLSEDMIRLIGGYPDLIFNY
LIQLNSDKIDYAEKYGDNARNNFKEDYSKDKTNTVKQILKQILADLPKD
>gi|18466556|ref|NP_569364.1| putative mercuric reductase [Salmonella enterica subsp. enterica serovar Typhi str. CT18]
MTTLKITGMTCDSCAAHVKEALEKVPGVQSALVSYPKGTAQLAIEAGTSSDALTTAVAGL
GYEATLADAPPTDNRAGLLDKMRGWIGAADKPSGNERPLQVVVIGSGGAAMAAALKAVEQ
GAQVTLIERGTIGGTCVNVGCVPSKIMIRAAHIAHLRRESPFDGGMPPTPPTILRERLLA
QQQARVEELRHAKYEGILDGNSAITVLHGEARFKDDQSLIVSLNEGGERVVMFDRCLVAT
GASPAVPPIPGLKESPYWTSTEALASDTIPERLAVIGSSVVALELAQAFARLGSKVTALA
RNTLFFREDPAIGEAVTAAFRAEGIEVLEHTQASQVAHMDGEFVLTTTHGELRADKLLVA
TGRTPNTRSLALEAAGVAVNAQGAIVIDKGMRTSSPNIYAAGDCTDQPQFVYVAAAAGTR
AAINMTGGDAALDLTAMPAVVFTDPQVATVGYSEAEAHHDGIETDSRLLTLDNVPRALAN
FDTRGFIKLVIEEGSGRLIGVQAVAPEAGELIQTAVLAIRNRMTVQELADQLFPYLTMVE
GLKLAAQTFSKDVKQLSCCAG
>gi|226807666|ref|YP_002791360.1| MerA [Enterobacter cloacae]
MTTLKITGMTCDSCAAHVKEALEKVPGVQSALVSYPKGTAQLAIEAGTSSDALTTAVAGL
GYEATLADAPPTDNRAGLLDKMRGWIGAADKPSGNERPLQVVVIGSGGAAMAAALKAVEQ
GAQVTLIERGTIGGTCVNVGCVPSKIMIRAAHIAHLRRESPFDGGMPPTPPTILRERLLA
QQQARVEELRHAKYEGILDGNSAITVLHGEARFKDDQSLIVSLNEGGERVVMFDRCLVAT
GASPAVPPIPGLKESPYWTSTEALASDTIPERLAVIGSSVVALELAQAFARLGSKVTALA
RNTLFFREDPAIGEAVTAAFRAEGIEVLEHTQASQVAHMDGEFVLTTTHGELRADKLLVA
TGRTPNTRSLALEAAGVAVNAQGAIVIDKGMRTSSPNIYAAGDCTDQPQFVYVAAAAGTR
AAINMTGGDAALDLTAMPAVVFTDPQVATVGYSEAEAHHDGIETDSRLLTLDNVPRALAN
FDTRGFIKLVIEEGSGRLIGVQAVAPEAGELIQTAVLAIRNRMTVQELADQLFPYLTMVE
GLKLAAQTFSKDVKQLSCCAG
>gi|117676282|ref|YP_863858.1| putative mercuric reductase [Shewanella sp. ANA-3]
MTTLKITGMTCDSCAAHVKEALEKVPGVQSALVSYPKGTAQLAIEAGTSSDALTTAVAGL
GYEATLADAPPTDNRAGLLDKMRGWIGAADKPSGNERPLQVVVIGSGGAAMAAALKAVEQ
GAQVTLIERGTIGGTCVNVGCVPSKIMIRAAHIAHLRRESPFDGGMPPTPPTILRERLLA
QQQARVEELRHAKYEGILDGNSAITVLHGEARFKDDQSLIVSLNEGGERVVMFDRCLVAT
GASPAVPPIPGLKESPYWTSTEALASDTIPERLAVIGSSVVALELAQAFARLGSKVTALA
RNTLFFREDPAIGEAVTAAFRAEGIEVLEHTQASQVAHMDGEFVLTTTHGELRADKLLVA
TGRTPNTRSLALEAAGVAVNAQGAIVIDKGMRTSSPNIYAAGDCTDQPQFVYVAAAAGTR
AAINMTGGDAALDLTAMPAVVFTDPQVATVGYSEAEAHHDGIETDSRLLTLDNVPRALAN
FDTRGFIKLVIEEGSGRLIGVQAVAPEAGELIQTAVLAIRNRMTVQELADQLFPYLTMVE
GLKLAAQTFSKDVKQLSCCAG
>gi|38347942|ref|NP_941191.1| putative mercuric reductase [Serratia marcescens]
MTTLKITGMTCDSCAAHVKEALEKVPGVQSALVSYPKGTAQLAIEAGTSSDALTTAVAGL
GYEATLADAPPTDNRAGLLDKMRGWIGAADKPSGNERPLQVVVIGSGGAAMAAALKAVEQ
GAQVTLIERGTIGGTCVNVGCVPSKIMIRAAHIAHLRRESPFDGGMPPTPPTILRERLLA
QQQARVEELRHAKYEGILDGNSAITVLHGEARFKDDQSLIVSLNEGGERVVMFDRCLVAT
GASPAVPPIPGLKESPYWTSTEALASDTIPERLAVIGSSVVALELAQAFARLGSKVTALA
RNTLFFREDPAIGEAVTAAFRAEGIEVLEHTQASQVAHMDGEFVLTTTHGELRADKLLVA
TGRTPNTRSLALEAAGVAVNAQGAIVIDKGMRTSSPNIYAAGDCTDQPQFVYVAAAAGTR
AAINMTGGDAALDLTAMPAVVFTDPQVATVGYSEAEAHHDGIETDSRLLTLDNVPRALAN
FDTRGFIKLVIEEGSGRLIGVQAVAPEAGELIQTAVLAIRNRMTVQELADQLFPYLTMVE
GLKLAAQTFSKDVKQLSCCAG
>gi|226809976|ref|YP_002791670.1| MerA [Enterobacter cloacae]
MTTLKITGMTCDSCAAHVKEALEKVPGVQSALVSYPKGTAQLAIEAGTSSDALTTAVAGL
GYEATLADAPPTDNRAGLLDKMRGWIGAADKPSGNERPLQVVVIGSGGAAMAAALKAVEQ
GAQVTLIERGTIGGTCVNVGCVPSKIMIRAAHIAHLRRESPFDGGMPPTPPTILRERLLA
QQQARVEELRHAKYEGILDGNSAITVLHGEARFKDDQSLIVSLNEGGERVVMFDRCLVAT
GASPAVPPIPGLKESPYWTSTEALASDTIPERLAVIGSSVVALELAQAFARLGSKVTALA
RNTLFFREDPAIGEAVTAAFRAEGIEVLEHTQASQVAHMDGEFVLTTTHGELRADKLLVA
TGRTPNTRSLALEAAGVAVNAQGAIVIDKGMRTSSPNIYAAGDCTDQPQFVYVAAAAGTR
AAINMTGGDAALDLTAMPAVVFTDPQVATVGYSEAEAHHDGIETDSRLLTLDNVPRALAN
FDTRGFIKLVIEEGSGRLIGVQAVAPEAGELIQTAVLAIRNRMTVQELADQLFPYLTMVE
GLKLAAQTFSKDVKQLSCCAG
>gi|134044477|ref|YP_001101843.1| resolvase TnpR for transposon Tn5393 [Yersinia ruckeri]
MLIGYARVSKADGSQSLDLQHDALRAAGVERDNIYDDLASGGRDDRPGLTACLKSLRDGD
VLVVWKLDRLGRSLAHLVNTVKELSDRKIGLRVLTGKGAQIDTTTASGRMVFGIFATLAE
FERDLIRERTMAGLASARARGRKGGRKFALTKAQVRLAQAAMAQRDTSVSDLCKELGIER
VTLYRYVGPKGELRDHGGLASVSFRSF
>gi|218561667|ref|YP_002394579.1| putative resolvase [Escherichia fergusonii ATCC 35469]
MLIGYARVSKADGSQSLDLQHDALRAAGVERDNIYDDLASGGRDDRPGLTACLKSLRDGD
VLVVWKLDRLGRSLAHLVNTVKELSDRKIGLRVLTGKGAQIDTTTASGRMVFGIFATLAE
FERDLIRERTMAGLASARARGRKGGRKFALTKAQVRLAQAAMAQRDTSVSDLCKELGIER
VTLYRYVGPKGELRDHGGLASVSFRSF
>gi|160431618|ref|YP_001551785.1| resolvase [Salmonella enterica subsp. enterica serovar Dublin]
MLIGYARVSKADGSQSLDLQHDALRAAGVERDNIYDDLASGGRDDRPGLTACLKSLRDGD
VLVVWKLDRLGRSLAHLVNTVKELSDRKIGLRVLTGKGAQIDTTTASGRMVFGIFATLAE
FERDLIRERTMAGLASARARGRKGGRKFALTKAQVRLAQAAMAQRDTSVSDLCKELGIER
VTLYRYVGPKGELRDHGKHVLGLT
>gi|194446922|ref|YP_002038876.1| helix-turn-helix, Fis-type [Salmonella enterica subsp. enterica serovar Kentucky str. CVM29188]
MLIGYARVSKADGSQSLDLQHDALRAAGVERDNIYDDLASGGRDDRPGLTACLKSLRDGD
VLVVWKLDRLGRSLAHLVNTVKELSDRKIGLRVLTGKGAQIDTTTASGRMVFGIFATLAE
FERDLIRERTMAGLASARARGRKGGRKFALTKAQVRLAQAAMAQRDTSVSDLCKELGIER
VTLYRYVGPKGELRDHGKHVLGLT
>gi|220919678|ref|YP_002494981.1| hypothetical protein Mnod_8353 [Methylobacterium nodulans ORS 2060]
MFSLAPHSASSWLKNLNVLSKTTEYFPGVLFSVTIGMAATFVSGAYGGPTVLFALLLGMA
FNFISTESRLAPGVVFSARTILRIGVAALGARITAEQVLGLGWSTLVGVAAAVALTIGFG
MAAARLLGLKTQFGVLTAGAVAICGASAAAAIAAVLPRHEMHERDTVFTIIAVTTLSTIA
MVVYPVVSRMFHFSHADAGVFLGGTIHDVAQVVGAGYSVSPETGDIATIIKLLRVALLVP
AVLSISILTSRIQAGAGPAAKPPALVPSFLVAFIVIVILNSFHFIPPIVQSTLSDLSRWC
IVIAIAALGAKTSLAALAQVGHRAMALMVAETAFIALFVLVLVHVG
>gi|94152727|ref|YP_582129.1| phage integrase [Ralstonia metallidurans CH34]
MEDLLPTLPSLDHRDALPNALASPVLPAGQSDAQLVRTWLDTKYAAGLGIRASTRAQYAL
EAHRLLWYAHALGRPLASWQVADANGYLAFLADPPAHAVGDGRVRQDSPAWRPLRGPLSE
ASRRQTATIVGGLFEWLVGVEALRVNPFQAVPRARSARGPGSQRRFLEAEQLAAVFDAVE
ARPAPTLWAQLHKARDRLLLALLFHTGLRASEVTALTWPDFERQRGRHGDFWTVRIREAK
GGSDQLVPCDNVMAELARFRQLVGLSPEPRATDTMAVVPAMAGGRQRLAPLTDTLALQRR
LSRPVRTRQGLYTIVRQVFEAAAVRLEASGYAEGAANLRAASTHWLRHSHATHLLRAGVP
VTDVQRTLRHRDINTTRRYTHEALEDVARSIGGKLPAV
>gi|221634522|ref|YP_002523210.1| regulator of nucleoside diphosphate kinase protein [Rhodobacter sphaeroides KD131]
MTLIERLDTLAGAAIARLPDVAYPLITKLTSARLLAPARLPSDVVTIGSEVLYHDDQGAR
DRRVTLSWPEDADISRRSVSILTPVGVALLGLSAGDRFQWQTRAGERRSLTVLQVGSEPR
PGTAPAAPRPGLS
>gi|30387187|ref|NP_848166.1| TetG [Pasteurella multocida]
MGLGLIMPVLPTLLRELVPAEQVAGHYGALLSLYALMQVVFAPLLGQLSDAYGRRPVLLA
SLAGAAVDYTIMASAPVLWVLYIGRLISGVTGATGAVAASTIADSTGEGSRARWFGYMGA
CYGAGMIAGPALGGMLGSISAHAPFIAAALLNGFAFLLACIFLKETNHSHGATGKPVRIK
PFVLFRLDDALRGLAALFAVFFIIQLIGQVPAALWVIYGEDRFQWNTTTVGLSLAAFGAT
HAIFQAFVTGPLSSRLGERRTLLFGMAADATGFILLAFVTQGWMVFPVLLLLAAGGVGHA
GLAGNAFE
>gi|288963164|ref|YP_003453443.1| dTDP-4-dehydrorhamnose reductase [Azospirillum sp. B510]
MRKTKGPILLVGASGILGSAFDAIIPAASKIILGRDMLDLHHLDSVIAKVVGVNPSLIIN
CAADTDVEGAEDAPERAFAVNVGLAGALAKGASESGAAMLHFSSTGCYGDWKEEPYVEDD
MLRPTTVHHHTKAVGEEAVLEAHSNALILRLGWIFGGLPEQKKNFVWSRLVETESKSEIG
ANPRQIGNPTSANDVAALSLSLIEKNIEGIFNCVGPGRRVSRLDYVSEILRAAGIQIKVK
PVNFVRRAPVSPNESAINKMLAAAGFDVMPPWHQSLGCYVQELEAYRRRM
>gi|216969117|ref|YP_002333734.1| hypothetical protein BafACA1_V41 [Borrelia afzelii ACA-1]
MKKINLLIFLFLFILSLSANIEENYTETKRAFSEEDFNLINKRLDNYDFKNEYEKSHVFS
DAPRIRRDLRKIGIKEKSVFLDALDIIEYLIKIKISADSIFLSEDMIRLIGGYPDSIFNY
LIQLNSDKIDYAEKYGDNARNNFKEAYSKDKTNTVKQILKQILADLPKD
>gi|260424397|ref|YP_003212598.1| hypothetical protein Ctu_1p00220 [Cronobacter turicensis z3032]
MLPLSFTGGVATTPAIGHSLGGSALALAWLTNGFMLTFGGSLLAAGVMADKMGRKRVFTG
GLLLFFLSCLAVCVARSTVAIGALRAVQGIAAAMTLAGGSAMLAQLFSGPARTRVFGILG
TMFGAGLAFGPPIAGVVIEQFGWRWLYALLALLAGMSALTGAVFLPLARKPDAMRADVPG
LALFSLCLVFFTIALLLIPRYGIVSGPVIALLLATLVSAKIFVVRCRRATQPVLELTLLC
NARFAGILVLPLATCCCYVVWLILLPLRFTGADALSATASGLYMMALTLPVLLLPGVAAT
LTRWISAGHLAASGLLIAAVGLALLGQALQGGSVPLLMAALVITGTGSALPWGLMDGLAV
SGVPVEKAGMAAGLFNTVRVAGEGVALVGVMAFLAAANQQTLAATGYPAQTIARAAEWLG
NGHLQQAQSLLPGAPRALLYHSLNHAYLLLCNALAVLTLLCAAIVWKTLRGGKTDG
>gi|111026975|ref|YP_708953.1| hypothetical protein RHA1_ro11148 [Rhodococcus jostii RHA1]
MHNKGNAWKERRRLATVGAGQAESPGAAGDEEGVTAPVSMARATLGVQLEELPRRLAELR
GFLEAVTETVTSVTDVEAAAAEVDQAHAEALAKVAEADRLRGDEERRRRDAEARASEHQQ
AREEADAAAEDAYAELARIQTEAAEARAELERIQADAAERIAAAETDASRRIGAAQEEAR
KAIEEIRGRTATEIAEVKASAAQQVDAAQEAAAEAQVAQTRAETQTAAAQTSAQEAREDV
DRLRGELADLRTEVRTDREQARADHAAQLAEARQSASERVDALTTALRAAEQTIEELRRH
PGGGGAATV
>gi|169237219|ref|YP_001690425.1| thioredoxin-disulfide reductase nonfunctional N-terminal part) [Halobacterium salinarum R1]
MTEDSHDLVIAGSGIAGLSAAVYAARADLEPLVLEGDEPGGQLTLTTDVENYLGFPDGVG
GMDLVQRGKEQAEQFGAQFEHGRIEAADLDGQPLELSLSTGDTLYTRSLIVATGASARWV
GAENEDELMGAGLSTCATCDGAFHRGDDVLVVGGGDSAMEEALFLAKFADSVTVVHRREE
LRASEIMADRARDHDDVQFRWNTEL
>gi|169237723|ref|YP_001690926.1| thioredoxin-disulfide reductase, nonfunctional N-terminal [Halobacterium salinarum R1]
MTEDSHDLVIAGSGIAGLSAAVYAARADLEPLVLEGDEPGGQLTLTTDVENYLGFPDGVG
GMDLVQRGKEQAEQFGAQFEHGRIEAADLDGQPLELSLSTGDTLYTRSLIVATGASARWV
GAENEDELMGAGLSTCATCDGAFHRGDDVLVVGGGDSAMEEALFLAKFADSVTVVHRREE
LRASEIMADRARDHDDVQFRWNTEL
>gi|16120324|ref|NP_395912.1| TrxB1_2 [Halobacterium sp. NRC-1]
MTEDSHDLVIAGSGIAGLSAAVYAARADLEPLVLEGDEPGGQLTLTTDVENYLGFPDGVG
GMDLVQRGKEQAEQFGAQFEHGRIEAADLDGQPLELSLSTGDTLYTRSLIVATGASARWV
GAENEDELMGAGLSTCATCDGAFHRGDDVLVVGGGDSAMEEALFLAKFADSVTVVHRREE
LRASEIMADRARDHDDVQFRWNTEL
>gi|16120038|ref|NP_395626.1| TrxB1_1 [Halobacterium sp. NRC-1]
MTEDSHDLVIAGSGIAGLSAAVYAARADLEPLVLEGDEPGGQLTLTTDVENYLGFPDGVG
GMDLVQRGKEQAEQFGAQFEHGRIEAADLDGQPLELSLSTGDTLYTRSLIVATGASARWV
GAENEDELMGAGLSTCATCDGAFHRGDDVLVVGGGDSAMEEALFLAKFADSVTVVHRREE
LRASEIMADRARDHDDVQFRWNTEL
>gi|10803602|ref|NP_046000.1| thioredoxin reductase [Halobacterium sp. NRC-1]
MTEDSHDLVIAGSGIAGLSAAVYAARADLEPLVLEGDEPGGQLTLTTDVENYLGFPDGVG
GMDLVQRGKEQAEQFGAQFEHGRIEAADLDGQPLELSLSTGDTLYTRSLIVATGASARWV
GAENEDELMGAGLSTCATCDGAFHRGDDVLVVGGGDSAMEEALFLAKFADSVTVVHRREE
LRASEIMADRARDHDDVQFRWNTEL
>gi|10803701|ref|NP_046099.1| hypothetical protein VNG7154 [Halobacterium sp. NRC-1]
MTEDSHDLVIAGSGIAGLSAAVYAARADLEPLVLEGDEPGGQLTLTTDVENYLGFPDGVG
GMDLVQRGKEQAEQFGAQFEHGRIEAADLDGQPLELSLSTGDTLYTRSLIVATGASARWV
GAENEDELMGAGLSTCATCDGAFHRGDDVLVVGGGDSAMEEALFLAKFADSVTVVHRREE
LRASEIMADRARDHDDVQFRWNTEL
>gi|74314865|ref|YP_313283.1| ISSfl2 ORF [Shigella sonnei Ss046]
MTESSDYESVQVFIGVDVGKDTHHAVAINRSGKRLFDKALPNDENKLRSLISDLKQHGQI
LLVVDQPATIGALPVAVARSEGVLVGYLPGLAMRRIADLHAGEAKTDARDAAIIAEAART
LPHALRTLKLADEQIAELSMLCGFDDDLAAQTTQASNRIRGLLTQIHPALERVLGPRLEH
PAVLDLLQRYPSPEKLASLGEKKLAAQLCKLAPRLGKRLAADIAQALAEQTVVVPGTNAA
AVVLPRLALQLITLRKQRDEVALEVEQRVLAHPLYPVLTSMPGVGVRTAARLLTEVACRA
FASAAHLAAYAGLAPVTRRSGSSIRGEHPSRRGNKALKRALFLSAFAALRDPLSRAYYTR
KMSQGKRHNQALIALARRRCDVLFAMMRDGTFYTPQGS
>gi|194733783|ref|YP_002113002.1| phospholipase D (PLD) family protein [Salmonella enterica subsp. enterica serovar Schwarzengrund str. CVM19633]
MRKTTLLVLAAALCVPAFATAAPVLTAGFSPSDGRPALEIVLGAINNARQSIDVAAYSFT
SKPVATALAGANRRGVAVRVVADEKANSDRYTAVTYLINQGVPVHLNGRYAIMHNKFMVI
DGKNVQTGSFNYTASAVSRNAENVLLIEDAPQLAEAYQREFNRLWDEGIPLNALY
>gi|74314918|ref|YP_313336.1| ISSfl2 ORF [Shigella sonnei Ss046]
MTESSDYESVQVFIGVDVGKDTHHAVAINRSGKRLFDKALPNDENKLRSLISDLKQHGQI
LLVVDQPATIGALPVAVARSEGVLVGYLPGLAMRRIADLHAGEAKTDARDAAIIAEAART
LPHALRTLKLADEQIAELSMLCGFDDDLAAQTTQASNRIRGLLTQIHPALERVLGPRLEH
PAVLDLLQRYPSPEKLASLGEKKLAAQLCKLAPRLGKRLAADIAQALAEQTVVVPGTNAA
AVVLPRLALQLITLRKQRDEVALEVEQRVLAHPLYPVLTSMPGVGVRTAARLLTEVACRA
FASAAHLAAYAGLAPVTRRSGSSIRGEHPSRRGNKALKRALFLSAFAALRDPLSRAYYTR
KMSQGKRHNQALIALARRRCDVLFAMMRDGTFYTPQGS
>gi|31983627|ref|NP_858234.1| ISSfl2 ORF [Shigella flexneri 2a str. 301]
MTESSDYESVQVFIGVDVGKDTHHAVAINRSGKRLFDKALPNDENKLRSLISDLKQHGQI
LLVVDQPATIGALPVAVARSEGVLVGYLPGLAMRRIADLHAGEAKTDARDAAIIAEAART
LPHALRTLKLADEQIAELSMLCGFDDDLAAQTTQASNRILGLLTQIHPAPERVLGPRLEH
PAVLDLLQRYPSPEKLASLGEKKLAAQLCKLAPRLGKRLAADIAQALAEQTVVVPGTNAA
AVVLPRLALQLITLRKQRDEVALEVEQRVLAHPLYPVLTSMPGVGVRTAARLLTEVACRA
FASAAHLAAYAGLAPVTRRSGSSIRGEHPSRRGNKALKRALFLSAFAALRDPLSRAYYTR
KMSQGKRHNQVLIALARRRCDVLFAMMRDGTFYTPQGS
>gi|82524564|ref|YP_406159.1| ISSfl2 ORF [Shigella dysenteriae Sd197]
MTESSDYESVQVFIGVDVGKDTHHAVAINRSGKRLFDKALPNDENKLRSLISDLKQHGQI
LLVVDQPATIGALPVAVARSEGVLVGYLPGLAMRRIADLHAGEAKTDARDAAIIAEAART
LPHALRTLKLADEQIAELSMLCGFNDDLAAQTTQASNRIRGLLTQIHPALERVLGPRLEH
PAVLDLLQRYPSPEKLASLGEKKLAAQLCKLAPRLGKRLAADIAQALAEQTVVVPGTNAA
AVVLPRLALQLITLRKQRDEVALEVEQRVLAHPLYPVLTSMPGAGVRTAARLLTEVACRA
FASAAHLAAYAGLAPVTRRSGSSIRGEHPSRRGNKALKRALFLSAFAALRDPLSRAYYTR
KMSQGKRHNQALIALARRRCDVLFAMMRDGTFYPPQGS
>gi|187734399|ref|YP_001883173.1| transposase [Shigella boydii CDC 3083-94]
MTESSDYESVQVFIGVDVGKDTHHAVAINRSGKRLFDKALPNDENKLRSLISDLKQHGQI
LLVVDQPATIGALPVAVARSEGVLVGYLPGLAMRRIADLHAGEAKTDARDAAIIAEAART
LPHALRTLKLADEQIAELSMLCGFDDDLAAQTTQASNRIRGLLTQIHPALERVLGPRLEH
PAVLDLLQRYPSPEKLASLGEKKLAAQLCKLAPRLGKRLAADIAQALAEQTVVVPGTNAA
AVVLPRLALQLITLRKQRDEVALEVEQRVLAHPLYPVLTSMPGVGVRTAARLLTEVACRA
FASAAHLAAYAGLAPVTRRSGSSIRGEHPSRRGNKALKRALFLSAFAALRDPLSRAYYTR
KMSQGKRHNQALIALARRRCDVLFAMMRDGTFYTPQGS
>gi|188574011|ref|YP_001919331.1| ISSfl2 ORF [Escherichia coli 53638]
MTESSDYESVQVFIGVDVGKDTHHAVAINRSGKRLFDKALPNDENKLRSLISDLKQHGQI
LLVVDQPATIGALPVAVARSEGVLVGYLPGLAMRRIADLHAGEAKTDARDAAIIAEAART
LPHALRTLKLADEQIAELSMLCGFDDDLAAQTTQASNRIRGLLTQIHPALERVLGPRLEH
PAVLDLLQRYPSPEKLASLGEKKLAAQLCKLAPRLGKRLAADIAQALTEQTVVVPGTNAA
AVVLPRLALQLITLRKQRDEVALEVEQRVLAHPLYPVLTSMPGVGVRTAARLLTEVACRA
FASAAHLAAYAGLAPVTRRSGSSIRGEHPSRRGNKALKRALFLSAFAALRDPLSRAYYTR
KMSQGKRHNQALIALARRRCDVLFAMMRDGTFYTPQGS
>gi|82524498|ref|YP_406092.1| putative plasmid stable inheritance protein [Shigella dysenteriae Sd197]
MPESIPAGYEVLQELDELDSLLIIDLGGTTLDISQVMGKLSGISKIYGDSSLGVSLVTSA
VKDTLSLARTKGSSYLADDIIIHKKDNNYLKQRINDENKISIVTEAMNEALRKLEQRVLN
TLNEFSSYTHVMVIGGGAELICDTVKKTHRFVMNVFSKPITLNMI
>gi|116249244|ref|YP_765085.1| putative transmembrane protein [Rhizobium leguminosarum bv. viciae 3841]
MRKNVKTYIVAYLATLIVFVAIDFVWLGSMADRLYRPTLGEMLAPEFRLAPAVAFYLIYA
AGLTFLAVRTGLMSGSVVTAALYGAAVGFTAYATYDLTNQSTLKNWSTTLTMADLLWGSA
LSAVSAGAAFWITQRVVGTLDKT
>gi|170745510|ref|YP_001766967.1| hypothetical protein Mrad2831_6241 [Methylobacterium radiotolerans JCM 2831]
MTTKHIVPLAALGLLVAPALAFAQSSATGGSAGSAAAGGTSASTVGTGGTSTGADGSTGS
SLATGGSAAGGKTNDRSHVNGTGNGGLNGQSKAMAHDGGTFSKSHTKTKVRDGEVESRTK
TMAHEPGSKPVKSTTTTGR
>gi|260424438|ref|YP_003212639.1| hypothetical protein Ctu_1p00630 [Cronobacter turicensis z3032]
MSTHAPPAARHTSPYLLSASQLVFNIGFYAVVPFLAIYLRDDMLLSGGLIGAIIGLRTFS
QQGMFLLGGALSDRYGARAIILCGCVVRITGYLLLALGGSLWAVVLGACLTGVGGALFSP
SIESLLAQAGTRSEAEGKRSRAEWFALFAVCGELGAVLGPVLGSLMAGFGFKTMALAGAG
VFIVALAALFVLLPRTPHRDGPLHIAPWWQTFHQPRFVAFILAYSAYLFSYNQLYLALPV
ELRRSGSSDAALGPLFILASLLIITLQLPLARVSRRIGAARMLPLGFGLLAASFVSVALF
APLPPFAGWLRLLPAACMVTLLTLGQMIIVPVGMDLVPRFAAGRNLGAHYGALASMGGVA
VLAGNFLLGGTLDNALTPGAQAAVPWLLLAVFPLCSALAMAVLCRFYAPKG
>gi|82524572|ref|YP_406167.1| IpaB [Shigella dysenteriae Sd197]
MHNVSTTNTGLPLAKILASTELGDNTIQAANDAANKLFSLTIADLTANNNINTTNAHSTS
NILIPELKAPKSLNASSQLTLLIGNLIQILGEKSLTALTNKITAWKSQQQARQQKNLEFS
DKINTLLSETEGLTRDYEKQINKLKNADSKIKDLENKINQIQTRLSELAPDSPEKKKLRR
EEIQLTIKKDAAVKDRTLIEQKTLSIHSKLTDKSMQLEKEIDSFSAFSNTASAEQLSTQQ
KSLTGLASVTQLMATFIQLVGKNNEESLKNDLALFQSLQESRKTEMERKSDEYAAEVRKA
EELNRVMGCVGKILGALLTIVSVVAAAFSGGSSLALAAVGLALMVTDAIVQAATGNSFME
QALNPIMKAVIEPLIKLLSDAFTKMLEGLGVDSKKAKMIGSILGAIAGALVLVAAVVLVA
TVGKQAAAKLAENIGKIIGKTLTDLIPKFLKNFSSQLDDLITNAVARLNKFLGAAGDEVI
SKQIISTHLNQAVLLGESVNSATQAGGSVASAVFQNNASTNLADLTLSKYQVEQLSKYIS
EAIEKFGQLQEVIADLLASMSNSQANRTDVAKAILQQTTA
>gi|38201772|ref|NP_938140.1| Se3 [Serratia entomophila]
MCKEQTDRLLALEEQLALHERKISVLTAQLDKLRRMKFGRSSEKRARQIATLEAELVALE
QSSDEVAGRVSDPAVPRALRQTRTRKPFLESLPREVNHLLPAEKSCPDCGGALSYLGEDT
AEQLELIRCAFKVIRTEREKHACTQCDRIVQALAPSRPIERGIAGPGLLARLMAAKYLEH
APLYRQSEIYARQGVELSRSVLAGWVEACCRLMAPLEEALRHYVLRCGKVHADDTPMPVL
LPGNKKTKTGRLWVYVRDDRHAGSLQPPAVWFGYSPDRKGCHPQAHLSDFSGVLQADADA
GFNELYKPDREAGTITEAACWAHARRKITTYTSARRRRQPKKPCTASASCTSSKVRSVGS
LPRCGLRKGSAGRSRCLLSSRAGCAKK
>gi|124263056|ref|YP_001023526.1| nicotinate-nucleotide--dimethylbenzimidazole phosphoribosyltransferase [Methylibium petroleiphilum PM1]
MDSDFDTTLPLPTLDHAARRQHVQAALDAKTKPLGALGRLESLAVQLAVALGTDQPALFA
PQLVVFAADHGIAARGVSAYPAEVTRQMVLNFLTGGAAVSVLARQHGLALTVADCGVAAE
FEAHPMLVRLKTAGAEHGTADASRGPAMSEAQCRTAILQGRRLVAALPGNVLLLGEMGIG
NTSAAALLMARLTGAPLQVCTGRGTGLDDAGLAAKRAVLAEALEANAQATRPLQALAALG
GLEIATMVGAVQQAAVSGRVIVVDGFITTAAVAVAAALQPAVLAHCVFAHRSQETGHTHW
LQRLGVQPLLDLDLRLGEGSGAALAWPLLDSACRVLAEMASFASAGVSQRTP
>gi|110347008|ref|YP_665826.1| hypothetical protein Meso_4196 [Mesorhizobium sp. BNC1]
MILRPKSSPRHQAPTLGAATSAPVVTLPGWLRRAVPDAQSLAAKGHGPNGLEEVAIAAGA
AIGALDAVVRRQERWAGVWRQRLALAAAAVTTRQAGRVEDEAALRDAVLLTRPGDDVGPA
GRVLLAWRRLAARPAEELLTEASIAGVLDALGLARDDEAAADLADEVRQLAATEGAVGTL
VGAFAAVERRGLPRTVGSWFADAMLAQRLGWTHAVPLLGGEAAGANGSARPRRAATVLAP
KGSEADPERGRALLAAQARAAVRAVDQSADIERRAERLIAVAPALRARGADVVVDRLLSD
DAIVASAKIAGMSDRSLRRLFERLVEFGAVRELSGRSAFRIYGI
>gi|217388351|ref|YP_002333380.1| hypothetical protein pMG2200_19 [Enterococcus faecalis]
MKELKAKAKVTQAMTRDGLTLENQATGEVENISSREAEQDLSAPGPGGTADKLLERADAI
HDGHKAKKAAKQAGAVAAEGDAALHRPSARLQLSEEERADPDLQPYIRKSDKRADKLDKA
RAAIPKKRVPVKETVFDEASGKAKTVLHFDKQDKGPPSLKPNPAGRPVSEVFLFGHGKIH
EVEHENVGVEGGHKGEELAERQAGKAIRSTIRHHRLKPYWDAEKAERRLLSANAEYFYQK
SLRDNPEIAQAASNPISRFWQKQQIKRQYAKAARTAGQTAGAAAQGAAKTAGASTKAAKA
AAKESERAASFVARHWKGALAVLVLGLLMLLIIGGLQSCTAMFGSAGSGITASSYFSEDS
DMLAAEDAYAELEAELQDYLDNYEATHDYDEYHFDLDEISHDPYVLISILSALHDGIFTI
GEVQGDLSMLFDKQYILTENVVVETRYRTETDTWTDAEGNTHTDTYQVPYDYYICYVTLE
NFDLSHVPVYIMDEETLSFYSLYMSTLGNRPDLFSGSQYPNASTLTPPTYYDVPPEALED
ATFAAMLKEAEKYIGYPYVWGGSSPSTSFDCSGFISWVINHSGWNVGRLGAQGLYNICTP
VSSSQAKPGDLVFFKGTYDTPGVSHVGLYVGNNVMLHCGNPISYTNLTSNYWQSHFYSYG
RLP
>gi|220920047|ref|YP_002495349.1| Resolvase domain protein [Methylobacterium nodulans ORS 2060]
MASGNFVTYARVSTAKQGRSGLGLEAQREAVARFLDGGRWRVVAEFVEVESGKRADRPEL
AKAIEACRLYGARLVVAKLDRLSRDPGFLRDLQRSGVDFVAADMPDANKLTVGIMALVAE
QEREAISARTKAALAAAKARGTVLGGFRGRTFTEADHAAAAAGRKARGDRNAARLMPIIA
ELRAAGIISANGIARVLSERGIPTAQGATAWRPTQVQRVLARVVAAT
>gi|38638098|ref|NP_943208.1| plasmid maintenance protein [Erwinia amylovora]
MNISNDIRARIEAAAEALVSEGVNSPTNEQVRQKLGGGSLSHISPVMREWRRRLREQTDT
PALPVPDKLQQLSADLAARLWQQARELAEADAAAVREQADADIAQADEQRDEALDEVRRL
EAELTYLRGVADERDRLRGQLEETRAALAESRTNNAVLQATADAGTRQLDDTRAELKLAR
EDNKALQAELLQLARAAGRQPDPAQNKTGKE
>gi|220920034|ref|YP_002495336.1| hypothetical protein Mnod_8793 [Methylobacterium nodulans ORS 2060]
MKKSAVAFALVGLTAMFSGAAPTRVLAGPAEDVQSAMQLLKSKAAAIGAPSIKGEEELAG
KKVPVLYFGSTKMNGNFALVDEVQKEKGGTATIFVKDRDEFIRVATNVKKEDGSRAIATM
LDPKGKAIAAIRKGENFFGDVDILGKPYTTGYEPIRDARSEILGIYYVGYPKQ
>gi|188574073|ref|YP_001919232.1| plasmid segregation protein ParM [Escherichia coli 53638]
MPESIPAGYEVLQELDELDSLLIIDLGGTTLDISQVMGKLSGISKIYGDSSLGVSLVTSA
VKDTLSLARTKGSSYLADDIIIHKKDNNYLKQRINDENKISIVTEAMNEALRKLEQRVLN
TLNEFSGYTHVMVIGGGAELICDTVKKNTQIRNERFFKTNNSQYDLVNGMYLIGN
>gi|157149351|ref|YP_001451441.1| hypothetical protein EcE24377A_F0087 [Escherichia coli E24377A]
MLEHGRLSVPAAVLSVCLPLSVQAAPVLQNAGSLGNQLRQEESRSVHIPELAAPDVASSA
ETAQPFRDASSERVILKHIRLSGAPSSLSVPVEPVLRACIGRPLSFADLRSLSAELTALY
RDAGLMAARVIISRQVIRDGELNLTVLPGTADRATVSNTAPVRDDFLTSMVSATTPEGQP
VLRKQAERLSLLLNEIPGVEASISLSPGKKSGTTAVVTDVRPGRRAGGYMGLDNQGSQST
GRSRVLGGAYVNSLLGTGDQLRIDGAVGYEHGGLVNGRLDYSMLVSGYGTREGVAYSRLD
YQYDFMQERFLGYSDDWELYVSHPLVRTGTAQVNLRASVGQSFLTDKYPQKFSLSSGREG
KKTATTGTLGVAGSMATVPGGVTGASVDLTVGRMLYQDDTSRFWSGSDVRGTDSHFFTFN
YQLQHDQQIYGPLQASVRLSGQETSRNLDASRKFLLGGPSAVRAYDVGAGAVDRGVVATA
EVKSTWSLPAGTRVGKSPFVSVGAFYDHGNGQQNRDNATKTGLLLTDKNEVNLGGGGLFA
TVGDPGNYAATVTWARASSGKDPVSGTRADNRVWLSALKTF
>gi|254558220|ref|YP_003065745.1| hypothetical protein p1METDI0138 [Methylobacterium extorquens DM4]
MDTAMPVSRRSLIAGLAGTLAGSVVGLARVDRAYAAALAGTVALPPPVRLWLRRDRTGEE
VSAIVRTPDGYNTRDLLLLSWLLRDVGDASAAVWIDPHLFDLLASVQGAMSAVHGAVVPL
IVTSGYRTPQHNAGIEGAARASLHLAGCAADLRAAGYGADAVAVAGALCGRGGVGIYPGF
CHLDIGKARVWAGGRKAPPAGQPAPGTPITKPGDPA
>gi|218442657|ref|YP_002380977.1| HhH-GPD family protein [Cyanothece sp. PCC 7424]
MRILEEKRLSALVDGKLKAYLRKKLRKWGERNFRDFPWRHTRDPYAILIAEILLQRTSAR
TVAPVYLEFLRRYPTLMTLSQAREHELSDLMRPLGLRSRAANLKRLAITAIALYGGELPD
SEEELLKLPGVGKYTARAVCANAYGHPLAVLDVNVARILRRFFGFDGTKIERRDAFLWSV
AQAVALKRETDRWNLTLIDFGAEVCRATKPNCRDCPLRGKCQFSLNLLGN
>gi|288962281|ref|YP_003452576.1| HupE protein [Azospirillum sp. B510]
MKRFPLASAVLLAGLVLPAVADAHTFGAHDAGFTNGFLHPLGGWDHLMAMVAVGLWAAQR
GGAALWALPAAFVTAMMGGGLLGMTGVALPAVELWIAGSVIALGALVAAQSRLSLPLSLV
VVALFALAHGHAHGVEMPEAAHPLLYGLGFALATALLHGAGVAAALSLRGVARKGAGALV
LRGLGAAIGLGGVALVALA
>gi|117621647|ref|YP_854178.1| hypothetical protein BAPKO_2500 [Borrelia afzelii PKo]
MIPSTDEEKRADEAIKDLGNILGNSKFSELIEEARALKDEYALIKADLHDVLEKIQNKKT
PLMGNYKNNRDKINKLAKLEEDNLKIDSELEKLINKINIAENEIISAALFFDKANKRLKE
SIIKRLESRNKRSDALKLSRQALSDARSALSNLESFFSNRIEAIGRKKEIKELITHAKTI
VASLNKK
>gi|169636486|ref|YP_001716027.1| putative membrane transporter protein [Geobacillus stearothermophilus]
MVLKGRSLDRLIRLWLLENLVNFLGNGMVEIAILWTLIIITDNPTYVGLYIILKTLTGLV
FTPIAGVMADRFSRKKIIIISNLFRALTQIITAVIILVFPSFTIAGLLIGILCVTAGSNF
FFPAVSSLIKDIIPREKFLQASAYRGACLQGGYLVGASLSGFLLNLFAFPIILIIDACTY
IVSIFIFLSFPEDREIKNEQHSISVQFTLFKDIKEGLTYLRTNKKVYTFLLIGLGPGLGM
VVINTFLSYYVHSQLKLTSTHFGIIEGAYAIGAIFAGVLIGNIQKRLNSFNLATTSLLLF
PILFFVMFFPINFYVLFITFIVFGVVVMVQNSSFQTIITESTDGSFLGRVLSFNYFVTSA
IFPLITLLIGLIVPKVLSVNILFLCTGIFLLIVSILGVLYIQSLKRNISNQIEPFKEGI
>gi|220919731|ref|YP_002495034.1| hypothetical protein Mnod_8425 [Methylobacterium nodulans ORS 2060]
MSKEPEEAFPLGETARDRDVALARGALGLIPVVGSVIGELVTMTIPNQRAERLETYARHL
GERLQALEPDALRKTFENPENVDLFEDGAFQSARALSDERRERIARIVARGLTSDERGRT
EAKRILRLLSSVEDDHLIILASLGKKLALEKDFQMTSSMILERCT
>gi|116662207|ref|YP_829262.1| hypothetical protein Arth_4512 [Arthrobacter sp. FB24]
MNRKDNASQRREELARRLDLLMDVVVAEGGQPYKFADIQAALAEKGVGLSRARWFYMREG
TGATVTDPKLLSALAEFFGVPPAYLLDSDPSLPARVEAQLKLLKAMRIAEVRSFAARALG
DLSPEATSAIAKILEEEMKSTD
>gi|218442332|ref|YP_002380657.1| hypothetical protein PCC7424_5605 [Cyanothece sp. PCC 7424]
MFTKKPSLLILSSLLLIIVNSFMASPSLAKPTQICLSSSIENINLEIQLIDQINRIKLNA
EKAVNELEVINREIDRYSKNINTINEIGGKIAGWDRTIIGIYDSMLSDYVNIPGVEFNLR
GKTGISIDADQKIISENRQIINISSAKLILDLSGVLEMFTPSNLADWITGTSLSIAETKL
AITSNAAEASSVLSEKLKDLRQKCEQEYSVQNSDSNVENNELENNELENDDISLKNSPST
TVIQLTFSNNNYENVVAKRDNIIKQLNNPYTCSYFQETQGQIAVGLYILYPTNQLSMLSK
LLSNFNDVYFLNTQMELDTDGMKTLLYNIPDTNNLQCNF
>gi|13449066|ref|NP_085282.1| putative transposase for IS110 [Shigella flexneri 5a]
MTESSDCESVQVFIGVDVGKDTHHAVAINRSGKRLFDKALPNDENKLRSLISDLKQHGQI
LLVVDQPATIGALPVAVARSEGVLVGYLPGLAMRRIADLHAGEAKTDARDAAIIAEAART
LPHALRTLKLADEQIAELSMLCGFDDDLAAQTTQASNRIRGLLTQIHPAPERVLGPRLEH
PAVLDLLQRYPSPEKLASLGEKKLAAQLCKLAPRLGKRLAADIAQALAEQTVVVPGTNAA
AVVLPRLALQLITLRKQRDEVALEVEQRVLAHPLYPVLTSMPGVGVRTAARLLTEVACRA
FASAAHLAAYAGLAPVTRRSGSSIRGEHPSRRGNKALKRALFLSAFAALRDPLSRAYYTR
KMSQGKRHNQALIALARRRCDVLFAMMRDGTFYTPQGS
>gi|55275348|ref|YP_133870.1| hypothetical protein pRSB101_40 [uncultured bacterium]
MRPAEFSPEEIVAAGEALVAAGRNVTGFALRQKVGGGNPNRLKQVWDEHLAAKNTTEAEP
VAELPVEVAEEVAAVTKSLTERLATLAVELNDKAVKAAERRVAEVLRTAGEQREQAEREL
VDAAQTVDELETRLDESQAEVESLERRLSEAQSHGQAQAVELAQLRERLVATEQAARATA
DAHEAVRSELDAARRDAGVKIEALRDELAQLRERLAASEQAAKVSAETHARDLEQAHSET
KTVRAELDAARREAAEKIEALRGELAEQKAKAAADAQAHADYRARMEQDAARITELLGQA
KEAQEVARHDASEARESAAKLAGQLEAVQAQNATLLAAVQQRSDRGSGGK
>gi|203288520|ref|YP_002223427.1| hypothetical protein BDU_1014 [Borrelia duttonii Ly]
MKQKVFVIFVLISLLLIACDPRGKTVDYAKAKRIQKEKVEQIQKAEKQRIREAEEQRKLA
EEVRQRKQAQEEEEQFELEAYERELELKREEEEQRKLAEEARQRKLKQEEKERLKQEEEE
RLKQEEISVIKKEITPSISAVLKNYNNTALDESKMFLSVSEIKFAFSRLSYKTVGGKEFL
YDGTTPGDVSKESIEARKEVYLIFEYNVGLVRTAVGIFEGLYFVPLVTGLFGDLLKKSRK
CAKAYYVDVYDFLQKNQDKLNTLSLEHLKLLKVRLAALTKEQLELKNYLKRGIDLFSLQS
RLAGIQSRCNEVIERAGSVKEILNKIQ
>gi|219052337|ref|YP_002455717.1| borrelia membrane protein P13 [Borrelia afzelii ACA-1]
MKKIFTLILIFGLTMQIFASEDTVGKGIGDISTTLKYESQKAPVLAPFLLNFFFSFGIGS
FVQGDYIGGGAVLGSQVLGGILWITGIIIGGTAKGPAQAITGLTIMGIGIGTISAAHIAS
LIIPFTFANRYNANLRKKLGISLAGFEPNFDIGINGFQLSFKKSY
>gi|117621648|ref|YP_854179.1| hypothetical protein BAPKO_2501 [Borrelia afzelii PKo]
MKKIFTLILIFGLTMQIFASEDTVGKGIGDISTTLKYESQKAPVLAPFLLNFFFSFGIGS
FVQGDYIGGGAVLGSQVLGGILWITGIIIGGTAKGPAQAITGLTIMGIGIGTISAAHIAS
LIIPFTFANRYNANLRKKLGISLAGFEPNFDIGINGFQLSFKKSY
>gi|170783567|ref|YP_001740084.1| putative LysR transcriptional regulator [Arthrobacter sp. Chr15]
MDDQMRQVALVAPQLAAFAEVARQGHVTGAAEALGMPQSSVTRRVQALEDGLGRQLLARV
GRGVELTSSGRALSDRLQGPLRALEEALAAVAQEADPEAGTVRFGFPLTMGPVTVPRLLA
RFREEAPRVRLVLRQAHASELLDGLDRGELDLAVVIPPGPAVPHAVLGVQEIIAMLPESH
RLAGQASIPLEELRSEQFIANPTSYHLRQLTEEWCEEAGFVPAIALEITEFSTVHAFVSQ
GQGVALMPPSESPVPGIRQIPLEGASRHRVIGLVETPSGLTRPAARLRDHLLARFSEA
>gi|119952376|ref|YP_950067.1| hypothetical protein AAur_pTC10195 [Arthrobacter aurescens TC1]
MPASTAGRHLRTAGVLPRTVVVTVVVIALAAGAHTIGGGTLPAAGITATLGAMLLLPVRL
LVSRQLPARALLPVMAAGQLLLHELFGLLAPHQGCLPAGFPPPHHGPGPGTWCAAAVETV
PAAHLHLGEGFPALPMALAHLLAAAAAALMVTRGETALRFACNCLLALFRLPAPAQRIPA
ARVLAATVGSIPATGPAYRPDSPRGPPHGPGPAPALRLCQRPAGSGAAARSDPAAQRAPY
FIHIPARPA
>gi|146279541|ref|YP_001169699.1| hypothetical protein Rsph17025_3524 [Rhodobacter sphaeroides ATCC 17025]
MLGFSQGREFASVLRLESALRKSRQLSDIQVYLERINGPIIELLGASSGELTLISSLLFL
IANRDENPIILVDEPENSLHPNWQREYVDKLLNALEYRGATVVIATHAPLIVTGALANSR
KLVSVFQIHEGDAKRIDLAGSARSSESIEAILWQAFNVITPASHFVSEELVGVVSQLERG
EIGADAALVRVNEMDAHSFDPQQREFFDAVRKLIAKVVGERERRSDDG
>gi|169823654|ref|YP_001691157.1| hypothetical protein FMG_P0140 [Finegoldia magna ATCC 29328]
MKTKKILKSSEFIKENLSKILLSIFVISLMLSLSIITNSKALDKNEAVTQKIENKQYRII
NDLNNIKIKGSENSNAFKLYKYNIQLKELYNNLKEYKESIENIMKKKFTITTDENSLKDI
DMKKSEIESLTEKEISDYIALREKAIKTMNKDYENLMSSFKSYLEENNIKSNTNEIGR
>gi|253723685|ref|YP_003023971.1| tetracycline repressor protein [Photobacterium damselae subsp. piscicida]
MARLNRESVIDAALELLNETGIDGLTTRKLAQKLGIEQPTLYWHVKNKRALLDALAVEIL
ARHHDYSLPAAGESWQSFLRNNAMSFRRALLRYRDGAKVHLGTRPDEKQYDTVETQLRFM
TENGFSLRDGLYAISAVSHFTLGAVLEQQEHTAALTDRPAAPDENLPPLLREALQIMDSD
DGEQAFLHGLESLIRGFEVQLTALLQIVGGDKLIIPFC
>gi|170745571|ref|YP_001776793.1| hypothetical protein Mrad2831_6355 [Methylobacterium radiotolerans JCM 2831]
MVRPPATVQDRLRGAWEAERAAARRVREASRARLTELLRLAPRERLTHLDDPALTGPDRV
SLRRSIQAAFTRPRRRWWPQGRLLARGRRLGVALLRGALHPAVLVLLVIAGGWFELARRA
TPQIGRTLRPLVTDLSEQRGFVTTYTLPVNVWVPIERLDGNLAWIRIWEPKQGFVRGAVW
RAGLDLSPAP
>gi|221316818|ref|YP_002527738.1| vls recombination cassette Vls8 [Borrelia burgdorferi 72a]
MVGAAKKIAGATDGSGEVKIGEVGAANHQGAAADQASVNGIADGMKEIVDAGGKDALKAG
AAAGAAGGGNNAGAGKLFGGANGNDGGADDNDIGKAAAAVNAVSGEQILKAIVDAAGGGM
NNSSEKIAAAIVLRGMAKDGKFSLANQNDAQKAKVKSVVHQRRW
>gi|219873327|ref|YP_002477468.1| hypothetical protein BGAFAR04_F0021 [Borrelia garinii Far04]
MKIFFIFFYSAILKAIKYSFDFNISRFYIDFYTLIKDFGSLIGILVTLFSMLAISYKLGG
RLSKINLELENLKEDNKKLDIKVDNLGTKVDNLDKRVLTLKVETKNLVTSVNEVKIRLER
VETRLDKIDDRINKSSDKYAFLYQVLDAIKIERMKVSIKKTIEFIF
>gi|51247053|ref|YP_066936.1| related to polysaccharide transport proteins [Desulfotalea psychrophila LSv54]
MNRQQIYDSLAMASLFALLLFAPLARGSVSPWAQSTLQILVIITSYFTFLKVTSSNRALF
IPTPLFYPILALILWTLLSFALSPLKGVGVDALMLLFTYILLYYSVIHLIDSRKKERMLV
CLLIGLGIFLSIFGFFKMLGYKPFPWWDYLQHDTFITSTYGNHNHLAGYLEMVIPLSLCL
FLTRTRRGVSFFALLLISLILLAAHIATLSRGGWLALALSLLFMATVLLGQKRFRAKKLL
LLIISFTLLLSIFILAGSDILERLLSLTDQETVAGLNGRSHTWQGVYKMIAAHPFIGSGP
GSFATIFTQFQLPGTSARFYYAHNDYLQFIAELGLPVVLIILWALLTVAKQACRKIKEAS
RQTWGFTLAALAGLLAIACHSSVDFNLHIPANALIFTVLISLVGSGPKQIEKSKGGVA
>gi|224984168|ref|YP_002641468.1| outer surface protein VlsE [Borrelia burgdorferi 64b]
MFGKAGDDANGDSEAASKAAGAVSAVSGEQILSAIVKAADAADQDGKKPGDATNPIAAAI
GKGNADAGADFDKEGMKKDDQIAAAIALRGMAKDGKFAVKSDDEKEKAEGAIKGAAAIGE
VVANDGDAEAADKASVTGIAKGIKEIVEAAGGSEKLKVAAATGENNKEAGKLFGKVDAAN
AGDSEAASKAAGAVSAVSGEQILSAIVTAAGEAEQEGKKPADATNPIAAAIGKGNADDGA
EFNKEGMKKDDQIAAAIALRGMAKDGKFAVKNGGEKEKAEGAIKEVSELLDKLVKAVKTA
EGASSGTAAIGEVVANDGAAKAADKDSVKGIAKGIKEIVEAAGGSEKLKAAAAEGENNKK
AGKLFGKAGAAAGANGDSEAASKAAGAVSAVSGEQILSAIVTAAGEADQEGKKPEEATNP
IAAAIGKGNADDGAEFGKDEMKKDDQIAAAIALRGMAKDGKFAVKNGGDEKGKAEGAIKE
VSELLDKLVKAVKTAEGASRGTAAIGEVVADAAKADDKDSVKGIAKGIKEIVEAAGGSEK
LKVAAAKEGNEKAGKLFGKVDANNAGDSEAASKAAGAVSAVSGEQILSAIVTAAGAADQD
GEKPAEATNPIAAAIGKGNAENGAEFGDGMKKDDQIAAAIALRGMAKDGKFAVKGNNEKG
KAEGAIKEVSELLDKLVKAVKTAEGASSGTAAIGEVVANDGDAKAADKDSVKGIAKGIKE
IVEAAGGSEKLKAAAAKEGNEKAGKLFGKVDAAHAGDSEAASKAAGAVSAVSGEQILSAI
VTAAGAGEAEQEGKKPGDAKNPIAAAIGKGDAENGAEFGKDEMKKDDQIAAAIALRGMAK
DGKFAVKGNNEKGKAEGAIKEVSELLDKLVKAVKTAEGASSGTDAIGEVVANDGDAKAAD
KASVTGIAKGIKEIVEAAGGSEKLKVAAAKGENNKGAGKLFGKAGDDANGDSEAASKAAG
AVSAVSGEQILSAIVKAADAADQDGKKPGDATNPIAAAIGNKDEDGAEFNNEMKKDDQIA
AAIALRGMAKDGKFAVKSDDEKEKAEGASSGTAAIGEVVANDGDAKAADKASVTGIAKGI
KEIVEAAGGSEKLKVAAATGENNKEAGKLFGKVDAANAGDSEAASKAAGAVSAVSGEQIL
SAIVTAAGEAEQEGKKPADATNPIAAAIGKGNADDGAEFNKEGMKKDDQIAAAIALRGMA
KDGKFAVKNGGEKEKAEGAIKEVSELLDKLVKAVKTAEGASSGTAAIGEVVANDGAAKAA
DKDSVKGIAKGIKEIVEAAGGSEKLKAAAAEGENNKKAGKLFGKAGAAAGANGDSEAASK
AAGAVSAVSGEQILSAIVTAAGEADQEGKKPEEATNPIAAAIGKGNADDGAEFGKDEMKK
DDQIAAAIALRGMAKDGKFAVKNGGDEKGKAEGAIKEVSELLDKLVKAVKTAEGASSGTA
AIGEVVADAAKAADKDSVKGIAKGIKEIVEAAGGSEKLKVAAAKEGNEKAGKLFGKVDAN
NAGDSEAASKAAGAVSAVSGEQILSAIVTAAGAADQDGKKPGDATNPIAAAIGKGDEEDG
ADFDNEMKKDDQIAAAIALRGMAKDGKFAVKGNNEKGKAEGAIKEVSELLDKLVKAVKTA
EGASSGTAAIGEVVANDGDAKAADKDSVKGIAKGIKEIVEAAGGSEKLKAAAAKEGNEKA
GKLFGKVDAAHAGDSEAASKAAGAVSAVSGEQILSAIVTAAGAAEQEGKKPGDATNPIAA
AIGKGNAENGADFNNEGMKKDNQIAAAIALRGMAKDGKFAVKSDDEKGKAEGAIKEVSEL
LDKLVKAVKTAEGASSGTAAIGEVVDNDAAAKVADKDSVTGIAKGIKEIVEAAGGSEKLK
AVAAAKEGNKEAGKLFGKVDANNAGDSEAASKAAGAVSAVSGEQIY
>gi|17548231|ref|NP_521571.1| putative lipoprotein transmembrane [Ralstonia solanacearum GMI1000]
MTVPLSALAAHAIAAIALACIPIGAWFWLRRRFDLAWRDIGVGAAVFALFVLVLERTLHV
YLLQLNPVTAQWLRVPALFVIYGTLMAGLFEESGRWLGLRFLTRRPGDAATPVAYALGHA
GIEAWLVGVASQAQMVMFGIAANRGDLDARLAASGAEAMTATIHALLAQLSPWLAAGAVA
ERIAAMLVQFALTLVVWHAVRQRRPVLLGLAIVLHALADLPAALYQVHAVPLVVTEGIYT
VIALLLAATCWPPQGGRKPGASPLR
>gi|222083313|ref|YP_002542716.1| conjugal transfer protein [Agrobacterium vitis S4]
MRSLSSRTPPLHPLRSLAAACALALLLSGCQSLGTDGLTSSNAPTEISGPAASAIAGDMV
SRLAEQIGPGTATVSLRQDSSPFGQALEAALKGWGYAVVTDQKTDSTKRTVPLGYVVIPF
EGQVLARLSTNSVELGRAYTVTATGAQPASALSVMQRG
>gi|253750619|ref|YP_003024056.1| resolvase [Streptococcus suis BM407]
MSRIGYIRISSKDQNLDRQVENLSDVFKVFSDKLSGKDKNRPGLEELLSFIREGDIVVVS
ELDRLGRNNKELTEVISMIHSKGATLEILSFPSLIGIKDDNLRRLLNNLIIEIYKYQAEA
ERVRLLERQRQGIEIAKRKGKYKGRKPLFTSASPQLQHAFELFKSGCSDRDIEDLVGINA
RTFRRYREKFGIKRTT
>gi|186470750|ref|YP_001862068.1| leucine-rich repeat-containing protein [Burkholderia phymatum STM815]
MTPTANLADSPPRAANAARADARLRRHWRELMRLALDAPDALACAMLHPHARGAELKRLE
ARMFGARSERLALAACPYAPSAVLARLCMFATADADSTLATRLARHAATPADGLQTLAAS
LEGLMPEQVAQRFAQLIARHPLAPPALLQKIAAHADSIETLRSLCENVGVQPDLLAQLAG
RGIAPLQRLLAIHFATDARTLNQLWHSTRESAVRAQVLRHRACPDELLRTVPASSAERRS
LASNVRTADEILTALARDDDPAVRRAAATNPATPAGALVLLCFDADSLVRRAVAVRDDLP
LKVVEWLAEDGDVWVRSSLARNRACPRSWLDRLARDPDADVRRSVTRHAGCPIALLTLLA
SDEVAWVRAGVALRDELPGSVLHRLLQDDDIDVLAGVARHRGTPQATLARLAQHASPDVR
RAVILNRHAQRRVLLPLRDESYPLHRVLVFMHPSLTDADRWRMRFEPDMEARARMYGHLA
GTLAAARERERQQGRTADEAGSTERDTHQLTTSVEEAG
>gi|170745623|ref|YP_001752070.1| hypothetical protein Mrad2831_6486 [Methylobacterium radiotolerans JCM 2831]
MHPNAKLNFDRAAQALGLDPATRDLAWRRMMDIGLTPDDPTVVYLAVGGLLEQAARTIPA
ALDTVPERVEQAAARAVGPVAEAASARVEAAHAALAERTGAAVATAAAAHLTRMERTRAR
ELGLWAAAIALGCGILCGGAGYWLGHRDTVGLDARWAGLSQRPDASAWLALVAANPDLRD
QLSRFCTLAQLKTEAGSNRRYCEVPLWTEGTVAPVGGVPAVIYLSLREWLIAWGPAWLML
GAGLAALVCRRLLRRVVAWRPVAWLLDLILPRCRGHREIISRSSRLVRA
>gi|56708956|ref|YP_165001.1| MarR family transcriptional regulator [Ruegeria pomeroyi DSS-3]
MSKEYHIRELIMRLARLDVSESWAEDLNPAQRAVLEYLSRANKFSRSPSHVAAFLGTTRG
TISQTFKALLQKNYVTEKRSQSDKRVISFDLTQKGRALLARPRLLISGLESLDSSEQNAL
LSTLQSTLNSLLEQNKGQPFGLCKECRHFTSSNGGGYCNLLSEKLAPPETEQICHEQDPL

>gi|158339670|ref|YP_001520677.1| sensor histidine kinase, putative [Acaryochloris marina MBIC11017]
MSHSSISSVSTSLPLRPRARLLRTIGDELISSEIVAVIELVKNAYDADATIVLVKFIEPL
ETGKGSIEIIDNGNGMSLKIIEKSWMEPATFSKKNTKFSKIYRRRFLGEKGVGRFATSKL
SDFLEIVTRYIESDNEIRAIFDWKQFDDEEKYLDQVEVLWDMTSPDEICSEGSIMMLYDS
CEIRGSDGITHGTILRMSDLRANWDRDQLLLLRTALSRLISPFSDAKDFQVILDLPKQYE
NLSGKVETPRVFEKPPYRINGKVDSEGNANLILNVMGKDPQHISEVLGKDKNIPQCGPFE
VDIRVWDLDRDSLKLLVKDQQSTLKDIRKDIKDIAGINIYRDQFRVLPYGERDNDWLRLD
IRRVQAPTLRLSNNQIVGYILISSDLNPELRDQSNREGIVESQALRDLRFLVRTILAKLE
AERYNTRRQQEQETPISSQGSLFGNFNLDPLRTALTEKYGKEKDLIGIIDSQEKQLEERV
KVVKEVLSRYQRLASLGQLIDTILHDGRAPLYKIDNEATLLIKNIEKSDNNNSLFDKLKK
RGESIKKYSSLLGNLFKKIEPFGGRKRGRPKKIILEEVISDAFMLLESDLNKANIKIHIP
TTKTTVFVESSELQQVIMNLVDNSIYWLNSVDEDKRYINVSISNKENPSDGIDIIYSDSG
PGIEEKFREHIFDPYFSTKPDGVGLGLAIAGEILTEFYEGSLELIENTSSSGVTFRIHLN
KRV
>gi|75812502|ref|YP_320121.1| zinc ABC transporter, permease protein [Anabaena variabilis ATCC 29413]
MLTLRTQMLLTLHEPLAIARGVSVSAHRTAFVVLLSLVVGISIKAIGVLLVSAFVVIPAC
AARLLSRTFANYVVLSAGLGALSAVIGILFSAGLNLPSGPSIVATQLTIFLTSMALPRLR
VLEQG
>gi|62464777|ref|YP_220396.1| hypothetical protein p49879_1p19 [Leptospirillum ferrooxidans]
MSIVAKNGFDEAVTPDVLQRAVALGRNRKSGSLHAEFLRYLPETRSLTIEFADHTAIVLP
VENYPELAALTGDELLRLDLCFAGSAVCLNDRDLHVSIAGLMAMSQPLLAAAKTVTASYN
GSLRSAAKSAASRENGKKGGRPRRIAISGVS
>gi|58038272|ref|YP_190241.1| hypothetical protein GOX2519 [Gluconobacter oxydans 621H]
MTKDNQTGERIALALSGGGVRAAVFHLGVLRFLAEQGQLENVAEISTVSGGSLIIGAIFS
HAGLVWPSSAQFLNETYPALRAKLTSTDLFSLAALGWKGIVKENFRILFRRAKILPTLLS
SQWGIYGSLKDLPDKPEWHINATCYETGKNWRFSKKMMGDWRFGRHFNPDVPIANAIAAS
AAVPYVIGALKFNLPEHGWWKTDPATKKPLEKIVPPLRTLRLWDGGAYENMGLEPIYKPK
RGLLACDFLICSDASGPLCMPKSFSILGTLQGKLNSPRLFDISSDQIRALRSRMLMGSIE
RQEVTGVLVRMGTSMRQFGADLKTLRECLTDEQGGIALNYPTNLTRISEKNFDLIARHGH
ELCQTTINSYGTSSFLKNSNSN
>gi|55376336|ref|YP_134189.1| HTR-like protein [Haloarcula marismortui ATCC 43049]
MKRSTRFQQRSLFAIGGLGLLIGVAFVLVQFRATLIFTVFLYYASRPIYRKLESVSTPSY
FSEYSLPYRRQILAVTTISVFLLPFLLLFTYTLALVVPAVQQFIGQNDLASGYLSAIQSA
DSGGLPEPIAGLQISDLLDMSPEEIVTILNAPSVRTWIEQTLGTLISSIGVFADVGIQAF
LLLSGTYYLLTDGPRLSRWLFDHFDESGVVESYAIAVDDELSSILFGNILNALVTGIIGI
VVFSAYNSISPAAVQVPFAPLVGALTGAGSLIPVVGMKIVYFPVGAILTVGAVASGQATA
IGYVLLFLILAFVVVDTIPDFLIRPYVSGNRTHVGLLMFAYILGPIVFGAYGIFLGPILL
VLVAQFFRTVAPYVATGEPPDQSKLYEY
>gi|169636509|ref|YP_001716050.1| hypothetical protein pGS18_ORF53 [Geobacillus stearothermophilus]
MDSRDHINQSLYEILEEILEKAKRSRKLNPPSPEKSELEETKSNEKSLKTLLKAKENLND
LKQKLMENPKKNKKELERLQRIESKLEVSIRKAERREIARALTSLKKDPKRTVFRLVEAK
DRLMILKTKLQENPRRYKAELQRMEKLEQRLNQKIENARLKTLRRAIMYIEKNPKRYKEE
LQRFSELEARLKQELEEKRTQEKAKTKEKDLELIR
>gi|221218628|ref|YP_002527586.1| plasmid segregation protein ParM [Escherichia coli]
MHESIPAGYEALQELDELDSLLIIDLGGTTLDIYQVMGKLSGISKIYGDSSLGVSLVTSA
VKDALSLARTKGSSYLADDIIIHRKDNNYLKQRINDENKISIVTEAMNEALRKLEQRVLN
TLNEFSGYTHVMVIGGGARINMRCSKKTHTRFVMNVFSKPITLNMI
>gi|256818695|ref|YP_003135762.1| hypothetical protein Cyan8802_4527 [Cyanothece sp. PCC 8802]
MILSRIFYRIVINVFFKFNKPNLPLPLLLLNVANVVSLTLILFSNGLNTLLSLPVNLFLQ
LLPNYNLFQTYRRFFDKFSWILSYRSHILKWSTLLQMTRSLEALLKRAGLSSSSVRLFQN
SLSSLDIPSSLLPFQHQLFQYLDTQLLEVHNSPSPPHALLASSDILESLFGRYKHFSKRC
PLKELRSLLLTIPLSTVHLTKQYIQDALTTVSSSDLSLWVHRTFGQSMLSKRKALFSF
>gi|240142432|ref|YP_002966942.1| putative integration host factor [Methylobacterium extorquens AM1]
MEACNGSAPGRKDVGVAGAPFLLSRLTLRQSRRMLAPSPPGAREMTLAELESVLAGRLGL
GSEETSRVVRAALSLVAERLAAGEDVKLQGFGRFCVRDRPARRRKDPRDGRELEVPARRG
AVFRPSRLLREALNRSSEDR
>gi|121582762|ref|YP_973204.1| glycosyltransferase family 28 protein [Polaromonas naphthalenivorans CJ2]
MSGSQTAQGFGADPLIALALAAAFTLLVALAWLALVRQRSRARHPASDVPAASDVGAAPP
RKIVIFYSSIGHGHISAAQAIQEEIGRLAPGARVILQDIREFMHPLWRWVDERLYWFIAG
NLPESFDALFHALQARGNRVPSLAWLSNDYPEDQVRAFLEAQAPDAILATHYGSAQVLGT
LRERGLLAQVNIGWLHTDFFEGYFPRISKRIDRTFLAHPELEARWLAAGVAPDKVTTSGM
PVRVAAADGRTREMALTALGLAPDAPTVLITSGKEGVGDYALVVESLARHHQGPLQIIAV
CGANARQQALLNVLRMALQKRLPEPVALKVCGLVPHADLLAWMRAADLLITKAGGMTPAE
AFAVGTPTILLDVVSGHERENAALFVRLGVAELADTLAQAGELAAAVLADPQRQAAMRHA
QHAFHDSADLGRIARFALDPALPAPGMTPDFGAEHGSAVTDIDAALARLQAEAPCDIELL
LSYSTAQTPQRVVLENPFGHIAIRVDNTVYSANYVAVPGHDPNLLQHVTLADYLYGVQPP
SPSQVHTNTYGMAYGRETLGLRVAGVAAERKAAMVAEAHRIEDEFGQGRLLWDRSEFNCA
DVVVRILRAGGYDRSPPLGRRWLPVMPLDIFEEARQTCEEDASLYMELVAYRQIPGANAA
YRFSRFPLSLGQPLRSVARALREAPQEPLEAAATKQLTGYFGDHQLYFEDLRGHGAGALA
DDPAHFSRVQRSLADALATDLRRLLAAQARRPLREIGRLGELDGAQDIRRLLERSLALAR
IATERADEVLQDRGARRMRALFTELVDGYGRIGAWHLRRQEIEAYLKRFQVFEAAVGREF
PARHGARLARATTLRRSLRYGIRRLCRRVGGRHRPTGHGPDKGASQ
>gi|58038331|ref|YP_190300.1| hypothetical protein GOX2580 [Gluconobacter oxydans 621H]
MNTFSEEDVQNHLFAVGLGSVLEDDEVRLEEAIPRSSGSLSELEIPEFELWKLLKERALE
KLRYLHDLTREGEFIGAGINLPIDKTRHMFLDLLGTNEDGLFILELKINRAAERNAFTEL
LAYSNYISSLFPGSGEKDIFNILVAPIEAKIAKQAYLYDLLISDRNVVLYQPKFPDGSAQ
SLRLSLYIPADEEFQNFANCLLSHDAMACVVASFPDIPGWIEYDEENPSSLASHTCDTLR
NITSYAAQLMEKEGLHGFCFIRKRWQEIQMALAGEKRSDLIICALNPFQLTGVDRTSLIT
DQLKKDDRSSFLETPRLGFDGRLLRIAERVIHDCIEENFPVELETPDWGGMVTSMIETVF
THRLGFRATGMLREAYVEHLAAMRRYNASCPESAVDLERLQIDDIISWLRAWTFMEACGF
VPE
>gi|225571778|ref|YP_002724397.1| hypothetical protein BSV1_D16 [Borrelia sp. SV1]
MKCYFFHTKFLLIILYHILIILYHILIILYHILIILYHILIILYHILIILYHILIILYHI
LIILYHILIILYHILIILYHILIILYHILIILYHILIILYHILIILYHILIILYHILIIL
YHILIILISNYGSYFYKIFQ
>gi|225621589|ref|YP_002723885.1| vls recombination cassette Vls1 [Borrelia burgdorferi 118a]
MVGAAKKIAGATDGSGEVKIGEVGTADNQGAAANQESVNGIADGMKEIVAAGGKDALKAG
AAAGAGGNNAGAGKLFGGAAGVAGASDNDIGKAADATNPIAAAIGTNDAQGGGGANFAAG
GGMNNSSEKIAAAIVLRGMAKDGKFSLAAHNNNNQKAKVKSVVR
>gi|186474457|ref|YP_001863428.1| hypothetical protein Bphy_7413 [Burkholderia phymatum STM815]
MSHVLLSLFQFAIERLSALGPTTAFLSRRALVDVIQPGIGMLLRLARRLGLDDQWVQARV
IDPHLTGMAAGCEPGDAGMPPQRAAFDAARLVDGLRQRMVDELGVSRDALDRMCHLLERT
PDATSGDLREVGGMQVGEYVESGFPSGRADAAYRLALG
>gi|288962280|ref|YP_003452575.1| hydrogenase expression/formation protein [Azospirillum sp. B510]
MILIRQDGRRDAAPVADAAGFSPQDISMSAAPLPGEGSVSVRLWLDGTGTIRRAEVATRR
PRAAAALVGRKAEEAARLAPLLFSLCGSAQGLAVARACEAALGTDAGAHETARGLLTDAE
ALDSHGWQAVVEWPARLGAPPRPADLRALRAAVSAVMPALYPARDGLRPGGGALRPDHAA
LRAALARMAGWLEEAVFAGPPPRDADGLAAWAARGGSDAARLAARLLSPDLAGWGVVTRG
PGGVALLTERSPARFAAALSGDPSFATRPRFDGAPALTGPLERQAEHPLVVSVTERFGDG
LARLFAARLADLMGLPWRMEAAIAELRPAEAVTMPAAGSAGLGEGCGVAETARGRLAHWL
RLDGDGRLADARMVAPTDWNFAADGPLARGLEGAAARDRDDAALRVRLLVAMLDPCVACG
IEVHE
>gi|159161956|ref|NP_396557.2| conjugal transfer protein [Agrobacterium tumefaciens str. C58]
MSHKIRIAIALAAFAAGSFIGLADPAFASSGGSLPWESPLQQIQQSITGPVAGFIALAAV
AIAGGMLIFGGELNDFARRLCYVALVGGVLLGATQIIALFGATGASIGEMEARTGPGIIE
PVMLRAQGEGAHG
>gi|218533517|ref|YP_002424332.1| hydroxypyruvate reductase [Methylobacterium chloromethanicum CM4]
MRRLLNGFISEAIAAAHPARCLLPRLPPPPKGRLVILGAGKAGGSMAAVASRFYREEHGL
GADRITGLAVARHGYGEEAPLIRMVEAGHPVPDAAGIEATKEALRIATEAGPDDEVLVLL
SGGGSANWIAPAGDLTLAEKQAITRALLRSGAPINEINTVRKHISRIKGGRLALAARNAA
RILTLAISDVPFDDPAVIASGPTVPDPSTLAEARAICERRGIPLPAAAKALLNDPNNETP
KAGDPAFARAEYRIIARPIDALEAAAAAAAKAGYEPVMLGSDLEGEAREVAAEHARLARE
AKAQAQGQGRKVALISGGELTVTIRGEGHGGPNQEYALALAIALGGETGIAGIAADTDGT
DGGRGEATDPAGGLVDPTTLARARAAGLDPAAMLADNDSTRFFATIGDLVRPGPTRTNVN
DCRIILVG
>gi|67077915|ref|YP_245535.1| oligopeptide transport system permease [Bacillus cereus E33L]
MYFTKKIILIFLQIILIALGIVFICCLPKLFLTTSQNNGELIILGLNWLGYIDYIKKVIH
SLLDPFHLTYEIYGIKRLLLPNLLESYFYTLTIIISAFFIAVFSSIVLANFTFYLPKRIQ
SIISKSLSTIEAIPDLFLIISVQLIIISIYKNTNWLITIPFSTITNKTYFLPIATLSILP
TIYLYKINLLNYKNEISNSYIDLAIAKGLKHFYILKHHVLRNALISIFYNAKSILLLMIS
NSIILEFLFNSFGLFRFLISHQNPEIISIGILLLMIPFYFLFEIIKLIIVERRHLYDKKI
I
>gi|159901755|ref|YP_001548000.1| peptidase domain-containing protein [Herpetosiphon aurantiacus ATCC 23779]
MTRTLVRRWPTMSMLLIVWLVLLTTTARASTPLAVAFNVSEAGHGEAVTLTITAAVPLAT
LITLDLDLSLTVTASASDCRRVAAQWQCRTSDSPWIGVFAVAFDPATPAGTVATAHVTAP
NASATAQLVAVGIPAATATATTTATSQPSVTATSPSGATETPWLTATPWLTPTPILPSAE
PVPDSAEPNNEAGRATPLGVPITLDKLSFWPLGDVDYFAVQVKPSQAGLTLTINTYLTVG
LDTQLRLLTRDGAEVASNDDVGPTDPRSSLAIRAEAGTYLLEVRNVAPTHPAFKTYRLEV
ALMMAPTAAPTTPPEASPAAAPWDSYHGNYQWDTAALIPIGDTVEGLTFGCPDYTYLDLD
SCTVPDFFTISVKGGLCYSANTTVAAGVDTNLIVYGPDRDMAAPWAGNDDAAPDEAGSTV
LFCVPEAAGVLDAYLLIGQVGRLAPPLNERSYTLRVDRWLPTTATPTATAIPMGTGGTAG
GSVPSNGGDGMGGVPSGSNPQPQPAAPQPTMSERDTPLAGIQIEEIPIAQAAQPTAQPTI
LVPLSVVVCYDGVHANKSCDIDEGVAGVTVYVTDEQSGTILAQAVTDPSGRAAMSVRVHD
TAMLIVSMPSFDATQRVSARMPQVKPIMVSTVTPLPALLP
>gi|288961947|ref|YP_003452257.1| major facilitator superfamily protein [Azospirillum sp. B510]
MRERVQFLFNRNTTAYRWVILIVSTISQASASFASQGIGILSGFLQESLKLNALEVGLLI
TASGAAAIPGLLVVGNLLDRQSERHIIGLGAFVIALGMVGAAYASNFHVLLAGLFVMGIG
YSTAQPGGSKAISSWFPKNQRGLAMGIRQAGLPLGGAVAAGILPMITARFDWRAAFVVSA
VVALGGGVLFACFYKSPPASVASPAARPPTTLSYLVAMLRQPYMRRIMWSGASLVMAQYG
ILIFMVIYFKESLGLSLQYGTVLLLSCQVSGACGRVFLAGWSDHSRAGRLLPIITSMGAV
IAGFVVLLFLPTNTPYPVLLLIAVWLGFFGFGWYGPWVAYVSESAPPDRVGLAIGTAMAV
NQISIIGTPPLLGLLCDASGTYAAPWALLIVCLGASLLICLRKT
>gi|224022862|ref|YP_002606319.1| hypothetical protein BBU64B_W0002 [Borrelia burgdorferi 64b]
MTEKEEKEDLQAQDKEEQQIKADTKVISVQEFEEYLRFKEQANSKSKETSRDLSINERIT
KELAEVEERERIEKQLLLEAERINEIDTLAKAHLSNHFNKEVLLAKGYTLKDIMQAQRRE
LVRKFVPIEQIKAIAKVSDISHIDGEILEQLVSLAKVNIKLRKNASSSSSSVDSIKGNIA
IKSEERASLLDSNFVPINFTEFVQAISNTYKQRRAQFYENLKRHKRTSIA
>gi|188591754|ref|YP_001796353.1| putative transcriptional regulator, AsnC/Lrp family [Cupriavidus taiwanensis]
MNLDTTDLRILDELQQNSALTNVELARRVHLSPSPCLARVKALASAGVIRRYVALVSASA
LGLGLNVFISINLKYQSKDSLTEFERRIAEYDEVMECYLMTGDSDYLIRVAVADMAALER
FILEQLTPIPGIEKIRSSFALKQVRYKTALPLPLQR
>gi|170752186|ref|YP_001783331.1| Sel1 domain-containing protein [Methylobacterium radiotolerans JCM 2831]
MSQRVIKTVFLVAALGLGSAAHAENIKEYYERAAASGDKEAMLDLGFLYEAGQLADRDHA
LARLWFERAAAAGCAEAMNNLGSLYDTGHGVKQSYKRAVYWYRKAATAGSSSGMHNLGLI
YSTGSGVPRNYMLAQFWFLRADTVKYHYQPDN
>gi|19482145|ref|NP_598384.1| YpkG [Corynebacterium jeikeium]
MNVNMLRFSLALVIFSILTITVIASWDTVIQGWNLLLEAKTSYAIMALILAIFALVAQAE
MMVVMLRSAGASVKRRDAYLTGMAANAWSSSLPGGAALSVVVVFREQKKWGVSSPMASWY
FLLSGVLSAVSIAVLGVASILFFNFRVNEKYFALSILTVVLLIALAFVFNARPSALKKFV
LPPIAYVVQCLGRDPACIVKKISNFISQLSQVKISRRMLFYSFFLAFLNWSFEIVCLILC
AISVGVRIDILGIFISFVASKLAGQVQVTPGGVGTVDAVLTSALLNFGSLSADEAIAIVV
LFRLITFLFLSILGWICFAFMKIRSSNPSG
>gi|288961097|ref|YP_003451436.1| hypothetical protein AZL_b02290 [Azospirillum sp. B510]
MINDDPDARSLIAIALDSFRETILPLVPAERRFTALMIANALATAERELAAGTTAEPALA
AAIGGLLGETGELPVLARHLCAAIVDGRFDAAGPQAALRRVLFDLTAARLAVSNPKALAA
RR
>gi|146284615|ref|YP_001165568.1| conjugal transfer protein TraV [Enterobacter sp. 638]
MKKLLGAALLCSALTGCAGLNSDFDCNKTATDQCLTTGEANKLAAQGKNLDSLAADKAAK
KPAGETLPALRNTAPVVNPGRPVSVAATGTAIAKPIAPRPLATAPSGSTGSLVTPLTTAG
HVTPVTPVNTAGRVPVQRIPDATQRLWIAPWVDTDDNFHQPAVVEFVKNKSHWDESYRVI
GEGGE
>gi|32455934|ref|NP_862392.1| putative magnesium and cobalt transporter [Micrococcus sp. 28]
MSTIKGQGPGDRAARIKCRCLLQDLVRTAHVGHFAPQPAILLLERFLRTGRSLGGAVAVA
PAPQGLLTDAELGRDGAGRLRSWATFKGVAVVDHADRTITQLRAELRGHTPVLLRETREG
DPARYSVLAGIVSGSGSRISPLRHYTRRMTEHLGCSGGTAHAMRPQVRPKQQQPIADLRS
LITDRGEVVDCQCGREHTVDQLGTEFEFPENMREILREGAGRPRLDVFGPSFLLRINRIA
KAGQEDLRIESLHIVFHDDWLVVFEDVDGIGTAWHPAEDNSGRYFAADEAELTLTLIVEA
AIDSYDSAALSLEDGTADCESSIFGEFEKDIESVYRLGSDASKVRSSLASLCRFIDRIPA
PGASKNSDWSADAAAFAEDADDLLSRVSGIHARLTQLVTVYLALVAQKQNEDMKRISGWA
AILFTPSLVGAIYGMNFESIPELTWDFGYPLSILAMVIISAGLYAVFRRQRWL
>gi|121583417|ref|YP_973848.1| phage integrase family protein [Polaromonas naphthalenivorans CJ2]
MSNTPSSTLLNTRFVRRLGPHHFAHLRACAEGLAIADCARRYLGVEHGHEAITAHRQAVD
AVRAVARRRGESAWRLVGLTIRTQAGSARPDLDEFAAAQGLEAFSESEVVKLYAEAFAAD
RKTARSQRLRERQLALLRRLEGLAAETPQPGDLVAGWFDGVLAAKLVTAGILTLGDLNAR
VSAGGRWFASLPAVGVAKARGIERHLATLLPRDVQPPRLLFALSRAPALFDAPSPSGASG
ARAASPSGERVLDDRSQAALARSLLDAGSDLEAVQRWIQARAGSLATATLYRREAHRLLL
WLQYERGENGRGATLAQMGVAECSAFMAFLQHIPPRWISRVRAAPGQPGWAPFRGQLSHR
SCRQSITIIASLFAWLQSARYLAANPWVLVNQATGDDPGHKMLDTKALSEAAMAEVLRFI
DAQAPSPSRARMRFIVRFVEAVGLRSAELLSARLGDLRMEPEGWVMQVHGKGAKNRIAAV
PGQALHALEDYLLARGLGSIQAAAPSAPLLAATQDAMAPIGYQALYEHVRGWLAKAVRAS
SLPANERDRLAGATTHWLRHTFGTRAIARQVPLDVIQAQMGHASIQTTTAIYGRAPIRRR
VDELGKAFG
>gi|157149407|ref|YP_001451470.1| hypothetical protein EcE24377A_C0029 [Escherichia coli E24377A]
MFIAFIIIVILLGGFVLLLRQAGRAAHPLLQSLRSRGIRPGAAELLLCSRPSFVSAGRLM
TEREQRFLRRLDRVTDTRHWRLCPQVRVADIVRVAPDRKSGSREWWQLFRLVSQWHCDVV
ITDRAGRIIAAVELDDRSHQEPKRQRRDLLLEEVLKQAGIPLLRGDNEQQLAARVRAHLC
AQRPEAAA
>gi|220915078|ref|YP_002490386.1| Enoyl-CoA hydratase/isomerase [Methylobacterium nodulans ORS 2060]
MDQSVVVHRRALPGGAPVAEIRLMRPERGNALDEDMLGRIARIAQDLAGEEALRAVLLTG
EGRHFCAGADLGWMRRAAELSGAENLRDAAHLDRALGSLAALPVPLIAVVQGCCYGGGLG
LISCADVALAEASATFRFSEPRLGLVPAVISPFVVRAIGLRRARRRFLTAEPFGADEAWA
DGLVHEVLPAPAMQGRIEALVAAIAACGPQALRQCKALLARLERHDGLADETDHARALIA
RMRTTPEAQEGMAAFLAKRPPAWAAASPDAD
>gi|83404867|ref|YP_424881.1| hypothetical protein pCoo093 [Escherichia coli]
MLTRDIERVLERSGEAPVYGPNLRASCRRLEDAGWLRTLRALNLQLAVELMDAGRAVAQP
LLRAEQDRLRAEQRTAEVVVLPLVPAAGLPADGTSATDLAVELNGITYQACRGDFVVRLD
GSTCLQLWNKEGRVVRREGDPLEVAQWLQACHDAGMEVRVQVNESITP
>gi|284000153|ref|YP_003377840.1| mercuric reductase MerA [Escherichia coli O26:H-]
MQSADVSYAKGSAKLAIEVGTSPDALTAAVAGLGYRATLADAPSVSTPGGLLDKMRDLLG
RNDKTGSSGALHIAVIGSGGAAMAAALKAVEQGARVTLIERGTIGGTCVNVGCVPSKIMI
RAAHIAHLRRESPFDGGIAATTPTIQRTALLAQQQARVDELRHAKYEGILEGNPAITVLH
GSARFKDNRNLIVQLNDGGERVVAFDRCLIATGASPAVPPIPGLKDTPYWTSTEALVSET
IPKRLAVIGSSVVALELAQAFARLGAKVTILARSTLFFREDPAIGEAVTAAFRMEGIEVR
EHTQASQVAYINGEGDGEFVLTTAHGELRADKLLVATGRAPNTRKLALDATGVTLTPQGA
IVIDPGMRTSVEHIYAAGDCTDQPQFVYVAAAAGTRAAINMTGGDAALNLTAMPAVVFTD
PQVATVGYSEAEAHHDGIKTDSRTLTLDNVPRALANFDTRGFIKLVVEEGSGRLIGVQAV
APEAGELIQTAALAIRNRMTVQELADQLFPYLTMVEGLKLAAQTFNKDVKQLSCCAG
>gi|209546462|ref|YP_002278380.1| short-chain dehydrogenase/reductase SDR [Rhizobium leguminosarum bv. trifolii WSM2304]
MLIRGASFIVTGGGSGLGAATTRALVEAGGRVTIVDLNAEAGEEIARQFGSDARFVKADV
TDGEAATAVVAAAVEAFGGLRGLVNCAGVAPAEKVIGRDGPHRLESFARTIGINLIGTFN
MIRLAAAAIQNAEPDAEGERGVIVNTASVAAFDGQIGQAAYAASKGGVAAMTLPIARELA
RYGIRVVSIAPGIFETPMMAGMPGEVQAALGKSVPFPPRLGRPAEFAGLVRHIVENNMLN
GEVIRLDGALRMGAR
>gi|170744987|ref|YP_001763286.1| hypothetical protein Mrad2831_6529 [Methylobacterium radiotolerans JCM 2831]
MMLHPTRHRRISSRALGASLTSLALLAAIVLLFRPRRVRKDETLFASSTIISENDLEPGD
ILLYRSLNQKPHQRAISLATGSPYTHASIYLGEGLIAEATVAAGVRIVSLSTQLCGDYCV
GVLRSQMGFGTIRSGELIRFVQSLVSAGARYDLMSAVAFRYKKQKHLHDQLDLLKKNFGD
FIHEEELIKDSYFCSALVVACYYVVGIIHQSAQIVYPHKLISPADLHRDPTFGWFLGYLL
PPGAKIPAGDPLEHITSWADINRA
>gi|190410728|ref|YP_001966066.1| putative ATPases involved in chromosome partitioning [Thermus sp. 4C]
MRVVAVVNGKGGVGKTTTAVNLAAILAEGGPVLLVDADPQGSASWWAGRGEMPFDLAQEA
DPALLLRLRRVRGYGVVVVDTPPALRSEALEAVLRAADYAVLPTPPAPLDLEALVETVRR
AVRPLGVAHRVLLTRVDPRSLGEALEAQTALMEAGVPAFHAFVRAYKAHERAALDGKPII
RWRGPNAREAEADYRRVAEELLRELARTPERREA
>gi|182676920|ref|YP_001831067.1| hypothetical protein Bind_3777 [Beijerinckia indica subsp. indica ATCC 9039]
MMDWQTLPWPQLIGPLIAAEDALARLDSRLAASPIRDGWIARMDVLEACASISLDGGLVD
LADLVLRDANMDSAPSSEVLTRAEQVLAARRRIAKARPRWALSPEGLASLTGRSGDPERV
SQTESRDGEGDREAGQGDETEEVWASPFAALDAAMARVTQRLAQVEAGLKPVLSATAADR
VLAPWLAVQKTTEACPPTLAAAIAYEAWVDLRPLPQQDWLGRLLAASSLRCRGKTETHLV
CFNVGLRALPPLLIRPKITADRLARTLDAFTAAARKGLVDHDRWLTARELFLRKTEGRRS
TSHLAALVDLVLRRPVVSSDLIAKELKITPRAAQTLVATLGLRELTGRGRYRAWGIV
>gi|253825513|ref|YP_003038814.1| hypothetical protein PAU_p0002 [Photorhabdus asymbiotica]
MKGNKIGSFIEAAIIVSGKTQALIAKEVGYEKANNLSMIKSGKLLLPVDKVPAFAKALGI
DEANLLTLVLEERYPSLLEIFKKHAEILTEDEAKVLKAYRKAKSEESLDPDNIRHADMSK
FFQDLANKYI
>gi|188574108|ref|YP_001919276.1| CshB porin [Escherichia coli 53638]
MVAELVSSLFSRRAALAVSAAFASTTGVAGEKLDMSFIRGGAGVNPEVWAALNGSYAPGR
YLVDLSLNGKEAGKQILDVTPQDSDELCLTEAWLAKAGIYVSADYFREGYDATRQCYVLT
KAPSVKVDFDVSTQSLALSIPQKGLVKMPENVDWDYGTGAFRVNYNANANIGRNNTSTFG
SADLKANIGHWVVSSSASASGGDSGDNSATINAFTATRAIRALSADLTVGKTSTGSSLLG
STGTYGVSLSRNNSMKPGNLGYTPVFSGIANGASRVTLTQNGRLLHSEMVPAGPFSITDV
PLYTSGDVTMKITGEDGREQTQLFPLSVMAGQLNPGQHEFSVAVGLSDDDSDLKGGVFAA
SYGYGLDGLTLRTGGVFNRDWQGISAGAVLGLSYLGAVSADGAYAMAEYRDGSRSGNKVQ
LSWSKQLEMTNTGLRVSWSRQSEEYEDMSSFDPTELWSQSNHGRQPKDEWNAGISQSVGG
LFSLSVSGWQRSYYPAQMTGRYRYSDDNGLDTGITGTLSTQIKGVSLNLGWSGSRNSQGE
NNRSASASISVPFTLFERRYSSSTSVSTSKGGGTGFSTGVSGSLNDRFSYGLGGGRDSGG
GVSSYLNASYSGDRAYLNGALNHSQSGGTSGSVSVSGSVLVVPMAKDIMFSRTTGDTVAV
VNVKDTPGVKVTFGDGQTDSDGNLVVPLNSYDWNTVTIDAGTLPLSTELTNTSQKVVPTD
KAVVWMPFDALKVKRYLLQVKQRDGEFVPGGTWARDSKNTPLGFVANNGVLMINTVDAPG
DITLGQCRIPAARLQDTEKLQEITCE
>gi|289937579|ref|YP_003482181.1| Aldehyde Dehydrogenase [Natrialba magadii ATCC 43099]
MARTSGLRILEETTLKSARLERLEQLAARIETTGDRSSLEVRTPITDEPIGSIPGCTAND
VAVAVERARSAQTEWERVTVDERAAILERFGDLVLERREELLDVVQLETGKSRHHAVEEV
LDVPLTCSYYAANGPSILADADRTGAVPLASDATVTYDPLGVVGVISPWNYPLTLAMTDA
IPALLAGNAVVCKPDERTPFIALALADLLTEAGLPDDLFQIITGDGATVGPALIDEVDYV
AFTGGTETGRTVAEQAGRNLIDCSLELGGKNPMLVLDDADPETAARGAVKGAFTNAGQLC
LAPERIYVDERRYDEFLDAFVGATRRLEVGLEFDYGSDIGSLIDGDHLDSVREHVESAVA
NGASLLSGGRTRPDVGPFCYEPTILTDVDPDSRVACEETFGPVVSVHPVSGVDEAIERAN
DSEYGLNASVWTGDRERGRAVAREIDCGTVCINDPYTVGWAAMDAPMGGFGDSGLGRRHG
PEGLQRYVDARTIATSRIGPMDAPPGVSPRWFARFMLGLTNVQRRLTRWLP
>gi|168998854|ref|YP_001688123.1| multidrug ABC transporter ATP-binding protein [Thermus thermophilus]
MKTYPGGTPALRGVDFFLRTGERVVLLGPNGAGKTTLVKIIAGLVEPDAGELKVFGSRPT
PGKRRWLSFLFEEAENLYGYLTAWENLLFYGRLAGVPERTIREKGLELLSAFGLGEARDR
LAQNLSRGQKQRLALASTLIQEAAAYVLDEPTLGLDLQSQNDLIARIKELPTVLITTHDP
VLAWEVADRFIVLKGGEVREIAVRSDLAAKGVHDPETLRNWLLEVYR
>gi|75812772|ref|YP_320389.1| NAD-dependent epimerase/dehydratase [Anabaena variabilis ATCC 29413]
MLNIENKVIAITGASSGIGEATAKLLARNGAKVLLGARRTEKLEKIVEEIHASGGTAEFK
AVDVTDREDVKAFIGFAKDKFDRVDVIFNNAGVMPLSPMNALKVEEWDNMINVNINGVLN
GIAAALPIMEAQGNGQIINTASIGAHVVVPTSAVYSATKYAVWAISEGLRQESKMIRVTV
ISPGVVETELGSDITDEPTKGFLKELRKDALNPDTIASAVLYAVSQPDDVDVNEVIVRPI
RHMM
>gi|145301458|ref|YP_001144297.1| AopN protein [Aeromonas salmonicida subsp. salmonicida A449]
MAIIQSNPYASAAQPELRGAEVASRQTPLQGGQFQGERVVLASASQSLADAAEELTFVFS
ERAELSLAKRKLSDSHARISEIEALVGDYLDKVPELERQQKIKEMVSHLGSGRLANLSQL
LAYLESYSGEVSEQFEALCQARKALSGRPDMQGTLALVEQALAKLADEQGSAIVLGARIT
GPAAEAAKAGVGAEQDLRDLYRDAVQDYRALSAAWRDIHSRFGNGALEKVTGFMMKALSA
DLDSQQRWLDPVKLERVMSDMHKLRLLNTLSAQVDELWQRVKEGSAHGIRAF
>gi|157412030|ref|YP_001481370.1| hypothetical protein APECO1_O1R16 [Escherichia coli APEC O1]
MKIKWKIISISTLLLHLHAAAAPHQEKEQRKDAFSSAAQKSDSLISAKAELINGRWFING
KYRPVLKTSMTKTNFLEIMNVSNKESLFMVIPKLEYNIIAKNKILLNEKIALSEGTSGKS
IVWVEPKSSITISFINDLANTPLQAIVSITRNNKDVIAIFGPDQDKGFTLPGKTSNDQVS
VPDDSDLNIKKLNIPQSVGNSVTINPKEKNYLLVGQVKYKILSLPKYQHLEFSEPVYIEK
RKDILGGYGYWTKETILYPGESLSFITSAKNNLRKRDD
>gi|89142208|ref|YP_512229.1| partition protein [Bibersteinia trehalosi]
MEIITIASAKGGVSKSLLAINLFDYLKRKGEDTKVLLVDTDKQKSAFEFLEELKEEDISA
VSTEADFDFVLTQAKKAGYNYVVVDTAPSITPLNAHIIKKSDRVLIAAKPARFDIKSVYN
IVDLVQQSNVNSCILFTQTVNNSTNTKKNLDELASIFKKEKMKVLPYHLSHSMVYVNSIN
DLKTIFNTKHTKQKIELTEIYAALLAC
>gi|161867964|ref|YP_001598145.1| Paa4 [Salmonella enterica subsp. enterica serovar Choleraesuis]
MARVYLRVSTDAQDLERQEAITTAAKAAGYYVAGIYREKASGARADRPELLRMIGDLQPG
EVVIAEKIDRISRLPLPEAERLVASIQAKGASLAVPGVVDLSDLAAEAQGVAKIVLEAVQ
IMLFRLALQMARDDYEDRRERQRQGIELARQAGRYKGRRADPKRRAQVVALRKSGYSINK
TAELAGYSAAQVKRIWAEVSQAEAKQHGAFVEDALTEADALAAVGQDERQEERA
>gi|242348157|ref|YP_002995717.1| resolvase [Escherichia coli]
MARVYLRVSTDAQDLERQEAITTAAKAAGYYVAGIYREKASGARADRPELLRMIGDLQPG
EVVIAEKIDRISRLPLPEAERLVASIQAKGASLAVPGVVDLSDLAAEAQGVAKIVLEAVQ
IMLFRLALQMARDDYEDRRERQRQGIELARQAGRYKGRRADPKRRAQVVALRKSGYSINK
TAELAGYSAAQVKRIWAEVSQAEAKQHGAFVEDALTEADALAAVGQDERQEERA
>gi|37595770|ref|NP_932188.1| Slp [Staphylococcus aureus]
MVEKLKYEWLNQPGKNILAGIVVALALIPEAIAFSIIAGVDPMVGLYASFIIAVVTAVVG
GRAAMISGATGAVALLVVPLVKDHGVEYLLAATILMGIIQLILGLLKVGRLMKFIPHSVM
IGFVNALGIMIFMSQIEHIFGIPISTYICKCNITHCIYNSKIF
>gi|153930609|ref|YP_001393267.1| hypothetical protein YpsIP31758_A0006 [Yersinia pseudotuberculosis IP 31758]
MSINNKDIELLKLILINRDKDIVKMKINIRNHEKIRGNIKISLAAFIIIFIGGFIVEFKG
FTLFILIALGASIPIHLYQLKKHTTSPEALNISSLNDEMIANISKSGSKELKDELHKLVV
AHGYITYSGISGILNENNKEENKQRLSELINNVGSQVILKP
>gi|146279172|ref|YP_001169330.1| hypothetical protein Rsph17025_3141 [Rhodobacter sphaeroides ATCC 17025]
MKRLTLTTCALALIGATAAHADCADELASLTGGAADMPATGGAAAGGDATASATGSDMST
TGSDMTAGGGAAGTAATGTESTGSGTSGGSDTASVGGASGSTTGTDTAASGTTGTTGADT
TGTAGSATGGTDMAGGAAGTDTTGGSTAGSTTGGTDTAGGTTGTSSTGPGTADAVGGSDM
AAGGSGTAAGSGEGEAIAKDGSLAPLEQPGGGGTDTSTIAMSGDDAAAQQSGEPMAAEGG
SAAGATTRESAIEEARSALARGDEAACMDAVERARSL
>gi|194446905|ref|YP_002038959.1| ShiF [Salmonella enterica subsp. enterica serovar Kentucky str. CVM29188]
MSSKIEDTPQKTLSCWPLAFSAGLLGIGQNGLLVVLPVLVIQTNLSLSVWAALLMLGSML
FLPSSPWWGKQISLTGSKTVVLWALGGYGVSFTLLGLGSVLMATGAVTTAVGLGILIIAR
IVYGLTVSAMVPACQVWALQRAGEGNRMAALATISSGLSCGRLFGPLCAAAMLVIHPLAP
VWMLMAAPVWAVVMLLRLPGTPPQPTPERKSVSLKRDCLPYLLCAMLLAAAMSMMQLGLS
PALTRQFDTDTTTISQQVAWLLGLSAIAALIAQFVVLRPQRLTPVALLLSAGVLMSSGLA
IMLTEQLWLFYLGCAVLSFGAALATPAYQLLLNDKLADGAGAGWLAASHTLGYGLCALLV
PLASKTGVSIALIVTALFAAVLFTIVSACIWHYRTIK
>gi|222104889|ref|YP_002539378.1| transposon function, ShiF, putative [Escherichia coli]
MSSKIEDTPQKTLSCWPLAFSAGLLGIGQNGLLVVLPVLVIQTNLSLSVWAALLMLGSML
FLPSSPWWGKQISLTGSKTVVLWALGGYGVSFTLLGLGSVLMATGAVTTAVGLGILIIAR
IVYGLTVSAMVPACQVWALQRAGEGNRMAALATISSGLSCGRLFGPLCAAAMLVIHPLAP
VWMLMAAPVWAVVMLLRLPGTPPQPTPERKSVSLKRDCLPYLLCAMLLAAAMSMMQLGLS
PALTRQFDTDTTTISQQVAWLLGLSAIAALIAQFVVLRPQRLTPVALLLSAGVLMSSGLA
IMLTEQLWLFYLGCAVLSFGAALATPAYQLLLNDKLADGAGAGWLAASHTLGYGLCALLV
PLASKTGVSIALIVTALFAAVLFTIVSACIWHYRTIK
>gi|227819924|ref|YP_002823895.1| AsnC family transcriptional regulator [Sinorhizobium fredii NGR234]
MLDQFDIRLLSAIQDNADLTNAELSELVALSGSQCARRLERLRQEGFIEKSVCVLSAKKL
GLAVTAYTTISLSSHTEEGNRRLHSFIEDAPEILECYSQTGDADFLIKITVKDLDHLSAF
LERMIHKAGGLLSVKSSIMLKTIKKTNSLPLKFE
>gi|224985554|ref|YP_002642716.1| outer surface protein VlsE [Borrelia burgdorferi WI91-23]
MKEDGDGKGKGTVKSAAENAVGTVSGWIKEMAEAAKDGGSDLIGKVVKKDAAGAGKTADT
GSVNGIADGIKGIIEAAKKSGVDGLKDVQAAKEEEKNKDAGKLFTGKKDANAGGKAEDAE
KAAAAVSGVSGEQILKAIVEAAGDGGEKTGKKAADAENPIDAAIGTTKDDAKAFGKMTKD
DQIAAAIVLRGWQRIKGINY
>gi|153930591|ref|YP_001393280.1| putative integrase/resolvase [Yersinia pseudotuberculosis IP 31758]
MQIADNEMSSIIPHDLGQISRSAIRAPAPLFSYGHALALREKVLASGDAELPLYLLAPEV
TVLLSYLPDLRQRLLIETLWNTGARLNEALALTPACFHIEGDSPFVVLKTLKQRQKGRGR
PKEGQTLKRIVPLLDENYVRLVHEYLATFRPKKYAPLWVNEHGDTISDETPRTWLRAAVT
RANRDSVTFSLPVITPKTFRHSFAMHLVQSGVAFKVVQTFMGHKDAASTEVYTRIFALDV
GAQYGVKFSMAAADAMALVRRRS
>gi|17549020|ref|NP_522360.1| hypothetical protein RS01908 [Ralstonia solanacearum GMI1000]
MPFWIAVHLPRLPLDALRSRWSDPAAGPAGMPLPVVVLEQERVVATNRAAAREGVQPGLR
RAGMQALVPHALQLARDPAAEARLVQALALALLALTPHVCLDLADEATVLLEVQASLRLF
GGHRALCRAVRRYARCLGLVPQIGTGTTGRGAAWLASAHAMRGRGAQPVRIRRAVRPARM
AVLLDGLPIETVARLTRPDWLEGLGCRTLADLRGLPRGGLRRRCGPLLVDTLDAGYGEAH
ERFTWFAAPMRFDVPLELPGRIDSAEGVLAAAEQLLLQLTGWLAAHQLGAKGYRLTLEHE
RRRGRDAQDAASSTPVDILLAQPVRTLAHLSRVLRERVHRLTLIAPVVELRLTVTDAVPL
APPTGALFPAPGARAEDAARLIDTLIARLGAANVLHPQPCADHRPERANHWAEVNAATTA
SGRAAARQALAQWHARQPERPLWLLEQPIPLLTRRHYPYYRGPLRLVSLPERIESGWWDD
ALIKRDYFIAEGEGAVRYWIYRERVSATAGEDEARWYLHGLFG
>gi|187736850|ref|YP_001816588.1| YdjB [Escherichia coli 1520]
MFYMRKLNKKGESQYLIFTKLVLLILLANIHLKRTRIMFDVHVVLDNQIGQLALLGKTLG
NKGIGLEGGGIFTVGDECHAHFLVEQGKEAKIALEQAGLLVLAIRTPLIRKLKQEKPGEL
GEIARVLAENNINILVQYSDHANQLILITDNDSMAASVTLPWAIK
>gi|134044460|ref|YP_001101853.1| hypothetical protein YR71pYR1_0159 [Yersinia ruckeri]
MFYMRKLNKKGESQYLIFTKLVLLILLANIHLKRTRIMFDVHVVLDNQIGQLALLGKTLG
NKGIGLEGGGIFTVGDECHAHFLVEQGKEAKIALEQAGLLVLAIRTPLIRKLKQEKPGEL
GEIARVLAENNINILVQYSDHANQLILITDNDSMAASVTLPWAIK
>gi|194446831|ref|YP_002038883.1| hypothetical protein SeKA_D0021 [Salmonella enterica subsp. enterica serovar Kentucky str. CVM29188]
MFYMRKLNKKGESQYLIFTKLVLLILLANIHLKRTRIMFDVHVVLDNQIGQLALLGKTLG
NKGIGLEGGGIFTVGDECHAHFLVEQGKEAKIALEQAGLLVLAIRTPLIRKLKQEKPGEL
GEIARVLAENNINILVQYSDHANQLILITDNDSMAASVTLPWAIK
>gi|218561678|ref|YP_002394590.1| hypothetical protein pEFER_0043 [Escherichia fergusonii ATCC 35469]
MFYMRKLNKKGESQYLIFTKLVLLILLANIHLKRTRIMFDVHVVLDNQIGQLALLGKTLG
NKGIGLEGGGIFTVGDECHAHFLVEQGKEAKIALEQAGLLVLAIRTPLIRKLKQEKPGEL
GEIARVLAENNINILVQYSDHANQLILITDNDSMAASVTLPWAIK
>gi|218692845|ref|YP_002405957.1| conserved hypothetical protein, putative regulatory protein in the aminoacid metabolism [Escherichia coli UMN026]
MFYMRKLNKKGESQYLIFTKLVLLILLANIHLKRTRIMFDVHVVLDNQIGQLALLGKTLG
NKGIGLEGGGIFTVGDECHAHFLVEQGKEAKIALEQAGLLVLAIRTPLIRKLKQEKPGEL
GEIARVLAENNINILVQYSDHANQLILITDNDSMAASVTLPWAIK
>gi|219586075|ref|YP_002456169.1| hypothetical protein pO26I_p028 [Escherichia coli]
MFYMRKLNKKGESQYLIFTKLVLLILLANIHLKRTRIMFDVHVVLDNQIGQLALLGKTLG
NKGIGLEGGGIFTVGDECHAHFLVEQGKEAKIALEQAGLLVLAIRTPLIRKLKQEKPGEL
GEIARVLAENNINILVQYSDHANQLILITDNDSMAASVTLPWAIK
>gi|209921908|ref|YP_002295987.1| fimbrial protein FaeF [Escherichia coli SE11]
MKKTMMAAALVLSALSIQSALAAEYSEKTQYLGVVNGQVVGNSVVKVTRTPTDPVLYRSG
SNSPLPAELIIRHAESRPASGGLANITVKEALPDNGEARITLKTSLMVDGKRVALSARQQ
GEDVVITVPEAQQQIELRTDAPAELEVPVSYRGNLQIALQVED
>gi|186474419|ref|YP_001863390.1| hypothetical protein Bphy_7358 [Burkholderia phymatum STM815]
MSDPVPTDPKSDVKKDSAAKKAVDFFAKLSCSFLMLVVLLAFGGSIFAGRSGSLGFKHLA
LIEIEPANKVRPAACESLLTDIAELKLATIEERQRLALLEAALLDFRRKYANEPYIRFWG
LPGDDNSKWGVGLWEANRQETKIKEQREIVDESLGKLTATLDTLQKKCELPQASSEHKTA
D
>gi|148243957|ref|YP_001220196.1| hypothetical protein Acry_3450 [Acidiphilium cryptum JF-5]
MTATAAIPVDRPSYHEGKRLYRRLVAGDLSHLAPVLASLQPLVGAAAAGLAARLIEAGVD
ADELLVRAALAHHVRRPGYLERMAAPDSMRHDLDGNPVEPVSARHRDHAAATRKAMGPSL
AKARQQARRRTEREARSRWRATPAPVVEVKQAGRRRLAAPAGAGQGAVASLRDRLGIAAR
LSLG
>gi|110347395|ref|YP_666211.1| XRE family transcriptional regulator [Mesorhizobium sp. BNC1]
MSGINALNVQTSDEKGPASPFSVDQLRIGPRLKAARRLQRITLAELSKRTSISISLLSRI
ENDKSVPSLESLFVITNTMGIDITTFLTLEIPDEFLIKKESRQTVTVVNGEVEIEVQVLT
LDSESALLEGFLLKLPPRASGGPSMSHEGEELIYVVKGELEVTVNDSTFVAKRGDSLHYP
SHFDHTYRNASDQETVVIWINTPPPKISRLRKPPSNGDGESHRSEDPIR
>gi|145294020|ref|YP_001139947.1| RfpB [Shigella dysenteriae Sd197]
MKISIIGNTANAMILFRLDLIKTLTKKGISVYAFATDYNDSSKEIIKKAGAIPVDYNLSR
SGINLAGDLWNTYLLSKKLKKIKPDAILSFFSKPSIFGSLAGIFSGVKNNNAMLEGLGFL
FTEQPHGTPLKTKLLKNIQVLLYKIIFPHINSLILLNKDDYHDLIDKYKIKLKSCHILGG
IGLDMNNYCKSTPPTNEISFIFIARLLAEKGVNEFVAAAKKIKKTHPNVEFIILGAIDKE
NPGGLSESDVDTLIKSGVISYPGFVSNVADWIEKSSVFVLPSYYREGVPRSTQEAMAMGR
PILTTNLPGCKETIIDGVNGYVVKKWSHEDLAEKMLKLINNPEKIISMGEESYKLARERF
DANVNNVKLLKILGIPD
>gi|10957048|ref|NP_046404.1| hypothetical protein aq_aa10 [Aquifex aeolicus VF5]
MNKLLESPYDIVLEEVREGKVNPFDVDLDHLIALFRKKAKELKGSEYMLEAGKFLEASSK
LLLLKLEYFFPKSQKERKKVSLKEVQEVLIEEGEEDLSRFDTSFLWEYSPEVGRPKSSKG
EKPKILEWREFWKLSKERVPLHREPNWQEEAKRVYEEIKRGVFRIRNLRDFIAFLFAYME
YEEVQKEELLRRLL
>gi|119387499|ref|YP_918533.1| phosphonate metabolism protein/1,5-bisphosphokinase (PRPP-forming) PhnN [Paracoccus denitrificans PD1222]
MSPRLVAVVGPSGAGKDTLMALACAARPDIRAARRVITRPAEAGGEDFEGVSEAEFQKRQ
QAGAFALHWRAHGLGYGIPADALAGEGTLLINASRTVLAEAQARFPGLMVLLVTAPSEVL
ARRLAGRGRESGADQAARLARAGFPLPPGIAPRVVMNDGTPEQGLARFLAALQPERV
>gi|188574222|ref|YP_001919400.1| ParB-like partition protein [Escherichia coli 53638]
MPVTKCEPETTRKASRKSVKTQETALSALLAQTEEVSVPLASLIKSPLNVRTVPYSAESV
SELAESIKGVGLLQNLVVHTLPGDRYGVAAGGRRLAALNILAERGIIPADWPVRVKVIPQ
ELATAASMTENGHRRDMHPAEQIAGFRAMVQEGKTPAQIGDLLGYSPRHVQRMLKLADLA
PVILDALAEDRITTEHCQALALENDTARQVQVFEAACQSGWGGKPEVQTIRRLVTESEVA
VAGNSKFRFVGADAFSPDELRTDLFSDDEGGYVDCVALDAALLEKLQAVAEFLREAEGWE
WCAGRMEPVGECREDAGTYRCLPEPEAVLTEAEEERLNELMTRYDALENQCEESDLLEAE
MKLMRCMAKVRAWTPEMRAGGGVVVSWRYGNVCVQRGVQLRSEDDAADDADRTEQVQEKA
SVEEISLPLLTKMSSERTLAVQAALMQQPDKSLALLAWTLCLNVFGSGAYSKPAQISLEC
EHYSLTSDAPLGKEGAAFMALMAEKARLAALLPEGWSRDMTTFLSLSQEVLLSLLSFCTA
CSLNGVQTRECGHTSRSPLDSLETAIGFHMRDWWQPTKANFFGHLKKPQIIAALNEAGLS
GAARDAEKMKKGDAAEHAEHHMKDNRWVPGWMCAPHPQTDATERTDNLADAA
>gi|225166803|ref|YP_002650788.1| putative xanthine dehydrogenase,FAD-binding subunit [Clostridium botulinum]
MRIKEYFKPSSLEQAYNVLKDKNATIIGGGAFLRISSKRIKSALDLSKLELDFIEDKEDR
IEIGAMTTLREVEENKALKDNFSGVISKATGSIMGVQFRNVATIGGSVAGRYGFSDVITP
LLALNTFVELYKGGKITLKDFLETKGKIKDILIKIIIMKDKRKASFQSVRNTAIDFAILN
ASASNIDNDFKISVGARPGIAKMPKEAMEFLRSCKVDKEAAIKASEIASEELNFGSDIRG
SWEYRKELCKALVKRAILEVM
>gi|253771397|ref|YP_003034160.1| molybdopterin dehydrogenase, FAD-binding [Clostridium botulinum D str. 1873]
MRIKEYFKPSSLEQAYNVLKDKNATIIGGGAFLRISSKRIKSALDLSKLELDFIEDKEDR
IEIGAMTTLREVEENKALKDNFSGVISKATGSIMGVQFRNVATIGGSVAGRYGFSDVITP
LLALNTFVELYKGGKITLKDFLETKGKIKDILIKIIIMKDKRKASFQSVRNTAIDFAILN
ASASNIDNDFKISVGARPGIAKMPKEAMEFLRSCKVDKEAAIKASEIASEELNFGSDIRG
SWEYRKELCKALVKRAILEVM
>gi|10955283|ref|NP_052624.1| hemolysin A [Escherichia coli O157:H7 str. Sakai]
MTVNKIKNIFNNATLTTKSAFNTASSSVRSAGKKLILLIPDNYEAQGVGINELVKAADEL
GIEIHRTERDDTAIANQFFGAAEKVVGLTERGVAIFAPQLDKLLQKYQKVGSKIGGTAEN
VGNNLGKAGTVLSALQNFTGIALSGMALDELLRKQREGEDISQNDIAKSSIELINQLVDT
VSSINSTVDSFSEQLNQLGSFLSSKPRLSSVGGKLQNLPDLGPLGDGLDVVSGILSAVSA
SFILGNSDAHTGTKAAAGIELTTQVLGNVGKAVSQYILAQRMAQGLSTTAASAGLITSAV
MLAISPLSFLAAADKFERAKQLESYSERFKKLNYEGDALLAAFHKETGAIDAALTTINTV
LSSVSAGVSAASSASLIGAPISMLVSALTGTISGILEASKQAMFEHVAEKFAARINEWEK
EHGKNYFENGYDARHAAFLEDSLSLLADFSRQHAVERAVAITQQHWDEKIGELAGITRNA
DRSQSGKAYINYLENGGLLEAQPKEFTQQVFDPQKGTIDLSTGNVSSVLTFITPTFTPGE
EVRERKQSGKYEYMTSLIVNGKDTWSVKGIKNHKGVYDYSKLIQFVEKNNKHYQARIISE
LGDKDDVVYSGAGSSEVFAGEGYDTVSYNKTDVGKLTIDATGASKPGEYIVSKNMYGDVK
VLQEVVKEQEVSVGKRTEKIQYRDFEFRTGGIPYDVIDNLHSVEELIGGKHDDEFKGGKF
NDIFHGADGNDYIEGNYGNDRLYGDDGDDYISGGQGDDQLFGGSGNDKLSGGDGNNYLTG
GSGNDELQAHGAYNILSGGTGDDKLYGGGGIDLLDGGEGNDYLNGGFGNDIYVYGQNYGH
HTIADEGGKGDRLHLSDISFDDIAFKRVGNDLIMNKAINGVLSFNESNDVNGITFKNWFA
KDASGADNHLVEVITDKDGREIKVDKIPHNNNERSGYIKASNIASEKNMVNITSVANDIN
KIISSVSGFDSGDERLASLYNLSLHQNNTHSTTLTTTV
>gi|120536836|ref|YP_956894.1| hypothetical protein Maqu_4125 [Marinobacter aquaeolei VT8]
MHSEIERNLEENRVDSLVSLSKGIVGVLPFAGPLFSEVIGAVIPNQRADRIVGFLHELDK
RLRLLEAVASLNKYSVDLFEDTLQQASRALSDDRNRTLANYFSKSINVDEDEYETKKKIL
QVLAELTDVDLEILDKIHRQGYQSTARNYYPGNLTQGQYDWLDDDEKYQYKLEQVSFDTH
IFTLERNRLIEAERQEQDEDNTHRHIDPETGLPNILSYKVSKFGEVLLYSIR
>gi|149930759|ref|YP_001294700.1| w0036 [Escherichia coli]
MTVNKIKNIFNNATLTTKSAFNTASSSVRSAGKKLILLIPDNYEAQGVGINELVKAADEL
GIEIHRTERDDTAIANQFFGAAEKVVGLTERGVAIFAPQLDKLLQKYQKVGSKIGGTAEN
VGNNLGKAGTVLSALQNFTGIALSGMALDELLRKQREGEDISQNDIAKSSIELINQLVDT
VSSINSTVDSFSEQLNQLGSFLSSKPRLSSVGGKLQNLPDLGPLGDGLDVVSGILSAVSA
SFILGNSDAHTGTKAAAGIELTTQVLGNVGKAVSQYILAQRMAQGLSTTAASAGLITSAV
MLAISPLSFLAAADKFERAKQLESYSERFKKLNYEGDALLAAFHKETGAIDAALTTINTV
LSSVSAGVSAASSASLIGAPISMLVSALTGTISGILEASKQAMFEHVAEKFAARINEWEK
EHGKNYFENGYDARHAAFLEDSLSLLADFSRQHAVERAVAITQQHWDEKIGELAGITRNA
DRSQSGKAYINYLENGGLLEAQPKEFTQQVFDPQKGTIDLSTGNVSSVLTFITPTFTPGE
EVRERKQSGKYEYMTSLIVNGKDTWSVKGIKNHKGVYDYSKLIQFVEKNNKHYQARIISE
LGDKDDVVYSGAGSSEVFAGEGYDTVSYNKTDVGKLTIDATGASKPGEYIVSKNMYGDVK
VLQEVVKEQEVSVGKRTEKIQYRDFEFRTGGIPYDVIDNLHSVEELIGGKHDDEFKGGKF
NDIFHGADGNDYIEGNYGNDRLYGDDGDDYISGGQGDDQLFGGSGNDKLSGGDGNNYLTG
GSGNDELQAHGAYNILSGGTGDDKLYGGGGIDLLDGGEGNDYLNGGFGNDIYVYGQNYGH
HTIADEGGKGDRLHLSDISFDDIAFKRVGNDLIMNKAINGVLSFNESNDVNGITFKNWFA
KDASGADNHLVEVITDKDGREIKVDKIPHNNNERSGYIKASNIASEKNMVNITSVANDIN
KIISSVSGFDSGDERLASLYNLSLHQNNTHSTTLTTTV
>gi|284167628|ref|YP_003405906.1| hypothetical protein Htur_4422 [Haloterrigena turkmenica DSM 5511]
MSDSLGIAAVGTYVPRRRITAEAVTEAWNRFDGAGIQETAVPGPDEDSLTMAAAAARRAL
EASDVDAGEIAALSFATTTPPLEEEDLSVRLGEFLGVGDDATRTLSTGSTNAGVRALTST
LAAGDGPALVVASDMPRGEPDSAIDHAAGAGAAAFVLTPDAPVTIREQADHAIDYPGTRF
RERGSTTVDSLDITPYDRSAYTETVGGAVDGLEADPSAVDAVALQAPDGKLPYRGAKVIG
TPSDAVEPHAVVHSLGDLGAASVPLSMASALVDGVDRLLAVGYGSGSTATALSVEASGAV
PGEVDLAGEETVSYAEYLRLRGEITSGEPDGGGAYVSVPSWKRSGPQRYRLEGGRCPSCG
SLNFLPDGACRQCYELVEYEPVQLERQGTIEAVSVISQGGAPPEFAELQARAGDYATAIV
AFDGPDGDTASAPVLVVDADAESVDVGDRVEATVRRIYTQEGVTRYGLKVRPLD
>gi|111026301|ref|YP_708584.1| hypothetical protein RHA1_ro10233 [Rhodococcus jostii RHA1]
MSVGDSRLSRVYAAGVAAVLGGLVLGLSVRPARYVLDRILPAPGEGPSEKTQRNGYFAMD
IYTTTTTGARYTSRVAAQGDPGYRATAVLLGESALSLVLDRDRLPDEAGVLTPATALGDV
IVERLRGAGVEISARKL
>gi|208435476|ref|YP_002267141.1| MobD-like protein [Helicobacter pylori G27]
MQNDCLNKLQSALISEIENLQNEKEILLKEKNSEIESLENDKNELLTKLEKVTAEFQKLS
NDYLKLETETLNLKESYETLSQTHNILLAKFQALEKAERAELNQLMQTLEQKEVSLKNDL
QTMCEQILQQELQSAQIKEQETSQAQYKELKTQLEILETTLKQELEQSYTTFMQEHETQL
TQLKTSTETQKNELETSFKEQMSDFQGEWNKKQENFIQKQYSWIERLENTIKR
>gi|124262998|ref|YP_001023468.1| phosphonate metabolism protein [Methylibium petroleiphilum PM1]
MTHHSLIGPAPVIERRHLVACLSAAGREAVLSTAAQLSEGLTVTPLQPAEAGLALMQWRD
AVQHQPFFLGEVPMARAAVALVDHRGERAEGGAVVMADDAELAQALALLDAVFAHRWPGA
DAVDALAARGAQAREALRTVRQAGLQRTRVDFALLAEADEDEEGAA
>gi|124262964|ref|YP_001023434.1| phosphonate metabolism protein [Methylibium petroleiphilum PM1]
MTHHSLIGPAPVIERRHLVACLSAAGREAVLSTAAQLSEGLTVTPLQPAEAGLALMQWRD
AVQHQPFFLGEVPMARAAVALVDHRGERAEGGAVVMADDAELAQALALLDAVFAHRWPGA
DAVDALAARGAQAREALRTVRQAGLQRTRVDFALLAEADEDEEGAA
>gi|225576057|ref|YP_002724815.1| hypothetical protein BBU118A_ON02 [Borrelia burgdorferi 118a]
MTEKEEKEDLQAQDKEEQQNKADTKVISALEFEEYMRFKEQANSKSKETSRDLSINERIT
KELAEVEERERIEKQLLLEAERINEIDTLAKAHLSNHFNKEVLLAKGYTLKDIMQAQRRE
LVRKFVPIEQIKAIAKVSDISHIDGEILEQLVSLAKVNIKLRKNSNSNSSSVDSIKGNIA
IKSEERASLLDSNFVPINFTEFVQAISNTYKQRRIQFYENLKRHKRTSIA
>gi|226809893|ref|YP_002791587.1| hypothetical protein pEC-IMPQ_016 [Enterobacter cloacae]
MKINWKIISISTLLLHLHAAAAPHQEKEHRKDAFSSAAQKSDSLISAKAELINGRWFING
KYRPVLKTSMTKTNFLEIMNVSNKESLFIVIPKLEYNIIAKNKILLNEKIALSEGTSGKS
IVWVEPKSSLTISFINDLANTPLQAIVSITRNNKDIIAIFGPDQGKGFTLPGNTSNDQVS
VPDYSDLNIKKLNIPQSVGNPVTINPKEKNYLLVGQGKYEILSLPKYQHLVFSEPVYIEK
RKNILGGYGYWTKETILYPGESLSFITSAKNNLRKRDD
>gi|226807583|ref|YP_002791277.1| hypothetical protein pEC-IMP_016 [Enterobacter cloacae]
MKINWKIISISTLLLHLHAAAAPHQEKEHRKDAFSSAAQKSDSLISAKAELINGRWFING
KYRPVLKTSMTKTNFLEIMNVSNKESLFIVIPKLEYNIIAKNKILLNEKIALSEGTSGKS
IVWVEPKSSLTISFINDLANTPLQAIVSITRNNKDIIAIFGPDQGKGFTLPGNTSNDQVS
VPDYSDLNIKKLNIPQSVGNPVTINPKEKNYLLVGQGKYEILSLPKYQHLVFSEPVYIEK
RKNILGGYGYWTKETILYPGESLSFITSAKNNLRKRDD
>gi|38347846|ref|NP_941095.1| hypothetical protein SMR0018 [Serratia marcescens]
MKINWKIISISTLLLHLHAAAAPHQEKEHRKDAFSSAAQKSDSLISAKAELINGRWFING
KYRPVLKTSMTKTNFLEIMNVSNKESLFIVIPKLEYNIIAKNKILLNEKIALSEGTSGKS
IVWVEPKSSLTISFINDLANTPLQAIVSITRNNKDIIAIFGPDQGKGFTLPGNTSNDQVS
VPDYSDLNIKKLNIPQSVGNPVTINPKEKNYLLVGQGKYEILSLPKYQHLVFSEPVYIEK
RKNILGGYGYWTKETILYPGESLSFITSAKNNLRKRDD
>gi|190410186|ref|YP_001965687.1| hypothetical protein pK29_p017 [Klebsiella pneumoniae]
MKINWKIISISTLLLHLHAAAAPHQEKEHRKDAFSSAAQKSDSLISAKAELINGRWFING
KYRPVLKTSMTKTNFLEIMNVSNKESLFIVIPKLEYNIIAKNKILLNEKIALSEGTSGKS
IVWVEPKSSLTISFINDLANTPLQAIVSITRNNKDIIAIFGPDQGKGFTLPGNTSNDQVS
VPDYSDLNIKKLNIPQSVGNPVTINPKEKNYLLVGQGKYEILSLPKYQHLVFSEPVYIEK
RKNILGGYGYWTKETILYPGESLSFITSAKNNLRKRDD
>gi|228861750|ref|NP_085422.2| putative transcriptional regulator MerR [Shigella flexneri]
MENNLENLTIGVFAKAAGVNVETIRFYQRKGLLLEPDKPYGSIRRYGEADVTRVRFVKSA
QRLGFSLDEIAELLRLEDGTHCEEASSLAEHKLKDVREKMADLARMEAVLSELVCACHAR
RGNVSCPLIASLQGGASLAGSAMP
>gi|284000230|ref|YP_003377917.1| hemolysin A [Escherichia coli O26:H-]
MTVNKIKNIFNNATLTTKSAFNTASSSVRSAGKKLILLIPDNYEAQGVGINELVKAADEL
GIEIHRTERDDTAIANQFFGAAEKVVGLTERGVAIFAPQLDKLLQKYQKVGSKIGRTAEN
VGNNLGKAGTVLSALQNFTGIALSGMALDELLRKQREGEDISQNDIAKSSIELINQLVDT
VSSINSTVDSFSEQLNQLGSFLSSKPRLSSVGGKLQNLPDLGSLGDGLDVVSGILSAVSA
SFILGNSDAHTGTKAAAGIELTTQVLGNVGKAVSQYILAQRMAQGLSTTAASAGLITSAV
MLAISPLSFLAAADKFERAKQLESYSERFKKLNYEGDALLAAFHKETGAIDAALTTINTV
LSSVSAGVSAASSASLIGAPISMLVSALTGTISGILEASKQAMFEHVAEKFAARINEWEK
EHGKNYFENGYDARHAAFLEDSLSLLADFSRQHAVERAVAITQQHWDEKIGELAGITRNA
DRSQSGKAYINYLENGGLLEAQPKEFTQQVFDPQKGTIDLSTGNVSSVLTFITPTFTPGE
EVRERKQSGKYEYMTSLIVNGKDTWSVKGIKNHKGVYDYSKLIQFVEKNNKHYQARMISE
LGDKDDVVYSGAGSSEVFAGEGHDTVSYNKTDVGKLTIDATGASKPGEYIVSKNMYGDVK
VLQEVVKEQEVSVGKRTEKIQYRDFEFRTGGIPYDVIDNLHSVEELIGGKHDDEFKGGKF
NDIFHGADGNDYIEGNYGNDRLYGDDGDDYISGGQGDDQLFGGSGNDKLSGGDGNNYLTG
GSGNDELQAHGAYNILSGGTGDDKLYGGGGIDLLDGGEGNDYLNGGFGNDIYVYRQNYGH
HTIADEGGKGDRLHLSDISFDDIAFKRVGNDLIMNKAINGVLSFNESNDVNGITFKNWFA
KDASGADNHLVEVITDKDGREIKVDKIPHNNNERSGYIKASNIASEKNMVNITSVANDIN
KIISSVSGFDSGDERLASLYNLSLHQNNTHSTTLTTTV
>gi|226200962|ref|YP_002756566.1| hemolysin transport protein [Escherichia coli]
MTVNKIKNIFNNATLTTKSAFNTASSSVRSAGKKLILLIPDNYEAQGVGINELVKAADEL
GIEIHRTERDDTAIANQFFGAAEKVVGLTERGVAIFAPQLDKLLQKYQKVGSKIGRTAEN
VGNNLGKAGTVLSALQNFTGIALSGMALDELLRKQREGEDISQNDIAKSSIELINQLVDT
VSSINSTVDSFSEQLNQLGSFLSSKPRLSSVGGKLQNLPDLGSLGDGLDVVSGILSAVSA
SFILGNSDAHTGTKAAAGIELTTQVLGNVGKAVSQYILAQRMAQGLSTTAASAGLITSAV
MLAISPLSFLAAADKFERAKQLESYSERFKKLNFDDAALLAAFHKETGAIDAALTTINTV
LSSVSAGVSAASSASLIGAPISMLVSALTGTISGILEASKQAMFEHVAEKFAARINEWEK
EHGKNYFENGYDARHAAFLEDSLSLLADFSRQHAVERAVAITQQHWDEKIGELAGITRNA
DRSQSGKAYINYLENGGLLEAQPKEFTQQVFDPQKGTIDLSTGNVSSVLTFITPTFTPGE
EVRERKQSGKYEYMTSLIVNGKDTWSVKGIKNHKGVYDYSKLIQFVEKNNKHYQARMISE
LGDKDDVVYSGAGSSEVFAGEGHDTVSYNKTDVGKLTIDATGASKPGEYIVSKNMYGDVK
VLQEVVKEQEVSVGKRTEKIQYRDFEFRTGGIPYDVIDNLHSVEELIGGKHDDEFKGGKF
NDIFHGADGNDYIEGNYGNDRLYGDDGDDYISGGQGDDQLFGGSGNDKLSGGDGNNYLTG
GSGNDELQAHGAYNILSGGTGDDKLYGGGGIDLLDGGEGNDYLNGGFGNDIYVYRQNYGH
HTIADEGGKGDRLHLSDISFDDIAFKRVGNDLIMNKAINGVLSFNESNDVNGITFKNWFA
KDASGADNHLVEVITDKDGREIKVDKIPHNNNERSGYIKASNIASEKNMVNITSVANDIN
KIISSVSGFDSGDERLASLYNLSLHQNNTHSTTLTTTV
>gi|32470145|ref|NP_863369.1| tetracycline repressor protein TetR [Salmonella enterica subsp. enterica serovar Typhimurium]
MSRLDKSKVINSALELLNEVGIEGLTTRKLAQKLGVEQPTLYWHVKNKRALLDALAIEML
DRHHTHFCPLEGESWQDFLRNNAKSFRCALLSHRDGAKVHLGTRPTEKQYETLENQLAFL
CQQGFSLENALYALSAVGHFTLGCVLEDQEHQVAKEERETPTTDSMPPLLRQAIELFDHQ
GAEPAFLFGLELIICGLEKQLKCESGS
>gi|134044581|ref|YP_001101851.1| tetracycline repressor protein TetR [Yersinia ruckeri]
MSRLDKSKVINSALELLNEVGIEGLTTRKLAQKLGVEQPTLYWHVKNKRALLDALAIEML
DRHHTHFCPLEGESWQDFLRNNAKSFRCALLSHRDGAKVHLGTRPTEKQYETLENQLAFL
CQQGFSLENALYALSAVGHFTLGCVLEDQEHQVAKEERETPTTDSMPPLLRQAIELFDHQ
GAEPAFLFGLELIICGLEKQLKCESGS
>gi|133756493|ref|YP_001096449.1| tetracycline repressor protein TetR [Escherichia coli]
MSRLDKSKVINSALELLNEVGIEGLTTRKLAQKLGVEQPTLYWHVKNKRALLDALAIEML
DRHHTHFCPLEGESWQDFLRNNAKSFRCALLSHRDGAKVHLGTRPTEKQYETLENQLAFL
CQQGFSLENALYALSAVGHFTLGCVLEDQEHQVAKEERETPTTDSMPPLLRQAIELFDHQ
GAEPAFLFGLELIICGLEKQLKCESGS
>gi|217388346|ref|YP_002333375.1| hypothetical protein pMG2200_14 [Enterococcus faecalis]
MKPDVKKLLILNLPYLIFVYLFAKCGEAYRLAAGADLSGKLLHFADGFAAAFANPLPSLH
LFDLCIGIAGAVIVRLVVYCKSKNVKKYRKGMEYGSARWGTAKDIAPYIDPKFENNILLT
QTERLTMTGRPKDPKTARNKNVLVIGGSGSGKTRFFVKPNLMQCFPTTDYPTSFVVTDPK
GTLVLETGRMFQQAGYRIKILNTINFSKSMKYNPFVYIHSEKDVLKLVNTLISNTKGEGE
KSAEDFWVKSERLFYSALIGYIWYEAPAEEMNFSTLLEMINASEAREDDPEFQSPVDLMF
ERLEQKDPDHFAVRQYKKFLLSAGKTRSSILISCGARLAPFDIREVRELMEDDEMELDTI
GDEKTVLYLIMSDTDTTFNFILAMLQSQLINLLCDRADDVYGGRLPVHVRLILDEFANIG
QIPNFDKLIATIRSREISASIILQSQSQLKAIYKDAAEIISDNCDSVLFLSGRGKNAKEI
SDALGKETIDSFNTSENRGSQTSHGLNYQKLGKELMSQDEIAVMDGGKCILQLRGVRPFL
SEKFDITKHPRYKYLADADKKNTFDVDRFLTITRRKRQQVVTQDEVFDLYEIDLSDEDAA
AE
>gi|226357834|ref|YP_002787574.1| hypothetical protein Deide_3p01270 [Deinococcus deserti VCD115]
MTAAPANLNPTLLDLLSLRFDPGVWLPILAITGVYLWHAQRARRSWVGRAGWPAWRTGLF
LLGMLLLLVATQSAAATVTQSSMAVYMARLMVLAEVVPPLLVLGLPRTLRPHPDRPLGRA
LSVLLDPWVALAVWTAVITYWNVPAGFNASVVSNTAEALLPTLYLLSSLMVWAVVLRPLP
TVQPANIGSRGWFGLLAALPMMAVAGVWLNAPDVLYAPYVAALCLWDLTPLQNQQLSGWI
MMMAGIPAMCVALMQLMAWLIQLADGDATPKARG
>gi|13449208|ref|NP_085424.1| Tn501, mercuric reductase [Shigella flexneri 5a]
MTHLKITGMTCDSCAAHVKEALEKVPGVQSALVSYPKGTAQLAIVPGTSPDALTAAVAGL
GYKATLADAPLADNRVGLLDKVRGWMAAAEKHSGNEPPVQVAVIGSGGAAMAAALKAVEQ
GAQVTLIERGTIGGTCVNVGCVPSKIMIRAAHIAHLRRESPFDGGIAATVPTIDRSKLLA
QQQARVDELRHAKYEGILGGNPAITVVHGEARFKDDQSLTVRLNEGGERVVMFDRCLVAT
GASPAVPPIPGLKESPYWTSTEALASDTIPERLAVIGSSVVALELAQAFARLGSKVTVLA
RNTLFFREDPAIGEAVTAAFRAEGIEVLEHTQASQVAHMDGEFVLTTTHGELRADKLLVA
TGRTPNTRSLALDAAGVTVNAQGAIVIDQGMRTSNPNIYAAGDCTDQPQFVYVAAAAGTR
AAINMTGGDAALDLTAMPAVVFTDPQVATVGYSEAEAHHDGIETDSRTLTLDNVPRALAN
FDTRGFIKLVIEEGSHRLIGVQAVAPEAGELIQTAALAIRNRMTVQELADQLFPYLTMVE
GLKLAAQTFNKDVKQLSCCAG
>gi|241518186|ref|YP_002978814.1| hypothetical protein Rleg_5440 [Rhizobium leguminosarum bv. trifolii WSM1325]
MADETDTATSADAPIVVETPIAPKKQRKPRAKKAAALERASAGAMAEPAAALAGAGGVKR
RGRKAKVMEATASAKRAPVRRAPKAVQTAPAAPMTAIDEMADLLQLEEENQRLRKLLAEK
LRAENADLRKRLKLE
>gi|228861739|ref|YP_788048.2| transcriptional regulators [Escherichia coli]
MPVTKCEPETTRKASRKSVKTQETALSALLAQTEEVSVPLASLIKSPLNVRTVPYSAESV
SELAESIKGVGLLQNLVVHTLPGDRYGVAAGGRRLAALNMLAERGILPADWPVRVKVIPQ
ELATAASMTENGHRRDMHPAEQIAGFRAMAQEGKTPAQIGDLLGYSPRHVQRMLKLADLA
PVILDALAEDRITTEHCQALALENDTARQVQVFEAACQSGWGGKPEVQTIRRLVTESEVA
VAGNSKFRFVGADAFSPDELRTDLFSDDGDGYVDRVALDAALLEKLQAVAEFLREAEGWG
WCAGRMEPVGECREDAGTYRCLPEPEAVLTEAEEERLNELMARYDALENQCEESDLLEAE
MKLMRCMAKVRAWTPEMRAGGGVVVSWRYGNVCVQRGVQLRSEDDAADDADRTEQVQEKA
SVEEISLPLLTKMSSERTLAVQAALMQQPDKSLTLLAWTLCLNVFGSKAHSSPARIRLEC
EHYALTSDAPSGKEGAAFMALMAEHSRFAALLPEGWERDMTTFLSLSQEVLLSLLSFCTA
CSLNGVQTRECGHTSRSPLDSLESAIGFHMRDWWQPTKANFFGHLKKPQIIAALNEAGLS
GAARDAEKMKKGDAAEHAEHNMKDNRWVPGWMCAPHPQTDATERTDNLADAA
>gi|157412227|ref|YP_001481570.1| ISEc8 transposase [Escherichia coli APEC O1]
MNDTSSDDILLLKQRLAEQEALIHALQEKLSNREREIDHLQAQLDKLRRMNFGSRSEKVS
RRIAQMEADLNLLQQESDTLTGRVDDPAVQRPLRQTRTRKPFPESLPRDEKRLLPTEPCC
PECGGSLSYLGEDAAEQLELMRSAFRVIRTVREKHACRRCDRIVQAPAPSRPIERGIAGP
GLLARVLTSKYAEHTPLYRQSEIYARQGVVLSRSVLSGWVDACCRLLAPLDEALQHYVLT
DGKLHADDTPVPVLLPGNKKTKTGRLWTYVRDDRNAGSALAPAVWFAYSPDRKGIHPQTH
LAGFSGVLQADAYAGFNELYRDGHIKEAACWAHARRKIHDVHVRTPSALTEEALKRIGEL
YAIESELRGKRAEERQAVRHQKVLPLLASLEGWLREKQKTLSRHSELAKAFGYALNQWPA
LTRYAEDGWVEVDNNIAENALRLVSLGRKNWLFFGSDHGGERGASLYSLIGTCKLNGVDP
ERYLHHVLDVIADWPVNRVGALLPWRVTLPA
>gi|226357769|ref|YP_002787509.1| dipeptide ABC transporter, periplasmic component [Deinococcus deserti VCD115]
MLSTRLSSSLITLTMLAGSIAGAQTLTVGMDADVVRLDPVLSAAAVDRHVLYQVFDRLVD
VDENLKIVPSVARSWKISSNGLTYTLTLRSGIKFHDGTSLNAAAVKYSLERSLNMDGSAR
KNELSAIKSITAVNPTTVRIDLHAPFGPLLAILSDRAGMIVSPTAAAKSGADFGRAPVGS
GPFSFVSRTQQDNITLNSYSEYWNGAPKIDKLVYRPFPDGDVRYANLLSGGAQVIVVDAK
DVEKLESNNKFNVISIPTLGFQGIWLNTTRAPFNNKLVRQAVAATIDRNAVAQVVFRNTA
KPAAGPFPPNTPAYSSSIKVPTPNIADARKKLKQAGVSNLTFTMIAATGTTTALLTQVYQ
AMMAEAGINMKIELVDNGALSSRATSFNFDAALLNWSGRIDPDGNIYDWVRTGGTYNYGR
YSNKEVDALLAKARAQSSMSARKATYNVALGKVLSDTPYIWVYHQSNMYGTTKAVSGLKS
IPDGILRFKDVVLK
>gi|225621587|ref|YP_002723883.1| vls recombination cassette Vls5 [Borrelia burgdorferi 118a]
MVGAAKKIAGATDGSGEVKIGEVGAANHQGAAADQASVNGIADGMKEIIDAGGKDALKAG
AAAGAGGDNKEAGKLFGGANGNDGGADDNDIGKAAAAVNAVSGEQILKAIVDAAGGGMNN
SSEKIAAAIVLRGMAKDGKFSLANQNDAQKAKVKSVVHQRRW
>gi|30387194|ref|NP_848172.1| aminoglycoside resistance protein [Pasteurella multocida]
MREAVTIEISNQLSEVLSVIERHLESTLLAVHLYGSAVDGGLKPHSDIDLLVTVTVRLDE
TTRRALINDLLETSASPGESEILRAVEVTIVVHDDIIPWRYPAKRELQFGEWQRNDILAG
IFEPATIDIDLAILLTKAREHSVALVGPAAEELFDPVPEQDLFEALNETLTLWNSPPDWA
GDERNVVLTLSRIWYSAVTGKIAPKDVAADWAMERLPAQYQPVILEARQAYLGQEEDRLA
SRADQLEEFVHYVKGEITKVVGK
>gi|152973474|ref|YP_001338525.1| hypothetical protein KPN_pKPN3p05916 [Klebsiella pneumoniae subsp. pneumoniae MGH 78578]
MAAVTTSRRPSPLQRRVLIVLAALDAKRPGPVATRDIERVLEQGGDAPVYGPNLRASCRR
MEAAGWLRTLRAPNLQLAVELTEAGRGIAEPLFQAEREAETARQRLTDVRRLPLRQTAAG
DAVELQLGDGHYTIREAAYVIRLDGTTCLQLTDAGGIRRIKEGDPLQVASWYQACFDAGL
PVIVQVNESRD
>gi|17549089|ref|NP_522429.1| HRPH protein [Ralstonia solanacearum GMI1000]
MTAAAMMPDQADTMILRILHAYQTRLQGLPRTLDSRAWSECAHGLSADAASWRDACDVLG
LRSVALQTLLERAHRLAVLEAGDLRRVLAGRALYARRTALARCIDGAYLSRLNAAVGTAL
VSAMAARADWQPDAGGPLPRPELQALAHAGLVALVSDGWLTDPSLIRLMRMTLGAAPTGR
VGPPALTPLSESFITAVPSIYPELSWLFG
>gi|93004799|ref|YP_579247.1| hypothetical protein Pcryo_2487 [Psychrobacter cryohalolentis K5]
MSNLIKSIRIKRLFDEKDVSWELKKINVLVGKNGLGKSTILRLINAAVTLKQVEDLNLCE
EVSVVMKDEEKYTSKKNNLIDIEMLKLVIEELSRFEKNSRKDKNSDSHYVKYKRLSNDEL
KELTTDLFKKINKNATNYEIEDNDKKLNIKRDNQVFKPKKKMPVEFISTINMSANSVNNV
IESDGNKTTFLDVEIDKEVERLNKDHRNKDELQEKFMSSLNNFFEETNKKVEFVDDKIEI
LLISGKRIDYRNLSSGERQLIFIFLKIINGGVDNSLILMDEPEISLHLSWQEKLLTEITN
ANSSSQMIIVTHSPALVMDGWLDNFIDIKTITEEVW
>gi|159046649|ref|YP_001542318.1| sugar transferase [Dinoroseobacter shibae DFL 12]
MTPGKRALDLILALVLGIVLGPVIAGLALWLRLSQGAPVFHAAERMTTPERGFTLWKFRT
MTVAAADSGVSGGDKAARITPAGRWLRRTRLDELPQLWNILRGDLSFVGPRPPLREYVER
FPELYGRVLRSRPGVTGLATLTYHAHEERLLAACADPAETDAVYARACVPRKARLDLIYA
AHRSVCFDLVLIARTAGRVLGR
>gi|44680175|ref|NP_981993.1| thiamine biosynthesis protein ThiF [Erwinia amylovora]
MSRYQRQSMLPEIGESGQQRLAQARVLVIGAGGLGSALLPLLAAAGAGYLRLYDGDRVEE
HNLHRQTLYGMQDIGEEKVFCARRALAIRNPACVVDARPHALTASATAAALDGIDLAIDA
ADNFALTYQLSDACLAHRIPLVSASVLGRRGYVGGFCGGAPSYRALFPQLPGSAANCNTA
GVMGPAVATLGAMQAQMALSILLNFSPSPLGCLVNCDFVQWHFRPFRFDSAAEPDRPPVP
FIDRHLLTAEDCIVELRSVDEAPESIADAVQRVLPQQLSDWQPPADRRIVLVCASGIRAA
KAAMALELRGFSHLAMIAAGR
>gi|226246749|ref|YP_002776081.1| putative plasmid partition protein [Borrelia burgdorferi 29805]
MSKLKVKKILLNNRIEDVQEFENEELEYKSYKDQLRRITVDDVENKIKTMKILYKIREKK
LYLIDGYKKFEDFLSEFIISRSQAFLYLKIYRKVLEGSISINDIKEKGLKGVYRNILNVE
IKEDKSKQNPIKPLRFQLKKQESYDFYKKHAKFTSFMMDEIFENQKDFLNKLLKKYKELK
G
>gi|11497172|ref|NP_051281.1| hypothetical protein BB_R34 [Borrelia burgdorferi B31]
MSKLKVKKILLNNRIEDVQEFENEELEYKSYKDQLRRITVDDVENKIKTMKILYKIREKK
LYLIDGYKKFEDFLSEFIISRSQAFLYLKIYRKVLEGSISINDIKEKGLKGVYRNILNVE
IKEDKSKQNPIKPLRFQLKKQESYNFYKKNAKFTSFMMDEIFENQKDLINKLLKKYKELK
G
>gi|218442408|ref|YP_002380748.1| putative plasmid partition protein [Borrelia burgdorferi ZS7]
MSKLKVKKILLNNRIEDVQEFENEELEYKSYKDQLRRITVDDVENKIKTMKILYKIREKK
LYLIDGYKKFEDFLSEFIISRSQAFLYLKIYRKVLEGSISINDIKEKGLKGVYRNILNVE
IKEDKSKQNPIKPLRFQLKKQESYNFYKKNAKFTSFMMDEIFENQKDLINKLLKKYKELK
G
>gi|219723140|ref|YP_002474562.1| putative plasmid partition protein [Borrelia burgdorferi 156a]
MSKLKVKKILLNNRIEDVQEFENEELEYKSYKDQLRRITVDDVENKIKTMKILYKIREKK
LYLIDGYKKFEDFLSEFIISRSQAFLYLKIYRKVLEGSISINDIKEKGLKGVYRNILNVE
IKEDKSKQNPIKPLRFQLKKQESYNFYKKNAKFTSFMMDEIFENQKDLINKLLKKYKELK
G
>gi|225576442|ref|YP_002725442.1| putative plasmid partition protein [Borrelia burgdorferi 118a]
MSKLKVKKILLNNRIEDVQEFENEELEYKSYKDQLRRITVDDVENKIKTMKILYKIREKK
LYLIDGYKKFEDFLSEFIISRSQAFLYLKIYRKVLEGSISINDIKEKGLKGVYRNILNVE
IKEDKSKQNPIKPLRFQLKKQESYNFYKKNAKFTSFMMDEIFENQKDLINKLLKKYKELK
G
>gi|221317006|ref|YP_002533168.1| putative plasmid partition protein [Borrelia burgdorferi 72a]
MSKLKVKKILLNNRIEDVQEFENEELEYKSYKDQLRRITVDDVENKIKTMKILYKIREKK
LYLIDGYKKFEDFLSEFIISRSQAFLYLKIYRKVLEGSISINDIKEKGLKGVYRNILNVE
IKEDKSKQNPIKPLRFQLKKQESYDFYKKHAKFTSFMMDEIFENQKDFLNKLLKKYKELK
G
>gi|224020453|ref|YP_002601158.1| putative plasmid partition protein [Borrelia burgdorferi 64b]
MSKLKVKKILLNNRIEDVQEFENEELEYKSYKDQLRRITVDDVENKIKTMKILYKIREKK
LYLIDGYKKFEDFLSEFIISRSQAFLYLKIYRKVLEGSISINDIKEKGLKGVYRNILNVE
IKEDKSKQNPIKPLRFQLKKQESYNFYKKNAKFTSFMMDEIFENQKDLINKLLKKYKELK
G
>gi|126640099|ref|YP_001083086.1| hypothetical protein A1S_3462 [Acinetobacter baumannii ATCC 17978]
MNLTHRQLTMFRAIMLHGNLGRAADACASSQPTLSRELGRLEQLLGFNLFDRVRGRLRPT
VRALALMQEVERSFIGLEQIAARASELRTQATGRLRIACLPALAHALVPRALVYLSHTHP
ELGVSVHPLESPWLEQAMSEQRFDLGLSETQKAPAGVTLQPLLKVNEVAVLPRDHSLCRK
ARLQPRDFTGERFISLAVGDPYRTAIDAMFEDAKVHRVTLLETTSSVAVCAMVRQGLGVA
IVNPFTAMELSGPDLVVRSLTVAIGYQVNMLLPEIAAPHPLQSVLADTVRKASADLSHLD
QCFY
>gi|27228695|ref|NP_758745.1| hypothetical protein pEP36_014 [Erwinia pyrifoliae]
MSRYQRQSMLPEIGESGQRRLAQARVLVIGAGGLGSALLPLLAAAGVGYLRLYDGDRVEE
HNLHRQTLYGMQDIGEEKVFCARRALATRNPECVVDARPHALTASATEVALAGIDLAIDA
ADNFALTYPLSDACLAQRIPLVSASVLGRRGYVGGFCGGAPSYRALFPRLPDSAANCNTA
GVMGPAVATLGAMQAQMALSILLNFSPSPLGCLVNCDFAQWHFRQLRFDSATEPDHPPVP
FIDRHLLTPEDCIVELRSVNEAPESVADAVQRVLPQQLSGWQPPAERRIVLVCASGIRAA
KAAMALELRGFSHLAIIAAGR
>gi|259910341|ref|YP_003208073.1| Thiamine biosynthesis protein ThiF [Erwinia pyrifoliae Ep1/96]
MSRYQRQSMLPEIGESGQRRLAQARVLVIGAGGLGSALLPLLAAAGVGYLRLYDGDRVEE
HNLHRQTLYGMQDIGEEKVFCARRALATRNPECVVDARPHALTASATEVALAGIDLAIDA
ADNFALTYPLSDACLAQRIPLVSASVLGRRGYVGGFCGGAPSYRALFPRLPDSAANCNTA
GVMGPAVATLGAMQAQMALSILLNFSPSPLGCLVNCDFAQWHFRQLRFDSATEPDHPPVP
FIDRHLLTPEDCIVELRSVNEAPESVADAVQRVLPQQLSGWQPPAERRIVLVCASGIRAA
KAAMALELRGFSHLAIIAAGR
>gi|225573887|ref|YP_002724422.1| borrelia membrane protein P13 [Borrelia burgdorferi 94a]
MKKIFTLILIFGLTIQIFATKDTQNRIEKGIESFNKYDKEKKNPIGPFLLNLFLPFGIGS
FVQGDYIGGGSVLGFNLLGAILWGTGIILNHRETQLTGYILIGVGASMVLTSYTVSLIIP
FTFANRHNENLKKRLSAELAGFEPNFDLGINGFQLSFKKSY
>gi|11496893|ref|NP_045674.1| hypothetical protein BBA01 [Borrelia burgdorferi B31]
MKKIFTLILIFGLTIQIFATKDTQNRIEKGIESFNKYDKEKKNPIGPFLLNLFLPFGIGS
FVQGDYIGGGSVLGFNLLGAILWGTGIILNHRETQLTGYILIGVGASMVLTSYTVSLIIP
FTFANRHNENLKKRLSAELAGFEPNFDLGINGFQLSFKKSY
>gi|219499140|ref|YP_002455329.1| outer membrane protein P13 [Borrelia burgdorferi ZS7]
MKKIFTLILIFGLTIQIFATKDTQNRIEKGIESFNKYDKEKKNPIGPFLLNLFLPFGIGS
FVQGDYIGGGSVLGFNLLGAILWGTGIILNHRETQLTGYILIGVGASMVLTSYTVSLIIP
FTFANRHNENLKKRLSAELAGFEPNFDLGINGFQLSFKKSY
>gi|224796938|ref|YP_002642546.1| borrelia membrane protein P13 [Borrelia burgdorferi CA-11.2a]
MKKIFTLILIFGLTIQIFATKDTQNRIEKGIESFNKYDKEKKNPIGPFLLNLFLPFGIGS
FVQGDYIGGGSVLGFNLLGAILWGTGIILNHRETQLTGYILIGVGASMVLTSYTVSLIIP
FTFANRHNENLKKRLSAELAGFEPNFDLGINGFQLSFKKSY
>gi|148243995|ref|YP_001220233.1| K+-transporting ATPase, B subunit [Acidiphilium cryptum JF-5]
MSRKAETIGLFDRDILIRAIRDAFAKMNPRTLIRNPVIFVTEIIALLTTFVGIREMVSGQ
AWAFSIVIAIWLWITVLFATFAEAVAEGRGRVRAESLRRARSDTMAKRLDDPADRAAFTL
VPAPQLRREDLVLVEAGDLVPADGEIVEGIASVNESAVTGESAPVIREAGGDRSAVTGGT
ELVSDWLVVRVTSEPGSSFLDRMIALVEGAARRKTPNEIALDILLAGLTIVFVIVVVTLP
GFAAYSHTRLGIAELAALFVCLIPTTIGGLLSAIGIAGMDRLVRFNVIATSGRAVEAAGD
VDTLLLDKTGTVTFGNRMASAFHPVPGVDVRRMAEAAACASLGDETPEGRSIVRLAREEF
GVDPVLPDGAEIVKFSANTRLSGIDAGERHWRKGAVDSILDLVGGAAPDAFGAAVDRIAR
AGGTPLGLMAEGALLGVIELKDIVKPGIRERFEALRRIGIRTVMVTGDNRVTASVIAAEA
GVDDVIAQATPEDKLGYIRKAQAEGRLVAMCGDGTNDAPALAQADVGVAMQTGTQAAREA
GNMVDLDSDPTKLIEIVQIGKQLLITRGALTTFSIANDIAKYFAILPAIFAASYPQLGAL
NIMALASPESAILSAVIFNALVIVVLVPLALRGVAFRPMGAAALLRRNLLIYGLGGIVTP
FVGIKVIDLILNSFHIFS
>gi|187729748|ref|YP_001837302.1| PBS lyase HEAT-like repeat [Acidithiobacillus caldus]
MISRTTDSTSDPDARRLLIIDALDMDDMDAIDIILSGLSDSSPKVREEAAKAIGDFPGEH
MIEPLLLLLDDPDEAVRKAASNTLADCNQVKLLDYLDEYLKDKSSFVRSSILRAVKPLKN
NRSAEYALKGLLDSSEAVRIESIGILGYLKNPDYISSLATIAVSDNSPNVRRVAMGALGY
SSSEVACSALVDGLGDISWQVRAESAATIGKIKAPSHVCNKLIELLENDEYWQVIVKVLA
TIGAIRCISSVNVVSAFLLHQEPNVRKEAAGCLGELGDQSALAALEAALHDRDPDVRKIA
AFAIAKLDRSFGV
>gi|238922017|ref|YP_002935531.1| hypothetical protein EUBELI_20252 [Eubacterium eligens ATCC 27750]
MKKSIFILDICIFGLSITALLIAFFKNLSNVNFLIGAGLISLMGVAQTRMAVITNLSKDN
PKVKTMRRMNRLTVILAVALYFVPLIDNDFIVNIPTSFIFVVTIMLFTGNVSTKLPLNKY
MGLRLPWTTTDEKTWKIANRLLGYITFPLVFIMLILYFITEQSEWVLFIGLVIWVGIPTI
YSFIKQKKTN
>gi|268507172|ref|YP_003293971.1| predicted transcriptional regulator [Escherichia coli ETEC H10407]
MEEISLPLLTKMSSERTLAVQAALMQQPDKSLALLAWTLCLNVFGSGAYSKPAQVSLECK
HYSLTSDAPSGKEGAAFLALMAEKVRLAALLPEGWSRDMTTFLSLSQEVLLSLLSFCTAC
SLNGVQTRECGHTSRSPLDSLETAIGFHMRDWWQPTKANFFGHLKKPQIIAALNEAGLSG
AARDAEKMKKGDAAEHAEFHMKDNRWVPGWMCTPRPQAETETTEYRDNQADAA
>gi|210135775|ref|YP_002302212.1| MobD [Helicobacter pylori P12]
MQNDCLNKLQSTLISEVENLQNEKEILLKEKNSEIESLENDKNELLIKLEKVTAEFQRLS
NDYLKLEAETLNLKESYETLLQTHNTLLAKFQALERAERAELDQVMQTLKQREISLKNDL
QSMCNQILQQELQNAQIKEQETSQAQYKELKTQLEILETTLKQELEQSYTTFMQEHEMQL
MQLKTSTETQKNELENSFKEQMNDFQGEWNKKQESFMQKQHSWIERLENTIKK
>gi|161506503|ref|YP_001573624.1| RND family efflux transporter MFP subunit [Burkholderia multivorans ATCC 17616]
MSRSRIFVIAAAVLGGAGIVIGALAVTRGGSGASAPTAAETAQPTDAAGVGARGGVVLKR
GKLSVEIVMTEKPGDARLVVYPFVDDKPATQGVTVSGTLVRYDRTHEPLRFDAAGQKFVS
AQSIAKPHVFDATIDVKSGNDAASFPFARADGAIALTDAQLATSRIALAKAGPAQIATPF
QLPGEIKFNEDRTAHVVPRVAGIVEQVSVSLGQNVAKGQVLAVIASTDLADRRSELLTAE
RRLSGARATYERERTLWQERISAEQDYQQAQVQLREAEIAVQNARQKLAALNAPVGAGAL
NRYELRAPFAGTIVEKHATPGEAIAADASMFVISDLSTVWAEMAVPAQRLNDVRVGRDAT
VSATAFESRSSGPIAYVGSLLGEQTRTAPARVVLPNPDRVWRPGMFVNVSVDAGRQGVPL
AVASDALQDVDGAPSVFVRSPKGFVAQAVETGRRDERATEVLKGLKPGQEYAASNSFVLK
AELGKGSAEHE
>gi|189348835|ref|YP_001942030.1| heavy metal resistance protein [Burkholderia multivorans ATCC 17616]
MSRSRIFVIAAAVLGGAGIVIGALAVTRGGSGASAPTAAETAQPTDAAGVGARGGVVLKR
GKLSVEIVMTEKPGDARLVVYPFVDDKPATQGVTVSGTLVRYDRTHEPLRFDAAGQKFVS
AQSIAKPHVFDATIDVKSGNDAASFPFARADGAIALTDAQLATSRIALAKAGPAQIATPF
QLPGEIKFNEDRTAHVVPRVAGIVEQVSVSLGQNVAKGQVLAVIASTDLADRRSELLTAE
RRLSGARATYERERTLWQERISAEQDYQQAQVQLREAEIAVQNARQKLAALNAPVGAGAL
NRYELRAPFAGTIVEKHATPGEAIAADASMFVISDLSTVWAEMAVPAQRLNDVRVGRDAT
VSATAFESRSSGPIAYVGSLLGEQTRTAPARVVLPNPDRVWRPGMFVNVSVDAGRQGVPL
AVASDALQDVDGAPSVFVRSPKGFVAQAVETGRRDERATEVLKGLKPGQEYAASNSFVLK
AELGKGSAEHE
>gi|194447140|ref|YP_002039225.1| methyl-accepting chemotaxis protein I [Salmonella enterica subsp. enterica serovar Kentucky str. CVM29188]
MSIMLFFLVFQVSTNSILLNSIKNSNFIFSKLMALSDTKSEIYSLNNELSKTRTKLLAIG
ATVLSNDRNSEEENNVKKQLAHIAKTLQLTSKKWEILKQKHKSDNSFKELDKKFKQLHNS
LIELCNFLSAGDIKSAIKQPTQKIQDSFFDSFVIYMGDLNEDLQQQYINQENAYKASLIF
FVCFLAISLFFVFFSWYLLKNTLITPLKKLGESISTISSGDLSKNISLEGKNEIAKLARS
IELMRVNLVNIVNEIKTYTNHSLSGIGKLSSGNNELAARTEEQASALEETASSMEEISST
VKQNTENVANAASIVLSATNLSRNCGEEVNDVVRLMKDISEYSNKIFEITDVIDSIAFQT
NILALNASVEAARAGEQGRGFAVVSGEVRELAQKCTDSAKNIKILIDNTVQKISSGSDMA
EKAGNSMLNVVNSIEKINNIISEISIASSEQSKGIEQICTAVNEMDVVTQKNSNLVEQCA
KQASSIEMDANELLKMVEHFKTDYVISLTHEKNKHNNTQKVFNNEDNWSSF
>gi|158341553|ref|YP_001522717.1| cation diffusion facilitator family transporter [Acaryochloris marina MBIC11017]
MSRNITIEEQGIRLSILGNFFMATLGLCFASLSHSEMILLDGVFSLINLVIAYLSLKILR
RSKQSNDYYNSIPPIYFEPLINLVKGVILTIVCLLAFGSSVIIILNGGHAISTGKAIWYA
LLATLVCMTIAIKQGKRANACSSSLIEVDAKSWFIDGLLSGVVVLVFTIVFFLQNTTLAI
FLPYADPILVIFLCLIVAPIPVEIIKENWPKLVGEKYDVQLEYKIIDIIDKHIPKTTIQD
YYVSHGYLGDKLYVQCHLLVIEEISQKLSLAEQDKIRAFLYQKLRDDFPSLAIDINFICD
PIWVERRILHVSKA
>gi|238028993|ref|YP_002913218.1| Zeta toxin family protein [Burkholderia glumae BGR1]
MDTIPDLVLQRAYARVEREALDASREQAAPRAVLLGGQPGTGKTALARQAVAEFAGRGGA
VLIDADRMRENLPQYSQLLRDDPQHAAGLTDATAGAWAGRLTDAASREGRHLVVDGTMRH
PESVRNLARRLVDRGYVVEVRGIAMPKEVSLARAELQTEREIAATGVGRFVNPAQHDQAY
AGMVETIALLEREKAVHRIQILDPRHREVYRNELRQGEWQLAPAAAETVRAERERPLSRE
DAGEVVQMLGDIMALRIARGAPAQDVREVGLRRELAVEARHALQPDGEWLGLAQGQPAAA
PQRSGAKRDIGERAPAPLNLRATLLSMTREVPNLGGTFPDPVAREIASSPSLAALEARLQ
AHGIGRLEPLGAGASSVVLAADDGKQVVRLGVGDLAARPRIPEVLQPTQSGTEGALRYEI
LPRADTRSVTSLHVEQIAAILQNHGYQWRDQGVDNLGVVDGRVVVTDAGGVEPLRADREL
SAAAGHEPQSANQALLAKMRQSPTLGTTDAARAEPDVSVERAPRRPDVDHARDRERGEAF
DTLGRDQALARFPELDAAYHQLAERTALSTELSAELARADLSAQIRRGDLPRDVVPDELS
RHAIGLAGARENLILREAGELERPYRGEVIAQSSNHALLKIGQTIGVVYPRERLSRDLEV
GERVAIQYSADSALHQVKAPDQHVEHVGHAHEQQHSIER
>gi|160431825|ref|YP_001551939.1| putative mercury transport protein MerC [Salmonella enterica subsp. enterica serovar Choleraesuis]
MGLMTRIADKTGALGSVVSAMGCAACFPALASFGAAIGLGFLSQYEGLFISRLLPLFAAL
AFLANALGWFSHRQWLRSLLGMIGPAIVFAATVWLLGNWWTANLMYVGLALMIGVSIWDF
VSPAHRRCGLDGCELPAKRL
>gi|217388353|ref|YP_002333382.1| hypothetical protein pMG2200_21 [Enterococcus faecalis]
MKNKTRRISRILPALLAVMLCVTAFPVTALAGGNDPAPAPLPEATTEPATGGLEPETDET
GTATDGTETEAEKDTGPLTGKDITDLFSALFGSKVSIAATDDGIQITTGTDKKEPEQTGT
VTTNGGRLNVRTGAGLDKTAFTQLPNGTTVEVVGTDGDWIKILLPERIGYVHSDYMTVSE
KEVAATGEGGFSLSIDPEEIASLLELFNGGGASAALSPDGNLSLIDDIGSAAKNGKQFIT
VETKNGNVFYLIIDRDDEGKETVHFLNQVDEADLLTLMEDGETVTPAAVCSCTTKCKAGA
VNTNCPVCKTNLTECSGPEPQEPQPEEPEAPEEEPKGGAGGLIVFLLVALAGGGAALYYF
KFKKPKAETTGSDDLGEYDFGEDEDLEDEEPETEFDPEADFVSEQEDEE
>gi|99078099|ref|YP_611357.1| hypothetical protein TM1040_3121 [Ruegeria sp. TM1040]
MRELIEVILEFATKSSATLSALSALGASVAALVAIFLSIYSLSVQRQHNRLSVRPIANFV
YGDFEDEISIRLMNAGVGPMRIDAFTVKCSNTGNITNSLIEQMSDKQVVATWNAFSGNPC
GKTIRAGGELALLKLTGDPEDAEFSAQRDTTRRALMAIELKVTFSDVYGKTIGTEATVLS
WFGRHFFVYDFATGTLTRP
>gi|72384152|ref|YP_293506.1| hypothetical protein Reut_C6346 [Ralstonia eutropha JMP134]
MATADLELTDAALQAAMAHDIAELRARFPETRALYREVCGLLFFRYGVTPTANKLYSLVR
KGSMGTPAEVLKQFWQELRGRTRVTIDHPDLPDALKDVAAEAIKTIWQAANEAASGELAA
LRAEARDAAKAAEAERDAARAETAAAREEALALSAQLGEARQAHDAVQADLAAERQAHAA
TRARWEAGRGELEAAGRQLAELRTQFSAELERAREAVTLAQERAEASERRSLRELDQERT
ARQKSERTAEDLRAELAAARSEARDAAVAQAESRAKLEAQAAALADRLAATEQAQRKAAT
DLDAVQTQLAAAQRRAERAEAEAALARQLLATLRVAPREREGGRRRKGDRSAATALEAQG
DGQGEAEQDELAEAQGEERGNAPGAAHPNHQDEGNDSSDGSDDSKD
>gi|284005731|ref|YP_003391551.1| Abortive infection protein [Spirosoma linguale DSM 74]
MKTNTFYLDKAVGLKITLYFTLAFSISWLLHLLPNLLPLPGVKWLLTIGFGPFLSAILVS
YWYKTPLKLKLFSKITWVRKIEFIGLGLFFIGTIITNILLGKTNYYLIIFWTFYALFYAL
LEELGWRVFLGNELNRYSFLTIVLTTAVLWFTWHYSFNARLIIANPVQFLGMIAVGSAGL
AEFYRKTRSWLIVALAHAIVNANVPNMPTLIVFLAVVIGLLKFHEAKNKQENVTSQP
>gi|170745624|ref|YP_001752071.1| hypothetical protein Mrad2831_6487 [Methylobacterium radiotolerans JCM 2831]
MARTQQTRTPAASRQKRVVLITSEKGGVGKSVTARTLVEHLRLGGTRVAAYDADGGVGGL
LRVLGTRDEAGELLEEQDPTVGVGYYNIRADDQRATLLNCVASGEPLIVHDLAGGSLADL
ARISDMGEGLDDLLTAFDGQGYRPVVLHLISSEVAATQSVARWIELAGDRVDHVAIRNTR
WGKAEADFPFWHGYVDGNGESRGGKVRRRVLEEFGGLEISLPPLPAGTFAKIDADALPFA
VAADAPRLTIAERSHVARYLRESAVAFERLRPLLGL
>gi|13488491|ref|NP_109498.1| hypothetical protein mll9647 [Mesorhizobium loti MAFF303099]
MIRLDPSTASSSAPPSVPAWAITSAGAPSDGDAAFRAGAALGVLDTLARAQPAWSGVWRQ
RLALDCAAASMRLAGRAEDAAALRDAWYLRQAGAHPGPAGTIFGAWRQLAGQPPVATPDR
LVKILDQLGFHWDVEALAALSEHIDDLARSEWPAPFAAAAIASRVVAMRPNAELLAWWLA
DLVLAQSLRWPRPLPLLMAQAFGPSFRAEAGGGKRIRPAERDFERAVCVAFVQAAAQACR
LADELSRRAEKLLAVAPKLRAKGAGEVIFLLLNEDAVSGSLTTKDLSRFASRRLFERLQQ
LEAVRELSGRPTFRLFGL
>gi|165975399|ref|YP_001649231.1| aminopeptidase N [Escherichia coli]
MASDNRYSINFTLSVLEKTEASKLIKEHEKQEHIEPYGYILLIKKAALLVLSFAALFDFI
ILFGLIALAPKDPGYVEREKFLSIITFTLIAIFIGLLYIYDYLMKKVMRTNYLSEIRDSE
LMLRLKINRSYIEQIMKIGS
>gi|119952293|ref|YP_949914.1| dnaA domain-containing protein [Arthrobacter aurescens TC1]
MATPDTSRRLRLVDEQDQPDDRVKTPGGELTAKQAAAFAALVANANQAAVERTLDQMNAA
QLRSLAIALAAQVNAAETATGEVADVGPDGICAIAIATAAQSFGTTRDAVLSADRHRAVT
DARAVAMTAARRGGLTLPAIAAYFGKDHTSVMYAQNKVANNPRLNAVCARIVDQLDEHYA
EPTSVPAEVPDDAHGRSTTLQLAALDQARSDAARRHRDEDSQRHTVSTAPAR
>gi|257070317|ref|YP_003162635.1| TraM [Pseudomonas putida]
MAADDKIEELIREIAAKHGIAVGRDDPILILQTINMKLMQDSASAQQEILDAFKSELESI
AHRWGDDAKGKAERTLNAALAASKDAMTRGMQEGAKAAAEAVRREVEAVTAQLVAPIREA
RRVAMMNMVAAGMAVVAAGLALWASL
>gi|146279542|ref|YP_001169700.1| ATP-dependent exoDNAse beta subunit [Rhodobacter sphaeroides ATCC 17025]
MKIETITLSNFRCFGADPVVISLEENLTALVGNNGSGKTAVFMALARLFGATAAQRALRK
SDFHIAGNQDALASETELAIDCVLGFPELDGDDDEGTDAVPEALSHMATDGENGALKVRI
RLQAKWIDNGTPDGIIEESLRWVQSLDDEFEWDDCRPVQNVERNFIQLVYVPANRNAADQ
VTALLKGRLWRAAKWSEGLAESAAEAAGELQKDFDEEEPSAFILDRLEKRWTQLYQADTD
RKPKLRLIDSTLEELVRRAEFVFFPDEAGQARNLDDLSDGQRSLFHIALTAAVLEIERDA
LALDADESMFDQEKLRRTYLTILAIEEPENSLSPFFLSRIMTQAREIGELDTAQILISSH
SASILSRVEPEEVRYARLDQESRSSSISSLSLPDDDEDAQKYIRLAVRAYPELYFGRFVI
LAEGDSEAIILPRLAEAAGFPLDRSFVPIVPLGGRYVRHFWHLLSGLKIPYATLLDLDLG
RKHGGSNIIATTIGELNLIGRDLAENRLVANGDVNLADIGDLDDSELLEEGQDHPWLKML
RREAVYFSSPIDVDFAMLRSFPDAYQHVRPSGRGPRRSAKAIENKKSVTLKTDGNPDLYE
DAEWRDAFVWYPYLFLSDSKPGTHIEALTRIADEDLVDDAPIELKRLLTRVRKALSL
>gi|17548857|ref|NP_522197.1| hypothetical protein RS03731 [Ralstonia solanacearum GMI1000]
MADPPLAIHRTIEAVWRIESARIIAGLARRLRDVGLAEELAQDALVAALEQWPAAGIPDN
PAAWLTATARHRAIDRLRHHALAQRKHAQLGIEQEIEQELAHAEAEAARDEAIGDDLLRL
VFIACHPVLPHEGRVALTLRLLGGLTTDEIAHAFLVPEPTIAQRIVRAKRTLSAARVPFE
LPAPGQLTERLGAVLQVIYLIFNEGYAATSGEDWTRPALCDEALRLGRILAGLMPGEAEV
HGLVALMELQASRLRARVGPGGRPILLLDQDRQRRDRLLIQRGFAALARAKACGHGLGPY
GLQAAIAACHAGARTAAQTDWPRIAALYDALAQIAPSPVVELNRAVAVAMAYGPAAGLAI
ADRLLAEPALRGYHLLPSVRADLLARLNRMDEAHAEYERAAALAHNRQERTLLLERAARC
QSDD
>gi|10954483|ref|NP_039772.1| hypothetical protein pFZ1_p07 [Methanothermobacter thermautotrophicus]
MRNGTLLLAALLAVFILAGSSAAADVGVELDKNNTKPVYNSTLRVKVIAKAGNQNVQNAV
ATVKVPEGLVLQDYYTAQGYYDLETGTWEIGDIPAYEERSLTLVCLLNRTGNVTVTANVT
ADGDENPANNNAQLKFRVRGIADLELNVTSSKQSARLGDTVTFNVKLKNRGPHAANNINV
ANFFSGGLAIQSYSYTTGYFDDVAREWILETLDTGEEATLTVVCLVNRTGDLSDYVSVRE
VDEGDVNVYNNIARASVAVKGTDLDLDLSVSKPRAYQGDVVNVVCRVKNNGPEAAQNARV
NLQLPANLQVQNVQVDRGTYSNGVWVIGDLADNEAALLNITARVVSAGNFTVNATAVSPA
IDDSNPVNNDDTALVSAAIPKKALKVRIKNNSAVTIRVLLYVNINDHGKITRKTYNFYLK
NGLSRDLSLGYFQLGTSALFKQYTYNTNYRPRTVSYENTYNATSVITQRVNVSGVKGRQK
APVVRIATLLLDENGTSLQ
>gi|218711045|ref|YP_002418665.1| putative transport protein [Escherichia coli ED1a]
MIKGVLFAFLAAFSWGAAIVMSKKGLENMDAGGLFFWQVGSAAMLSWFVLAISRKKLPVT
KKSILAYSTGIFEPFLAYTFTLYGLKFISAGITAVIFSLESVFILILSVILFFVKINSPL
HFILLLTGAMAGSIMVALPDINDRIDNITGYILIVAGVLSASFYVVISSRLIVNFEPVTL
LTGQLTFSFILACFFIVLTGTSLQLPVESVFLVFLSGILQYFLAFCFYLYSLRWIPVHIA
GAMLYFIPLVALLLSWFFLQEDISFIQGLGVFITILCVYILNKKYAIE
>gi|210062496|ref|YP_002300513.1| phase II flagellin [Salmonella enterica subsp. enterica serovar Typhi str. 404ty]
MAQVINTNSLSLLTQNNLNKSQSSLSSAIERLSSGLRINSAKDDAAGQAIANRFTSNIKG
LTQASRNANDGISVAQTTEGALNEINNNLQRVRELSVQATNGTNSDSDLSSIQAEITQRL
EEIDRVSDQTQFNGVKVLAENNEMKIQVGANDGETITINLAKIDAKTLGLDGFNINGATK
ATASDLVSKFKATGTDNYDVAGNTYTVNIESGAVQNSTGNSMYISAVDGSLTTSNDTKVL
GQGVDATALAAAGQGKAQDATFTLKGIEYKVTSAATTNGNGTYEATINNEKVVFTISGST
ATTGTAASLATDKPIYKTAAGTLTTEQVSNKAATVSDLDIKNGKKTGSSLVVDGQNYKVS
KDGVVTDAVDNKVMYVGKSQGGSPILVNADAAKTMQSTEKPLETIDKALAKVDALRSDLG
AVQNRFDSAITNLGNTVNNLSSARSRIEDSDYATEVSNMSRAQILQQAGTSVLAQANQTT
QNVLSLLR
>gi|154243925|ref|YP_001409498.1| ABC-type nitrate/sulfonate/bicarbonate transport systems periplasmic components-like protein [Xanthobacter autotrophicus Py2]
MRIISRRRLVFLASAFLGLVSTTYHAVYAEGKQPTPREPLKLNVGFNIGSLNREVFLETG
LRKGFFKKCGLDLETKGYAVGGLIIQDLVGGHLDVGLAGISPSLAGVAQGGDIVIVSSQA
KNDAPLVVLDSIKSLKDLDGKNVGTPGVSSIQETLLNYLEKKNGFKTKHIYGPPTKLIND
LEKGEIVGIVAWEPVAAQAVSKLKAKYLLDTVVDGAEASMVTVSGKLLRDNPAAVRNLLI
ATNETREYIKTHLDEVMQVAAEKTGIPADVIKDGVKRSQLYISPLAINMDSVRLIVEADI
AGGKLHNIDQAGMEQFIQKAIHESHLKTALTATCSP
>gi|119387367|ref|YP_918401.1| AsnC family transcriptional regulator [Paracoccus denitrificans PD1222]
MRDADLLILKLLQEDCSLSLEAISARVNMSITSCHRRIKALEARGVIKGRRVTLDPEKLG
FQVTGIFLIKLGQDVFDVDRRLAKILERESAVVASYLVAGEFDFVLIAKFRTAAEYTDYI
YSFLETYADIRIQSYTSQLVVRTLRETAALPL
>gi|114326643|ref|YP_743801.1| hypothetical protein Neut_2621 [Nitrosomonas eutropha C91]
MTRAERAETKADEVECRAGDLRAELDRAHQDADQARVAYQEQQKTSDKYLAELEKARDAA
AEVVAKNRQLDADLAGAVACQEGIGRELEAGRAELLEAKQQASALREEVARLNGATATYK
EMLERFEVAAKAATRARKQPKTEG
>gi|111025138|ref|YP_707558.1| hypothetical protein RHA1_ro08356 [Rhodococcus jostii RHA1]
MIEDIPDTQAHLVEVLSAITTHLADTATDPTAAAIADITAASADLLAAAGVLVVDPWGGV
AVVAASDERARIVELLQTQGEHGPCLDAVAAGTPLEVPDLSESHRRWPDFTDVATTLGYR
AVLAIPMLLDGHAIGGTQPALHHRPRVHRLRPATGRGPRGLGRDAPDPRRRRPPPCQTHR
THPGPDPRPCARRPSGRTHRRTLHITPAAARTLLEHHASTHHTPLRALAQHITTGSLAPA
DLTGVDDRRRPDTFVTNRAPRDRLVRCRCRACG
>gi|225621966|ref|YP_002724658.1| borrelia membrane protein P13 [Borrelia burgdorferi 94a]
MQIFAQEKLEKGVGDIATVMKYESKKATILAPLLLNIFLSLGIGSFVQGDYIGGGALLGS
QVLGGILIMAGYMTGDIGFVTESTATVITGGVLSGIGGLTIAASYITGIIIPFKFANRYN
ADLKKRLGIALAGLEPNFDIGINGDSN
>gi|11497376|ref|NP_051470.1| hypothetical protein BB_Q06 [Borrelia burgdorferi B31]
MQIFAQEKLEKGVGDIATVMKYESKKATILAPLLLNIFLSLGIGSFVQGDYIGGGALLGS
QVLGGILIMAGYMTGDIGFVTESTATVITGGVLSGIGGLTIAASYITGIIIPFKFANRYN
ADLKKRLGIALAGLEPNFDIGINGDSNYRLKNPIEYQFTWG
>gi|222481314|ref|YP_002567550.1| transcriptional regulator, ArsR family [Halorubrum lacusprofundi ATCC 49239]
MAQATERLQRYLDDELGECRSEDVDRRLDELSTLEAGLGTAQAEAELDVLSALSSETRYT
LVRVLVAAEEELCVCELNAVVDVTESGLSHALSALVNAGLVEGRKDGRWKKYRATNRATA
LITVLEGSVSTDE
>gi|257792980|ref|YP_003186379.1| phosphoribosylglycinamide synthetase [Alicyclobacillus acidocaldarius subsp. acidocaldarius DSM 446]
MNEKPQAVVVIGTREHEGEVELVRALGYRVLLLNTKINIEDALVADVPVELDLNDETLVI
SKVIDLTNHYYIKAVFTLNEYRVPLSARIAETLGLQRTISYEAAQNCRNKKLTRRTLMRN
GIQAMKFATVKTPAEALDVIADMDLPVVVKPANDAGSHLVYRCDTLQEVWEAVEAIAQTP
YNWVGQNRDPEILIEEYLVGKEYSVEACTIQGETHILAITEKETTTTNVSVEIGHTVPAI
LEEEQVSSIHDLVKKALRALGVDNCVTHTEIKLDGNSLRIVEVNARPAGDKIPLLVRAVT
GYDLRELALHIALGGQFENAPRHEVLAPVAAIRFLIADKHGVVSYDSRGVLEFEEMKYIE
FFTKNGYVVKKTTSNYNRLGYFVVFGKNRDHVETVNRKILSKLNLRISDI
>gi|124262965|ref|YP_001023435.1| carbon-phosphorus lyase complex subunit [Methylibium petroleiphilum PM1]
MKPADWWTPQAQQQAFRAVLDGFARPGTRVPATPPGAVLMFLSAVLDESVSLADPGGVLG
ADLRRLLLAPTAPAALARFVLLDGRRPPEAGFEPALGTLESPEGGATLLLTVDAVGSSRS
EATQEEDVVLHLQGPGVAGTRTLAVSGLHPDWLARRAAWVAAYPLGVDIVLAAPDALVAL
PRTTRIEITAVAGEH
>gi|124262999|ref|YP_001023469.1| carbon-phosphorus lyase complex subunit [Methylibium petroleiphilum PM1]
MKPADWWTPQAQQQAFRAVLDGFARPGTRVPATPPGAVLMFLSAVLDESVSLADPGGVLG
ADLRRLLLAPTAPAALARFVLLDGRRPPEAGFEPALGTLESPEGGATLLLTVDAVGSSRS
EATQEEDVVLHLQGPGVAGTRTLAVSGLHPDWLARRAAWVAAYPLGVDIVLAAPDALVAL
PRTTRIEITAVAGEH
>gi|18466513|ref|NP_569321.1| hypothetical protein HCM1.108 [Salmonella enterica subsp. enterica serovar Typhi str. CT18]
MSKSKARSKALLIAFADLIPDMDKVVNKKLLDSLNVYSGHDNDLIVIMNEDGPTIIELNS
LKSVSMLAQKLSAFSTYYHVEMQQILVNPIDFEKAYTLLKEAPAIPMFKTLADLDKFLNE
EFEKYGLNTFLDVDNLDYSLAKSRELKNDQLVAWVSEIIEKREKLALRNRFNEVTKAHYE
TVDAMYAAVRPLMKELGFPDELMLHTFSELSVFDSKGWDYAIKSKIEFLTKREEQCLDYQ
MKADKRQATVDELLAQINNAKTVKAPRSFGQLFGFSVIAMMTFMFIVNKFI
>gi|160431735|ref|YP_001551849.1| hypothetical protein MAK1.22 [Salmonella enterica subsp. enterica serovar Choleraesuis]
MSKSKARSKALLIAFADLIPDMDKVVNKKLLDSLNVYSGHDNDLIVIMNEDGPTIIELNS
LKSVSMLAQKLSAFSTYYHVEMQQILVNPIDFEKAYTLLKEAPAIPMFKTLADLDKFLNE
EFEKYGLNTFLDVDNLDYSLAKSRELKNDQLVAWVSEIIEKREKLALRNRFNEVTKAHYE
TVDAMYAAVRPLMKELGFPDELMLHTFSELSVFDSKGWDYAIKSKIEFLTKREEQCLDYQ
MKADKRQATVDELLAQINNAKTVKAPRSFGQLFGFSVIAMMTFMFIVNKFI
>gi|10957192|ref|NP_058216.1| hypothetical protein R27_p003 [Salmonella typhi]
MSKSKARSKALLIAFADLIPDMDKVVNKKLLDSLNVYSGHDNDLIVIMNEDGPTIIELNS
LKSVSMLAQKLSAFSTYYHVEMQQILVNPIDFEKAYTLLKEAPAIPMFKTLADLDKFLNE
EFEKYGLNTFLDVDNLDYSLAKSRELKNDQLVAWVSEIIEKREKLALRNRFNEVTKAHYE
TVDAMYAAVRPLMKELGFPDELMLHTFSELSVFDSKGWDYAIKSKIEFLTKREEQCLDYQ
MKADKRQATVDELLAQINNAKTVKAPRSFGQLFGFSVIAMMTFMFIVNKFI
>gi|209947641|ref|YP_002291148.1| hypothetical protein pCP8533etx_p62 [Clostridium perfringens]
MIFINFFTFIGILLSILGLFFLILGLDNYIPIVARMMFLGIFILGIFIIGLSSPLVLISV
KILILESIGLFILNIFLIFIFSRYEVKKKFIKVFLIALRVLLGLLNIYLIFFSLINLIKA
YFTVIGCV
>gi|260752050|ref|YP_003237565.1| hypothetical protein ECO111_p1-043 [Escherichia coli O111:H- str. 11128]
MSKSKARSKALLIAFADLIPDMDKVVNKKLLDSLNVYSGHDNDLIVIMNEDGPTIIELNS
LKSVSMLAQKLSAFSTYYHVEMQQILVNPIDFEKAYTLLKEAPAIPMFKTLADLDKFLNE
EFEKYGLNTFLDVDNLDYSLAKSRELKNDQLVAWVSEIIEKREKLALRNRFNEVTKAHYE
TVDAMYAAVRPLMKELGFPDELMLHTFSELSVFDSKGWDYAIKSKIEFLTKREEQCLDYQ
MKADKRQATVDELLAQINNAKTVKAPRSFGQLFGFSVIAMMTFMFIVNKFI
>gi|55376269|ref|YP_134123.1| transcription regulator [Haloarcula marismortui ATCC 43049]
MTAWHTCTALQRDLLKAIADHDHYDRAATADALQIAVETRREATLDDARVTDALAELEGD
ELVTTTDGTYALTDRGQDAITQAARSLAIVTGHDLVVTDGGTTIPSHTAAATRLDTVLQA
AEPALADDELERLAAVSTYLRNTDGFVVETHAEPAIRSHALDVIATSEDSHGASAGNVLD
TLAREYGAKRALTALLDLLVQGDCYQPEPATLRRVDTDADEPGGDR
>gi|186471187|ref|YP_001862505.1| hypothetical protein Bphy_6429 [Burkholderia phymatum STM815]
MVQAPQRTAVSGPTLVRLLARLTAADVSASSQSLSDQLSQWLGWTDAIALSTALNGKPPA
AVSGARGAGTVEQECASVRAALADAIAGDSVLSTRRRRGASHAQTAQSASAQREADYADF
RQCYLALQQTMETRIGTLRGRLRSLLAAKAPEMTRLAVVDAIMERSLGARERNLFGAVPG
LLAGHFERLRKADRDAQASGAPAEGQAQTEPATRPGAWLDGFRKDMQSVLLAELDIRFQP
VEGLLAALRIS
>gi|89885816|ref|YP_516014.1| hypothetical protein Rfer_4330 [Rhodoferax ferrireducens T118]
MDERALEIKQVRQDCAEQVALSQGRAQSERETAEAVRQDLVRAQIRVEGVPRLEAENATL
QDRLREIENAVAAARQAEAVATAKQEAESVRATECLGREKLALAHIQRLEAGLDESRLRE
RAMIDRSQQLERDLVAAQSNLALLKGPAALVSHG
>gi|94972272|ref|YP_594312.1| hypothetical protein Dgeo_2807 [Deinococcus geothermalis DSM 11300]
MTSLSDRGLKGALHDSVLAVPLRAPQSVPYAPPRPSAAGANLAARREALERELYVWHLRR
LAARRHRNPAGEAEATHRIQLVEAQLRSLARQLAEVPSRVTRPGLPYLYVITVPERGDWP
AETWHLDTHTLPAELRTRLTAYLHSGTRRLPYRVTNGRYRPQRGVPEDTRALLAALMAYA
QLQTG
>gi|221642111|ref|YP_002533198.1| hypothetical protein BCQ_PI021 [Bacillus cereus Q1]
MLFLFLFLLYLHSFCALLSLSPQFATWLLFLLPILLYLHFFCALLSLSPQFATWLLFLLP
ILLYLHFFALCFPLVLNLQHGCSFFYLLFFTCISFALCFPLVLNLQHGCSFFYLLFFTCI
SFALCFPLVLNLQHGCLFSSLFLLYLHFFCASLSLTHQLATRLQYPFPISLNLQQYNLFF
NLVILKFLSYFSYILSKLHT
>gi|75812788|ref|YP_320405.1| ferredoxin [Anabaena variabilis ATCC 29413]
MDDNQERQDFDLTESDEQLSADEKTLLDELGIVGAARRKFLEQNMAAALGTFAFHLLAKE
EVFATLAASPDAVFASTAGVENAVKVLLKINGSTQRLEVDSRTVLLDALRERLGLTGTKK
GCDQGQCGACTVIVDGRRVLSCLTLAASCEGKEVTTIEGLADADNLHPMQAAFIKHDGFQ
CGYCTPGQICSAVALLQEAKNGDVSHVTNNLRTSPQNLELSDEEIRERMSGNICRCGAYP
GIVAAIKEVHSGRETAQTRHFASDEEIAIAFNEGKADEIV
>gi|111074108|ref|YP_709237.1| hypothetical protein BAPKO_4033 [Borrelia afzelii PKo]
MNKKMRMFIICAFFALISSCKNYASSEDLKNLEQNAEGKVKGFLEAKKEELSGSLKKLGG
EVSSKVEELMQADGPQVQAEEQVAQGVSKDPELKEQGLEKKIEELKESKDSSKNTKEDRK
KELEEAKKKFEEFKRQVESATGENTDKVKKQGKIGWDALKYAKELSVNENYAVDDGTNTD
DFAKKVIDDAIKKIDEELEKLSDKKE
>gi|226809977|ref|YP_002791671.1| MerC [Enterobacter cloacae]
MGLITRIAGKTGALGSVVSAMGCAACFPAIASFGAAIGLGFLSQYEGLFIGILLPMFAGI
ALLANAIAWLNHRQWRRTALGTIGPILVLAAVFLMRAYGWQSGGLLYVGLALMVGVSVWD
FISPAHRRCGPDSCELPEQRG
>gi|288961344|ref|YP_003451683.1| NADH dehydrogenase, subunit 9 [Azospirillum sp. B510]
MSADRGIPDLNNALADALAAIPGVASVVERDGALWADAPLLEVEAMAAAMAGLGIRLGTV
TAIPHAGDAESTVIYHYIDEHRVINVKTRTRNGALASLAPFVRAASWAEREIRDLFAVEF
PGHPNPVPLIRPDGIDTATLREAMCRPATVTRKPASPLASPSAPRPVARS
>gi|18466555|ref|NP_569363.1| putative mercury transport protein MerC [Salmonella enterica subsp. enterica serovar Typhi str. CT18]
MGLITRIAGKTGALGSVVSAMGCAACFPAIASFGAAIGLGFLSQYEGLFIGILLPMFAGI
ALLANAIAWLNHRQWRRTALGTIGPILVLAAVFLMRAYGWQSGGLLYVGLALMVGVSVWD
FISPAHRRCGPDSCELPEQRG
>gi|226807667|ref|YP_002791361.1| MerC [Enterobacter cloacae]
MGLITRIAGKTGALGSVVSAMGCAACFPAIASFGAAIGLGFLSQYEGLFIGILLPMFAGI
ALLANAIAWLNHRQWRRTALGTIGPILVLAAVFLMRAYGWQSGGLLYVGLALMVGVSVWD
FISPAHRRCGPDSCELPEQRG
>gi|38347943|ref|NP_941192.1| putative mercury transport protein MerC [Serratia marcescens]
MGLITRIAGKTGALGSVVSAMGCAACFPAIASFGAAIGLGFLSQYEGLFIGILLPMFAGI
ALLANAIAWLNHRQWRRTALGTIGPILVLAAVFLMRAYGWQSGGLLYVGLALMVGVSVWD
FISPAHRRCGPDSCELPEQRG
>gi|117676281|ref|YP_863857.1| putative mercury transport protein MerC [Shewanella sp. ANA-3]
MGLITRIAGKTGALGSVVSAMGCAACFPAIASFGAAIGLGFLSQYEGLFIGILLPMFAGI
ALLANAIAWLNHRQWRRTALGTIGPILVLAAVFLMRAYGWQSGGLLYVGLALMVGVSVWD
FISPAHRRCGPDSCELPEQRG
>gi|99078485|ref|YP_611743.1| hypothetical protein TM1040_3509 [Ruegeria sp. TM1040]
MQLQSGKPILLWLIIIGYAIFAISGLSRTADVLSMPMPEKRYPALLSNEIAYVLSLAGFF
GSVVASAGVAISSFLRSRRAVAFTALFLASQLLVFLSVLEATAFGRTLLNFMFWTFFGYW
GIVISVSTCAIVYLLKQKQGNLLQ
>gi|167621818|ref|YP_001676603.1| hypothetical protein Caul_5169 [Caulobacter sp. K31]
MDGETKAKNPFGFDGLNDGLDLDAFAPKPKPVDRAKADATREVARDSGFTRRAASKPAAE
KPAAPRAAAAAPPVKPAVGDLAAASATRGKKRRVNIGELLGVQDRYPESERAQLNLLAPV
PVALRWRTLVKAAGDLPAWEVLEQAMDALDAQAARKAKA
>gi|203288642|ref|YP_002223548.1| antigen P35-like protein [Borrelia duttonii Ly]
MRKNLFILLVLGLASCNLDSKLLDNKGRPDNFLKDVVNNVQDVVNDVQGDELIKEDVVNK
VSVEKVVKGDSVIKDEKGELISALINDINSVMGLLNQDKAEVEDANQYGMKNEVFKFVLN
AVNNKTLDHDDNKEIRRLFYSSLLYNRERIKDFAEILKKVESDNTNKGAWIQDIMNAVVV
DLQFGFERVINKLEENRDKLNKLSLVDLREIKSKLEEIQLQKLNWRKAVDSLISSYKAKT
DGIDSDSKKLIEHIDKKYKDLIKVKIPGMKAVSNRIIAILGTIK
>gi|31983588|ref|NP_858261.1| IpaB, secreted by the Mxi-Spa secretion machinery, required for entry into epithelial cells [Shigella flexneri 2a str. 301]
MHNVSTTTTGFPLAKILASTELGDNTIQAANDAANKLFSLTIADLTANQNINTTNAHSTS
NILIPELKAPKSLNASSQLTLLIGNLIQILGEKSLTALTNKITAWKSQQQARQQKNLEFS
DKINTLLSETEGLTRDYEKQINKLKNADSKIKDLENKINQIQTRLSELDPESPEKKKLSR
EEIQLTIKKDAAVKDRTLIEQKTLSIHSKLTDKSMQLEKEIDSFSAFSNTASAEQLSTQQ
KSLTGLASVTQLMATFIQLVGKNNEESLKNDLALFQSLQESRKTEMERKSDEYAAEVRKA
EELNRVMGCVGKILGALLTIVSVVAAAFSGGASLALAAVGLALMVTDAIVQAATGNSFME
QALNPIMKAVIEPLIKLLSDAFTKMLEGLGVDSKKAKMIGSILGAIAGALVLVAAVVLVA
TVGKQAAAKLAENIGKIIGKTLTDLIPKFLKNFSSQLDDLITNAVARLNKFLGAAGDEVI
SKQIISTHLNQAVLLGESVNSATQAGGSVASAVFQNSASTNLADLTLSKYQVEQLSKYIS
EAIEKFGQLQEVIADLLASMSNSQANRTDVAKAILQQTTA
>gi|226807807|ref|YP_002791503.1| hypothetical protein pEC-IMP_241 [Enterobacter cloacae]
MIPIERHQRILALVEQRGAVSINELTEILGVSHMTIRRDVSKLEEQGLLVSVSGGVRAVS
RLAAEPSHLVKSTLQSEEKQAIGALAASHIAKNSCIYLDAGTTTLALARAILDRNDLQVV
TNDFEITQLLIDASQCGVIHTGGTLCRENRSCVGESAARTLRHLAIDTAFISASGWDSRG
IFTPDENKVTVKETVSQVSARSILLCDSSKYNQVATFMALPLTRFTTIITDRHLSDAAAS
HIARHACEVLRAG
>gi|226810121|ref|YP_002791816.1| hypothetical protein pEC-IMPQ_248 [Enterobacter cloacae]
MIPIERHQRILALVEQRGAVSINELTEILGVSHMTIRRDVSKLEEQGLLVSVSGGVRAVS
RLAAEPSHLVKSTLQSEEKQAIGALAASHIAKNSCIYLDAGTTTLALARAILDRNDLQVV
TNDFEITQLLIDASQCGVIHTGGTLCRENRSCVGESAARTLRHLAIDTAFISASGWDSRG
IFTPDENKVTVKETVSQVSARSILLCDSSKYNQVATFMALPLTRFTTIITDRHLSDAAAS
HIARHACEVLRAG
>gi|134047172|ref|YP_001102037.1| putative mercuric reductase [Salmonella enterica subsp. enterica serovar Newport str. SL254]
MTHLKITGMTCDSCAAHVKEALEKVPGVQSAIVSYAKGAAQLALDPGTAPDALTAAVAGL
GYKAMLADAPPTDNRTGLFDKVRGWMGAADKGSGGERPLQVAVIGSGGAAMAAALKAVEQ
GAQVTLIERGTIGGTCVNVGCVPSKIMIRAAHIAHLRRESPFDGGMPPTPPTILRERLLA
QQQARVEELRHAKYEGILDGNSAITVLHGEARFKDDQSLIVSLNEGGERVVMFDRCLVAT
GASPAMPPIPGLKESPYWTSTEALVSDTIPERLAVIGSSVVALELAQAFARLGSQVTILA
RNTLFFRDDPSIGEAVTAAFRAEGIKVLEHTQASQVAHVNGEFVLTTGHGEVRADKLLVA
TGRTPNTRSLALDAAGVTVNAQGAIVIDKGMRTSTPHIYAAGDCTDQPQFVYVAAAAGTR
AAINMTGGDAAINLTAMPAVVFTDPQVATVGYSEAEAHHDGIETDSRTLTLDNVPRALAN
FDTRGFIKLVIEEGSGRLIGVQVVAPEAGELIQTAVLAIRNRMTVQELADQLFPYLTMVE
GLKLAAQTFTKDVKQLSCCAG
>gi|237810246|ref|YP_002894685.1| putative mercuric reductase [Salmonella enterica]
MTHLKITGMTCDSCAAHVKEALEKVPGVQSAIVSYAKGAAQLALDPGTAPDALTAAVAGL
GYKAMLADAPPTDNRTGLFDKVRGWMGAADKGSGGERPLQVAVIGSGGAAMAAALKAVEQ
GAQVTLIERGTIGGTCVNVGCVPSKIMIRAAHIAHLRRESPFDGGMPPTPPTILRERLLA
QQQARVEELRHAKYEGILDGNSAITVLHGEARFKDDQSLIVSLNEGGERVVMFDRCLVAT
GASPAMPPIPGLKESPYWTSTEALVSDTIPERLAVIGSSVVALELAQAFARLGSQVTILA
RNTLFFRDDPSIGEAVTAAFRAEGIKVLEHTQASQVAHVNGEFVLTTGHGEVRADKLLVA
TGRTPNTRSLALDAAGVTVNAQGAIVIDKGMRTSTPHIYAAGDCTDQPQFVYVAAAAGTR
AAINMTGGDAAINLTAMPAVVFTDPQVATVGYSEAEAHHDGIETDSRTLTLDNVPRALAN
FDTRGFIKLVIEEGSGRLIGVQVVAPEAGELIQTAVLAIRNRMTVQELADQLFPYLTMVE
GLKLAAQTFTKDVKQLSCCAG
>gi|237640331|ref|YP_002891186.1| putative mercuric reductase [Escherichia coli]
MTHLKITGMTCDSCAAHVKEALEKVPGVQSAIVSYAKGAAQLALDPGTAPDALTAAVAGL
GYKAMLADAPPTDNRTGLFDKVRGWMGAADKGSGGERPLQVAVIGSGGAAMAAALKAVEQ
GAQVTLIERGTIGGTCVNVGCVPSKIMIRAAHIAHLRRESPFDGGMPPTPPTILRERLLA
QQQARVEELRHAKYEGILDGNSAITVLHGEARFKDDQSLIVSLNEGGERVVMFDRCLVAT
GASPAMPPIPGLKESPYWTSTEALVSDTIPERLAVIGSSVVALELAQAFARLGSQVTILA
RNTLFFRDDPSIGEAVTAAFRAEGIKVLEHTQASQVAHVNGEFVLTTGHGEVRADKLLVA
TGRTPNTRSLALDAAGVTVNAQGAIVIDKGMRTSTPHIYAAGDCTDQPQFVYVAAAAGTR
AAINMTGGDAAINLTAMPAVVFTDPQVATVGYSEAEAHHDGIETDSRTLTLDNVPRALAN
FDTRGFIKLVIEEGSGRLIGVQVVAPEAGELIQTAVLAIRNRMTVQELADQLFPYLTMVE
GLKLAAQTFTKDVKQLSCCAG
>gi|237810066|ref|YP_002894506.1| putative mercuric reductase [Escherichia coli]
MTHLKITGMTCDSCAAHVKEALEKVPGVQSAIVSYAKGAAQLALDPGTAPDALTAAVAGL
GYKAMLADAPPTDNRTGLFDKVRGWMGAADKGSGGERPLQVAVIGSGGAAMAAALKAVEQ
GAQVTLIERGTIGGTCVNVGCVPSKIMIRAAHIAHLRRESPFDGGMPPTPPTILRERLLA
QQQARVEELRHAKYEGILDGNSAITVLHGEARFKDDQSLIVSLNEGGERVVMFDRCLVAT
GASPAMPPIPGLKESPYWTSTEALVSDTIPERLAVIGSSVVALELAQAFARLGSQVTILA
RNTLFFRDDPSIGEAVTAAFRAEGIKVLEHTQASQVAHVNGEFVLTTGHGEVRADKLLVA
TGRTPNTRSLALDAAGVTVNAQGAIVIDKGMRTSTPHIYAAGDCTDQPQFVYVAAAAGTR
AAINMTGGDAAINLTAMPAVVFTDPQVATVGYSEAEAHHDGIETDSRTLTLDNVPRALAN
FDTRGFIKLVIEEGSGRLIGVQVVAPEAGELIQTAVLAIRNRMTVQELADQLFPYLTMVE
GLKLAAQTFTKDVKQLSCCAG
>gi|121582735|ref|YP_973177.1| FAD-dependent pyridine nucleotide-disulphide oxidoreductase [Polaromonas naphthalenivorans CJ2]
MIESIVIIGAGLTGAMAARALRAQGYAGRLHLIGDESQQAYDRTTLSKQVLTGEQAEPPA
IMDASWYASANVEVQLGRRVSGLDVASRQVRFESGAPLAYDRLLLATGARARRVAIPGCD
LAGIHILRDRADSLALRQALQPGQSLVIVGGGLIGCEVATTARKAGVTVTLLEAGDELLL
RVLGRRTGAWCRAELERLGVQIERNAQASRFEGEGHVRAVICADGRRVAADGVLVSIGAD
PADELARAAGIACARGVLVDATGASSCPDVFAAGDVAAWPLRGGGQRSLETYLNSQAQAD
TAAAAMLGKPVPTLQVPTSWTEIAGHRIQMIGDAEGPGEIVPRGDAQNGQPLVLFRLLDG
RVEAATAINAAKEFSVATRLVGARVPVSAGQLQDAGLNLRDLLKAKPQ
>gi|190576859|ref|YP_001966191.1| hypothetical protein pK245.entp23 [Klebsiella pneumoniae]
MAAEKHRRPSPLQRRVLIVLAALGAKRPGPVATRDIERVLEQGGDAPVYGPNLRASCRRM
EAAGWLRTLRAPNLQLAVELTDAGRALAAPLLADEQARVLAEQRATTVRVLPLIPPGQAD
EAHDRPVELDGIWHLACRGDYVIRLDGTTCLQLWNTAGQVTRMTGDPLQVAQWLQACHGA
GIAVRMQINESTTPEAGTLIGTEPEDLTGTWYRQLDVALQAQGITGLTEDIRLAVVSPEE
ALRSLPAPARLLHVLRESPEAFPLTAAGYEEDSGAALDTLLARAGFTSGQAQELRLHRIR
WAQMSQEDADRRELNSLLDELERRQLYCNREQLTEIVFSPVRKPGERWTDRLQWLLMTDG
FGFRSPLSRDAGSRALTILAGYTGQEVADHLATVIVWNDDSAGMPS
>gi|222102831|ref|YP_002539870.1| hypothetical protein Avi_7558 [Agrobacterium vitis S4]
MRFLLRLIGFILLLTALSCSEEKKEDVSSNFSPEGRAIMEKENLSDEQISNLKLVEIDYS
KAPSEMRAIAYKIFLRQSLTQPDLKALGENINKSFPERKPNGLYRYGRTLLVTAVENQNL
DAVNALLEAGADPYVSTDPNNESEQIRSWNFLYLAMKQEGQKLPDSDYFDKTYANQLLQL
YLKHGGDPNYRWPDGQSLLEFTVGDNFEGFKILLQAGADPWKRGEQDTPLAVQCVTLMRK
PSCIQYLAENGYYDKTPENYMYDMIDAATNELEAGARTDPEEVGQSYSEYGRYADAVKLL
LQRSHYPLGEGSTLYRLLYVESGTYRKKLQEKRDGN
>gi|17548337|ref|NP_521677.1| putative lipoprotein [Ralstonia solanacearum GMI1000]
MQKIHRATLISATVAGLLILGGCASTGSGDSGGTLGGSGASGNATTGSTGSGSDGTTTGS
TGSGSGSTTTGSTGSGSGSTTAGSTGTGANGTGTLSTASTTTPTGAIAGKSGGVLTASGG
AVSDMGSTVGSANLPLVPGASQSALGNVVTNAGSVLTAAGTGVDSGLGSIGTNPNPIGTT
VASSGNIVTATGNTVTATGGLVSSLGTGPLQPLSPVTSPVGGLVSQVGQAVSSAGGTLGT
ALSTGPVQQLTQQTSSAIVPLTSQVTSATQSLGATTGLGTPTANLLQTVGGAVANVGTSL
TNTNTPLVSGVGNVVTATGHTVAALGGTVSGPAASSGSPLAPVTSILGGTSGSSPLASVT
TIAGGGLSVPTTGTPSAGVGTAAAVTAPVTTVATGAGASLTSTSGSTALSPVTSVVGSVL
GGTLLHR
>gi|284167297|ref|YP_003405575.1| Na+/H+ antiporter NhaC-like protein [Haloterrigena turkmenica DSM 5511]
MAAGTFGIWSVLPLLVAIVLALLTRKAALALFIGVWAGGAIYHYQDSTALLTTYLEDLGI
PAAEALSQILGIFVAGIWGLVQSTTWVVESVGNSVFNMQIVVFCFLLGSAVAMIWRLGGT
HAVTTWATNHVDTKRKAGLAAWAIGLLMFFDDYANSAIVGTTMKDISDNLRMSREKLAYI
VDSTAAPVSTLTLSSWAAFQLSMIDAGYQATDLSASETPSSFVIFLQSIPFNMYAILAIA
MVAIIVVSQRDYGEMLTAEHRAAATGEVTGEDAQPMQDVKEELGEPNLKNPRLRIFFVPV
LVLVAVMVAGVLWSGYSPGAGYYEIIINADYASSLVVSAVAMVATTFYYAYRLGLQSVSE
SVDTTIEGFEIMMHAVAILVFAWSIGEVVSALGTGDYVAGYANAFLTPEILIVIVMIVSA
FMAFTGDSWAAMGALTPIAVPIAWNLTGNHTMVAVAVGAVFSGAIFGDHTSPISPSTVLS
ATFTGADLIDHVRTQIYYAVPVMMVSVLLMLIWGYGNPIWGRSIWVAVALLPLGVLMLVG
VVYGLSQIDADRKDIDLATIRDVDQSSTSETPLHLDQDHPLSDGKQVDNTPDTD
>gi|260751873|ref|YP_003237787.1| ParB-like nuclease [Escherichia coli O111:H- str. 11128]
MPVTKCEPETTRKASRKSVKTQETALSALLAQTEEVSVPLDSLIKSPLNVRTVPYSAESV
SELADSIKGVGLLQNLVVHALPGDRYGVAAGGRRLAALNMLAERDIIQADWPVRVKVIPQ
ELATAASMTENGHRRDMHPAEQIAGFRAMAQEGKTPAQIGDLLGYSPRHVQRMLKLADLA
PVILDALAEDRITTEHCQALALENDTARQVQVFEVACQSGWGGKPEVQTIRRLVTESEVA
VAGNSKFRFVGADAFSPDELRTDLFSDDGDGYVDRVALDAALLEKLQAVAEFLREAEGWG
WCAGRMEPVGECREDARAYRNLPEPEAVLTEAEEEHLNELMARYDALENQCEESDLLAAE
MKLIDCMAKVRAWTPEMRAGSGVVVSWRYGNVCIQRGVQLRSEDDVADDADRTEQGLESA
SVEEISLPLLTKLTSERTLAVQAALMQQPDKSLALLAWTLCLNVFDSKAHSSPARIRLAC
EHYALTSDAPSGKEGAAFMALMAEHSRFAALLPEGWERDMTTFLSLSQEVLLSLLSFCTA
CSLNGVQTRECCHTSRSPLDTLETAIGFHMRDWWQPTKANFFGHLKKPQIIAALNEAGLS
GAARDAEKMKKGDAAEHAEFHMKDNRWVPGWMCAPRPQTDTTERTDNLADAA
>gi|284167113|ref|YP_003405391.1| electron transfer flavoprotein subunit alpha [Haloterrigena turkmenica DSM 5511]
MTGPIWAVPGSSDDPTVAEANRLADRLEAEGATEERPRVVGIAFDGLVETDAPAIGRADE
VVRLVREGGAFRSGSAGVDARADALRSLSRAAGNGDGDASGDGEQSDVSTGGRERPTAVL
FPSTPDGDELAAVTARRLRGGCVTDCLLRVREGELRAGRTAYEGRAYAEISFERGPPVVS
LNADVLESPPDSGPDEAPPERTHRVDLEGDEAIRRVDTLEVPERDLTRAPRIVAGGYGLG
GPEGFDAIEKLADSLGASVGASRPPADEGWVPYDRQIGVTGKEIDVDLYVPCAISGDSYH
MRSVNADHLVPINVDPDAPIFNVADLGIVGDVFEYGPVIAEAIRAASDDAGTDTDVAGPE
EVTR
>gi|17549375|ref|NP_522715.1| hypothetical protein RS05433 [Ralstonia solanacearum GMI1000]
MLASILSHTPTWVRVVFAGLVVLGFRQARPRMVSRRRLIVLPLAVAGSSLYGVALASGYS
RLALAAWLLAMAVAFLLMRLAPPRGIPAGAGDSVRVPGSWVPMAVIVGLFVSRYAYRVML
AIHPEVQHAAGFMALFSFVFGLLGGLLLARSILLAARAPRPMAA
>gi|190410719|ref|YP_001966058.1| putative membrane-bound metal-dependent hydrolase [Thermus sp. 4C]
MTAGTHLAGAALTASLLRGFGVEVGLLEGLALAWGAVMPDIDTTTSGPGKFVRPLSSFLE
RRFGHRTLTHSIPVLLALALLLYPLWRVAPGAYWAFLAGYLSHLLLDTLNVNGVPLLWPW
RVQFFFFPSREWRIRYASPQEATLALFLALSGFALWPLSGQGFASAFRHLVGTPEVAVLD
YLDWRDRWEVWAEVRGFNRETQEPVEGRFLVVEALGREGVLVEDELGRTLAVSRDGQVVA
YRVRMVRGRPQVLREWRLDLSGRLLADLLQALPRSARRVWITGEARPATAPPPLVPPVGT
HPRVEASESPPRLRFHAARPEDLAPLSGLYLQAGSAVVRAAFAPGEEASLELPALPALPT
LHPLVFSLPSLSGLLVKPGDRVEEGEPIARRVDEAPLRDLEDQAQAKAEEAARLEGELSR
AEERCRAERKALRGELSRLRDEVGRLRYLVAQGAEAPLRLAEGEARLEEAEARLTRLALD
CAGEKARLEEAIREARLAQARLLRRKERAAEAQLVRSPVSGRVVEVKVRDLRPGEMVVEV
VVAQ
>gi|170745122|ref|YP_001766579.1| Rieske (2Fe-2S) domain-containing protein [Methylobacterium radiotolerans JCM 2831]
MAEAVPPGWIRLGPTDLLGERDLLPVTAGGRQLLLVRAGARIVAAERACPHEGADLALGR
CVAGRLLCPRHQASFDLRDGAVSPGWSFRALRLFAIEAAPDGLWLRTGSDLLAPNTARSG
CTRRAGTGDRSEAGPDGRATASGRQIGI
>gi|11497268|ref|NP_051335.1| hypothetical protein BB_O02 [Borrelia burgdorferi B31]
MTEKEEKEDLQAQDKEEQQIKADTKVISAQEFEEYMRFKEQANSKSKETSRDLSINERIT
KELAEVEERERIEKQLLLEAERINEIDTLAKAHLSNHFNKEVLLAKGYTLKDIMQAQRRE
LVRKFVPIEQIKAIAKVSDISHIDGEILEQLVSLAKVNIKLRKNASSSSSSVDSIKGNIA
IKSEERASLLDSNFVPINFTEFVQAISNTYKQRRIQFYENLKRHKRTSIA
>gi|222481335|ref|YP_002567571.1| hypothetical protein Hlac_3464 [Halorubrum lacusprofundi ATCC 49239]
MLVDYLVRGAKAGVVAGLAFGLFVAVVANPLVGVAETFEHDGHTAGNGDHHDAAGATSAV
TTGAVSVAGGVLWGLLLGVVAFGAGFYLLEPALPGPPGARSYVLAAGGFVTVSGAPWLVL
PPSAPGIEATLATPTRLAIYATMMVVGALACTLAVVAYRRGRDARGRRGGGLAAAVPLLA
LASVGVLAPVPAGESAIPDALATSIVGVVAFGQVLLWTTLAATNTYLDATGDRSNGPSVE
DDTPDPRVTAD
>gi|209418095|ref|YP_002274124.1| hypothetical protein MULP_086 [Mycobacterium liflandii 128FXT]
MASMTATQQHIEDLDEHSWAALTKRSAEAAVAAADQAGLKAPAPLVSAAAMTELELVEHR
SRYGPGRKRLSPAMALAEADHLRAQAERNANQAHQARQNAEADAAIARAEAEQSAADAEQ
AHEQVRAVQTESARKDRQRVAERAAAQQELVEARAELGRIQADSQAEAAEASEKLRAAQS
RIEQLAAERTADRAAAQEALENERNDRERDRASWEAEAAEAAEKLSAAEERTRQRTAERA
ADRAAGQKALEEQRGELERVSAEAAAEVAAARGQAEGQIAVAHETANTEVARAHAELEQA
RTEAAGQAVSSELLALPMPPAALRPHTGTIEDALAAVRELSFVLEGLAGAAVADESLVDV
GMLGALVSTVQSQAGDLSQQLRDLPSRCANQGAQEVAGGYARAAATAYGVVLQRITTANE
QLRQRGEGGDVEVVSLVAPMLADHPWRAR
>gi|256821226|ref|YP_003142425.1| hypothetical protein Apre_1851 [Anaerococcus prevotii DSM 20548]
MKKLDLNLITHLILQVILFIPIIPFFKYHQQIDIGIFIIILLGIVNFISYIITVLNYKNS
FILKHSILIIAFIIFICMEDSILIKLQIGKHIELLIYSLLLLENLDLIFSIKKITYIRIL
TIITTVISALTVNYNYYFSNLLYNYIVIMLFMSPCITCLLDKNIQKYHINEIIFLQVCFV
SSFLIFIKFNSIEGVSVSEYLLLSLISMELVLLYRIISTDIKKRILLFSNAMKKMFFSYF
LLFVMLLLIGIPIELAILLYLYYFIFISELLCYRKYKKYQRITFDEIIDKYYYDENRNME
LERLNILRIQTFLHDDILQIIIAIRRWIEDNLSGSGKKYIIQNLDKLNDLIRHEIDSFNP
KLKDYKSLYDAYNRLIKDLEDMYLSSEIFIEFECDKSIELPAPYDELIYKCMNELLINAF
KHSKGYNTNIVLKVEKSIAYLTITNVGDYIDDEDKIKDGNIGLNILRFNLKDYNGNFEYN
IFKNNEEFEESYVQFKINIPLDRSVINENFVNRRS
>gi|284172700|ref|YP_003406082.1| hypothetical protein Htur_4623 [Haloterrigena turkmenica DSM 5511]
MSEDNTDDNSNLNRRKVLQSFGAASIATFGIGTASASRGLRRTADSNNPELLAESELKSE
YEYAMNAAEAQELRNTLHEKGFSADLENSVAIKVNVDELQRTIEEFDTISEAEQFNDLNP
VSLFVPFRTESNTEIALLNVLVTDDPEGNQDRIGASGWAFEINPTINEDEGTVTSQVDVL
ATSPETDGTFAAQSQSTSSAGTVTIDQFTDETDLGELTANEPASDRVTSQDVNIDVDIPD
VIGATFCMAVLSKICDKYGDRVAHSQCLNICFKTGAPHVIVGCSAFCVAAVEVIQAYGCK
PSAKWLCGALGLSA
>gi|224022844|ref|YP_002606277.1| hypothetical protein BBU64B_V0002 [Borrelia burgdorferi 64b]
MTEKEEKEDLQAQDKEEQQSKADTKVISAQEFEEYMRFKEQANSKSKETSRDLSINERIT
KELAEVEERERIEKQLLLEAERINEIDTLAKAHLSNHFNKEVLLAKGYTLKDIMQAQRRE
LVRKFVPIEQIKAIAKASDISHIDGEILEQLVSLAKVNIKLRKNASSNSSSVDSIKGNII
AKSEDRASLLDSNFVPINFTEFVQAISNTYKQRRIQFYENLKRHKRTSIA
>gi|83582752|ref|YP_425058.1| resolvase-like protein [Rhodospirillum rubrum ATCC 11170]
MLLGYMRVSKADGSQLLDLQRDALLGAGLDPRHLYEDLGSGRRDDRPGLVTCLKALRSGE
TLVVWKLDRLGRDLRHLINTVHDLTGRGVGLSVLTGHGGAIDTTTASGKLVFGIFAALAE
FERELIAERTRAC
>gi|240141908|ref|YP_002966416.1| RNA polymerase, sigma-24 subunit, ECF subfamily [Methylobacterium extorquens AM1]
MAEGTSRTAPSRSREGRIPEGARQHLGSELRSYYASMLAEVQPSTLLELIARLDGAPYAR
EAADFRDRLLASLPGLRAFALSLAVNHAVADDLVQETLLKAWKNQDRFEPGSNLQAWLCT
ILRNQFYTDIRKRKREVEDADGTMAGQMVASAAQEANSELQQVKQHLAKLPAAMREALLL
VGAQGLTYEDAAELIGCQVGTVKSRVSRARALLARSLGMDTRSTAL
>gi|90962758|ref|YP_536673.1| lead, cadmium, zinc and mercury transporting ATPase [Lactobacillus salivarius UCC118]
MQRYILSKKNVITVISGLLIALGFFSHFVLENVGLSEWSLIIASVFGITPIAIQAFQAMK
VKVISIDVLVSIAAIGALFIQDYEESAIVTFLFLFGHYLEQRTLNQTRSAIKELTEMAPE
SALKQMNNGKFEEVEVDDVDEGDILLVKTGAKVPVDGTVLTGEGHINEASITGEAVPVNK
LPDAEVFAGTILENGTIQIRADRVGEDTTFGKIIELVEEAQDSKSEAERFIDRFSKYYTP
AVLVLAIVVWAFSQNIELAITILVLGCPGALVIGVPVSNVAGIGNGARNGVLLKGSEVIQ
DFSNVDTIVFDKTGTLTVGNPTVAATELYEKDSAETLGYLASVERESDHPLAKAVLNQIG
ETNFYPVEGTEVVKGGGIVSSVAGHRVAVGNVALMEKENVTLSKKVQKDVKRFEQQGNSL
VLTAVDGELKVLMGIRDQVRPGVKANLQELKDLGVKNLVVLSGDNQGTVDVVAGELGLTE
AHGHMLPEDKAAYIGKLQQRGQIVAFVGDGVNDSPSLALADIGIAMGSGTDVAIETSDVV
LMNSNFSNLPHALGLVKATVNNMKQNIVISIGVVLVLLTSVFFSEWMNMSIGMLVHEGSI
LVVIFNGMRLTKYKLKGRKEQKEVSTPAEKVKIS
>gi|17549512|ref|NP_522852.1| putative transmembrane protein [Ralstonia solanacearum GMI1000]
MTRTDMAPAMAEGGMPPVGEHLLLDLYGVSPALLRDAALLESTLREAADALGATVLHAHL
HRFGAPGANAPAEAGGGVTGVLLLAESHLSIHTWPEHGFAAIDAFMCGTGATLAARAIFE
RALAPSRVDVRVTLRGGLPG
>gi|222481349|ref|YP_002567585.1| precorrin-6Y C5,15-methyltransferase (decarboxylating), CbiT subunit [Halorubrum lacusprofundi ATCC 49239]
MSNVSLPHDAKAGPTKSEVRAVLQGKLDLAPDDHFVEVGSCTGAVTIDAARRAGRVTALE
RKPERLAVTRKNLAANDTSADVTLRETEAPAGLPEDADALFLGGSRNYEAILDHVGAHDV
DRVVMNVSRLEVAGAATEAFRERDLLDEVVQFQVSHGYELAGATSFDSQNPVYMLVGGTE
ATANDLHVDDDVATDGGRANASRLDAGGDDR
>gi|229269515|ref|YP_001338678.2| putative mercury transport protein MerC [Klebsiella pneumoniae subsp. pneumoniae MGH 78578]
MGLMTRIADKTGALGSVVSAMGCAACFPALASFGAAIGLGFLSQYEGLFISRLLPLFAAL
AFLANALGWFSHRQWLRSLLGMIGPAIVFAATVWLLGNWWTANLMYVGLALMIGVSIWDF
VSPAHRRCGPDGCELPAKRL
>gi|260752119|ref|YP_003237634.1| mercury transport protein MerC [Escherichia coli O111:H- str. 11128]
MGLMTRIADKTGALGSVVSAMGCAACFPALASFGAAIGLGFLSQYEGLFISRLLPLFAAL
AFLANALGWFSHRQWLRSLLGMIGPAIVFAATVWLLGNWWTANLMYVGLALMIGVSIWDF
VSPAHRRCGPDGCELPAKRL
>gi|133756444|ref|YP_001096400.1| putative mercury transport protein MerC [Escherichia coli]
MGLMTRIADKTGALGSVVSAMGCAACFPALASFGAAIGLGFLSQYEGLFISRLLPLFAAL
AFLANALGWFSHRQWLRSLLGMIGPAIVFAATVWLLGNWWTANLMYVGLALMIGVSIWDF
VSPAHRRCGPDGCELPAKRL
>gi|228861740|ref|YP_001688207.2| putative mercury transport protein MerC [Escherichia coli]
MGLMTRIADKTGALGSVVSAMGCAACFPALASFGAAIGLGFLSQYEGLFISRLLPLFAAL
AFLANALGWFSHRQWLRSLLGMIGPAIVFAATVWLLGNWWTANLMYVGLALMIGVSIWDF
VSPAHRRCGPDGCELPAKRL
>gi|18466614|ref|NP_569422.1| putative mercury transport protein MerC [Salmonella enterica subsp. enterica serovar Typhi str. CT18]
MGLMTRIADKTGALGSVVSAMGCAACFPALASFGAAIGLGFLSQYEGLFISRLLPLFAAL
AFLANALGWFSHRQWLRSLLGMIGPAIVFAATVWLLGNWWTANLMYVGLALMIGVSIWDF
VSPAHRRCGPDGCELPAKRL
>gi|228861742|ref|YP_001096339.2| putative mercury transport protein MerC [Escherichia coli]
MGLMTRIADKTGALGSVVSAMGCAACFPALASFGAAIGLGFLSQYEGLFISRLLPLFAAL
AFLANALGWFSHRQWLRSLLGMIGPAIVFAATVWLLGNWWTANLMYVGLALMIGVSIWDF
VSPAHRRCGPDGCELPAKRL
>gi|58383318|ref|YP_194891.1| putative mercury transport protein MerC [Salmonella enterica subsp. enterica serovar Typhimurium]
MGLMTRIADKTGALGSVVSAMGCAACFPALASFGAAIGLGFLSQYEGLFISRLLPLFAAL
AFLANALGWFSHRQWLRSLLGMIGPAIVFAATVWLLGNWWTANLMYVGLALMIGVSIWDF
VSPAHRRCGPDGCELPAKRL
>gi|240142561|ref|YP_002967074.1| hypothetical protein MexAM1_META2p0919 [Methylobacterium extorquens AM1]
MNEQTSNPNATNKEINEQAAVSSLPVSPEAKPEVVTEVQPEVQKETDSQAADKRRQVLDE
AVSALALTKSALAALDGKDAARALAMLAEVTGKLELIVAREPTLALAPVDVRTIVHDLFA
NTETIEAMTDEALDALKHGEVQQARHVLALLASEIVIAVTNIPLASYPAAVKSVVPLIDQ
GKIEEAKAALQAALSTLVETRSVHPLPALRARLLLKRAETLVEDSQRSEASNERLETFLN
EARQQLEMAELLGYGKKKDFEPLYAELRKVKQKTAGGGGGKGWLDEIKAKLSKLF
>gi|134044923|ref|YP_001102224.1| putative mercury transport protein MerC [Yersinia pestis biovar Orientalis str. IP275]
MGLMTRIADKTGALGSVVSAMGCAACFPALASFGAAIGLGFLSQYEGLFISRLLPLFAAL
AFLANALGWFSHRQWLRSLLGMIGPAIVFAATVWLLGNWWTANLMYVGLALMIGVSIWDF
VSPAHRRCGPDGCELPAKRL
>gi|117676265|ref|YP_863841.1| alkylhydroperoxidase [Shewanella sp. ANA-3]
MSRLNTPTTIDAAPTATHTSLKAVEKQLGRVPNMFRVVANSPAALTGYLQLSAASAQGGL
GTATLERIALAVAEINGCDYCLAGHSFLGRKVAKLDDAELTANRSGASNDPKADAAVRFA
AAVVRQRGQVSNDQVQAVLNAGYSDAHVVDILLAVALNTFTNYVNEVTQTEVDFPAVQPL
GIDV
>gi|91791083|ref|YP_552033.1| acyl-CoA dehydrogenase-like [Polaromonas sp. JS666]
MTTTHDSERAEQLTLLRESALSFAAKASPLHRARALRQQTPGFDRQFWAALAEQGWTGLL
VSEKMGGYEQGFAEMAEVVAALATQVAPEPVVPVLVFAGRLLAHAVPSDLATRLLTEMAE
GRTLPAVAWQEDITGAKDRTDQAATRLERQADALLLNGSKRHVRPGAGADGYIVSATGPG
GLALVWVPADTADLTVTSQPLADGSYAAQLDFNNVRLPASHLLAEGPNAVAALTRAYDET
LVSTSVELLALVRGMLSMTQDYLRTRVQFGKPIGTFQSLQHRAVDLLLQQELTASIVTQA
LALLDSPDSDASARSAMASRVKSRASDAGLQVAREAVQLHGAIGVTDEYDLGLYLQRALV
LAAWLGNGSQQRRRYADLTQNATEQEHA
>gi|75812759|ref|YP_320376.1| abortive infection protein [Anabaena variabilis ATCC 29413]
MPRVSSNHLRESGKPPSASSARSSKTSRPGWPEIIVGLVVYLIVGFGGISLFKQLSLDPV
VYGLILTAWTGVATLIAFAVAARLRIRSLSAFGVRRTSGRWLLIGVGVGLVAFVLKSLAI
LAWVQITGDTNNVQDVYGDGARGGLLSLVLSTVFIAVFSPLGEELLYRGIVTNALLRYGP
FVGVVGSTVIFALMHGINNIFPAAVVAGLATAEVFRRSGSIWPGLVVHFVFNLPSFLLMV
LFTSTG
>gi|85060474|ref|YP_456174.1| cytosine transporter protein [Sodalis glossinidius str. 'morsitans']
MTRSSKNDYAFDRVPLSARVDLFSITLIRIGGVTALAQFMVGATLGHSMSFYHAIFATLL
GSLILEFVSLGLGIAGVREGLTTSLLARWCGFGRIGSVLIGGLITISLLGWFGIQNSILA
EGISYAFNSKMPFTLSAILSGLILTLLVAFGFRALEWTAKITVPIFFIIVVLILINVLQG
NDFEQLILDLPKGNVITLGAGATVVAGGHILGALITPDMSRYCKNEKHVFWMITASIIVS
EFVINGVAILVAHALNTSDVVTIMTQSAGWIGLLSVILSAIKINDLNLYSSSIGCANAIE
GITNKKPSYIYLTMVLGVVGTVLSSMGILARFVDFLTFLGVLFPPIAGVMLVDYYVLRTS
RTLLRETQREGGLPGKSSTPLIGWLAVISCFCGTLIGLIIEAGIPSLNSLIAASFIYFGL
SLILKNKY
>gi|186474359|ref|YP_001863330.1| hypothetical protein Bphy_7293 [Burkholderia phymatum STM815]
MRLLTGRLFGATAYDNLLRNIGPQAGVARRPSSATIQQAVARAHALAPGAPPRDITGGAA
AAQPVGMPAFAVDAMRQTLAPVVRDALAPLHAMLAAGSGHGAAGTPDADTRGRETELVLT
RAALEDAHARIRRLEAELGEVRRELGAAQAARDLAGEHVNAMLAELREAIVASGHDGASL
ARAADQLAGTERFLKAQNDAVRLQDVGGGRRAALAEPAAAPADRSPAAR
>gi|49145931|ref|YP_025614.1| hypothetical protein pAL202_11 [Helicobacter pylori]
MQNEYLNKLQNVLIKEVENLQNEKESLLQAKNSKIASLENDRNELLIKLEKVIAEFQKLS
NDYLKLETETLNLKESYKTLLQTHNTLLKKFQSLETTERAELKQVIQTLEQKEITLKNDL
QTMCEQILQQELQSVQIKEQETSQAQYKELKTQLEILETTLKQELEQSYTTFMQEHEMQL
MQLKTSTETQKNELETSFKEQMNDFQNEWNKKQENFIQKQYSWIERLENTIKK
>gi|21492906|ref|NP_659981.1| nodulation protein [Rhizobium etli CFN 42]
MSSGFARHDRIIPAENFGQIREAAQILAAARQDAAQSQATLAAASEQAAQYGYRDGFEQG
VRDAAARLAASLGKAEQEIANLDSWVEAVVLKSVGLILGSMEADERTRRLVRHAISQTAE
AQEIALHVAPEDAAMIAQAIADIDHRITIETDPLMSAGEIVLETSAGRSQIGLKDQLATV
IEALVHG
>gi|209542165|ref|YP_002278346.1| hypothetical protein Gdia_3559 [Gluconacetobacter diazotrophicus PAl 5]
MRISGISSILDNATAQSSSGATTQKSGILQSSSLDFSNISASNLQDVNAELYNQGKISLR
QSGDLSLLDGWALKGVNNGQLRQSSTGTLNAYSLLDTMINYQETNGIGDVKDTVASLKAL
RSTLEEYDTNNQNKTAITA
>gi|168998827|ref|YP_001688095.1| hypothetical protein pK2044_01345 [Klebsiella pneumoniae NTUH-K2044]
MTSLESAEMPQKTLSCWPLAFSAGLLGVGQNGLLVAIPVLVIQTNLSLSIWAALLMLGSM
LFLPSSPWWGKQIARIGSKPVVLWALGGYGASFTLLGLGSMLMATGAVTTAVGLGILIIA
RIAYGLTVSAMVPACQVWALQRAGEGNSMVALATISSGLSCGRLFGPLCAAAMLAIHPLA
PMGLLMAAPLLALVMLLRLPGTSPRPTAERKSASLRLDCLPYLLCALLLAAAVSMMQLGL
SPALTRQFATDTAAISHHVAWLLGLAAVAALIAQFGVLRPQRLTPMALLLSAGALMICGL
AIMFAEQLWLFYLGCAVLSFGAALATPAYQLLLNDKLTDGTGAGWIATSHTLGYGLCALL
VPLVSKSGAAAAALIIAAFFVAVLFTIISIFIWFNLKFSTADRAVNG
>gi|38639600|ref|NP_943369.1| ShiF [Klebsiella pneumoniae]
MTSLESAEMPQKTLSCWPLAFSAGLLGVGQNGLLVAIPVLVIQTNLSLSIWAALLMLGSM
LFLPSSPWWGKQIARIGSKPVVLWALGGYGASFTLLGLGSMLMATGAVTTAVGLGILIIA
RIAYGLTVSAMVPACQVWALQRAGEGNSMVALATISSGLSCGRLFGPLCAAAMLAIHPLA
PMGLLMAAPLLALVMLLRLPGTSPRPTAERKSASLRLDCLPYLLCALLLAAAVSMMQLGL
SPALTRQFATDTAAISHHVAWLLGLAAVAALIAQFGVLRPQRLTPMALLLSAGALMICGL
AIMFAEQLWLFYLGCAVLSFGAALATPAYQLLLNDKLTDGTGAGWIATSHTLGYGLCALL
VPLVSKSGAAAAALIIAAFFVAVLFTIISIFIWFNLKFSTADRAVNG
>gi|111027058|ref|YP_709036.1| hypothetical protein RHA1_ro11231 [Rhodococcus jostii RHA1]
MTLTGRLLPHRRRKDPAVDVGLQAERTAMAWQRTALGVGGVSALLLHLAAGRFPAAVAGL
AGLSASLLLLLLSEQRYVRLVKKVAAGEPPPAPGLVRLLAAGVVILAVSALALLLLTDA
>gi|119952284|ref|YP_950076.1| hypothetical protein AAur_pTC10204 [Arthrobacter aurescens TC1]
MAKVAATCDLLPMPSTSLAWLAARHHQTFTQGWTMPPRILLLTCLAMLAFAGNSLLCRLA
LRETDIDAASFTAIRLLAGALTLWLLLRLRQARQPVAGNWPGALALFTYAATFSFAYLQL
DTGIGALLLFGSVQLSMLLWGLLRGERLGLGASLGTALATAGLLALLLPGASAPPLLAAL
LMLLAGIAWGAYSLFGRGQGDALAVTAGNFLRAAPLALLLALVLLPHLDWDEPGLFYAVL
SGALTSGVGYAIWYSALPGLRASQAATVQLSVPILAALGGSLLLSEALSLRLTLSAVAVL
GGIALVLGSRQRAGS
>gi|32455847|ref|NP_862499.1| hypothetical protein pADP-1_p062 [Pseudomonas sp. ADP]
MAKVAATCDLLPMPSTSLAWLAARHHQTFTQGWTMPPRILLLTCLAMLAFAGNSLLCRLA
LRETDIDAASFTAIRLLAGALTLWLLLRLRQARQPVAGNWPGALALFTYAATFSFAYLQL
DTGIGALLLFGSVQLSMLLWGLLRGERLGLGASLGTALATAGLLALLLPGASAPPLLAAL
LMLLAGIAWGAYSLFGRGQGDALAVTAGNFLRAAPLALLLALVLLPHLDWDEPGLFYAVL
SGALTSGVGYAIWYSALPGLRASQAATVQLSVPILAALGGSLLLSEALSLRLTLSAVAVL
GGIALVLGSRQRAGS
>gi|31790984|ref|NP_857621.1| hypothetical protein pEJ30_p12 [Erwinia sp. Ejp 556]
MSRYQRQSMLPEIGESGQQRLAQARVLVIGAGGLGSALLPLLAAAGVGYLRLYDGDRVEE
HNLHRQTLYGMQDIGEEKVFCARRALATRNPECVVDARPHALTASATEVALAGIDLAIDA
ADNFALTYPLSDACLAQRIPLVSASVLGRRGYVGGFCGGAPSYRALFPRLPDSAANCNTA
GVMGPAVATLGAMQAQMALSILLNFSPSPLGCLVNCDFAQWHFRQLRFDSATEPDHPPVP
FIDCHLLTAEDCVVELRSVDEAPESVADAVQRVLPQQLSGWQPPADRRIVLVCASGIRAA
KAAMALELRGFSHLAMIAAGR
>gi|120537080|ref|YP_957137.1| hypothetical protein Maqu_3943 [Marinobacter aquaeolei VT8]
MADSLNINLLIPFKDNSGARRNLYKAEIEKFRAQLDARASEIGDDLATIFGDNFELAISS
RSDGTTRKYFWRFRSSKRDRKYVRLAAVSIQDYLRSLDREEMRHLKVLEEEIIYLNANLR
LLKAMADSIEQSENEIAELRELAI
>gi|194446863|ref|YP_002038887.1| transposase [Salmonella enterica subsp. enterica serovar Kentucky str. CVM29188]
MCIYLNLMILIKIIRGFISIRLRRRAHNRFGFALQLCVLRYPGRVLAPGELIPAEVIEFI
GAQLGLGADDLVDYAAREETRHEHLAELRGLYGFRTFSGRGASELKEWLFREAEMAVSNE
DIARRFVAECRRTRTVLPATSTIERLCAAALVDAERRIETRIASRLPMSIREQLLALLEE
TADDRVTRFVWLRQFEPGSNSSSANRLLDRLEYLQRIDLPEDLLAGVPAHRVTRLRRQGE
RYYADGMRDLPEDRRLAILAVCVSEWQAMLADAVVETHDRIVGRLYRASERICHAKVADE
AGVVRDTLKSFAEIGGALVDAQDDGQPLGDVIASGSGWDGLKTLVAMATRLTATMADDPL
NHVLDGYHRFRRYAPRMLRLLDLRAAPVALPLLEAVTALRTGLNDAAMTSFLRPSSKWHR
HLRAQRAGDARLWEIAVLFHLRDAFRSGDVWLTRSRRYGDLKHALVPAQSIAEGGRLAVP
LRPEEWLADRQARLDMRLRELGRAARAGTIPGGSIENGVLHIEKLEAAAPTGAEDLVLDL
YKQIPPTRITDLLLEVDAATGFTEAFTHLRTGAPCADRIGLMNVILAEGINLGLRKMADA
TNTHTFWELIRIGRWHVEGEAYDRALAMVVEAQAALPMARFWGMGTSASSDGQFFVATEQ
GEAMNLVNAKYGNTPGLKAYSHVSDQYAPFATQVIPATASEAPYILDGLLMNDAGRHIRE
QFTDTGGFTDHVFAACAILGYRFAPRIRDLPSKRLYAFNPSAAPAHLRALIGGKVNQAMI
ERNWPDILRIAATIAAGTVAPSQILRKLASYPRQNELATALREVGRVERTLFMIDWILDA
ELQRRAQIGLNKGEAHHALKRAISFHRRGEIRDRSAEGQHYRIAGMNLLAAIIIFWNTMK
LGEVVANQKRDGKLLSPDLLAHVSPLGWEHINLTGEYRWPKP
>gi|221635895|ref|YP_002523771.1| hypothetical protein trd_A0489 [Thermomicrobium roseum DSM 5159]
MVDVLGPTMAERPRRYAVATAFLHVLASSAGGALTGGTLALLGTLLLPAVVTTQRPAVLL
AAVVTALAMAEMVTGWRGPVWRQVPPARFQCGPLFASAAWGFELGTAFTTRWPTLQLVSL
GLATLLSRDLVQGAALFLAFGLARGLVTAGAAYALWRPPCPVGALGVLNLQRLARAGPVA
LALVCAGLLLYTARTPP
>gi|221635628|ref|YP_002523504.1| tripartite motif-containing protein 56 [Thermomicrobium roseum DSM 5159]
MDEASVLELAARLRDLTVAQLEAARAGEWDEALALLEERGTLVQQLQAVDPARLSAASRE
AIARLLEEMQVLDRELVGRVETALQATREAQQAVERNDAAARGYRRALGTAGEGELVDRE
A
>gi|186474354|ref|YP_001863325.1| hypothetical protein Bphy_7285 [Burkholderia phymatum STM815]
MTMQPTTQQLDIFADSRDVMLRNDVLAPLERRDAVAARASLEQLAGEYPADGALPALTVL
VRELEHASTAPFADHASLAVACRHLEGEVVPAARRVLPAQTVQSWLAPSWRTLARRAASL
PFRGADAGDHAGSHAAPLWLLAGDGAAAIDAVEGIESWWRIPAPLAWMTEARYRTGGLDA
AWPLLAELAWLAPVRFAVLLPVLGDASLDALRRQFDAGFPGAGEVDDYAWFPAWLLVVKP
ALAGRLGEARVQRDRAASRAMALLGEILRREHEGDQHELISLRQEFSRLHAPLFDVYMAT
RKVQHR
>gi|240142795|ref|YP_002967308.1| putative transcriptional regulator, TetR family [Methylobacterium extorquens AM1]
MPPPASGKTRDREHTRARILEAAKVAFSQRGYAAANVREIAASAEINAALVVRYFGSKEQ
LFVAAVADAFELPQALAGVSRAALGEAMAEMLFGEPAASDLMAMMLRATFEPTLSIQTRA
LARSRMLEPLAKLIGGSQSERRAAAVLALVTGVWIYRFGLPIDPYTDANDSEYKNFIATK
IQYIIDENQL
>gi|238023408|ref|YP_002907641.1| Zeta toxin family protein [Burkholderia glumae BGR1]
MDTIPDLVLQRAYARVEREALDASREQAEPRAVLLGGQPGTGKTALARQAVAEFAGRGGA
VLIDADRMRENLPQYNQLLRDDPQHAAGLTDATAGAWAGRLTDAASREGRHLVVDGTMRH
PESVRNLARRLADRGYVVEVRGIAMPKEVSLARAELQTEREIAATGVGRFVNPAQHDQAY
AGMVETIALLEREKAVHRIQILDPRHREVYRNELRQGEWQLAPAGAETVRAERERPLSRE
DAGQLVQMLGDVMALRIARGAPAQDVREAGLRLELAVEARHALQPDGEWLGLAQGQPAAP
QRSGAKRDIGERAPAPLNLRATLLSMTREVPSLGGTFPDPVAREIASSPSLAALEARLQA
HGIGRLEPLGAGASSVVLAADDGKQVVRLGVGDLAARPRIPEVLQPTQSGTEGALRYEIL
PRADTRSVTPLHVEQIAAILQNHGYQWRDQGIDNLGVVDGRVVVTDPGGVEPLRADRELF
AAAGHESQSANQALLAKMRQSPTLGTTDAARAEPDVSVARAPRRPDVDHARDRERGEAFD
TLGRDQALARFPELDAAYHQLAERTALSTEPSAELARADLSAQIRRGDLPRDVVPDELSR
HAIGLAGARENLILREAGELERPYRGEVIAQSSNHALLKIGQTIGVVYPRERLSRDLEVG
ERVAIQYSADSALHQVKAPDQHVEHVGHAHEQQHSIER
>gi|56709232|ref|YP_164939.1| MarR family transcriptional regulator [Ruegeria pomeroyi DSS-3]
MTEARKIPKPSFPYGSPGELNSFLPYLLTRITHIWSSELNQALASEKLPTPKLRLLSSLS
AYGELTVGQLATLGVMEQSTTSRTVDQLVDEGLAARSISDADQRKRTVVLTRKGKKKLAE
ISPLINDFHAELVGNVDPDKLQTCIEVLGEILKGKTDY
>gi|238023424|ref|YP_002907657.1| hypothetical protein bglu_3p0300 [Burkholderia glumae BGR1]
MSIPYLTATRATAVIGAAVLALSACSFTGYDASSSFACKAPAGVLCNSMSGIYANAMAHN
LPDQRVHAGSGAATNLTLGSYADDSPADRASGSRKAAAGGARATSPGILPRALDSGAPVR
TAPRELRVWFAPWQDADSDLHDQEYVYLVVDPGHWSIAHNQARIRAAFQPVLPPVLSPTA
AAAQGDAKDAGTAARRDAFTTPASNADRVMQGILTPDGAIDRAAAMSPSADR
>gi|238029011|ref|YP_002913236.1| hypothetical protein bglu_4p0350 [Burkholderia glumae BGR1]
MSIPYLTATRATAVIGAAVLALSACSFTGYDASSSFACKAPAGVLCNSMSGIYANAMAHN
LPDQRVHAGSGAATNLTLGSYADDSPADRASGSRKAAAGGARATSPGILPRALDSGAPVR
TAPRELRVWFAPWQDADSDLHDQEYVYLVVDPGHWSIAHNQARIRAAFQPVLPPVLSPTA
AAAQGDAKDAGTAARRDAFTTPASNADRVMQGILTPDGAIDRAAAMSPSADR
>gi|153930647|ref|YP_001393421.1| DNA-binding protein H-NS [Yersinia pseudotuberculosis IP 31758]
MSEDTLKLINNLRSLRAFAKELDIDSLREFQEKLNTVIQEREKEEEEAKQEELKKRETLE
RFRNQITEAGINPEEVANFLTNTKTVNKVKSVRKKRTPKYEYLDSNGEVRQWTGQGRHPQ
PISEAIKNEGKKLEDFLIKKR
>gi|284176175|ref|YP_003406452.1| hypothetical protein Htur_5148 [Haloterrigena turkmenica DSM 5511]
MTPTTSRRSILAGIAVGTVAGVAGCLADGRDVEESVTETHSASDLSAVSVSTAIGDVDVR
STSRDEVVVDGRKAAVSPDDLETIGLETVADGDCLEVAVQRDDSRMLFGLRPVPVLDLSV
VVPDRLAVRDVDTRTGEIDVSDVRGDLTAVTETGDVRIEAVDGTVSATTDAGTIELVDPA
SIEHLETDSGDVTATLPDIERDATIETSSGDVELRLPDRLDLTLDITTDSGNISVSGVAD
LPKMAGDSLIEAVVGQGTHRLEVRTETGTVTVTGRE
>gi|222481353|ref|YP_002567589.1| putative PAS/PAC sensor protein [Halorubrum lacusprofundi ATCC 49239]
MGDLTAALRETLDTFAPDGTPLTTSEVAEALDLGRRSTYDRLDRLVDADELRTKKVGASA
RVWWRNDTGDAALPDAKIADASTNGASTDAGAGAVENPPLVDVLESSPTGVAAFADDGTC
ATANEQFRTLFGLDGDVSLEALEAVPLTDHDGDVIGAADRPVRRVRRTNRPVVDEHVRVD
TDDGHRWVSMTVQESDDGVVVTASDVTGVVERSRRLRRERDAVAAELSEFASHAVDSRLK
LDEDGTVLSVDDRAAALLEPDVVELVGASTSEAFDALRGASAIVDAALESESKQTGDCRH
GDRDAWFEVEAVPTTSGASVLLREVTEQVEHERELQRYVGVVDALGEPVYELDSEGRFAF
VNDAITELSGYSREELLGEHVSLVIPDDAVDRIEPQISELLTEDAPDRVRSEYHVTTKRG
HAVPVENRLTVLTDEAGNVRGNAGFVSDITERKERERELERYERIVETVEDGIYVLDQED
RFVVVNDAFASMAGVDGEDIIGQKASIVFDETFAERVNDRNAALSADTLESAKFEETFAP
VDGDPLVVETRFTTFASKDGNTGRVGVVRDVGERVERERRIERQRARLEALNEVNAVVRD
VATGAIDGSTREEIETMVCKRLAASNAYEFAWIGEMTGVDGSLAVRTAAGLDDPDRASLS
GMLEGVRGRGAVSRAVRDRTAQTVQDASLLPTSDPWRALAARFGFRSAMAIPITHDGRMF
GVLNVHTDRESAFADEERRLVEHIGEVVGHAIAAVERKRALASEAVLELDYRVPRAFSSL
DVSESLSGTLTFDETVSTKGDEVLVYGTASPTAMESLASLVDEVPYWESVSVVDTDEAGN
SKFELHAKEPPVFSMVTARGGYVDEVVTVDGNSRFVLHVPPGQDVRAITEGVSAAYPSAE
LVAQRQISPSQPSMARLQDRIAEDLTDRQRAALYAAYHSGFFEWPRAATGEDVAESLGVA
PPTFNQHIRKAERKVFEALLGEGGEESSGWTDTE
>gi|158421447|ref|YP_001527674.1| hypothetical protein Dgeo_2933 [Deinococcus geothermalis DSM 11300]
MKRSSLAVVTAVLLAGCGQQSVPSQAPSSVATLPASIIAGPTATIARPPAFTRATARAVG
IRAQSAAEDAALANEEALFGKAQTVVPIEVWNPRSGAQAPATGPANLHATATVGQQDGYS
LLFTDFYGASFAYVNNVARDGVTDPGVLTARHDPNATPPEDTTTWTNATYVTGANTRRTP
ISAAMQGFPILYGLYSQASRDAGFDPANLTQLVMPSDTEFWAKTSDGRYFDLMNRVWLTD
DQVGSAKSRYDQMVADTNNSSSQQSYATSTWQKFHNTFNVKPSPCPDGASACIDDPGPVA
ASLPGGVQAQSVVSYSQCRTRWFLWWSWQECGTYESGTRNDGKWPKQDYQKLLNDNTYWG
CGPASGAAMLWWWKQYGGVDTMAASTYPSWLAVSDRYKYGDPYFQSYTTDDAYENTAKQL
VNDMGAFSKIWGIIPLPQQQRATWPWNYTSGLNNYLRARGVNNLTAQGIWGYAPFVWQSI
QANLRTHFQNASNEPIVGLYVGANVQHLFVVKGYRKEAFGDLWVQLQRPLGSITELNLSA
WWVPVSGAYWIQKN
>gi|288961189|ref|YP_003451528.1| hypothetical protein AZL_b03210 [Azospirillum sp. B510]
MTATAGGGAGRDPVKYLLIATISLFWGLNWPAVKTILTQMPIFSLRAIGFTAGAVLLLGA
ARLAGHRLRVERAEWPALAAAGLCNVLVFNLCTALGQSLMATSQAAIIAFTMPVWAMLLA
IPLLGERPGPRQIIGLACGLTGLLVLMGPEALSAPPAALAGPAVMLVAAMAWALGTIVMK
RRVWRTHPMVITGWQYVLCALPMVALAATEARPALADLHAAVWAGFAWHIVCSICVAQAL
WYVTVRRLTVGEAAVSTLLIPVVGVGGAVLLLGDPVTPRLAGALVLILAAVACVLGPKPA
RR
>gi|61965916|ref|YP_214177.1| MbkB [Escherichia coli]
MSNLLQMGTDFEKKLKERAVSTENMLNSEFRKLEASVDRELNLNGQKIRDAISAHTAAVK
EQLETLNSAVNAQFSATENELARRQEELLWKLVKGRILYPSLTALCVTGGIFLASWGLIQ
WQESRIAGNILAIRDQEETLAKLREKTWGVTYHEGRNGKFLVLPSGVKGENNWTVEKKNA
VRLVRE
>gi|83582747|ref|YP_425053.1| LysR family transcriptional regulator [Rhodospirillum rubrum ATCC 11170]
MKPPPRQFPDLNLLVTLDALLSEGSVAGAADRMNLSPPAMSRQLARIRHLMGDPVLVRAG
RGLVPTPRAEALRGQLRQLIQEAEALVRGGGDFDPARIDHSFTIRANDGFVGTFGAAITR
MAVEQAPKVRLRFAPEGNEDVESLRDGRVDLDIGVIDAMGPEIRLQALFHDRFIGVVRPD
HPLARETVSVEAFVAYPHVSVSRRGRFEGPVDAALALRGKRRTVPVAVASVADGFSIAAQ
SDYIVLVPARVTAWHRQGLHSFDLPVTTDALPISAAWHPRFEKDAAHRWLRTCVRAACAA
I
>gi|283777783|ref|YP_003368481.1| resolvase [Citrobacter rodentium ICC168]
MSSNLPVQLSAPYLQTPPVHLPVAIDYTAALALRQMALVQDELPKYLLAPEVSALLHYVP
DLHRKMLLATLWNTGARINEALALTRGDFSLAPPYPFVQLATLKQRAEKAARTAGRAPAG
SQTHRLVPLSDRQYVSQLEMMVATLKIPLERRNKRTGRTEKTRIWEITDRTVRTWINEAV
NAAAADGVTFSVPVTPHTFRHSYAMHMLYAGIPLKVLQALMGHKSVSSTEAYTKVFALDV
AARHRVQFQMPGADAVAMLKGSV
>gi|160431644|ref|YP_001551811.1| transposase [Salmonella enterica subsp. enterica serovar Dublin]
MPRRLILSATERDTLLALPESQDDLIRYYTFNDSDLSLIRQRRGDANRLGFAVQLCLLRY
PGYALGTDSELPEPVILWVAKQVQAEPASWAKYGERDVTRREHAQELRTYLQLAPFGLSD
FRALVRELTELAQQTDKGLLLAGQALESLRQKRRILPALSVIDRACSEAIARANRRVYRA
LVEPLTDSHRAKLDELLKLKAGSSITWLTWLRQAPLKPNSRHMLEHIERLKTFQLVDLPE
GLGRHIHQNRLLKLAREGGQMTPKDLGKFEPQRRYATLAAVVLESTATVIDELVDLHDRI
LVKLFSGAKHKHQQQFQKQGKAINDKVRLYSRIGQALLEAKESGSDPYAAIEAVIPWDEF
TESVSEAELLARPEGFDHLHLVGENFATLRRYTPALLEVLELRAAPAAQGVLAAVQTLRE
MNADNLRKVPADAPTAFIKPRWKPLVITPEGLDRKFYEICALSELKNALRSGDIWVKGSR
QFRDFDDYLLPAEKFAALKREQALPLAINPNSDQYLEERLQLLDEQLATVTRLAKDNELP
DAILTESGLKITPLDAAVPDRAQALIDQTSQLLPRIKITELLMDVDDWTGFSRHFTHLKD
GAEAKDRTLLLSAILGDAINLGLTKMAESSPGLTYAKLSWLQAWHIRDETYSAALAELVN
HQYRHAFAAHWGDGTTSSSDGQRFRAGGRGESTGHVNPKYGSEPGRLFYTHISDQYAPFS
TRVVNVGVRDSTYVLDGLLYHESDLRIEEHYTDTAGFTDHVFALMHLLGFRFAPRIRDLG
ETKLYVPQGVQAYPTLRPLIGGTLNIKHVRAHWDDILRLASSIKQGTVTASLMLRKLGSY
PRQNGLAVALRELGRIERTLFILDWLQSVELRRRVHAGLNKGEARNSLARAVFFNRLGEI
RDRSFEQQRYRASGLNLVTAAIVLWNTVYLERATQGLVEAGKPVDGELLQFLSPLGWEHI
NLTGDYVWRQSRRLEDGKFRPLRMPGKP
>gi|215528080|ref|YP_002332871.1| Tn1721 transposase [Klebsiella pneumoniae]
MPRRLILSATERDTLLALPESQDDLIRYYTFNDSDLSLIRQRRGDANRLGFAVQLCLLRY
PGYALGTDSELPEPVILWVAKQVQAEPASWAKYGERDVTRREHAQELRTYLQLAPFGLSD
FRALVRELTELAQQTDKGLLLAGQALESLRQKRRILPALSVIDRACSEAIARANRRVYRA
LVEPLTDSHRAKLDELLKLKAGSSITWLTWLRQAPLKPNSRHMLEHIERLKTFQLVDLPE
GLGRHIHQNRLLKLAREGGQMTPKDLGKFEPQRRYATLAAVVLESTATVIDELVDLHDRI
LVKLFSGAKHKHQQQFQKQGKAINDKVRLYSRIGQALLEAKESGSDPYAAIEAVIPWDEF
TESVSEAELLARPEGFDHLHLVGENFATLRRYTPALLEVLELRAAPAAQGVLAAVQTLRE
MNADNLRKVPADAPTAFIKPRWKPLVITPEGLDRKFYEICALSELKNALRSGDIWVKGSR
QFRDFDDYLLPAEKFAALKREQALPLAINPNSDQYLEERLQLLDEQLATVTRLAKDNELP
DAILTESGLKITPLDAAVPDRAQALIDQTSQLLPRIKITELLMDVDDWTGFSRHFTHLKD
GAEAKDRTLLLSAILGDAINLGLTKMAESSPGLTYAKLSWLQAWHIRDETYSAALAELVN
HQYRHAFAAHWGDGTTSSSDGQRFRAGGRGESTGHVNPKYGSEPGRLFYTHISDQYAPFS
TRVVNVGVRDSTYVLDGLLYHESDLRIEEHYTDTAGFTDHVFALMHLLGFRFAPRIRDLG
ETKLYVPQGVQAYPTLRPLIGGTLNIKHVRAHWDDILRLASSIKQGTVTASLMLRKLGSY
PRQNGLAVALRELGRIERTLFILDWLQSVELRRRVHAGLNKGEARNSLARAVFFNRLGEI
RDRSFEQQRYRASGLNLVTAAIVLWNTVYLERATQGLVEAGKPVDGELLQFLSPLGWEHI
NLTGDYVWRQSRRLEDGKFRPLRMPGKP
>gi|58000311|ref|YP_190208.1| Tn1721 transposase [Escherichia coli]
MPRRLILSATERDTLLALPESQDDLIRYYTFNDSDLSLIRQRRGDANRLGFAVQLCLLRY
PGYALGTDSELPEPVILWVAKQVQAEPASWAKYGERDVTRREHAQELRTYLQLAPFGLSD
FRALVRELTELAQQTDKGLLLAGQALESLRQKRRILPALSVIDRACSEAIARANRRVYRA
LVEPLTDSHRAKLDELLKLKAGSSITWLTWLRQAPLKPNSRHMLEHIERLKTFQLVDLPE
GLGRHIHQNRLLKLAREGGQMTPKDLGKFEPQRRYATLAAVVLESTATVIDELVDLHDRI
LVKLFSGAKHKHQQQFQKQGKAINDKVRLYSRIGQALLEAKESGSDPYAAIEAVIPWDEF
TESVSEAELLARPEGFDHLHLVGENFATLRRYTPALLEVLELRAAPAAQGVLAAVQTLRE
MNADNLRKVPADAPTAFIKPRWKPLVITPEGLDRKFYEICALSELKNALRSGDIWVKGSR
QFRDFDDYLLPAEKFAALKREQALPLAINPNSDQYLEERLQLLDEQLATVTRLAKDNELP
DAILTESGLKITPLDAAVPDRAQALIDQTSQLLPRIKITELLMDVDDWTGFSRHFTHLKD
GAEAKDRTLLLSAILGDAINLGLTKMAESSPGLTYAKLSWLQAWHIRDETYSAALAELVN
HQYRHAFAAHWGDGTTSSSDGQRFRAGGRGESTGHVNPKYGSEPGRLFYTHISDQYAPFS
TRVVNVGVRDSTYVLDGLLYHESDLRIEEHYTDTAGFTDHVFALMHLLGFRFAPRIRDLG
ETKLYVPQGVQAYPTLRPLIGGTLNIKHVRAHWDDILRLASSIKQGTVTASLMLRKLGSY
PRQNGLAVALRELGRIERTLFILDWLQSVELRRRVHAGLNKGEARNSLARAVFFNRLGEI
RDRSFEQQRYRASGLNLVTAAIVLWNTVYLERATQGLVEAGKPVDGELLQFLSPLGWEHI
NLTGDYVWRQSRRLEDGKFRPLRMPGKP
>gi|156936635|ref|YP_001440549.1| hypothetical protein ESA_pESA3p05516 [Cronobacter sakazakii ATCC BAA-894]
MSIRAENLSWSAGKKRIVNNVSLSVPTGQTLGLLGPNGSGKSSLLRILAGLRRPDAGRVL
LDDGDIARLSRKKLAQRVAFVEQHAMTDANIRVRDVVKLGRIPHHSPLSSWTHQDDEIVR
QALERVDMFDRRDDGWQHLSGGERQRVHIARALAQSPGEILLDEPTNHLDIHHQMHLMRL
ISELPVTSIVALHDLNHAAMFCDALIVMQGGQVVASGTPDEVLTEAMLREVFKVEARIEV
SPHHGKKHIHFV
>gi|146284543|ref|YP_001165496.1| hypothetical protein Ent638_4217 [Enterobacter sp. 638]
MTSLLKDRQPSPLQKRVLIVLAALDARHPGTPVPTRLIERLLTEGGHGPVYGPNLRASCR
RMEMAGWLRTLRAQNLQLAVELTDAGRKLATPILAEEQASQMAEQRATEVRVLPLATHSQ
ADEADDRPVELDDRWHLVCRGDYVIRLDGTTCLQLWNTAGQVTRLEGDPLQVAAWLQACH
DAGIAVRVQINESAAPEEGSPDGTAPADLTGTWYRQLDTALQALGITGLTEDIRLAVVSP
EASLRMLPAPARLLHVLRDADPLTVATYEEDTEAALADLLTRAGFTGDQAQELQWHRIRW
PLMDQEEADRRELNSLLDELEQRQLYCNRGQLTEIVFSPVRKPGERWTDRMQWLLMTDAF
GFRSPLSRDAGSRALAILAGYTGQEVADHLARVIVWNDAGAVAGTSSFPRPHEE
>gi|38637788|ref|NP_942762.1| putative efflux protein [Ralstonia eutropha H16]
MSAGTRQVVAVVMLCHFIAAFAALGMPPFFALILQRSLHNDVPWLAGAFYVVPTLLAALS
APWWGRLADRFGKKPLLMRAQLGLAASFLLASYATNSFAFLAALVLQGVLGGTFSASNAY
LATVASGTTLTRSLTAMQWSARAALVAAPACLGLWMGAESPIVLYRWLALLPLAAAALIA
WLPAGEATGAAKRPATRAGGASVSAPATPRQIYVLQFAFVFATVVTFPYFIPDMQQRMPA
ISAATAGLLFGLPHLVYLAAAPLLSRRLGLAPSLGLLATAYGTLVIALLAQAAPLGLPAL
VAWRLLMGIAMTAGFIALHALVASVVHAGNAGRTFGWFESSSKWGGVVAGLGAGAAVSLA
GQRAPYLLGAALLAPAVAYLLLTARQRISAL
>gi|284005934|ref|YP_003391752.1| Resolvase domain protein [Spirosoma linguale DSM 74]
MKYVPYYRVSTASQGKSGLGLAAQQTIVQRFLKPGDELLPEFIEIESGKKADRPQLMAAI
VLAKQHKARLLIAKLDRLSRNVSFIFSLRNAEVDFLACDIPDANTLTVGIMAVLAQHERE
LIGQRTKAALAAKKAQGFQLGTPNITPAITQQGLAVRQHNARTHPANVQATELIRLYRNE
GLTYAAIAERLNQLGYTTRRGQAFQPMSVYRLDPNR
>gi|125654694|ref|YP_001033887.1| nucleoside diphosphate kinase regulator [Rhodobacter sphaeroides 2.4.1]
MCPASRRSRPAIDMTLIERLDTLAGAAIARLPDVAYPLITKLTSARLLAPARLPSDVVTI
GSEVLYHDDQGARDRRVTLSWPEDADISRRSVSILTPVGVALLGLSAGDRFQWQTRAGER
RSLTVLQVGSEPRPGTTPAAPRPGLS
>gi|218534741|ref|YP_002424502.1| conserved hypothetical protein; putative flagellin C-ter domain [Methylobacterium chloromethanicum CM4]
MSSSITLSAATRQNLLSLQDTAAMMSTTQNRLSTGKKVNSALDNPVNFFTSQSLNSRSGD
LNGLLDGISNGIQVVQAANQGITSIQKLVDQAKSITSQAIASKNTTTEGIGASAVVQPTA
DGVLKIEVNGVEKSINIKQYTAAVDAVAGTPASNGADGVVGGGDDVAAVAGTPAVPASGD
DEQAIVDKLNAAVGTKVFSLDSGNKLVASGAGKVEIKDTATATALGLTAPAGSASTADFK
SEDKTRTSLAKQFNSLLTQIDQMAKDASFNGVNLISSGEKTNKLHVQFNENDSASLDIDG
VDLTTGEAGLNIAAITIDDAGKAFQSDDDITTAVSSLNSASNTLRAQSSTFGSNLSVVQN
RQDFSKQLINILTTGSSNLTDADLNAEAANSQALSTRQSLSISALSLANQAQQGILQLLR

>gi|11497381|ref|NP_051477.1| hypothetical protein BB_Q14 [Borrelia burgdorferi B31]
MKMSEQENLQTQVEAEEELLVTKLYSEVLLLLGIDKLALSRQNFLLHLSLLQAILVTRGI
DASSLTYEQIFLLTFYHMGCQLRKQGVVREFEFDRIKKEKFNELELDYYPSSSGGEEGGE
GGCGSNKNFCSQLDAFLEKLKRETSTPSCVGVV
>gi|220914672|ref|YP_002489980.1| acyl-CoA dehydrogenase domain protein [Methylobacterium nodulans ORS 2060]
MSDDAYRHAVRAFVAARIAPAIEEWERAGAYPASLHAEAGAAGLLAFGEPPGPAPVEHPA
RRRILIEEITRGGSQGLTMGLASHGVSLAILAQADPDWAGPVIRTVQSGERTIALALTEP
QAGSDLAALRARAEPVADGWTITGEKRFICNGTRADCLVVGAVTEAGLGLFLVERPQPGL
TAEPLAAAGWRCLPLAALRFAGVPARLVVAPDRAARVLQRALAQERLNLAVMALASAECV
RDAALHHARTRMVRGASLDAMSHIRQRLAEIATRIALARCFVDSTAATAEASRIAMAKNA
AVAALEEAARTAVQILGAAGCVAPSVVERTQRDAPLIAIGGGTTEVMNEIIARSLAKETP
AP
>gi|38637948|ref|NP_942922.1| histone-like protein [Ralstonia eutropha H16]
MATKASAKTATKTAAKKAAPAKKAAPAKKAAPAKKAAAASPVAKPLKDTFNKSSLLAHLV
AQTELDKKTVQTVLTHLENTMVSAIHKKGAGEFTFPGLFKVSAIQVPATKKRFGKNPFTG
QEQWFAAKPASVKVKVRAMKKLKDAAM
>gi|218442415|ref|YP_002380717.1| hypothetical protein BbuZS7_R02 [Borrelia burgdorferi ZS7]
MTEKEEKEDLQAQDKEEQQIKADTKVISVQEFEEYMRFKEQANSKSKETSRDLSINERIT
KELAEVEERERIEKQLLLEAERINEIDTLAKAHLSNHFNKEVLLAKGYTLKDIMQAQRRE
LVRKFVPIEQIKAIAKASDISHIDGEILEQLVSLAKVNIKLRKNASSNSSSVDSIKGNII
AKSEDRASLLDSNFVPINFTEFVQAISNTYKQRRIQFYENLKRHKRTSIA
>gi|260752116|ref|YP_003237631.1| mercuric resistance operon regulatory protein MerR [Escherichia coli O111:H- str. 11128]
MENNLENLTIGVFAKAAGVNVETIRFYQRKGLLREPDKPYGSIRRYGEADVVRVKFVKSA
QRLGFSLDEIAELLRLDDGTHCEEASSLAEHKLKDVREKMADLARMETVLSELVCACHAR
KGNVSCPLIASLQGEAGLARSAMP
>gi|18466617|ref|NP_569425.1| putative transcriptional regulator MerR [Salmonella enterica subsp. enterica serovar Typhi str. CT18]
MENNLENLTIGVFAKAAGVNVETIRFYQRKGLLREPDKPYGSIRRYGEADVVRVKFVKSA
QRLGFSLDEIAELLRLDDGTHCEEASSLAEHKLKDVREKMADLARMETVLSELVCACHAR
KGNVSCPLIASLQGEAGLARSAMP
>gi|160431828|ref|YP_001551942.1| putative transcriptional regulator MerR [Salmonella enterica subsp. enterica serovar Choleraesuis]
MENNLENLTIGVFAKAAGVNVETIRFYQRKGLLREPDKPYGSIRRYGEADVVRVKFVKSA
QRLGFSLDEIAELLRLDDGTHCEEASSLAEHKLKDVREKMADLARMETVLSELVCACHAR
KGNVSCPLIASLQGEAGLARSAMP
>gi|18450330|ref|NP_569201.1| hypothetical protein pli0048 [Listeria innocua Clip11262]
MISYLIKSRQGQFLAIGILFAAAGFIFGTMNSEYSRWLFYAAIFFLGFYASKNAIVETVR
YKSPNVDLLMILAALGAVIFDFESEGAALLLIFAAAEVLEDYANNKSTSAISELMAQVPE
TAQVLKENGEVVTVPTEDLNVGERVVVSKGEQIPIDGIIDRKSIVNESALTGESVPVVKE
AEDEVFAGTINEGDVFYIDVTKSSDETVFSNIIRMVEEAQSRPSRISKFIDRIESKYVIS
VLVIVPIFIVVMYALMDLPFEEAFYRGMVFLTVASPCALVASATPATLSAISNGAKNGIL
FKGGAAMEALSTMDILYTDKTGTLTYGEFKVDEYSAPDDVLKEVIYMEQQSSHPIARAIV
TAFKETDLSSVDHNEPVSEIAGSGIKKGTVRVGKPSAFSTFKNYDRFKQYFQKGNTIILA
AKEEEVVGYFSLSDQIRRQSADAVANFQKEGIKVTLLTGDNEEVTETVAEVVGVDDYKAS
MLPEDKIAYVRESQDKEEVVGMIGDGINDAPALANADIGIAMGSGSSVAMESSDVVVVKN
DLSKLFYSYKLSKKLNKIILQNVIFSISVIVTLIVLNLFGVLGLPLAVLFHEGSTILVIL
NGLRLLGSKGPKQEERVSDPSLKSVKV
>gi|73853280|ref|YP_308776.1| plasmid stability protein [Escherichia coli]
MSDENKSRRCSFELFPDERIGDKIADELIANEKLKERGRFMRAMLVTGAAFAAIDKRLPL
LISELLTENTTLDDINKVISSVIPGAFSVEKKLLELLEKQSGLHTSVDCSTPLTEQSLSR
NDGEDQTRRNAENMFGDD
>gi|121583053|ref|YP_973494.1| ATPase, P-type (transporting), HAD superfamily, subfamily IC [Polaromonas naphthalenivorans CJ2]
MTSQQKAAPAMTEPAAPNDPSLQDAGDLAQSLDTDLDKGLTAQEAARRLAHDGPNELRAA
PQVPAWRRLLGQFQDPLIYLLLAAIAVALVAWGIEGRVGWPVDASVIAAIVLLNGVLGYA
QEAKAENAVAALARMTAVTSAVVRGGQTTQIPSAQLVRGDLLVLAEGDAVGADARLVRAA
SLRVQEASLTGESEAVLKDAATLAQPSALADRLNMVFKGTAVAQGTALAVVTATGMATQM
GSIAQMLDSTREEPTPLQKEVARIGRMLGIAVVIIAFVVMATVLLAFEVRTSADLITVLL
LGVSLAVAAVPEGLPAILSVVLAMGVQRMARRHAIVKQLSSVETLGSASVICSDKTGTLT
RSEMTIERVMTASGSTHVTGVGYTPNGRVEHQGAELGAGALHAEHIVVLSGGSLASNADL
RQLGDGTWEIQGDPTEAAFLVAERKLGVQARRQQRFERVAELPFTSERKMMSTIERDHEH
GDALMVITKGAPDVLLARCTRVRVGLDVLPFDDALRARALGDVDRLSGEALRTLSVAYRP
LAPGEDPQDAEALEKELIFVGTVGIIDPPRPEAAKAIGEAHRAGIRVLMITGDHPRTAAR
IAADLGIVAPGTPALTGSDLDALDDAAFGAAVRQHAVYARVAPAHKLRIVAALQADGNIV
AMTGDGVNDAPALKAADIGVAMGMTGTQVTKEAANMILADDNFATIVEAVREGRGIFGNI
RKFLRYLLSSNMGEVLTVFLGVVGAGVIGLSGQGEGLVLPLLATQILWINLITDSGPALA
LGIDPETEDVMARPPRKSSARAIDARMWWGVVQIGLVMALATLLTIDMYLVGGLIEGSQS
LANARTAGFTVLVFAQLFNSLNARSETTSAFHHLFVNPWLWGAIALSLILQVLVVHVGWL
NVAFGTEPLTLAQWAGCLAMSSTVLWFGEMRKWMLRAWFR
>gi|46562203|ref|YP_009085.1| aminotransferase [Desulfovibrio vulgaris str. Hildenborough]
MSVSDFCRRTGICPPYRHLPPGGVPLPVGDIVAAAGTALATGWQRASGDAASGDAGRAAL
AALGTALHALTGCRHAFALGTGRAALSVTLQAMRRLAPARDVVLLPAYTSYSVAAAAVHA
GLLVRLYDLDPATLAPRMEDVTAQLDDRVLAVVACHLFGYPVPTGALRDLCHGAGAMLVD
DAAQAMGARSADGLAGTTGDAGLFSLARGKNITAVDGGLVVTDDDALAAAVAGLVPWAAL
PCTASTAATPSVTTAATPSAPGPVTGLATGDASGAAPGEASGTTAAGPSTGTSPAPARGR
AAEAVADMRLLARVVMLRLFLNPALYWVPASLPFLGIGTSRFDPDFEVGPLRPLQATLAA
RAMARLDAINGDRSRVATALEQRLHHVPGLRTLCVQPGAMPVHLRLPVLPEACEWPGDTV
PEASRLGLVRSYPLSLQDLAAEAPRLAAHLLPGPDCPASRWLAATLLTLPTHAGVTEDDM
DAMADNLSAVMAGVPAGEMPGVPAGGTSGGTTCGSYEAVRACPAAGIAVSGRPDGGAR
>gi|219856926|ref|YP_002473957.1| short chain dehydrogenase [Pseudomonas sp. CA10]
MKPLPTADLQGQVAIVTGSTQGLGTDIARQLLRAGASVTLVGRNRDTGAALAEALGERCR
FAACDVERDDDIDACIAATLAAFGRLDILVNNACVYDDQGLLSDRAQWLKTLNVNLVSAA
IFVQKAAPHMTGGGTVINIGSTGGKFGAAGRALYPASKAGLLQLTRNLAVSLAPAAIRVI
SVSPAWTWSPSVASLSGGDVAVADRIGATFHPLGRVGRGEEIGQVVAFLCSQGASWITGV
DIPVDGGFSILGPDQGLSPRTWFERLRDQ
>gi|27228504|ref|NP_758554.1| short chain dehydrogenase [Pseudomonas resinovorans]
MKPLPTADLQGQVAIVTGSTQGLGTDIARQLLRAGASVTLVGRNRDTGAALAEALGERCR
FAACDVERDDDIDACIAATLAAFGRLDILVNNACVYDDQGLLSDRAQWLKTLNVNLVSAA
IFVQKAAPHMTGGGTVINIGSTGGKFGAAGRALYPASKAGLLQLTRNLAVSLAPAAIRVI
SVSPAWTWSPSVASLSGGDVAVADRIGATFHPLGRVGRGEEIGQVVAFLCSQGASWITGV
DIPVDGGFSILGPDQGLSPRTWFERLRDQ
>gi|119854907|ref|YP_935512.1| hypothetical protein Mkms_5512 [Mycobacterium sp. KMS]
MTHTDTLNTLSALRTALIERTEPTADLAERTAVVLTGAHARHLAGVADRHEARAAALYER
IATHLGPRPIAAAAYVLAAQCAFLAADYRRTAALLAAAETHAARHGGDVPPLARLLKLDH
RVSAHTAP
>gi|58616550|ref|YP_195680.1| hypothetical protein p2A263 [Azoarcus sp. EbN1]
MAELVPLPPDAAALRTLPLEPEFWLRGRALYHIHELEHGASSFNPGKGKGRFHPIARLGG
ASIPTLYGGSTLVGALCETLFRLEPSAGYPGRAAVPKKRVLRHAYALIVPRRPLRLLRLG
GDNLRQLALLRAQLLEPGPSHYGRTARWGEALHAAFADIDGLVWRSRQHDESDCVLFFGD
RVRDGELGVDRQTSFETPAGWKMLLEAAARAGFVVAED
>gi|145301266|ref|YP_001144106.1| histone-like nucleoid-structuring protein H-NS [Aeromonas salmonicida subsp. salmonicida A449]
MNKSNVEDEKKGLSKEGHKNELINLSASERRELVISELKRKHRVLILMRGIPLHEFREII
ERLEAVYSELESDQKNRDELDKIRRAEAEKIIIDMNARGVDIQYLNEVIVGKSESDNAKY
IKDGVPWSGQGRRPDVFKGLSAVELERYRVPVKS
>gi|186474559|ref|YP_001863530.1| GCN5-related N-acetyltransferase [Burkholderia phymatum STM815]
MSGAPYAVVALKRTVTRGAFNSGVEPLDRYLHQRATQDTRGRVSSCFVALDGERIVGYYT
LASASVALGDLPPALAQRLPRYPALPAVKMGRLAVDLAYRGQGLGAGLIADALARVLSAK
IAARALLVDASSEAAADFYRHHGFIAFADALGVLFLPMENARAAAGCE
>gi|119952372|ref|YP_949898.1| hypothetical protein AAur_pTC10024 [Arthrobacter aurescens TC1]
MSTSTTTRYSTRELQAAAAALASGQFSTATRPQVTTGAVEDHDQQPTGEVSTPSVNGDSE
RAQRVEGNAGTPGAGTVSTVPGPLVRVRAANAGAGASTIALALADVADAAGVRTRVLDAA
APAWSGLLGATVTELGAAEGWRRGRRGDGVIIDRVEDPVRIPGEVPSPRPVDGVDLTVLD
AGWSMRELRTAGVDSWVATAPAGVEVLVTRPHGLALSQTEAALADLEDQLAADGVVIVVV
GASRWSDREFAPAGRLLRTAREQEAVLFAPLLPAKALPGLGPDPLPKQFTSPSQRLLERI
TTITGPLTANRT
>gi|288961294|ref|YP_003451633.1| branched-chain amino acid transport system ATP-binding protein [Azospirillum sp. B510]
MSAPLLEVSDLCVSYGKIEALSNASLRVGEGQIVTVIGPNGAGKTTLLSAIMGVLPSRGR
VSFLGREGRSPAIQDMVARGMSLVPEKRALFATMSVEDNLRLGGFRFHARSRREQDAAME
ELYALFPRLKERRGQMAATLSGGERQMLALARALMGKPKLLMLDEPSLGLAPLIVREVFR
IIAELRRGGVSILLIEQNARAALRVADHAYVLELGRIAMEGPAAELAHDPRVVAAYLGMA
GRHQEMLAS
>gi|152973461|ref|YP_001338512.1| Zn-dependent protease with chaperone function [Klebsiella pneumoniae subsp. pneumoniae MGH 78578]
MRLYGARPLHPDEAPDLWAVLRELAARAGLPTVPVPHYVPSGVVNAFATGSKHHAAIALT
DGLLRSLTPRELTGVLGHEIAHIANEDLRVMGLADSISRLTHLLALLGQLAIVLSLPTLL
LGVTEVNWPALLLLAVAPQLALLAQLGLSRVREFDADRLAAELTGDPHGLASALAKIERV
SRSWRAWLLPGWGNPEPSWLRTHPATAERIERLLELAPPPAMPPFPSARFDPEVTVSPRP
PRWRTGGLWR
>gi|11497012|ref|NP_046999.1| hypothetical protein BBB13 [Borrelia burgdorferi B31]
MKLNKKIEIVKRIELSGNEIKKSRESRYLKLKEKLKILIKEESYNKIETARILKEINDNK
YYVIDKYKSFGHFIKDYNMAKTTVYRYIKLAIGIDSGKINYELILKKGIYYAMQFLENNE
TIVNSKRILNRSLRLKIEDEKSLNFYKSNTNFVSFLLKELYYDNQKLLINIKNKYDNLKN
KK
>gi|159901737|ref|YP_001547983.1| hypothetical protein Haur_5228 [Herpetosiphon aurantiacus ATCC 23779]
MMFCETPSLTLLAGLPGSGKSTLAKRLAALGATIVSLDAIRAELGDVTDQSRNADVVAIA
HMRVEAALLSGQWVVLDATNLRRAWRQRWERLAAELHVPIRIHWVRTPLLLCLWRNWRRT
RRVPVRVIVRMWRETED
>gi|161506603|ref|YP_001573724.1| hypothetical protein Bmul_6271 [Burkholderia multivorans ATCC 17616]
MQAALAHPETIHPALWRASQLARSSSRGVDTGHAELTAELPGGGWPAGALVDLLTQQAGI
GELRLLAPVLARSSGRPIMLIQPLHGLQPLALSYWGVDSSSFVLLPAPRTADALWAAEQV
LRAGTCAAVLLWQSNVRADALRRLNLAAQTGSALFFLFRPAAAARDASPAPLRLALAPKR
DGIEITFVKRRGPARDTPLFVPLSPSPILLNRHASLDRRASAAPQPRNVPATLAGAIA
>gi|159901766|ref|YP_001548011.1| hypothetical protein Haur_5256 [Herpetosiphon aurantiacus ATCC 23779]
MIILSLPLTVAIGRYGILPLLVIGASFHARRIYQDNKRLGILVIIKMLLGIGLLLISALT
ALVKPTIWWVHWIGSTSFHFSILFSYFAIDQYINNKFDLEIIRNRLFIGLVILSLFRIYL
EFERRNNLYSFMENEVPSPTFNYYISTLLHYLPALYLNAIIANLYWVNIRKAKLTPSYFI
RRLFCLCGFVMATFAFISLTATIPLAIFFTDQYRPYLNNVYHLGKPIILLFLMAGMTFPN
RLFKAIAWPIEKFLIWRDREQYKLLIYLMDSYNTIIPSQQYRSRIKRSADYVMPVKRINA
SIGDGRLLVLSHLALHDPNPQKEAEYIFHLLRDQVVIQTPGSFQPPQSPHDITKYNIKVA
KRLKALINANQGILEFHQVSDKVNQ
>gi|189348874|ref|YP_001942069.1| hypothetical protein BMULJ_06292 [Burkholderia multivorans ATCC 17616]
MQAALAHPETIHPALWRASQLARSSSRGVDTGHAELTAELPGGGWPAGALVDLLTQQAGI
GELRLLAPVLARSSGRPIMLIQPLHGLQPLALSYWGVDSSSFVLLPAPRTADALWAAEQV
LRAGTCAAVLLWQSNVRADALRRLNLAAQTGSALFFLFRPAAAARDASPAPLRLALAPKR
DGIEITFVKRRGPARDTPLFVPLSPSPILLNRHASLDRRASAAPQPRNVPATLAGAIA
>gi|225576355|ref|YP_002725341.1| hypothetical protein BBU118A_M02 [Borrelia burgdorferi 118a]
MTEKEEKEDLQAQDKEEQQIKADTKVISVQEFEEYMRFKEQANSKSKETSRDLSINERIT
KELAEVEERERIEKQLLLEAERINEIDTLAKAHLSNHFNKEVLLAKGYTLKDIMQAQRRE
LVRKFVPIEQIKAIAKVSDISHIDGEILEQLVSLAKVNIKLRKNASSSSSSVDSIKGNIA
IKSEERASLLDSNFVPINFTEFVQAISNTYKQRRIQFYENLKRHKRTSIA
>gi|225575939|ref|YP_002724731.1| hypothetical protein BBU118A_L02 [Borrelia burgdorferi 118a]
MTEKEEKEDLQAQDKEEQQIKADTKVISVQEFEEYMRFKEQANSKSKETSRDLSINERIT
KELAEVEERERIEKQLLLEAERINEIDTLAKAHLSNHFNKEVLLAKGYTLKDIMQAQRRE
LVRKFVPIEQIKAIAKVSDISHIDGEILEQLVSLAKVNIKLRKNASSSSSSVDSIKGNIA
IKSEERASLLDSNFVPINFTEFVQAISNTYKQRRIQFYENLKRHKRTSIA
>gi|221317023|ref|YP_002533137.1| hypothetical protein BBU72A_P0002 [Borrelia burgdorferi 72a]
MTEKEEKEDLQAQDKEEQQIKADTKVISVQEFEEYMRFKEQANSKSKETSRDLSINERIT
KELAEVEERERIEKQLLLEAERINEIDTLAKAHLSNHFNKEVLLAKGYTLKDIMQAQRRE
LVRKFVPIEQIKAIAKVSDISHIDGEILEQLVSLAKVNIKLRKNASSSSSSVDSIKGNIA
IKSEERASLLDSNFVPINFTEFVQAISNTYKQRRIQFYENLKRHKRTSIA
>gi|11497137|ref|NP_051205.1| hypothetical protein BB_S02 [Borrelia burgdorferi B31]
MTEKEEKEDLQAQDKEEQQIKADTKVISVQEFEEYMRFKEQANSKSKETSRDLSINERIT
KELAEVEERERIEKQLLLEAERINEIDTLAKAHLSNHFNKEVLLAKGYTLKDIMQAQRRE
LVRKFVPIEQIKAIAKVSDISHIDGEILEQLVSLAKVNIKLRKNASSSSSSVDSIKGNIA
IKSEERASLLDSNFVPINFTEFVQAISNTYKQRRIQFYENLKRHKRTSIA
>gi|225576072|ref|YP_002724901.1| hypothetical protein BBU94A_W02 [Borrelia burgdorferi 94a]
MTEKEEKEDLQAQDKEEQQIKADTKVISVQEFEEYMRFKEQANSKSKETSRDLSINERIT
KELAEVEERERIEKQLLLEAERINEIDTLAKAHLSNHFNKEVLLAKGYTLKDIMQAQRRE
LVRKFVPIEQIKAIAKVSDISHIDGEILEQLVSLAKVNIKLRKNASSSSSSVDSIKGNIA
IKSEERASLLDSNFVPINFTEFVQAISNTYKQRRIQFYENLKRHKRTSIA
>gi|219870063|ref|YP_002474395.1| hypothetical protein Bbu156a_O03 [Borrelia burgdorferi 156a]
MTEKEEKEDLQAQDKEEQQIKADTKVISVQEFEEYMRFKEQANSKSKETSRDLSINERIT
KELAEVEERERIEKQLLLEAERINEIDTLAKAHLSNHFNKEVLLAKGYTLKDIMQAQRRE
LVRKFVPIEQIKAIAKVSDISHIDGEILEQLVSLAKVNIKLRKNASSSSSSVDSIKGNIA
IKSEERASLLDSNFVPINFTEFVQAISNTYKQRRIQFYENLKRHKRTSIV
>gi|223987727|ref|YP_002601170.1| hypothetical protein BBU64B_SL0002 [Borrelia burgdorferi 64b]
MTEKEEKEDLQAQDKEEQQIKADTKVISVQEFEEYMRFKEQANSKSKETSRDLSINERIT
KELAEVEERERIEKQLLLEAERINEIDTLAKAHLSNHFNKEVLLAKGYTLKDIMQAQRRE
LVRKFVPIEQIKAIAKVSDISHIDGEILEQLVSLAKVNIKLRKNASSSSSSVDSIKGNIA
IKSEERASLLDSNFVPINFTEFVQAISNTYKQRRIQFYENLKRHKRTSIA
>gi|223987695|ref|YP_002601213.1| hypothetical protein BBU64B_SL0045 [Borrelia burgdorferi 64b]
MTEKEEKEDLQAQDKEEQQIKADTKVISVQEFEEYMRFKEQANSKSKETSRDLSINERIT
KELAEVEERERIEKQLLLEAERINEIDTLAKAHLSNHFNKEVLLAKGYTLKDIMQAQRRE
LVRKFVPIEQIKAIAKVSDISHIDGEILEQLVSLAKVNIKLRKNASSSSSSVDSIKGNIA
IKSEERASLLDSNFVPINFTEFVQAISNTYKQRRIQFYENLKRHKRTSIA
>gi|225575998|ref|YP_002724857.1| hypothetical protein BBU118A_ON44 [Borrelia burgdorferi 118a]
MTEKEEKEDLQAQDKEEQQIKADTKVISVQEFEEYMRFKEQANSKSKETSRDLSINERIT
KELAEVEERERIEKQLLLEAERINEIDTLAKAHLSNHFNKEVLLAKGYTLKDIMQAQRRE
LVRKFVPIEQIKAIAKVSDISHIDGEILEQLVSLAKVNIKLRKNASSSSSSVDSIKGNIA
IKSEERASLLDSNFVPINFTEFVQAISNTYKQRRIQFYENLKRHKRTSIA
>gi|224590739|ref|YP_002640720.1| hypothetical protein BBUWI9123_W0002 [Borrelia burgdorferi WI91-23]
MTEKEEKEDLQAQDKEEQQIKADTKVISVQEFEEYMRFKEQANSKSKETSRDLSINERIT
KELAEVEERERIEKQLLLEAERINEIDTLAKAHLSNHFNKEVLLAKGYTLKDIMQAQRRE
LVRKFVPIEQIKAIAKVSDISHIDGEILEQLVSLAKVNIKLRKNASSNSSSVDSIKGNIA
IKSEERASLLDSNFVPINFTEFVQAISNTYKQRRIQFYENLKRHKRTSIA
>gi|218202753|ref|YP_002364640.1| hypothetical protein BbuZS7_AC02 [Borrelia burgdorferi ZS7]
MTEKEEKEDLQAQDKEEQQIKADTKVISVQEFEEYMRFKEQANSKSKETSRDLSINERIT
KELAEVEERERIEKQLLLEAERINEIDTLAKAHLSNHFNKEVLLAKGYTLKDIMQAQRRE
LVRKFVPIEQIKAIAKVSDISHIDGEILEQLVSLAKVNIKLRKNASSSSSSVDSIKGNIA
IKSEERASLLDSNFVPIDFTEFVQAISNTYKQRRIQFYENLKRHKRTSIA
>gi|219723189|ref|YP_002474573.1| hypothetical protein Bbu156a_W02 [Borrelia burgdorferi 156a]
MTEKEEKEDLQAQDKEEQQIKADTKVISVQEFEEYMRFKEQANSKSKETSRDLSINERIT
KELAEVEERERIEKQLLLEAERINEIDTLAKAHLSNHFNKEVLLAKGYTLKDIMQAQRRE
LVRKFVPIEQIKAIAKVSDISHIDGEILEQLVSLAKVNIKLRKNASSSSSSVDSIKGNIA
IKSEERASLLDSNFVPINFTEFVQAISNTYKQRRIQFYENLKRHKRTSIA
>gi|209921940|ref|YP_002296019.1| putative fimbrial chaperone [Escherichia coli SE11]
MNIIFSLFLFILTTTLSCAYAGVGLDATRIIYNEGEKAVNVGVRNTDSKLNYLIQPSVST
DLDKLNNAAPFVFSPSLFKLESGSESIVKIMVLNHAKLPEKQESLFWFSVTAIPSSEKRV
GISDFDVLRGGVKIAVGNTIKLIYRPKNLPVSPKEGAENLKFGKTKEGMLKAENGSPYYI
NLSSLILGGRPVKSDNMMMIPPYGELVFKGIAPPKNLKEIQWNVINDNGGVENYRF
>gi|10954930|ref|NP_053350.1| hypothetical protein pTi-SAKURA_p112 [Agrobacterium tumefaciens]
MTPRRAIILIGVSVTVILCGSVVAAVGGYRLNLTPSEPLGLWRIEALNRSPAVGDLVFIC
PPSNASFIEALERGYLRRGLCRGGFAPLIKTIVALPGDRVVISGEVVIDDRPIPASAVRA
TDGAGRAIHPYPGGVVPPGHLFLHSSFASSYDSRYFGPIPASGLLGLARPVFTFDP
>gi|206479931|ref|YP_002235442.1| hypothetical protein pBCA005 [Burkholderia cenocepacia J2315]
MQVWIGVHLPHLNLEVFRPRSPAPSPDDARGLVVLEGGRVVALDRAARKLGVVAGMRRGG
VLSLAPDAQIRERDAARERELVLGVAYALLQFTPSVVDADEDVVVLDVTASLRLFHGLRA
LRQRVRDVVASFGVTSAISVASSGPAAWMVARGLRGGLALSARSLRRALARVPLVVAPDA
RRYANWFEDLGCETLADLQRLPRAGLKKRCGTQLLDWLDQVAGTAPAAYDWLEMPPSFDT
RVELMDRVEHAEALLFVARRLILQLTGWLTAKQLDVAAFALLLEHERGREAIAPTEIEIA
LGAPTRFEEHLTRLVKERLGHVELAGPVIAVRLVARSVQEAAAPSDSLFPEPGGTPQDHA
RLLELLTARLGAENVLVPAPMADYRPEPAARWVPMRDAPKPAPLPADLPRPAWLLAKPVP
LLTRQHRPFYGTPLRMVSPGERIEGGWQDGQTVTRDYFVAEDDHGVCYWIYKERPTASDE
SEARFFLHGLFG
>gi|111026915|ref|YP_708893.1| hypothetical protein RHA1_ro11088 [Rhodococcus jostii RHA1]
MSPRGRISAEIVQAFHDAQATKAQAKAAPAKKAAEEKIVAGKAPAKKTAAKKSPAKTTGP
KKASAGKSPARTAGAKSTSAEKFVATEVPAVSTAPAKSTTKDIREWAIGEGREVSPRGRI
SAEIVQAFHDAQATKAQARTVPAKKAAEEKIVAGKAPAKTTAAKESPAKATGPKKAAGVK
AAARKLPVKTAGAKSTAAEKFVATKVPAVITAPAKSTTKDIREWAIGEGREVSPRGRISA
EIVQAFHDAQATKAQARTVPAKKAAEKKIVAGKAPAKTTAAKKSPAKTTGPKKTAAKKAA
ARKSPVKTAAKTAPAKKTAAKTAPAKKTVVEKVVEKEAPAKNAAAGKTAAGKTAGATTAA
ETTAGATTAAEKVVEKEAPTKNTAAKKTAAKKTAMKKTAGAKTAAKKTAAKKTAAGKTAG
ATTAAEKVVEKEAPTKNTAAKKTAAKKTAMKKTAGAKTAAKKTAAKKTAAGKTAGATTAG
EKVVEKEASVKGAAAGTAPAKKTAKEIREWAIREGREVSFRGRISAAIVRAFHDAAARLP
AVGERSGVRS
>gi|169237640|ref|YP_001690843.1| hypothetical protein OE6062R [Halobacterium salinarum R1]
MSAEPIATFESSLDEVGVELVRTTADEFASTLSPLLDAPTVGTSLPFETVSLPDSVETDP
SIADLEAAATGVTAAGYGIADYGSVIIQGGTDGEEPVSLYADEHVAVVAASDVLPDMDAT
FDQLAEDIRNGVGQSIIATGPSATADMGALVTGAHGPMDVTVVLLEGK
>gi|224984897|ref|YP_002642398.1| outer surface protein VlsE [Borrelia burgdorferi WI91-23]
MKKITSLVFILPLFVLITCKNTVSDEVIKNKLLNSIETLGKEFSDAFISSPFGGSLGTAA
IDLKKSEVRNYFETISKGFKKIQEGFKKISFDFAEYDNAVHSINDIAKVFDWYLMEFVND
VEEAAKAADIDSDLVGQVVAVNPKIADSSSVKRFANWIQTLLRFSSVFGYDIYNKMFKNI
NIDSSNHRKHIQQVGKVKHVGKIFLKTENENNHNCDTNNGSAANKAKELVNSVSGEEILR
LMLRDIGGSPEHAKGKSPDSSGNDPIEAAIGTTNYRHGNSNCFPDGMPVNIAAAIVLRGM
AKDGQFFAINGENDTVKTAVEIGVTKTLVALTTLLRGSVGEMIGRLLDQIRKERLRFGTL
VENNGYRY
>gi|226807806|ref|YP_002791502.1| putative dehydrogenase [Enterobacter cloacae]
MAAHTNVCVIGLGSMGMGAARACLQAGLNTWGVDINPDNCRALLAAGAKGAGPSAVPFAA
ELDAVVLLVVNAAQVRGILFGESGLAAHLKPGTVVMVSSTIASADAQAIAEALAEYQLLM
LDAPVSGGAVKAAAGDMTVMASGSDAAFARLAPVLDAVAGKVYRIGSDIGLGSTVKIIHQ
LLAGVHIAVAAEAMALAARAGIPLETMYDVVTHAAGNSWMFENRMQHVLDGDYSPKSAVD
IFVKDLGLVNDTARALTFPLPLATTALNMFTSASNAGFGREDDSAVIKIFNGITLPGHKQ

>gi|152973622|ref|YP_001338662.1| hypothetical protein KPN_pKPN4p07052 [Klebsiella pneumoniae subsp. pneumoniae MGH 78578]
MAAHTNVCVIGLGSMGMGAARACLQAGLNTWGVDINPDNCRALLAAGAKGAGPSAVPFAA
ELDAVVLLVVNAAQVRGILFGESGLAAHLKPGTVVMVSSTIASADAQAIAEALAEYQLLM
LDAPVSGGAVKAAAGDMTVMASGSDAAFARLAPVLDAVAGKVYRIGSDIGLGSTVKIIHQ
LLAGVHIAVAAEAMALAARAGIPLETMYDVVTHAAGNSWMFENRMQHVLDGDYSPKSAVD
IFVKDLGLVNDTARALTFPLPLATTALNMFTSASNAGFGREDDSAVIKIFNGITLPGHKQ

>gi|226810120|ref|YP_002791815.1| putative dehydrogenase [Enterobacter cloacae]
MAAHTNVCVIGLGSMGMGAARACLQAGLNTWGVDINPDNCRALLAAGAKGAGPSAVPFAA
ELDAVVLLVVNAAQVRGILFGESGLAAHLKPGTVVMVSSTIASADAQAIAEALAEYQLLM
LDAPVSGGAVKAAAGDMTVMASGSDAAFARLAPVLDAVAGKVYRIGSDIGLGSTVKIIHQ
LLAGVHIAVAAEAMALAARAGIPLETMYDVVTHAAGNSWMFENRMQHVLDGDYSPKSAVD
IFVKDLGLVNDTARALTFPLPLATTALNMFTSASNAGFGREDDSAVIKIFNGITLPGHKQ

>gi|32455348|ref|NP_862359.1| hypothetical protein pHel4_11 [Helicobacter pylori]
MSFWEKLGFKGSVCAEQKLIAKECIEIEKPSENKIEIEKLRLDIEKQVERNILLKAKAKQ
QDELNKRETLKLEFELKEKLIEKEKELERFKTTEQAKRIEREKELEKLKQETIEKMKKIT
IISDPLVFHPDPIIDNLMRERHNNRKLKIEKEQKEKTQQKSYVKSM
>gi|49145924|ref|YP_025606.1| hypothetical protein pAL202_03 [Helicobacter pylori]
MSFWEKLGFKGSVCAEQKLIAKECIEIEKPSENKIEIEKLRLDIEKQVERNILLKAKAKQ
QDELNKRETLKLEFELKEKLIEKEKELERFKTTEQAKRIEREKELEKLKQETIEKMKKIT
IISDPLVFHPDPIIDNLMRERHNNRKLKIEKEQKEKTQQKSYVKSM
>gi|221636096|ref|YP_002523972.1| transcriptional regulator, LuxR family protein [Thermomicrobium roseum DSM 5159]
MQAGSRRERSDAVLPHLPERQSGWYRSDNRPTLSKGLAMVRTLLVRDDALGWQELAAQLA
GCSGITAVQLAADLATAAQLAVTWRPDLVVLGAGLLREPLDPALGELVQRAPSVLLARAL
PVQLVATLLNSGLPLRGVLTWDDLDRALLPAVIALLTQSPLLLAGPRAAAQLAALWRERV
GRPRLSPAEERLLPLLAEWDLTYAAIAGRLGVAPATVKARVRRLAHKLGVTPGRGAVVAA
ARQRGLLAP
>gi|284005759|ref|YP_003391578.1| hypothetical protein Slin_6830 [Spirosoma linguale DSM 74]
MNKESVDSFIASLNWGKELKFAEAIAVKRLSVFRKDECNLKGNEAHDIAVGVISKFLDDP
ALSLKESDLGVRNFRARIRGEINNAVKLIVKSKEVRTTASYSYNEVLSDEAFFDYVIQTP
SSAEAELNSKQAVTAYFDQVGEKLLAKPDEQAWLILEELRDGKKPQEIVEGNNLTIEKVY
SAIKRIHRAAQQVKEPELYV
>gi|51492568|ref|YP_067865.1| hypothetical protein pFBAOT6.55 [Aeromonas punctata]
MTKSIATASINRETAVALIDAAIAAARTIGIPAAVAVVDATGNLRAFERTDDAPFLTVDV
AIDKAWSSASFGYPTHVWNDYVSNDPKVAPLAYRPRMVAVGGGYPILEDGKLIGGIGISG
GNYQQDQDACVEALTKIGFELPA
>gi|226315592|ref|YP_002775563.1| vls recombination cassette Vls8 [Borrelia burgdorferi Bol26]
MKAAENAAAVGDAGNSKIGDVAHGAGTKADDASVKGIALGIKGIVDAAGNGDHAGAAAGD
ATNPIAAAIGEAGQDGAAFNNNNMKKDDKIAAAIVLRGLAKDGKFAADSADGAKSAKDGK
KGDAVTSVVQEVNKWLEEMMKAAEKAAAAGDGNSKIGDVAHGAGTKADDASVKGIALGIK
GIVDAAGKASGEDGGGGALKGVKEATDKNNADAGKLFATSAGGRQAGAADVGKASDAVSA
VSGKQIIKAIVDAAGNGGHAGAAAGDATNPIAAAIGQANQAGAAFVDNNMKKDDKIAAAI
VLRGLAKDGKFAADSADGAKSAKSVIESARKLTNG
>gi|158340943|ref|YP_001522110.1| hypothetical protein AM1_E0026 [Acaryochloris marina MBIC11017]
MESTKNNKTLSSISFLLLSLLVIYLLTINIACWIIVISIIFIYLRKISFHLWVPTIIGIL
SLIIFGYIDQSLEIYRSYIYDQEHLKVIISTFFVLLLSILVCMSGRLLSEKYVFNKIKNT
NGESLTYSKWFEKEETVEPEQKLHLNKLHAQYSALKYIPRIIGLLPTYGLLTGIYKVNRY
KLYIDIGELSDSDLFALIWLAMTGVILFCLNQIIFYRRDIINIIKENLLLNKNEVKKKSL
EKYENQILFNPVTEFLVITPALICFIFFTMPTIANTSGSYSFQSLFVFITCLIFNIFLYL
FNKNKIKCISSEVDKKKKLIEVNLLLISRIVITLLVFLLLVPKYSSVKFIVFIGPISITA
LCLGSFSVIFSNIYYWGYSTPKEDFRYINILPGEKIPTITLIIILALISSQFNWNDNHQI
RHIYGIKEQNKTENSKKKDIVLSIPDAFDSWIEKRNDKNKYIEKNIAYPVYIVSAQGGGI
YAAYHAASTLAKLHDTSDGKFSSHVFAISSVSGGSLGSAVYSALVKEFAQQQNKNINSPT
TINVHKKISPYVEKILGNDFLSPLFSLALFPDLLQRFIPIPISTWDRVRGLELALEEYWD
NTFNASTEMKNYENYFSNSYKEFWNLCEENPALVLNTTNVETGERVVFSPFKFSTNGLNS
FFDFDLVYPNIPLSTATFISARFPIFTPAGWFKHYVKDETSATKRISKSRLVDGGYFDNS
GVATARDIIDEILEDTQIYNPKTVKKSKEKVLRISLINIALVDSPDTRKFSDASHQGLNE
ILSPLRTVVNVRNSRANSIIEQAEDDLNTHPLAVSNIKKNKNESNMKIIYNTRFIPIYLD
NYIGERATLPLGWLLSKNTRMSIDTQIPEPDNDLDSDSLCKSDESDSFVIEKYNFCISEE
IKNQLQ
>gi|218533534|ref|YP_002424349.1| hypothetical protein Mchl_5706 [Methylobacterium chloromethanicum CM4]
MRSAATAYSPTGSFRLPAGARAKFFKSVTDSLAALERAGPLEVDMASEPGRVVSCSVLWR
AIRTPRRGVRPGVEAGVAAAWRTYPPGRLDRAEATALARLLATTSILGEPRWSAARDAAA
ATALAIRHVRTCGAASVASDLVMGNLLLMAERGDATAPAVIAYALRALARRSADERRLMR
LAARWARPSMRKPRRR
>gi|227819926|ref|YP_002823897.1| hypothetical protein NGR_b16930 [Sinorhizobium fredii NGR234]
MQEAVTLHLRPAATATKGLFKKSCALVRKIFAVLLLFVGCLRPAVGMQPCPTENERLSKA
EIVVEARVKSLLIGESGLLDENGTPTRMVRADLEIKRVIKGKFAGKEATVYEAAYDSVLG
PLRPLAVMASVYGLGDEDSFEVELSRKEFGDFGVTMFSLGSCGYWKFPDFADLRPE
>gi|220915007|ref|YP_002490315.1| protein of unknown function DUF6 transmembrane [Methylobacterium nodulans ORS 2060]
MSWFFIALWAPFLLACANHNDKLLLSKYFKDKTIGPIVIFSSLFSGVAIPIALLIQPNVY
EVSLVQGSALVTTGMLSVVAGVFYLYALDLDEASFVTPFYQTVPIFAYFLGYFILGETIT
LSQGLGSSVIIAGAIALSLEFGQRGIRFKRNVVALMLVASFLSAINGVVFKLIAVSKGFW
VSLFWGFIGQVIAGFIFLVCVPSYRRDFITLLKQQKVPAAGLIALSRTLFSVSEAVTLYA
TLLAPVALVLVVNSFQPLFVFMLGIVLTLLLPRVAKESLDRRKMLQKGVGIGLMLAGGYL
ISR
>gi|94972498|ref|YP_595716.1| hypothetical protein LIC100 [Lawsonia intracellularis PHE/MN1-00]
MIALTTYFFILQLILFVVLSIIAVKSNIIVKGNLLIMLSATLLATIPLHYIGPRIARLYS
NEVKIDTMLEFFIFTILFAGLIHLISFLFKKYIFKKFYKPTNDTLLSFIFANLYPVYAAL
FAIILFFWRKHDWFPK
>gi|133757303|ref|YP_001096222.1| hypothetical protein pLEW279a_p23 [Corynebacterium sp. L2-79-05]
MTATEAPVRVLVADDDPLVRTGIVGILDTDPAIEVVAQAADGAEALRKIDAHRLDVALFD
IQMPGMSGLDALQRLRSDGSALPCLFVTTFGEDDYIAEAIRLDADGFVLKSGDPRQLIAG
VHAVAGRGAFFSPSVARRLLDSGVSTTYTQYASAVERFERLTAREREILIRLSQGETNAE
IAKALHLAPGTVKVHVSAILRKTEARNRVEAALIALRAGRA
>gi|258513046|ref|YP_003189303.1| hypothetical protein APA01_41370 [Acetobacter pasteurianus IFO 3283-01]
MARPSHSLHTLLKWPLVVVTLVGFLGLLALQSFAQPDELPRTTIVRLLGMDIAASLSVPD
DVLDATPAGAVFSGSTSSHTRQKGSGLTSPESAVGRAHHMAAAMAGKSTQSHSGHHHRAD
GCPLCPLLSLPAALPMAVMLVSPPVLRWMRRGSHASTPRAPPSVLLGLPPSCGPPA
>gi|32470076|ref|NP_863018.1| HlyF [Escherichia coli]
MKLLLLTGATGFLGGAVLDKLLDNCNNINLLLLVRAPTPQAGLERIKENMRKFNVCEERL
HALTNDNILPGDLNNPEAFLMDPRLDEVTHVINCAAIASFGNNPFIWNVNVTGTLAFARR
MAKVAGLKRFLHVGTAMSCTPHTGSLVKEESASSETGEHLVEYTHSKATIEYLMRKQCPD
LPLLVARPSIIVGHSRLGCLPSTSIFWVFRMGLMLQKFMCSLDDKIDVIPVDYCADALLM
LLESSLINGEIVHISAGKESSVTFSAIDEAVARALNCDPVGDRYTKVSYDILAMSRHDFK
NIFGPCNERLMLKAIRLYGAFSMLNVCFSNDKLLSIGMPKPPKFTDYIKYCIETTKHLSI
QQQMEVDFK
>gi|218534612|ref|YP_002401142.1| hemolysin HlyF [Escherichia coli S88]
MKLLLLTGATGFLGGAVLDKLLDNCNNINLLLLVRAPTPQAGLERIKENMRKFNVCEERL
HALTNDNILPGDLNNPEAFLMDPRLDEVTHVINCAAIASFGNNPFIWNVNVTGTLAFARR
MAKVAGLKRFLHVGTAMSCTPHTGSLVKEESASSETGEHLVEYTHSKATIEYLMRKQCPD
LPLLVARPSIIVGHSRLGCLPSTSIFWVFRMGLMLQKFMCSLDDKIDVIPVDYCADALLM
LLESSLINGEIVHISAGKESSVTFSAIDEAVARALNCDPVGDRYTKVSYDILAMSRHDFK
NIFGPCNERLMLKAIRLYGAFSMLNVCFSNDKLLSIGMPKPPKFTDYIKYCIETTKHLSI
QQQMEVDFK
>gi|169546428|ref|YP_001711869.1| HlyF [Escherichia coli]
MKLLLLTGATGFLGGAVLDKLLDNCNNINLLLLVRAPTPQAGLERIKENMRKFNVCEERL
HALTNDNILPGDLNNPEAFLMDPRLDEVTHVINCAAIASFGNNPFIWNVNVTGTLAFARR
MAKVAGLKRFLHVGTAMSCTPHTGSLVKEESASSETGEHLVEYTHSKATIEYLMRKQCPD
LPLLVARPSIIVGHSRLGCLPSTSIFWVFRMGLMLQKFMCSLDDKIDVIPVDYCADALLM
LLESSLINGEIVHISAGKESSVTFSAIDEAVARALNCDPVGDRYTKVSYDILAMSRHDFK
NIFGPCNERLMLKAIRLYGAFSMLNVCFSNDKLLSIGMPKPPKFTDYIKYCIETTKHLSI
QQQMEVDFK
>gi|157418273|ref|YP_001481345.1| HlyF [Escherichia coli APEC O1]
MKLLLLTGATGFLGGAVLDKLLDNCNNINLLLLVRAPTPQAGLERIKENMRKFNVCEERL
HALTNDNILPGDLNNPEAFLMDPRLDEVTHVINCAAIASFGNNPFIWNVNVTGTLAFARR
MAKVAGLKRFLHVGTAMSCTPHTGSLVKEESASSETGEHLVEYTHSKATIEYLMRKQCPD
LPLLVARPSIIVGHSRLGCLPSTSIFWVFRMGLMLQKFMCSLDDKIDVIPVDYCADALLM
LLESSLINGEIVHISAGKESSVTFSAIDEAVARALNCDPVGDRYTKVSYDILAMSRHDFK
NIFGPCNERLMLKAIRLYGAFSMLNVCFSNDKLLSIGMPKPPKFTDYIKYCIETTKHLSI
QQQMEVDFK
>gi|170650913|ref|YP_001739984.1| hemolysin F [Escherichia coli SMS-3-5]
MKLLLLTGATGFLGGAVLDKLLDNCNNINLLLLVRAPTPQAGLERIKENMRKFNVCEERL
HALTNDNILPGDLNNPEAFLMDPRLDEVTHVINCAAIASFGNNPFIWNVNVTGTLAFARR
MAKVAGLKRFLHVGTAMSCTPHTGSLVKEESASSETGEHLVEYTHSKATIEYLMRKQCPD
LPLLVARPSIIVGHSRLGCLPSTSIFWVFRMGLMLQKFMCSLDDKIDVIPVDYCADALLM
LLESSLINGEIVHISAGKESSVTFSAIDEAVARALNCDPVGDRYTKVSYDILAMSRHDFK
NIFGPCNERLMLKAIRLYGAFSMLNVCFSNDKLLSIGMPKPPKFTDYIKYCIETTKHLSI
QQQMEVDFK
>gi|218203924|ref|YP_002364752.1| hypothetical protein BbuZS7_N03 [Borrelia burgdorferi ZS7]
MTEKEEKEDLQAQDKEEQQNKADTKVISAQEFEEYMRFKEQANSKSKETSRDLSINERIT
KELAEVEERERIKKQLLLEAERINEIDTLAKAHLSNHFNKEVLLAKGYTLKDIMQAQRRE
LVRKFVPIEQIKAIAKVSDISHIDGEMLEQLVSLAKVNIKLRKTASSNFSSVDSVRGNIV
VKSEERASLLDSNFVPINFTEFVQAISNTYKQRRIQFYENLKRHKRTSIA
>gi|11497349|ref|NP_051422.1| hypothetical protein BBN02 [Borrelia burgdorferi B31]
MTEKEEKEDLQAQDKEEQQNKADTKVISAQEFEEYMRFKEQANSKSKETSRDLSINERIT
KELAEVEERERIKKQLLLEAERINEIDTLAKAHLSNHFNKEVLLAKGYTLKDIMQAQRRE
LVRKFVPIEQIKAIAKVSDISHIDGEMLEQLVSLAKVNIKLRKTASSNFSSVDSVRGNIV
VKSEERASLLDSNFVPINFTEFVQAISNTYKQRRIQFYENLKRHKRTSIA
>gi|224020466|ref|YP_002601256.1| hypothetical protein BBU64B_N0002 [Borrelia burgdorferi 64b]
MTEKEEKEDLQAQDKEEQQNKADTKVISAQEFEEYMRFKEQANSKSKETSRDLSINERIT
KELAEVEERERIKKQLLLEAERINEIDTLAKAHLSNHFNKEVLLAKGYTLKDIMQAQRRE
LVRKFVPIEQIKAIAKVSDISHIDGEMLEQLVSLAKVNIKLRKTASSNFSSVDSVRGNIV
VKSEERASLLDSNFVPINFTEFVQAISNTYKQRRIQFYENLKRHKRTSIA
>gi|284167266|ref|YP_003405544.1| DoxX family protein [Haloterrigena turkmenica DSM 5511]
MEDTSVDRIQSLQQLIPEWIHSGLRLVLVALVAKPALSKFVTHENSVSFFDAVGIPSPQL
MVIIAGIIEVGAVFLLLAGVGERLAAVSLILVMLVAILYVGPDWKNLSVLFGALTLLVLK
TDMDAVWQPANRLLG
>gi|226246909|ref|YP_002776187.1| hypothetical protein BBUBOL26_N03 [Borrelia burgdorferi Bol26]
MTEKEEKEDLQAQDKEEQQNKADTKVISAQEFEEYMRFKEQANSKSKETSRDLSINERIT
KELAEVEERERIKKQLLLEAERINEIDTLAKAHLSNHFNKEVLLAKGYTLKDIMQAQRRE
LVRKFVPIEQIKAIAKVSDISHIDGEMLEQLVSLAKVNIKLRKTASSNFSSVDSVRGNIV
VKSEERASLLDSNFVPINFTEFVQAISNTYKQRRIQFYENLKRHKRTSIA
>gi|216996654|ref|YP_002333770.1| PF-49 protein [Borrelia afzelii ACA-1]
MSKLKVKKILLNNRTDNIQEFENDELEYKSYKDQLRRITIDDIDNKIKTMKILYKIREKK
LYLIDGYKKFEDFLSEFIISRSQAFLYLKIYRKVLDGSVSINDIKEKGLKGVYRNILNIE
IKEDKSRQNPIKPLRFQLKTQESYDFYKSNAKFTSFMMHEIFENQKDLIKKLLKKYKELK
G
>gi|284005918|ref|YP_003391736.1| hypothetical protein Slin_6994 [Spirosoma linguale DSM 74]
MQRPAPATADQLEAAHQRPTNLDAEKFAAFAVKAIESELPTPQGIKAAVDAGVNTIAQAG
VANAELIKQAGSNAVSQIEWAARSKANVLASQIGLSSWQSAALIFAGFLLLVVGAMLANQ
QREAALAQARIETQAVREFTDWVKSQPEGKRLYERYYHR
>gi|60115651|ref|YP_209442.1| hypothetical protein SC144 [Salmonella enterica subsp. enterica serovar Choleraesuis str. SC-B67]
MRKSGKALARLRAALERLISGKPQNVSPSGKLTLNKINNEAGLGNSYIHKFKDFIENEAN
PAIESFNANYDPVKAKLLQNKQNLTEKEKHKARMKKEVKLKEQYRQERDDLKTINKELET
QISSLMFRLYELQEQLNVQNVVKISQ
>gi|74314883|ref|YP_313301.1| ISSfl2 ORF [Shigella sonnei Ss046]
MQPPGCRGSGKRLFDKALPNDENKLRSLISDLKQHGQILLVVDQPATIGALPVAVARSEG
VLVGYLPGLAMRRIADLHAGEAKTDARDAAIIAEAARTLPHALRTLKLADEQIAELSMLC
GFDDDLAAQTTQASNRIRGLLTQIHPALERVLGPRLEHPAVLDLLQRYPSPEKLASLGFA
G
>gi|148243999|ref|YP_001220237.1| osmosensitive K+ channel signal transduction histidine kinase [Acidiphilium cryptum JF-5]
MGSASPENRPDPDALLARANSDGRGQLKIFLGAAPGVGKTWEMLAAARRRFETGTDVVAG
LVETHGRAETAEQLADLPVLPRRIVPYRGRLLEEFDLDSALKRRPALLLVDELAHANAPG
LRHAKRWQDVAALLEAGINVWTTLNVQHLESLNDQVARITGIRVAETLPDTVLGLADDIE
LIDLPPEELRTRLKQGLVYRPDVARRALGGFFRPGNLAALREMALRRVAQHVDRDIAAYM
RAQAIAGPWPAAERVMAVVEAGEAAEQVVRHASRLAEALRAPFFAFHAERAATGMAVQPA
LDLAIQLGGTVETTTNADVFAALLDAAARQNVAHIVIARGRGRWRWRRGLASRLARGARA
YALHVVPDPAASRPAPPHRAPPPKLMPFGISLGIMIVTTIGGFALRGVLPAEAMGYVFTA
IVVGMASLYGRSVGIFAALTGFVLWNFFFLPPIYTLSVTNPRDVTALFAFLVVGVLTGSL
AGRVRAEAETARTRIEALRRITLFGRALAQVSDEAGLAAVVEAEARALAGEAVLLLARGD
GLPRAGGFDEAAVAAAEFAWRNRVATGMGTTTLPASAWRFQPLATEAGAIGVLGVRPETP
PAEPVIQTLSALADQAALAAERLRLATSAAEARAHESTQRLRTALLSSLSHDLRTPLTAI
RGAAETLAEADGELPEATRRDLLASIVEDVGRMTRFLANITGMARIETGEIVARHEKVDL
APVVEHAVARVKEAFHTAVNIPEDAATVRADPALLEQVLVNLLENAVKYGPEGGAISVFA
RRAGDSVVLSVADEGVGIPPEDLPHVFDSFFRVVRGDRVAPGTGLGLAIARAFVEAMGGT
IAAESPRRDLPADGLPGTIIRVELPVP
>gi|32470175|ref|NP_863399.1| hypothetical protein R64_p044 [Salmonella enterica subsp. enterica serovar Typhimurium]
MMLSQLNLRFHKKLIEALKTRAGRENTSVNALAERFLDDGLKTVAPGDGYFQLIADPEAT
VRQLYRHIILGQTFGTSALSRDELRFVLVHVREAFLRGHNRLATLPALDTLLDITGNLLA
WQVEHDRPVDGHYLKGIFRLAGKNWTEEFEAFRAALRPVVDQMYAEHLLRPLESDCFGLA
EVPDAVLAEIFTLPRLKAVFPLMLRGLDWNTQNRQERWHRSCARLFLPSRKPLRPARCAW
RSALTASTPENARGPGTPHPVCTC
>gi|221218557|ref|YP_002527515.1| replication protein RepC [Escherichia coli]
MMLSQLNLRFHKKLIEALKTRAGRENTSVNALAERFLDDGLKTVAPGDGYFQLIADPEAT
VRQLYRHIILGQTFGTSALSRDELRFVLVHVREAFLRGHNRLATLPALDTLLDITGNLLA
WQVEHDRPVDGHYLKGIFRLAGKNWTEEFEAFRAALRPVVDQMYAEHLLRPLESDCFGLA
EVPDAVLAEIFTLPRLKAVFPLMLRGLDWNTEQARTLAQELRPVISAVTETIEAGTLRLE
IRVDGQHPGERPGAWYTTPRLHLLITGQDFVVPYGWEALSELLGLFTLYARHPEALTHGH
QGERVMFSPPGNVTPEGFFGIDGLRIFMPAEAFETLVRELATRCQEGPLAEALTGLRCLY
GDL
>gi|16263392|ref|NP_436185.1| hypothetical protein SMa1706 [Sinorhizobium meliloti 1021]
MSLAAASGHCFLKADCRLFTTRYSLAFMLNGNLCCVQHTEASMRAQISSAAENEAKVALT
RNKLVLDQARAVGLLGTAKNTRLSGRVPSELIEAAKKRAHVTSDTELLELALARLALEDD
FGARLVGRKGSIPADVDLGL
>gi|170650768|ref|YP_001739985.1| outer membrane protease 7 [Escherichia coli SMS-3-5]
MYLKILATALSAPVAFAALASDTGLSFTPEKISTEIDFGTLSGKAKERVYLPEEKGRKAS
QLDWKYSNAPIVKGAFNWDLLPRVSVGASGWTTLAGRGGNMVDRDWLDTSNPGTWTDESK
HPNTRLNFANEFDLNIKGWLLNQPDYQLGLMAGYQENRYSFTAKGGSYIYSSEGGFRDET
GSFPDGERAIGYKQHFKMPYIGLTGNYRYDSFEFGGSFKYSGWVKASDNDEHYNPEKRIT
YRSDVNNQNYYSVSLHAGYYITPAAKVYVEGTWNRITNKKGDTSLYSRNLNISDHTKNGA
GIESYNFMTTAGLKYYF
>gi|221316882|ref|YP_002533025.1| hypothetical protein BBU72A_O0002 [Borrelia burgdorferi 72a]
MTEKEEKEDLQAQDKEEQQNKADTKVISAQEFEEYMRFKEQANSKSKETSRDLSINERIT
KELAEVEERERIEKQLLLEAERINEIDTLAKAHLSNHFNKEVLLAKGYTLKDIMQAQRRE
LVRKFVPIEQIKAIAKVSDISHIDGEILEQLVSLAKVNIKLRKNSNSNSSSVDSIKGNIA
IKSEERASLLDSNFVPINFTEFVQAISNTYKQRRIQFYENLKRHKRTSIA
>gi|13449074|ref|NP_085290.1| invasion protein [Shigella flexneri 5a]
MHNVSTTTTGFPLAKILTSTELGDNTIQAANDAANKLFSLTIADLTANQNINTTNAHSTS
NILIPELKAPKSLNASSQLTLLIGNLIQILGEKSLTALTNKITAWKSQQQARQQKNLEFS
DKINTLLSETEGLTRDYEKQINKLKNADSKIKDLENKINQIQTRLSELDPESPEKKKLSR
EEIQLTIKKDAAVKDRTLIEQKTLSIHSKLTDKSMQLEKEIDSFSAFSNTASAEQLSTQQ
KSLTGLASVTQLMATFIQLVGKNNEESLKNDLALFQSLQESRKTEMERKSDEYAAEVRKA
EELNRVMGCVGKILGALLTIVSVVAAAFSGGASLALAAVGLALMVTDAIVQAATGNSFME
QALNPIMKAVIEPLIKLLSDAFTKMLEGLGVDSKKAKMIGSILGAIAGALVLVAAVVLVA
TVGKQAAAKLAENIGKIIGKTLTDLIPKFLKNFSSQLDDLITNAVARLNKFLGAAGDEVI
SKQIISTHLNQAVLLGESVNSATQAGGSVASAVFQNSASTNLADLTLSKYQVEQLSKYIS
EAIEKFGQLQEVIADLLASMSNSQANRTDVAKAILQQTTA
>gi|224983746|ref|YP_002641066.1| hypothetical protein BBUWI9123_M0003 [Borrelia burgdorferi WI91-23]
MTEKEEKEDLQAQDKEEQQNKADTKVISAQEFEEYMRFKEQANSKSKETSRDLSINERIT
KELAEVEERERIEKQLLLEAERINEIDTLAKAHLSNHFNKEVLLAKGYTLKDIMQAQRRE
LVRKFVPIEQIKAIAKVSDISHIDGEILEQLVSLAKVNIKLRKNASSNSSSVDSIKGNIA
IKSEERASLLNSNFVPINFTEFVQAISNTYKQRRIQFYENLKRHKRTSIA
>gi|268318461|ref|YP_003292162.1| Pi protein [Escherichia coli]
MRLQVKTVTGLTKVRHRNEVGVTLASLSLSAKRVLFLALCQIDTKEMLNDDILEVDADFF
SKTTTLDKYAAYAALKEGAKVLASTTLVLNRDDLKTLSNELGISTSKNKIPDRLDLNLTE
FCAYYDHLATVRIKFTNTAKRYFSKLIGSENRYTTQVLKSVVILNSVNSTNLYQVIRKYY
SLNPASKSFEISVDQLKEEMGLYNIENGEKVYRYPKYSFFIRDVINKSIREIIEKTEIRD
IKFSVAGKKGRMVHMLRFDFSLNEDISLSDDEAKFLEEFDKKVL
>gi|32470498|ref|NP_863182.1| putative transmembrane protein [Corynebacterium diphtheriae]
MEMPMRKTLISLTGPAFVAAVAYVDPGNVAANISAGSHYGYLLVWVLVVANLMAMFIQYH
SAKLGLVTHRSLPEIMGERLSRRARLGMWAQAELIAAATDLAEVIGGAIALQLLFNLPLF
AGALIIGAVSIILLIFQKKNQWFEGLVIGLLLVICIGFLAGLAIAPPDPADVAGGLIPRL
EGKDSILLAASMLGATVMPHAIYLHSSLTKQRYPDLEIPHVLAGTRADIAVALSIAGLVN
VGLLVLAGSALYGVDGTETISGAHTAIASHLGPLAGVLFAIGLLASGLASTSVGAYAGSE
IMDGLLHIKVPLLVRRLVTLIPALVIIGCGVDPTMALVVSQALLSLGIPFAIIPLFRYAG
SRDVMGEFAAKPWSMAVGWTLAALVIALNLALVLLPLL
>gi|288986966|ref|YP_003456929.1| hypothetical protein Alvin_3288 [Allochromatium vinosum DSM 180]
MPLPIIIGAAALATAAYGAKKGYDGYQKHSEADEIVKSAKSRYERKKTAFDEQEAETTLF
LEMLGKKELEIGQSFGEFKTLADKLLQQLQANRQNKLEIRIPKHELQKIESYSYTAVGVL
GTVVGAGAAGAAAGFAVYGGVMALGAASTGTAISSLAGVAATNATLAAIGGGSLATGGLG
MAGGTAILSAAVAAPILAIAGWAYNSHGEEALKNARKADTEVSEAVGKLGRAIEQLILTE
EYARKIKGVLSSIYGQFNQYFDSLKEIDSFLEDLKGRNVDKEAELAKLNDEIIRIIENGY
ALAAILVDVITTPIFKVKKVNGEVLKDENDVPVMERDEDDFMIVNETNLDKVLIKARSDA
GGIAAI
>gi|219723215|ref|YP_002474614.1| hypothetical protein Bbu156a_S02 [Borrelia burgdorferi 156a]
MTEKEEKEDLQAQDKEEQQIKADTKVISVQEFEEYMRFKEQANSKSKETSRDLSINERIT
KELAEVEERERVEKQLLLEAERINEIDTLAKAHLSNHFNKEVLLAKGYTLKDIMQAQRRE
LVRKFVPIEQIKAIAKVSDISHIDGEILEQLVSLAKVNIKLRKNASSNSSSVDSIKGNIA
IKSEERASLLNSNFVPINFTEFVQAISNTYKQRRIQFYENLRRHKRTSIA
>gi|86559615|ref|YP_473435.1| hypothetical protein pCPF5603_12 [Clostridium perfringens]
MNKRIKAIIEFVKVHKKETIGVAVALGIAVVGVGGYAISKHYANTDTNNIALAEKKEDPK
ADEDKKLEENKAADNEEVTVEEQEDGSLIVKDKDGNIIADSSKGDDVSKIVEEKKEAGSD
VNIKNKKGEVEKVESVDNGSIKVTSGETIGSKTENKVQASQQPSGEKVEKVEDIKGTTAS
SEGSITIVKPSKEESSSKPESNKQEQPEESKPEEAPQPSQKPEENKQEKPAENQQETKPV
EPAKPQKPQRTWEYQSGMSQELWNDFNAYRQSQGLNALNWSGKYAGWTKSHCEEMAQKQS
GFHKSYPEGGQIVYDGTAYTSASSILNGFKNSPAHNKNMLDPDLTEGACAVYKDSNGRYY
TVIGFDY
>gi|186471584|ref|YP_001862902.1| LysR family transcriptional regulator [Burkholderia phymatum STM815]
MELRHLRYFIAAAEEEHFGRAAVRLHITRPAVSQIIADLEGELGTPLFERLAHTVKLTAA
GRTLLPQLVRVMDDLNEAIILTKRVGQGMTGTLRIGYGSLTLMHSIFKAAVKLFRATYPE
INLSLVELSTSLQPKALAEGKIDAGFMHLGPSPHPGKRRTEINMEREGIVLDSICIQTGS
VGVAVPNDHRFARRKSLTLEDLADEPLVVDPKSSSSLSYGQLYSLCQAAGFEPNIVQEVS
TIASQLNLISVGMGIGLAVMGKNFQYPSDLTVIPLANLNYSTRFIFGWVRRQNDPILENM
IEIVKSLSK
>gi|229587421|ref|YP_002860459.1| phage shock protein A [Clostridium botulinum Ba4 str. 657]
MGAFSKIKNILKAKTNNALDKVENPIESLEQKIRNMEEDLHNAKLSAAEVLGNVHFLEEK
KQDAKSQMEDYETKIKKALSIGNEELAKKALEKKIEAEKQYKHLESKHAEAKKNAEKLKS
RLADLEKSISETRQYRDEANARLNTAEASQKVNEILCNVSSDNINLDDIERKISKKETTA
AGLEDLKPVSLDDEFDKLNEIDLDAELEKYKS
>gi|289937648|ref|YP_003482250.1| peptidase S26B, signal peptidase [Natrialba magadii ATCC 43099]
MGRSTISRSLEFALLVGAIVVAGQLLGQPILLGYVTSDSMEPTVEAGDGFVAVPAAVTGE
VEVGDVVVYEADGDGGLVTHRVVDETDEGYVTRGDANPITDQARGDPPLEEDDVLATAVQ
VGGTVVTIPGLGTVATSVGAAAETAQLWLIDLTGLDQLRGTAVLPIALLVLSLTGYALET
ARDRSSSERDRSGDTVAAPSRLALGLGFALFVVIAASAAMLVPAGGETLTVISSDPAPDV
ELVTEPGGTAQTSYHVSNQGFIPIVAYLEPVDDGVSVERKSMSVSGRDSEVVGVTLEAPE
ATGHNDRTVLERRYLHVLPRGVIDALYAVHPWAPFVAIVVTLGSVSYALGRRVAGYQDVR
TAREQDRLRTRG
>gi|288561527|ref|YP_003428933.1| transposase, IS4 family protein [Bacillus pseudofirmus OF4]
MNILFSNLINVIDLDKYVKKLTAYKFLQLLIISQLKETKSLTQMSKKLKDKEELQVQLAF
DTISTSQLSRKLGDLSPTLFEKIFHYLVLNIQAKMKQSPIIREIGRLHVIDSTTMSMSVS
QYPWATFRKTKAGIRLHLRVVVTKELTLPDKGILLPAKHADRTQMGDLIEMDSDAIHLFD
RGYIDYKQFDHLCLHDVRFITRLKKNAQVEVLSEQIPQAGSPIVKDQEVFLGNSQNGTKM
THPLRLIETQDSQGNVVMIVTNCFDLSAEEIGDLYRYRWKIETFFKWMKQHLTFKTFYGK
SENAVCNQIWVALITYCLQVLLQEQLQHNGPLLEIKKTLQNLLFKGFDTFLRSLFRQPTR
FSTGRRKQNWKQEFRVIEHQFAEGEVSHLDDLTYDPLFN
>gi|121583380|ref|YP_973811.1| hypothetical protein Pnap_4652 [Polaromonas naphthalenivorans CJ2]
MKLICVSCILLSVLVGCAKNEASCSDETATSVARSLIASSLAEKIETEVKGTKKDVDTSA
INALVAQFKISLGDIRTSKKDPNSSKVFCSATIGVQFSEAVIQDADKVRKSISYKPSTEF
VRDSGLKFEAYKLIGDFEYSVQPTDDGKKVFAELQGNQKPLLIAAEIASSALLKTVVESA
EALKASERDAAQAKIQQAEIQKQQSETEQRQAEEIQKTLRAKNASLQLEEAQLAITQANA
KINVAWNAISKIEREAMLPEQRVWLKRRELDCKTKGVAEQATDLTAQETVRLLCEVEMTQ
KRTDYLDLKLLKTS
>gi|226809975|ref|YP_002791669.1| MerD [Enterobacter cloacae]
MLRRMRKRRCSMSAYTVSRLALDAGVSVHIVRDYLLRGLLRPVAYTTGGYGLFDDTALQR
LRFVRAAFEAGIGLDALARLCRALDAADGDGASAQLAVLRQLVERRREALASLEMQLAAM
PTEPAQHAESLP
>gi|226807665|ref|YP_002791359.1| MerD [Enterobacter cloacae]
MLRRMRKRRCSMSAYTVSRLALDAGVSVHIVRDYLLRGLLRPVAYTTGGYGLFDDTALQR
LRFVRAAFEAGIGLDALARLCRALDAADGDGASAQLAVLRQLVERRREALASLEMQLAAM
PTEPAQHAESLP
>gi|190571854|ref|YP_001967629.1| putative transcriptional regulator [Bifidobacterium breve]
MSTDRKKNIRDKQLLDSVTEEQINEEMTEIKKALFHQIHRHGNKLASETDLDTSLSKLLL
LRKLSNELNDLAEIVAASAVSRHVSLSNIGRAYGLDPANVKRKFKDLDAINAAKMKYYET
KEPVPVTINGRTIMFDRTFISGEYKEKSLWPRE
>gi|189426692|ref|YP_001953868.1| precorrin-3B C17-methyltransferase [Geobacter lovleyi SZ]
MQAINHSSVVAGYTPYIESLADLTNGKELIVSGMMQERERCRAALQRAYEGATVALVSSG
DAGVYGMAGLALEMAEAESLQVAIEIIPGISAANAAAARLGAPLMLDYACISLSDLLVPW
ERIRRRIELLAEADMVLALYNPRSTKRVRQLEETVEILRRHRPATTPVGIVTAASSPDET
ITLTTLSGLLEQSVTMRSLVIIGNSDTRLLNGLLVTSRGYSL
>gi|118577412|ref|YP_899652.1| hypothetical protein Ppro_3811 [Pelobacter propionicus DSM 2379]
MQQVASYEMVAGACEKLEREGLKITGRSVLTVTGGSLATVLGHIKRWRLNKESAPSLVPL
EIPTDVQGVILRALGQAQVDAADKLKEEIDQAGAREAEALEGLSGAERRIEQLTDELNAI
RTRAEADRQSTEKSEAVANERIDTLLARVQELETERRQLIESAEASRTETAKAQLQIQRA
DEATKKAESRAEHLEAQLADAQNGRVAAEKAQAVAEQRSNDQSEALVELRATLLEAKGES
KATISEQKTEILALRKTVADLEGRVTGLLADKSSLEKALALEEERNNFAQRAGAITPEEQ
VG
>gi|220915110|ref|YP_002490416.1| hypothetical protein Mnod_7759 [Methylobacterium nodulans ORS 2060]
MSKNVENNIRLALLEIIATEKQRLHSYFNESDRKAAASVEKLKPVVEVMRILKDHNRNIR
GLRIDVPLTGHIAFLGLDGGASRASYEISTNYEADEYVVEETIFYSFDPSMRRNKLTFKN
MDDLVKLILEKIGEYIAQQEVIEERKFFRQDLDPDRMFQEPDLAPDTMFLEPDPDPYRRR
Y
>gi|146279709|ref|YP_001169867.1| transposase, IS4 family protein [Rhodobacter sphaeroides ATCC 17025]
MTSVVISATAALLQAATERLRASSRWPDPASALAYRMLVATGHPAPSFASLPVALPTAST
LRITPEISAYGYLLGEVRSEGRVEWCHAIDHLRGREMYPADRQTFAFNPLEIVGIAAGLS
TLSVEDDRRSWLVEAIRRGVSSGHFRTPLSVFGANAAVGIIDHDALRLLPVLSLDVPNLS
AAELLLVSGINFAFGTLEPSLAQVVESALLDRILTRPVDLHDAAEAAAAYISVLRIRDRM
LAPKALMDDLEKVIILCRRFPLMSDALKKRHGGRATLEIADEYDVQDLLHGILRLHFDDV
RPEEYTPSYAGKHSRVDFLLPRERMVVEARVRTH
>gi|288962423|ref|YP_003452718.1| protein-glutamate methylesterase, two-component response regulator, chemotaxis [Azospirillum sp. B510]
MTAGAGSGDGVPTVLVVDDSALMRRRIADLLIEAGFRVETAATGEEALARLPAVDPDVVT
LDVTMPGMDGLTCLARIMVEHPKPVVMVSALTGAGAEETLEALRLGAVEAVRKPAAGSIG
RIGEELVETVRAAASSRPRRVHGLRERLRLARARIAGEDFAAPARPAPSSLAPPSPAAAA
ASRESEGVVLVGVSTGGPGTLEDILPLLPADLRWPVVVAQHMPAAFTATLARRLDELCAL
RVVEVERAVALEPGMVCIARGGADVELARRGGRLQAIRVPASPERPWHPNADRLVTSALR
LLPPDRLVGVLLTGMGNDGAAAMAELHARGGRTIAESEDSAVVFGMPQELIRRGGAGVVL
PSDRIAGQLTRWLPPAARRFGVE
>gi|114326598|ref|YP_743757.1| hypothetical protein Neut_2576 [Nitrosomonas eutropha C91]
MIDFEEIRKQIAIKHNVLLDKDDPILVTITINEIVLSRYLDLVTERYSDASRDLTIALLH
QQEESKRIAEKIITEASDYVSNQVRQSVEESILEASKNLKQQSLGNNIASSNYYAQKAEK
KATLATIMAVVSTVVAVVALVVVALN
>gi|49176952|ref|YP_025723.1| hypothetical protein pFL129_4 [Escherichia coli]
MFISDKVSSMTKLQPNTVIRAALDLLNEVGVDGLTTRKLAERLGVQQPALYWHFRNKRAL
LDALAEAMLAENHTHSVPRADDDWRSFLIGNARSFRQALLAYRDGARIHAGTRPGAPQME
TADAQLRFLCEAGFSAGDAVNALMTISYFTVGAVLEEQAGDSDAGERGGTVEQAPLSPLL
RAAIDAFDEAGPDAAFEQGLAVIVDGLAKRRLVVRNVEGPRKGDD
>gi|256367701|ref|YP_003108192.1| TetR [Escherichia coli]
MFISDKVSSMTKLQPNTVIRAALDLLNEVGVDGLTTRKLAERLGVQQPALYWHFRNKRAL
LDALAEAMLAENHTHSVPRADDDWRSFLIGNARSFRQALLAYRDGARIHAGTRPGAPQME
TADAQLRFLCEAGFSAGDAVNALMTISYFTVGAVLEEQAGDSDAGERGGTVEQAPLSPLL
RAAIDAFDEAGPDAAFEQGLAVIVDGLAKRRLVVRNVEGPRKGDD
>gi|134047255|ref|YP_001101922.1| tetracycline repressor protein R, class A [Salmonella enterica subsp. enterica serovar Newport str. SL254]
MFISDKVSSMTKLQPNTVIRAALDLLNEVGVDGLTTRKLAERLGVQQPALYWHFRNKRAL
LDALAEAMLAENHTHSVPRADDDWRSFLIGNARSFRQALLAYRDGARIHAGTRPGAPQME
TADAQLRFLCEAGFSAGDAVNALMTISYFTVGAVLEEQAGDSDAGERGGTVEQAPLSPLL
RAAIDAFDEAGPDAAFEQGLAVIVDGLAKRRLVVRNVEGPRKGDD
>gi|221218574|ref|YP_002527532.1| tetracycline resistance repressor protein TetR [Escherichia coli]
MFISDKVSSMTKLQPNTVIRAALDLLNEVGVDGLTTRKLAERLGVQQPALYWHFRNKRAL
LDALAEAMLAENHTHSVPRADDDWRSFLIGNARSFRQALLAYRDGARIHAGTRPGAPQME
TADAQLRFLCEAGFSAGDAVNALMTISYFTVGAVLEEQAGDSDAGERGGTVEQAPLSPLL
RAAIDAFDEAGPDAAFEQGLAVIVDGLAKRRLVVRNVEGPRKGDD
>gi|256367778|ref|YP_003108335.1| tetracycline repressor protein class A from transposon 1721 [Escherichia coli]
MFISDKVSSMTKLQPNTVIRAALDLLNEVGVDGLTTRKLAERLGVQQPALYWHFRNKRAL
LDALAEAMLAENHTHSVPRADDDWRSFLIGNARSFRQALLAYRDGARIHAGTRPGAPQME
TADAQLRFLCEAGFSAGDAVNALMTISYFTVGAVLEEQAGDSDAGERGGTVEQAPLSPLL
RAAIDAFDEAGPDAAFEQGLAVIVDGLAKRRLVVRNVEGPRKGDD
>gi|237810140|ref|YP_002894579.1| TetR [Salmonella enterica]
MFISDKVSSMTKLQPNTVIRAALDLLNEVGVDGLTTRKLAERLGVQQPALYWHFRNKRAL
LDALAEAMLAENHTHSVPRADDDWRSFLIGNARSFRQALLAYRDGARIHAGTRPGAPQME
TADAQLRFLCEAGFSAGDAVNALMTISYFTVGAVLEEQAGDSDAGERGGTVEQAPLSPLL
RAAIDAFDEAGPDAAFEQGLAVIVDGLAKRRLVVRNVEGPRKGDD
>gi|170650887|ref|YP_001740032.1| tetracycline repressor protein, class A [Escherichia coli SMS-3-5]
MFISDKVSSMTKLQPNTVIRAALDLLNEVGVDGLTTRKLAERLGVQQPALYWHFRNKRAL
LDALAEAMLAENHTHSVPRADDDWRSFLIGNARSFRQALLAYRDGARIHAGTRPGAPQME
TADAQLRFLCEAGFSAGDAVNALMTISYFTVGAVLEEQAGDSDAGERGGTVEQAPLSPLL
RAAIDAFDEAGPDAAFEQGLAVIVDGLAKRRLVVRNVEGPRKGDD
>gi|58000310|ref|YP_190206.1| tetracycline repressor protein [Escherichia coli]
MFISDKVSSMTKLQPNTVIRAALDLLNEVGVDGLTTRKLAERLGVQQPALYWHFRNKRAL
LDALAEAMLAENHTHSVPRADDDWRSFLIGNARSFRQALLAYRDGARIHAGTRPGAPQME
TADAQLRFLCEAGFSAGDAVNALMTISYFTVGAVLEEQAGDSDAGERGGTVEQAPLSPLL
RAAIDAFDEAGPDAAFEQGLAVIVDGLAKRRLVVRNVEGPRKGDD
>gi|60115519|ref|YP_209310.1| RK2 tetracycline repressor protein [Salmonella enterica subsp. enterica serovar Choleraesuis str. SC-B67]
MFISDKVSSMTKLQPNTVIRAALDLLNEVGVDGLTTRKLAERLGVQQPALYWHFRNKRAL
LDALAEAMLAENHTHSVPRADDDWRSFLIGNARSFRQALLAYRDGARIHAGTRPGAPQME
TADAQLRFLCEAGFSAGDAVNALMTISYFTVGAVLEEQAGDSDAGERGGTVEQAPLSPLL
RAAIDAFDEAGPDAAFEQGLAVIVDGLAKRRLVVRNVEGPRKGDD
>gi|237809952|ref|YP_002894391.1| TetR [Escherichia coli]
MFISDKVSSMTKLQPNTVIRAALDLLNEVGVDGLTTRKLAERLGVQQPALYWHFRNKRAL
LDALAEAMLAENHTHSVPRADDDWRSFLIGNARSFRQALLAYRDGARIHAGTRPGAPQME
TADAQLRFLCEAGFSAGDAVNALMTISYFTVGAVLEEQAGDSDAGERGGTVEQAPLSPLL
RAAIDAFDEAGPDAAFEQGLAVIVDGLAKRRLVVRNVEGPRKGDD
>gi|32455830|ref|NP_862482.1| putative transcriptional regulator [Pseudomonas sp. ADP]
MTKEPGTRALETRKRIIAAALELTLRQGESGITMTEIYKLANISRTSLYRHFSTVEEILT
SIYLKIRSEFESGLQNAIEANPSAENRLDVVTDYLHHFFTSDLAQKLSAANTSYLKKLSL
ISFDARVDMYKKVLGPYFDIAEQQKGAPVDRDLVAYFITHYYASMALYGGYGRPEAINLL
LKKLITGLSMV
>gi|119952510|ref|YP_950088.1| TetR family transcriptional regulator [Arthrobacter aurescens TC1]
MTKEPGTRALETRKRIIAAALELTLRQGESGITMTEIYKLANISRTSLYRHFSTVEEILT
SIYLKIRSEFESGLQNAIEANPSAENRLDVVTDYLHHFFTSDLAQKLSAANTSYLKKLSL
ISFDARVDMYKKVLGPYFDIAEQQKGAPVDRDLVAYFITHYYASMALYGGYGRPEAINLL
LKKLITGLSMV
>gi|92109635|ref|YP_571922.1| putative transcriptional regulator [Nitrobacter hamburgensis X14]
MAKRATADGFDAELADLPAELRWREWMGRVEAAIFASPTPVPRETLARLIGRACVLDELI
ADIRDELKPRPYELVFVAGGFQHRSKARFTEAIRAVLGGRETGPPDLSKTESLVISAIAY
LQPVTRSSISRLLGKAISRDIIAKLKRLDLIGAGPRMAEPGAPFSYVTTPTFLSVFGLAS
LRDLPEIEAMQEAGLLDLAQDIALVDPLDDALADGDDSDDDSRDQVFGAPDRLPAD
>gi|41223304|ref|NP_958732.1| tetracycline resistance regulatory protein [Salmonella enterica subsp. enterica serovar Typhimurium]
MNKLQREAVIRTALELLNDVGMEGLTTRRLAERLGVQQPALYWHFKNKRALLDALAEAML
TINHTHSTPRDDDDWRSFLKGNACSFRRALLAYRDGARIHAGTRPAAPQMEKADAQLRFL
CDAGFSAGDATYALMAISYFTVGAVLEQQASEADAEERGEDQLTTSASTMPARLQSAMKI
VYEGGPDAAFERGLALIIGGLEKMRLTTNDIEVLKNVDE
>gi|157412096|ref|YP_001481437.1| hypothetical protein APECO1_O1R84 [Escherichia coli APEC O1]
MNKLQREAVIRTALELLNDVGMEGLTTRRLAERLGVQQPALYWHFKNKRALLDALAEAML
TINHTHSTPRDDDDWRSFLKGNACSFRRALLAYRDGARIHAGTRPAAPQMEKADAQLRFL
CDAGFSAGDATYALMAISYFTVGAVLEQQASEADAEERGEDQLTTSASTMPARLQSAMKI
VYEGGPDAAFERGLALIIGGLEKMRLTTNDIEVLKNVDE
>gi|209921962|ref|YP_002296035.1| tetracycline repressor protein TetR [Escherichia coli SE11]
MNKLQREAVIRTALELLNDVGMEGLTTRRLAERLGVQQPALYWHFKNKRALLDALAEAML
TINHTHSTPRDDDDWRSFLKGNACSFRRALLAYRDGARIHAGTRPAAPQMEKADAQLRFL
CDAGFSAGDATYALMAISYFTVGAVLEQQASEADAEERGEDQLTTSASTMPARLQSAMKI
VYEGGPDAAFERGLALIIGGLEKMRLTTNDIEVLKNVDE
>gi|169835046|ref|YP_001715858.1| phage shock protein A [Clostridium botulinum A3 str. Loch Maree]
MGIFSKINNMIKAKANNALDKAENPIESLEEKIRNMEEDLHNAKLSAAEVLGNVHFLEEK
KQDAKSQMEDYETKIKKALSIGNEELAKKALEKKIEAEKQYKHLESKHAEAKKNAEKLKS
RLADLEKSISETRQYRDEANARLNTAEASQKVNEILCNVSSDNINLDDIERKISKKETTA
AGLEDLKPVSLDDEFDKLNEVDLDAELEKYKS
>gi|169834553|ref|YP_001693326.1| phage shock protein A [Clostridium botulinum B1 str. Okra]
MGIFSKINNMIKAKANNALDKAENPIESLEEKIRNMEEDLHNAKLSAAEVLGNVHFLEEK
KQDAKSQMEDYETKIKKALSIGNEELAKKALEKKIEAEKQYKHLESKHAEAKKNAEKLKS
RLADLEKSISETRQYRDEANARLNTAEASQKVNEILCNVSSDNINLDDIERKISKKETTA
AGLEDLKPVSLDNEFDKLNEVDLDAELEKYKS
>gi|116662350|ref|YP_829403.1| hypothetical protein Arth_4181 [Arthrobacter sp. FB24]
MNSNDNPIDPRSDKEVLASKIQLLLDIVHAKDAESFTYEDVRQGLAEQGLTLTRTRWHRL
LAGSPDNRWDPELLKALAYFFDVDENYLLQRSGPIPERVEAELRLIEAYRIAEVEHFAAR
VLGEVNVDALRAVTEALRNLPPRPEKKSPPN
>gi|190606573|ref|YP_001966358.1| probable DNA invertase [Moraxella bovis Epp63]
MIYGYIRVSTSGQERGTSLSTQRARLKEQGADKIFSETRGGASTDRPELAKLLSKLVKGD
TLLVYRFDRLARNTRHLLEIVEDLTARGIEFKSVSENIDTSTPTGKMFLTVMGAIAELER
ATIKERTEQGYRAYIENGGKVGRRATDQDRLNLAKRLLLEGQRYVDVAKQTNIPAKTLYR
HFPSREIDRLKDGKLTPKEALSLEKIKPALASQAVIKTSKKRGKAPVKAKDNVTPLPKSE
PDSKSSKITPAQARHLRFIAHFESLSHSEQTAILDETAKKITAIKQKQFSQDRAEGVAHK
NFDYVFVMAEIMGIAYSKF
>gi|209947656|ref|YP_002291273.1| hypothetical protein pOR1_p12 [Ornithobacterium rhinotracheale]
MSEKNPLEILKEIGENLSAQNRELSELLKKNKSVVAENSQIKESILTSLGQIDKGNQIRL
ELYERIRTDINEDVSKFIDITEEFPKKMEQEMKNLKLPDVDLSLNHKDLVALEQTKKELK
SFNNNLYWSAIILFLSVCILTGMGFFAREFYKNSISTKEKVLEEIKQQGLTIISKEEHQA
YKNERRMLYEWQKGNPNDSKSYRNFREGKHKMFPKESIFKNFDVNDLNLME
>gi|227820561|ref|YP_002824532.1| hypothetical protein NGR_b23350 [Sinorhizobium fredii NGR234]
MGWKFFACLNVLAGACELALLVGGVGEVTTWRVMNDILSVLATVVIVLYAFGTVYFSPGL
RKGIVVLLTLFVVVELADVLWTLYRSYTSADAELTPAGAWIFLAILGVINYFTMLAIRRY
GRGETLRTSQYKKVVSAV
>gi|85060467|ref|YP_456167.1| hypothetical protein SGP2_0001 [Sodalis glossinidius str. 'morsitans']
MSQENKTPRIARDTLITELLGDLGVVHDEIKKPPSKIENFLADSIRLVAKSVNDVESTAE
KIKTETQEFLSKKELENHKISSQEVSLGEIELLKTKISQTINNAVEKSIGEPLFESKETI
NKLNNQLHNSISPMPRSGWATIIILIFVSTFFGMFSLFSYLKNISLQQKNMELQQDINFE
NRRFAYHMEVINRLPKNTQAQYDEEKKKFIKDMEKRIHQD
>gi|160431814|ref|YP_001551928.1| hypothetical protein MAK1.105 [Salmonella enterica subsp. enterica serovar Choleraesuis]
MTNNPTDDSRPWSVFLIFLRLGLTSFGGPIAHLGYFRAEFVTRRRWLSERSYADLVALCQ
FLPGPASSQVGIAVGLSRAGYSGALAAWAGFTLPSAIALILFALGISSYGDYVSQGALHG
LKVVAVAVVAQAVWGMARNLCTDGLRVTIMAIATCVVLLVPSAWGQVGVIAIAGIAGRLL
FKPAKVVEHDPLPITVSHRAGVLWLSLFFVLLIGLPVLAELMPSQTMAMVDSFYRVGSLV
FGGGHVVLPLLQAEVVPSGWVNNESFLAGYGAAQAVPGPLFTFAAFLGASMNTAPSGWIG
GIVCLLAIFAPSFLLVVGSMPFWERLRRNTGIQAALAGINAAVVGLLLAALYQPVWTSAI
FQPQDFGLALVALVALMFWKLPPWLVVLGSGAAGWLLSVAL
>gi|223987651|ref|YP_002601110.1| putative plasmid partition protein [Borrelia burgdorferi 64b]
MKLNKKIEIVKRIELNGNEIKKSRESRYLKLKEKLKILIKEESYNKIETARILKEINDNK
YYVIDKYKSFGHFIKDYNMAKTTVYRYIKLAIGIDSGKINYELILKKGIYYAMQFLENNE
TIVNSKRILNRSLRLKIEDEKSLNFYKSNTNFVSFLLKELYYDNQKLLINIKNKYDNLKN
KK
>gi|209921992|ref|YP_002296065.1| ParB protein [Escherichia coli SE11]
MSDENKSRRCSFELFPDERTGDKIADELIANEKLKERGRFMRAMLVTGAAFAAIDKRLPL
LISELLTENTTLDDINKVISSVIPGAFSVEKKLLELLEKQSGLHTSVDCSTPLTEQSLSR
NDGEDQTRRNAENMFGDD
>gi|218203997|ref|YP_002364841.1| putative plasmid partition protein [Borrelia burgdorferi ZS7]
MKLNKKIEIVKRIELNGNEIKKSRESRYLKLKEKLKILIKEESYNKIETARILKEINDNK
YYVIDKYKSFGHFIKDYNMAKTTVYRYIKLAIGIDSGKINYELILKKGIYYAMQFLENNE
TIVNSKRILNRSLRLKIEDEKSLNFYKSNTNFVSFLLKELYYDNQKLLINIKNKYDNLKN
KK
>gi|226246780|ref|YP_002776102.1| putative plasmid partition protein [Borrelia burgdorferi Bol26]
MKLNKKIEIVKRIELNGNEIKKSRESRYLKLKEKLKILIKEESYNKIETARILKEINDNK
YYVIDKYKSFGHFIKDYNMAKTTVYRYIKLAIGIDSGKINYELILKKGIYYAMQFLENNE
TIVNSKRILNRSLRLKIEDEKSLNFYKSNTNFVSFLLKELYYDNQKLLINIKNKYDNLKN
KK
>gi|85060447|ref|YP_456148.1| achromobactin ABC transporter permease component cbrC [Sodalis glossinidius str. 'morsitans']
MARRSSSCWRGVEGSMANTVIWRYGRFLCRINVSTLWRVLLTGVLALMVAGFSAAQGAVA
VSPLALLHVLSGSADPALSFIIGQLRLPRILLAALVGGALGVSGLILQSIIRNPLASPDL
LGISSGASTAAVVYLSFFSMTLGGQYLPLAAMTGAAIAMLAVYGLAWQRGVSPLRLVLIG
VGVSALLTAITTFLLVFSPLSTTLSAYVWMAGSVYGANWDDVRTLGLWLLALLPWLALLA
RQVMFQQLDDGLATGIGVRVQWLRGGLLLLSVALAGTAIAWGGAMAFVGLIAPHIARRLV
APTFSGQALMSTLTGAILVMLADSVGRVLFLPADLPAGIFVAVLGAPFFLYLLIRQRQ
>gi|18466622|ref|NP_569430.1| tetracycline repressor protein TetR [Salmonella enterica subsp. enterica serovar Typhi str. CT18]
MMSRLDKSKVINSALELLNEVGIEGLTTRKLAQKLGVEQPTLYWHVKNKRALLDALAIEM
LDRHHTHFCPLEGESWQDFLRNNAKSFRCALLSHRDGAKVHLGTRPTEKQYETLENQLAF
LCQQGFSLENALYALSAVGHFTLGCVLEDQEHQVAKEERETPTTDSMPPLLRQAIELFDH
QGAEPAFLFGLELIICGLEKQLKCESGS
>gi|218692843|ref|YP_002405955.1| tetracycline repressor protein TetR [Escherichia coli UMN026]
MMSRLDKSKVINSALELLNEVGIEGLTTRKLAQKLGVEQPTLYWHVKNKRALLDALAIEM
LDRHHTHFCPLEGESWQDFLRNNAKSFRCALLSHRDGAKVHLGTRPTEKQYETLENQLAF
LCQQGFSLENALYALSAVGHFTLGCVLEDQEHQVAKEERETPTTDSMPPLLRQAIELFDH
QGAEPAFLFGLELIICGLEKQLKCESGS
>gi|260752112|ref|YP_003237627.1| tetracycline repressor protein TetR [Escherichia coli O111:H- str. 11128]
MMSRLDKSKVINSALELLNEVGIEGLTTRKLAQKLGVEQPTLYWHVKNKRALLDALAIEM
LDRHHTHFCPLEGESWQDFLRNNAKSFRCALLSHRDGAKVHLGTRPTEKQYETLENQLAF
LCQQGFSLENALYALSAVGHFTLGCVLEDQEHQVAKEERETPTTDSMPPLLRQAIELFDH
QGAEPAFLFGLELIICGLEKQLKCESGS
>gi|187736848|ref|YP_001816586.1| tetracycline repressor protein TetR [Escherichia coli 1520]
MMSRLDKSKVINSALELLNEVGIEGLTTRKLAQKLGVEQPTLYWHVKNKRALLDALAIEM
LDRHHTHFCPLEGESWQDFLRNNAKSFRCALLSHRDGAKVHLGTRPTEKQYETLENQLAF
LCQQGFSLENALYALSAVGHFTLGCVLEDQEHQVAKEERETPTTDSMPPLLRQAIELFDH
QGAEPAFLFGLELIICGLEKQLKCESGS
>gi|218561676|ref|YP_002394588.1| tetracycline repressor protein TetR [Escherichia fergusonii ATCC 35469]
MMSRLDKSKVINSALELLNEVGIEGLTTRKLAQKLGVEQPTLYWHVKNKRALLDALAIEM
LDRHHTHFCPLEGESWQDFLRNNAKSFRCALLSHRDGAKVHLGTRPTEKQYETLENQLAF
LCQQGFSLENALYALSAVGHFTLGCVLEDQEHQVAKEERETPTTDSMPPLLRQAIELFDH
QGAEPAFLFGLELIICGLEKQLKCESGS
>gi|160431797|ref|YP_001551911.1| tetracycline repressor protein TetR [Salmonella enterica subsp. enterica serovar Choleraesuis]
MMSRLDKSKVINSALELLNEVGIEGLTTRKLAQKLGVEQPTLYWHVKNKRALLDALAIEM
LDRHHTHFCPLEGESWQDFLRNNAKSFRCALLSHRDGAKVHLGTRPTEKQYETLENQLAF
LCQQGFSLENALYALSAVGHFTLGCVLEDQEHQVAKEERETPTTDSMPPLLRQAIELFDH
QGAEPAFLFGLELIICGLEKQLKCESGS
>gi|194446926|ref|YP_002038881.1| tetracycline repressor protein TetR [Salmonella enterica subsp. enterica serovar Kentucky str. CVM29188]
MMSRLDKSKVINSALELLNEVGIEGLTTRKLAQKLGVEQPTLYWHVKNKRALLDALAIEM
LDRHHTHFCPLEGESWQDFLRNNAKSFRCALLSHRDGAKVHLGTRPTEKQYETLENQLAF
LCQQGFSLENALYALSAVGHFTLGCVLEDQEHQVAKEERETPTTDSMPPLLRQAIELFDH
QGAEPAFLFGLELIICGLEKQLKCESGS
>gi|219586077|ref|YP_002456171.1| tetracycline repressor protein TetR [Escherichia coli]
MMSRLDKSKVINSALELLNEVGIEGLTTRKLAQKLGVEQPTLYWHVKNKRALLDALAIEM
LDRHHTHFCPLEGESWQDFLRNNAKSFRCALLSHRDGAKVHLGTRPTEKQYETLENQLAF
LCQQGFSLENALYALSAVGHFTLGCVLEDQEHQVAKEERETPTTDSMPPLLRQAIELFDH
QGAEPAFLFGLELIICGLEKQLKCESGS
>gi|257373072|ref|YP_003175846.1| hypothetical protein Hmuk_3404 [Halomicrobium mukohataei DSM 12286]
MMATTHALWGMAVALPVLASEPTLAPVAFGAGLAGGLLPDLDLYAGHRKTLHYPVYAPLA
AVPAVTLAIATPSTVTVGIAVGLTAMALHAVTDAAGGGLELRPWLADSDRAVYSHYHGRW
IRPRRWVRYDGAPEDLAVAGIATVSLAAVAGSAVTAVAVALLAVSAVYVLVRKSLATLAE
HLVGLLPTPVLSYVPERYRESQ
>gi|133757302|ref|YP_001096221.1| hypothetical protein pLEW279a_p22 [Corynebacterium sp. L2-79-05]
MTKAAITTIGAALLAAAALALSGCSYPGDDEDRAAFHAEAQDPVPSAPATEPTEPETPAE
ETGDESTEEGGQGEKSGATADLGVEDGHVQYLRAIQNFSPALERWVLDEEAGEVTYGIVN
CAGQTKSEGVATLERVDGGDGAAFEATWIGKSPLENVAAESIRVEITEDTLKNFADVATS
RTDIEASNFASMCAEVGETAADFVF
>gi|257792981|ref|YP_003186380.1| major facilitator superfamily MFS_1 [Alicyclobacillus acidocaldarius subsp. acidocaldarius DSM 446]
MKIVYTLSFAVFLLVTGTGIVAPLIGPYAHSLGAGGFWIGLLFSGFYIVRLLVGTPVGRL
ADHQGPKRVLIYSLILYPLISIAYWSAHSVGVLFAARLLHGLASAMMLPMAMTYVGAITP
PGQEGRYMGIYNTFLFIAGGIGPLLGGLLASELSPNAAFLSLSLLAIGSLLLVIPLPRVS
SASKEKNGMNHWGMGDLIISPGILALAVLNVENAVLDVFQVSFFPVFAQNRGLSLLAIGF
LIAINSIVIGASQVPCGWLVDRTNKYYLVLVSGIVTSVLLTMFPLCRKLWVITMLMILIG
FSSAITIAASSALSTMLGRTGGMGHVMGFLNSATSFGMIVGPIVSGIILDKLNVYFTFYF
NSIVWLVSTMLFAMLWMVHNRRISKKQDVPISY
>gi|219883104|ref|YP_002478266.1| hypothetical protein Cyan7425_5305 [Cyanothece sp. PCC 7425]
MEFIGVALISSTLLCLGMAGSIEAGYRMGKRRLKKYPESKTEGASAVESSVFAILGLILA
FTFTGTLSRYENRVKLILQEANAIGTAYLRLDLLPKDAQDKLRPLYREYVQSRINVFKYY
ENRQLSNSYFRQSLNLQGQIWKIANTSVLIDKNPGIITLVLSSTNDMIDIANERLQATRT
HPPVIVYILLFALSLASAFLVGQDMSVNAKRPLFYMFIFCVTISGITYIILDLENPRLGL
VRIDLGDKVLVETLKSIQ
>gi|260424435|ref|YP_003212636.1| Fe(3+) dicitrate transport ATP-binding protein fecE [Cronobacter turicensis z3032]
MSIRAENISWSAGKKRIVNNVSLSVPTGQTLGLLGPNGSGKSSLLRILAGLRRPDAGRVL
LDEGDIARLSRKKLAQRVAFVEQHAMTDANIRVRDVVKLGRIPHHSPLSPWTHQDDEIVR
QALERVDMFDRRDEGWQHLSGGERQRVHIARALAQSPGEILLDEPTNHLDIHHQMHLMRL
ISELPVTSIVALHDLNHAAMFCDALIVMQSGQVVASGTPDDVLTEAMLREVFKVEARIEI
SPHHGKKHIHFV
>gi|154243675|ref|YP_001409248.1| resolvase domain-containing protein [Xanthobacter autotrophicus Py2]
MARPVLSPPRPARRLIGYARVSTDEQATDAQVDELRAAGCQIIRQEHGSGASRARPVLAR
LMREIGPSDVLVVVRLDRLARSVSHLLAVIEDLEGRQAHFRSLRDPIDTSTPQGMFSLQV
LGAVAQLERALIAERTKAGMKAAKARGKRAGNPGLRERRPEAIRAAAAARQKVYVGDLIA
SASTWLPIVRRMRPQHSWDDVVRVLNHGGQNWTIEKLRRAVHRLVQERMAEAELLQRSPR
RPPEDRLMTLVAGIAIADPDLSLRDIAAQLERMRERTPRGGRQWAASSVKSLLDQARRLG
RVVPQPRDDA
>gi|58616652|ref|YP_195861.1| putative dehydrogenase [Achromobacter xylosoxidans A8]
MAQEISGVVGIIGIGQLGSAIASNLLDMGYRVVGYRRNRNEAQAFVDAGGELVDTPSLVV
QQADFIFLCLPNESASNAVLEGVGGILPLLKDGKTVVEVGTYRKSFKLMQAEKIQATGAN
ILEAELSGSPSLVLHAKRAFYVGGTDSVYEKCEPLLQAITDNRFFLGAFGTAVSMKLIAN
YLVTVNTLAAAEAMNLGTRAGFSPDLLARVLSVGAGASAMMSVRAPIMASRKFEPAPGSF
ITLEKYLDLGQELVSELGCSAPLYAAAVPVFQACY
>gi|13449212|ref|NP_085428.1| Tn501 transposition transposase [Shigella flexneri 5a]
MPRRLILSATERGTLLALPESQDDLIRYYTFNDSDLSLIRQRRGDANRLGFAVQLCLLRY
PGYALGTDSELPEPVILWVAKQVQTDPASWTKYGERDVTRREHAQELRTYLQLAPFGLSD
FRALVRELTELAQQTDKGLLLAGQALESLRQKRRILPALSVIDRACSEAIARANRRVYRA
LVEPLTDSHRAKLDELLKLKAGSSITWLTWLRQAPLKPNSRHMLEHIERLKTFQLVDLPE
VLGRHIHQNRLLKLAREGGQMTPKDLGKFEPQRRYATLAAVVLESTATVIDELVDLHDRI
LVKLFSGAKHKHQQQFQKQGKAINDKVRLYSKIGQALLEAKEAGSDPYAAIEAVIPWDEF
TESVSEAELLARPEGFDHLHLVGENFATLRRYTPALLEVLELRAAPAAQGVLAAVQTLRE
MNADNLRKVPADAPTAFIKPRWKPLVITPEGLDRRFYEICALSELKNALRSGDIWVKGSR
QFRDFDDYLLPAEKFAALKREQALPLAINPNSDQYLEERLQLLDEQLATVARLAKDNELP
DAILTESGLKITPLDAAVPDRAQALIDQTSQLLPRIKITELLMDVDDWTGFSRHFTHLKD
GAEAKDRTLLLSAILGDAINLGLTKMAESSPGLTYAKLSWLQAWHIRDETYSAALAELVN
HQYQHAFAAHWGDGTTSSSDGQRFRAGGRGESTGHVNPKYGSEPGRLFYTHISDQYAPFS
TRVVNVGVRDSTYVLDGLLYHESDLRIEEHYTDTAGFTDHVFALMHLLGFRFAPRIRDLG
ETKLYVPQGVQTYPTLRPLIGGTLNIKHVRAHWDDILRLASSIKQGTVTASLMLRKLGSY
PRQNGLAVALRELGRIERTLFILDWLQSVELRRRVHAGLNKGEARNSLARAVFFNRLGEI
RDRSFEQQRYRASGLNLVTAAIVLWNTVYLERATQGLVEAGKPVDGELLQFLSPLGWEHI
NLTGDYVWRQSRRLEDGKFRPLRMPGKP
>gi|121582778|ref|YP_973220.1| type II secretion system protein E [Polaromonas naphthalenivorans CJ2]
MSAVLKDQPPSSAATSLDRRIRMLRTAMGPLIAAALEDPDVVEIMLNPDGSLWIDRLSSG
RSPMGVKLSEADGERIIRLVAAHVGTEVHRGQPLLTAELPETGERFEGILPPAAPGPAFA
LRKRAVSIIGLERYVADSILSEEQAEFLRRAVRERLNILIAGGTSTGKTTLANALLAEIA
ATGDRVLVLEDTVELQCAARDHVSLRTRAGVVSMAELVRATMRLRPDRVIVGEVRGGEAL
DLIKVWGTGHPGGIATIHASSAHGALLRLEQLILEVALTPPRALIAEAVNVIVFIAGRGR
GRHVQTIARVVGFDVHGYQLDDALAPPLPTLSLPSSTTPGELP
>gi|9507700|ref|NP_053012.1| hypothetical protein pNZ4000_07 [Lactococcus lactis subsp. cremoris]
MKTEPIHRTGMWKFKLSAATMTLIPAAVGINYVAKALAEGLKLPVWLGSLGTFLASMLAG
PVAGAISGFINNVIYGLTLSPISTVYAITSIGIGIAVGVLHANGWFSSARRVFVSAIIIA
IVSAVISTPLNVIFWGGQTGIAWGDSLFAVMVANHAPVWLASFTDEFVLDILDKVCVAYL
AFFIYRQLPQRMVHFFRNDN
>gi|120537098|ref|YP_957155.1| hypothetical protein Maqu_3962 [Marinobacter aquaeolei VT8]
MPRPAKITESAVESAVAELKSTHTPVNPYQVRKILGEGSIAKIGYFLKALGHTTDYSAEK
DDPLTLKLVNMLRPVALELDEQSKERIRQATQQLNTELEEKATLVSSLERQLGDKQSVID
EFEAKLEKAIAERDLSRDKSQKLEVELARLEEKVIQQAEQLEAAKSVIQQKESETAEARN
EMRIIIKDNNIARQAMQENHEAEIKIYKEELDKRSEDYSALSAELEAARSSNEALQEKLR
QQGIEKEVANSEVKSLKSEVVNREQQVASLREQVSKVEQLLSKERHSHQLEKQESQQELS
AIKARNVSLSNDNTRLENDCAFLRSLIQKFQISSDQTEDTSEDRRP
>gi|182676917|ref|YP_001831064.1| PilT domain-containing protein [Beijerinckia indica subsp. indica ATCC 9039]
MVFVVDASIAAAWFLPDEQSEASDQVMAALGKEAGCVPGLFWFETRNLFLTAERRGRLRA
GEALLSMQQLRALPLREEPVDQDAFVLSLAQRRSLSGYDASYLALALAQTLPLATTDQKL
AAAARAEEVPVLGPLASS
>gi|32470069|ref|NP_863011.1| hypothetical protein p165897_099 [Escherichia coli]
MAAHTNVCVIGLGSMGMGAARACLQAGLNTWGVDINPDNCRALLAAGANGAGPSAVPFAA
ELDAVVLLVVNAAQVRGILFGESGLAAHLKPGTVVMVSSTIASADAQAIAEALAEYQLLM
LDAPVSGGAVKAAAGDMTVMASGSDAAFARLAPVLDAVAGKVYRIGSDIGLGSTVKIIHQ
LLAGVHIAVAAEAMALAARAGIPLETMYDVVTHAAGNSWMFENRMQHVLDGDYSPKSAVD
IFVKDLGLVNDTARALTFPLPLATTALNMFTSASNAGFGREDDSAVIKIFNGITLPGHKQ

>gi|134044816|ref|YP_001102236.1| NAD binding domain-containing protein [Yersinia pestis biovar Orientalis str. IP275]
MAAHTNVCVIGLGSMGMGAARACLQAGLNTWGVDINPDNCRALLAAGANGAGPSAVPFAA
ELDAVVLLVVNAAQVRGILFGESGLAAHLKPGTVVMVSSTIASADAQAIAEALAEYQLLM
LDAPVSGGAVKAAAGDMTVMASGSDAAFARLAPVLDAVAGKVYRIGSDIGLGSTVKIIHQ
LLAGVHIAVAAEAMALAARAGIPLETMYDVVTHAAGNSWMFENRMQHVLDGDYSPKSAVD
IFVKDLGLVNDTARALTFPLPLATTALNMFTSASNAGFGREDDSAVIKIFNGITLPGHKQ

>gi|190576906|ref|YP_001966238.1| putative dehydrogenase [Klebsiella pneumoniae]
MAAHTNVCVIGLGSMGMGAARACLQAGLNTWGVDINPDNCRALLAAGANGAGPSAVPFAA
ELDAVVLLVVNAAQVRGILFGESGLAAHLKPGTVVMVSSTIASADAQAIAEALAEYQLLM
LDAPVSGGAVKAAAGDMTVMASGSDAAFARLAPVLDAVAGKVYRIGSDIGLGSTVKIIHQ
LLAGVHIAVAAEAMALAARAGIPLETMYDVVTHAAGNSWMFENRMQHVLDGDYSPKSAVD
IFVKDLGLVNDTARALTFPLPLATTALNMFTSASNAGFGREDDSAVIKIFNGITLPGHKQ

>gi|38638596|ref|NP_943182.1| Lin2600 dehydrogenase [Pseudomonas sp. ND6]
MKRKWNSQFDDFLKENINRLSKDQIAITLGVKPSAVDSARVRLGLSTFNKWPSEDDRILL
ERAPHLTISGLASLLNRSEASVKKRVEQLGATPKPTPQIEKYSLTTEQKEFIISNRLTLS
RKQIQKALGISRNHLIASLASHKIKIRRNAPYTDIDDSFLMENYITLGAKKCAEHLERTV
SSISSRALTLNIRTGRNRKWSIEEDRFLAENINKIGPEQVGLNLRRSLSAVKQRMRLVGA
NQRLTREEVRFIEENYIIHGAEWVSRKLNVSPERLIRKAKRLGFHSVSRQLQDRDLQFIS
ENYSTYGPHWIAERLSCTKQTAIEAAKKIGVSYTRARWTPEDDQFLLDNYRKRPIIELAE
LLFRTYKAIPTRHKKLTDKQIN
>gi|260414728|ref|YP_003208337.1| putative recombinase [uncultured bacterium]
MELPEYRAAAQRLEAVQEQVIAAEQEIAALEKQRKALQGNVKLLKAVEKVKPDLDAIQPE
KTLTGAVKGVTVEQVKELKAAVIRGAAAEQKVRELKVENQQLQQKIPSMKEKLKEAQERQ
RLENENRQLKVQVEYLEKDLSWERGISARLQEGIGAVLDFLDQHLPEQFRPLVEKARELL
PVPEVQQPEREQERGHTWGTWGGMEL
>gi|198448637|ref|YP_002221412.1| LasA [Salmonella enterica subsp. enterica serovar Virchow str. SL491]
MHLEEGDLRALERAVELLEQDTITETLTQLVGTPIDYLMSKLPKGAEEQIYSLVEKSLHK
AADAALWSLDNEPNRIASTKTNKFFAAVSGAIGGAFGFSALAIELPVSTTIMLRSIADIA
RSEGFELDNIDTKLACLEVFSLGGPSDDDDAANTAYYATRSLTAEIVQDLSKEISNIAVK
NASSVQTGKWLASLIEKVATRFGIVITEKMAAQVVPVIGALTGATLNTMFTDYYQDMARG
HFIVKRLEKKYGNELIKAEYIKISSKLTNS
>gi|134044518|ref|YP_001101842.1| transposase TnpA for transposon Tn5393 [Yersinia ruckeri]
MPRRVTLTDRQKDALLRLPTSQTDLLKHYTLSDEDLGHIRLRRRAHNRFGFALQLCVLRY
PGRVLAPGELIPAEVIEFIGAQLGLGADDLVDYAAREETRHEHLAELRGLYGFRTFSGRG
ASELKEWLFREAEMAVSNEDIARRFVAECRRTRTVLPATSTIERLCAAALVDAERRIETR
IASRLPMSIREQLLALLEETADDRVTRFVWLRQFEPGSNSSSANRLLDRLEYLQRIDLPE
DLLAGVPAHRVTRLRRQGERYYADGMRDLPEDRRLAILAVCVSEWQAMLADAVVETHDRI
VGRLYRASERICHAKVADEAGVVRDTLKSFAEIGGALVDAQDDGQPLGDVIASGSGWDGL
KTLVAMATRLTATMADDPLNHVLDGYHRFRRYAPRMLRLLDLRAAPVALPLLEAVTALRT
GLNDAAMTSFLRPSSKWHRHLRAQRAGDARLWEIAVLFHLRDAFRSGDVWLTRSRRYGDL
KHALVPAQSIAEGGRLAVPLRPEEWLADRQARLDMRLRELGRAARAGTIPGGSIENGVLH
IEKLEAAAPTGAEDLVLDLYKQIPPTRITDLLLEVDAATGFTEAFTHLRTGAPCADRIGL
MNVILAEGINLGLRKMADATNTHTFWELIRIGRWHVEGEAYDRALAMVVEAQAALPMARF
WGMGTSASSDGRFFVATEQGEAMNLVNAKYGNTPGLKAYSHVSDQYAPFATQVIPATASE
APYILDGLLMNDAGRHIREQFTDTGGFTDHVFAACAILGYRFAPRIRDLPSKRLYAFNPS
AAPAHLRALIGGKVNQAMIERNWPDILRIAATIAAGTVAPSQILRKLASYPRQNELATAL
REVGRVERTLFMIDWILDAELQRRAQIGLNKGEAHHALKRAISFHRRGEIRDRSAEGQHY
RIAGMNLLAAIIIFWNTMKLGEVVANQKRDGKLLSPDLLAHVSPLGWEHINLTGEYRWPK
P
>gi|218561666|ref|YP_002394578.1| Similar to TnpA transposase [Escherichia fergusonii ATCC 35469]
MPRRVTLTDRQKDALLRLPTSQTDLLKHYTLSDEDLGHIRLRRRAHNRFGFALQLCVLRY
PGRVLAPGELIPAEVIEFIGAQLGLGADDLVDYAAREETRHEHLAELRGLYGFRTFSGRG
ASELKEWLFREAEMAVSNEDIARRFVAECRRTRTVLPATSTIERLCAAALVDAERRIETR
IASRLPMSIREQLLALLEETADDRVTRFVWLRQFEPGSNSSSANRLLDRLEYLQRIDLPE
DLLAGVPAHRVTRLRRQGERYYADGMRDLPEDRRLAILAVCVSEWQAMLADAVVETHDRI
VGRLYRASERICHAKVADEAGVVRDTLKSFAEIGGALVDAQDDGQPLGDVIASGSGWDGL
KTLVAMATRLTATMADDPLNHVLDGYHRFRRYAPRMLRLLDLRAAPVALPLLEAVTALRT
GLNDAAMTSFLRPSSKWHRHLRAQRAGDARLWEIAVLFHLRDAFRSGDVWLTRSRRYGDL
KHALVPAQSIAEGGRLAVPLRPEEWLADRQARLDMRLRELGRAARAGTIPGGSIENGVLH
IEKLEAAAPTGAEDLVLDLYKQIPPTRITDLLLEVDAATGFTEAFTHLRTGAPCADRIGL
MNVILAEGINLGLRKMADATNTHTFWELIRIGRWHVEGEAYDRALAMVVEAQAALPMARF
WGMGTSASSDGQFFVATEQGEAMNLVNAKYGNTPGLKAYSHVSDQYAPFATQVIPATASE
APYILDGLLMNDAGRHIREQFTDTGGFTDHVFAACAILGYRFAPRIRDLPSKRLYAFNPS
AAPAHLRALIGGKVNQAMIERNWPDILRIAATIAAGTVAPSQILRKLASYPRQNELATAL
REVGRVERTLFMIDWILDAELQRRAQIGLNKGEAHHALKRAISFHRRGEIRDRSAEGQHY
RIAGMNLLAAIIIFWNTMKLGEVVANQKRDGKLLSPDLLAHVSPLGWEHINLTGEYRWPK
P
>gi|32470139|ref|NP_863363.1| hypothetical protein R64_p007 [Salmonella enterica subsp. enterica serovar Typhimurium]
MPRRVTLTDRQKDALLRLPTSQTDLLKHYTLSDEDLGHIRLRRRAHNRFGFALQLCVLRY
PGRVLAPGELIPAEVIEFIGAQLGLGADDLVDYAAREETRHEHLAELRGLYGFRTFSGRG
ASELKEWLFREAEMAVSNEDIARRFVAECRRTRTVLPATSTIERLCAAALVDAERRIETR
IASRLPMSIREQLLALLEETADDRVTRFVWLRQFEPGSNSSSANRLLDRLEYLQRIDLPE
DLLAGVPAHRVTRLRRQGERYYADGMRDLPEDRRLAILAVCVSEWQAMLADAVVETHDRI
VGRLYRASERICHAKVADEAGVVRDTLKSFAEIGGALVDAQDDGQPLGDVIASGSGWDGL
KTLVAMATRLTATMADDPLNHVLDGYHRFRRYAPRMLRLLDLRAAPVALPLLEAVTALRT
GLNDAAMTSFLRPSSKWHRHLRAQRAGDARLWEIAVLFHLRDAFRSGDVWLTRSRRYGDL
KHALVPAQSIAEGGRLAVPLRPEEWLADRQARLDMRLRELGRAARAGTIPGGSIENGVLH
IEKLEAAAPTGAEDLVLDLYKQIPPTRITDLLLEVDAATGFTEAFTHLRTGAPCADRIGL
MNVILAEGINLGLRKMADATNTHTFWELIRIGRWHVEGEAYDRALAMVVEAQAALPMARF
WGMGTSASSDGQFFVATEQGEAMNLVNAKYGNTPGLKAYSHVSDQYAPFATQVIPATASE
APYILDGLLMNDAGRHIREQFTDTGGFTDHVFAACAILGYRFAPRIRDLPSKRLYAFNPS
AAPAHLRALIGGKVNQAMIERNWPDILRIAATIAAGTVAPSQILRKLASYPRQNELATAL
REVGRVERTLFMIDWILDAELQRRAQIGLNKGEAHHALKRAISFHRRGEIRDRSAEGQHY
RIAGMNLLAAIIIFWNTMKLGEVVANQKRDGKLLSPDLLAHVSPLGWEHINLTGEYRWPK
P
>gi|152973596|ref|YP_001338647.1| conjugal transfer fertility inhibition protein FinO [Klebsiella pneumoniae subsp. pneumoniae MGH 78578]
MSEEKRPVLSLKRKPAENSTAPAEATPAPGVVRRKKVVVVSSPPAWKAKKEKLEKVKQAA
EAAARNAAPVPVKAVKTPPPVRYLRLLPPEQAIMTLKAFWPQLFDGNSPRLLATGMREQL
FADIVNRDLPLSHKQVIKCLKSLTRSAGYLSRMKEGAARYDLQGNAVATVTAGEAQYASE
RMMKELLRTERMRSQSAG
>gi|148243837|ref|YP_001220076.1| hypothetical protein Acry_3322 [Acidiphilium cryptum JF-5]
MIDGQEHDVAAEIRIPLIEGAFFAARDRLASELATSGFDPHVAAAGANQIGEAILESPTQ
NEDAAWLIAAMAPAGIARRLAGTDARNTRAALIRDGIAPDIARAVVQIAPVSPRGPQAAL
RQLTRVADAMRVGMDAVVEAMRGRLVDSLAARGIVPKVAREISAALPKAAMRADLHLSEA
IANQAAYVLETHPKLGAMSAVHGVIAYRRLGESAAMNQLIHDLRYAPAVAAAPEPMPAGV
MEAIELSQRAVDANLANANRVYVEALDDSPKPGS
>gi|269958252|ref|YP_003328040.1| hypothetical protein Xcel_3483 [Xylanimonas cellulosilytica DSM 15894]
MTVEWFDLGQRLYAARTGQPVARLAHAPVVAAPRPVAVRARHDGDQVSVTAAAPGVAPAV
ATGPAALDLLGALGVTLGADAAATLVTDDPATLPLLYRLARTAQPDTDHDAVAAHIAWWR
DRADFPGGRAVVETLDACRARWLLGTAPDAERAPATWRRWLAVADDSVTGLLDLHALLSD
GEPLQWLDVLADDDEYAYGQAQTDHGDGYDWRRPDTTSRAALGLRSRCDASDLHAAALLT
DPIYRRRAVHTGHVVTGTAHPLAGKLRRVEVTAARLDARLRPGNDVHGWSGPPASSGPAF
SATITSATVHAGRLVLTLSGTTGTGAPSDGATVTLIPQPPSISRQRQGRRTYRALYSARR
SWLTTGRTPTATRRPVPLDVLVAGAEPS
>gi|218442708|ref|YP_002381028.1| phycobilisome protein [Cyanothece sp. PCC 7424]
MLDAFSRAVVTADGKTSPIGGAELAELKKFIAEGNKRLDAVNAIASNASCAVSDAVAGMI
CENSGLIQAGGNCYPNRRMAACLRDGEIILRYVTYALLAGDASVLDDRCLNGLKETYIAL
GVPLQSAARAVGIMKAIAVAHITNTNKMYEGTSKFRKMETPQGDCSALAAEAASYFDRVI
AALS
>gi|82524590|ref|YP_406185.1| MxiC [Shigella dysenteriae Sd197]
MTNSDDGDETADAELDSGLANSKYIDSSDEMASALSSFINRRDLEKLKGTNSDSQERILD
GEEDEINHKIFDLKRTLKDNLPLDRDFIDRLKRYFKDPSDQVLALRELLNEKDLTAEQVE
LLTKIINEIISGSEKSVNAGINSAIQAKLFGNKMKLEPQLLRACYRGFIMGNTSTTDQYI
EWLGNFGFNHRHTIVNFVEQSLIVDMDSEKPSCNTYEFGFVLSKLIAIKMIRTSDVIFMK
KLESSSLLKDGSLSAEQLLLTLLYIFQYPSESEQILTSVIEVSRASHEDSVVYQTYLSSV
NESPHDIFKSESEREIAINILRELVTSAYKKELSR
>gi|197313549|ref|YP_002149594.1| two component system response regulator [Rhodococcus equi]
MESIRGVSVLLADHDPALRTATRRAFEQLGIVVNEAGNGDEVLSLARVRKFDLIVLDVDL
PGMSGDEICQYRDEQRFPDIPIVLLSSRNGERERIAGLESGADDYILKPVNPRELALRIG
RILDRLRIRDGGDRMPQRLPLSDEIIQLYPAARCIYVNGSMVTLTSREFDLLAYFMKNPF
VIHSRQDLLERVWKWSYGDLSTVTVHVRRLRKRLGHYSRIETVWGRGYRWIPRPPVQHFS
TSGDERLAGPGR
>gi|186471007|ref|YP_001862325.1| hypothetical protein Bphy_6236 [Burkholderia phymatum STM815]
MISLKRSFDSSDLHLVLKVSLWFKAVFAFSEIVAGFAAYFVSPQFLLILVLWVTKDEFAE
DPHDLVANLLLHTVQHLSIGAQKFAAIYLLAHGMIKLWLIAGLLRQRLWYYPLSMIVFGL
FIAYQGYRYTFTHSVWLLLVTALDIVIFALTWHEYRYLRSRERAAMANS
[truncated: 3,327,726 more chars]
