# Supplementary material for: The mosaicism of plasmids revealed by atypical genes detection and analysis
Source: BMC Genomics. 2011 Aug 8;12:403. doi: 10.1186/1471-2164-12-403 (PMC3166947; doi:10.1186/1471-2164-12-403)
Supplement: Additional file 9 — complete PAGs clusters accession codes. The complete list of all identified PAGs (retrieved at 95% CI threshold) clusters (at 200 bp threshold), together with their corresponding organisms and GI codes. [file 1471-2164-12-403-S9.XLS]

## Sheet: Foglio 1 - Tabella 1
	Microorganism	N. of genes in cluster	GI codes of clustered genes
	Halorubrum lacusprofundi ATCC 49239	22	222481327 222481328 222481329 222481330 222481331 222481332 222481333 222481334 222481335 222481336 222481338 222481339 222481340 222481341 222481342 222481343 222481344 222481345 222481346 222481347 222481348 222481349
	Borrelia garinii Far04	12	219873342 219873343 219873344 219873345 219873346 219873347 219873348 219873349 219873350 219873351 219873352 219873353
	Borrelia burgdorferi 118a	11	225621583 225621584 225621585 225621586 225621587 225621588 225621589 225621590 225621591 225621592 225621593
	Enterobacter cloacae	10	226809971 226809972 226809973 226809974 226809975 226809976 226809977 226809978 226809979 226809980
	Enterobacter cloacae	10	226807661 226807662 226807663 226807664 226807665 226807666 226807667 226807668 226807669 226807670
	Enterococcus faecalis	10	217388347 217388348 217388349 217388350 217388351 217388352 217388353 217388354 217388355 217388356
	Shewanella sp. ANA-3	8	117676278 117676279 117676280 117676281 117676282 117676283 117676284 117676285
	Salmonella enterica subsp. enterica serovar Typhi str. CT18	8	18466552 18466553 18466554 18466555 18466556 18466557 18466558 18466559
	Borrelia garinii Far04	8	219873307 219873308 219873309 219873310 219873311 219873312 219873313 219873314
	Salmonella enterica subsp. enterica serovar Choleraesuis	7	160431820 160431821 160431822 160431823 160431824 160431825 160431826
	Shigella flexneri 5a	7	13449087 13449088 13449089 13449090 13449091 13449092 13449093
	Salmonella enterica subsp. enterica serovar Typhi str. CT18	6	18466610 18466611 18466612 18466613 18466614 18466615
	Azospirillum sp. B510	6	288963161 288963162 288963163 288963164 288963165 288963166
	Aeromonas salmonicida subsp. salmonicida A449	6	145301454 145301455 145301456 145301457 145301458 145301459
	Escherichia coli O26:H-	6	284000150 284000151 284000152 284000153 284000154 284000155
	Escherichia coli	6	133756443 133756444 133756445 133756446 133756447 133756448
	Serratia marcescens	5	38347936 38347937 38347938 38347939 38347940
	Serratia marcescens	5	38347942 38347943 38347944 38347945 38347946
	Escherichia coli APEC O1	5	157412094 157412095 157412096 157412097 157412098
	Aeromonas salmonicida subsp. salmonicida A449	5	145301298 145301299 145301300 145301301 145301302
	Shigella flexneri 5a	5	13449081 13449082 13449083 13449084 13449085
	Shigella flexneri 5a	5	13449097 13449098 13449099 13449100 13449101
	Shigella sonnei Ss046	5	74314939 74314940 74314941 74314942 74314943
	Salmonella enterica subsp. enterica serovar Choleraesuis str. SC-B67	5	60115533 60115534 60115535 60115536 60115537
	Shigella dysenteriae Sd197	5	82524584 82524585 82524586 82524587 82524588
	Pseudomonas aeruginosa	5	114881158 114881159 114881160 114881161 114881162
	Desulfotalea psychrophila LSv54	5	51247008 51247009 51247010 51247011 51247012
	Escherichia coli	5	116006814 116006815 116006816 116006817 116006818
	Synechocystis sp. PCC 6803	5	38505843 38505844 38505845 38505846 38505847
	Synechocystis sp. PCC 6803	5	38505902 38505903 38505904 38505905 38505906
	Escherichia coli	5	268318476 268318477 268318478 268318479 268318480
	Escherichia coli 55989	5	218511202 218511203 218511204 218511205 218511206
	Corynebacterium sp. L2-79-05	5	133757303 133757304 133757305 133757306 133757307
	Borrelia spielmanii A14S	5	224984475 224984476 224984477 224984478 224984479
	Borrelia burgdorferi 64b	5	224984147 224984148 224984149 224984150 224984151
	Borrelia burgdorferi 64b	5	224984167 224984168 224984169 224984170 224984171
	Borrelia burgdorferi Bol26	5	226315591 226315592 226315593 226315594 226315595
	Klebsiella pneumoniae	4	190410279 190410280 190410281 190410282
	Natrialba magadii ATCC 43099	4	289583384 289583385 289583386 289583387
	Escherichia coli O111:H- str. 11128	4	260752118 260752119 260752120 260752121
	Acaryochloris marina MBIC11017	4	158340934 158340935 158340936 158340937
	Photobacterium damselae subsp. piscicida	4	118601907 118601908 118601909 118601910
	Photobacterium damselae subsp. piscicida	4	118614648 118614649 118614650 118614651
	Salmonella enterica subsp. enterica serovar Choleraesuis str. SC-B67	4	60115553 60115554 60115555 60115556
	Salmonella enterica subsp. enterica serovar Choleraesuis str. SC-B67	4	60115648 60115649 60115650 60115651
	Klebsiella pneumoniae subsp. pneumoniae MGH 78578	4	152973634 152973635 152973636 152973637
	Halomicrobium mukohataei DSM 12286	4	257373028 257373029 257373030 257373031
	Klebsiella pneumoniae	4	190576878 190576879 190576880 190576881
	Escherichia coli ED1a	4	218711065 218711066 218711067 218711068
	Rhodobacter sphaeroides 2.4.1	4	77404735 77404736 77404737 77404738
	Escherichia coli	4	168998936 168998937 168998938 228861740
	Escherichia coli	4	221218595 221218596 221218597 221218598
	Escherichia coli	4	221218600 221218601 221218602 221218603
	Cronobacter sakazakii ATCC BAA-894	4	156936517 156936518 156936519 156936520
	Exiguobacterium arabatum	4	187736707 187736708 187736709 187736710
	Rickettsia peacockii str. Rustic	4	238651165 238651166 238651167 238651168
	Staphylococcus epidermidis ATCC 12228	4	32470546 32470547 32470548 32470549
	Citrobacter koseri ATCC BAA-895	4	157149323 157149324 157149325 157149326
	Borrelia spielmanii A14S	4	224984288 224984289 224984290 224984291
	Borrelia burgdorferi WI91-23	4	224985553 224985554 224985555 224985556
	Borrelia garinii PBr	4	219872402 219872403 219872404 219872405
	Borrelia garinii Far04	4	219873337 219873338 219873339 219873340
	Borrelia burgdorferi Bol26	4	226315585 226315586 226315587 226315588
	Ralstonia solanacearum GMI1000	3	17548350 17548351 17548352
	Ralstonia solanacearum GMI1000	3	17548722 17548723 17548724
	Ralstonia solanacearum GMI1000	3	17548762 17548763 17548764
	Ralstonia solanacearum GMI1000	3	17548944 17548945 17548946
	Ralstonia solanacearum GMI1000	3	17549289 17549290 17549291
	Ralstonia solanacearum GMI1000	3	17549353 17549354 17549355
	Cupriavidus taiwanensis	3	188591632 188591633 188591634
	Azospirillum sp. B510	3	288962451 288962452 288962453
	Azospirillum sp. B510	3	288962454 288962455 288962456
	Enterobacter cloacae	3	226810118 226810119 226810120
	Acaryochloris marina MBIC11017	3	158340089 158340090 158340091
	Enterobacter cloacae	3	226807804 226807805 226807806
	Enterobacter cloacae	3	226807872 226807873 226807874
	Azoarcus sp. EbN1	3	58616173 58616174 58616175
	Anabaena variabilis ATCC 29413	3	75812759 75812760 75812761
	Anabaena variabilis ATCC 29413	3	75812786 75812787 75812788
	Halorubrum lacusprofundi ATCC 49239	3	222481318 222481319 222481320
	Cyanothece sp. PCC 7424	3	218442839 218442840 218442841
	Herpetosiphon aurantiacus ATCC 23779	3	159901572 159901573 159901574
	Herpetosiphon aurantiacus ATCC 23779	3	159901579 159901580 159901581
	Herpetosiphon aurantiacus ATCC 23779	3	159901648 159901649 159901650
	Salmonella enterica subsp. enterica serovar Choleraesuis	3	160431817 160431818 160431819
	Klebsiella pneumoniae NTUH-K2044	3	168998583 168998584 168998585
	Klebsiella pneumoniae NTUH-K2044	3	168998652 168998653 168998654
	Klebsiella pneumoniae NTUH-K2044	3	168998753 168998754 168998755
	Salmonella enterica	3	237810132 237810133 237810134
	Salmonella enterica	3	237810242 237810243 237810244
	Escherichia coli	3	84060882 84060883 84060884
	Escherichia coli	3	84060930 84060931 84060932
	Haloterrigena turkmenica DSM 5511	3	284172556 284172557 284172558
	Escherichia coli	3	237809943 237809944 237809945
	Shigella flexneri 5a	3	13449103 13449104 13449105
	Shigella flexneri 5a	3	13449207 13449208 13449209
	Shigella flexneri 5a	3	13449210 13449211 13449212
	Shigella flexneri 2a str. 301	3	31983566 31983567 31983568
	Escherichia coli APEC O1	3	157418109 157418110 157418111
	Escherichia coli APEC O1	3	157418182 157418183 157418184
	Escherichia coli 1520	3	187736781 187736782 187736783
	Salmonella enterica subsp. enterica serovar Choleraesuis str. SC-B67	3	60115573 60115574 60115575
	Yersinia enterocolitica	3	169544390 169544391 169544392
	Shigella dysenteriae Sd197	3	82524580 82524581 82524582
	Shigella dysenteriae Sd197	3	82524612 82524614 82524616
	Escherichia coli Vir68	3	253801068 253801069 253801070
	Klebsiella pneumoniae subsp. pneumoniae MGH 78578	3	152973622 152973623 152973624
	Klebsiella pneumoniae subsp. pneumoniae MGH 78578	3	152973693 152973694 152973695
	Beijerinckia indica subsp. indica ATCC 9039	3	182676916 182676917 182676918
	Escherichia coli	3	169546528 169546529 169546530
	Escherichia coli	3	256367742 256367743 256367744
	Escherichia coli	3	237640223 237640224 237640225
	Escherichia coli	3	32469977 32469978 32469979
	Escherichia coli	3	32470056 32470057 32470058
	Escherichia coli S88	3	218534533 218534534 218534535
	Salmonella enterica subsp. enterica serovar Typhimurium	3	261888754 261888755 261888756
	Escherichia coli SE11	3	209921962 209921963 209921964
	Salmonella typhimurium LT2	3	17233406 17233407 17233408
	Salmonella typhimurium LT2	3	17233440 17233441 17233442
	Escherichia coli	3	116006943 116006944 116006945
	Escherichia coli	3	190014885 190014886 190014887
	Escherichia coli	3	222104808 222104809 222104810
	Escherichia coli	3	222104865 222104866 222104867
	Rhodobacter sphaeroides ATCC 17025	3	146280285 146280286 146280287
	Escherichia coli	3	41056977 41056978 41056979
	Escherichia coli O157:H7 str. TW14359	3	254667468 254667469 254667470
	Escherichia coli O157:H7 EDL933	3	75994496 75994497 75994498
	Escherichia coli UMN026	3	218692815 218692816 218692817
	Escherichia coli UMN026	3	218692899 218692900 218692901
	Escherichia coli O127:H6 str. E2348/69	3	215276210 215276211 215276212
	Salmonella enterica	3	71559034 71559035 71559036
	Escherichia coli	3	133756190 133756191 133756192
	Escherichia coli UTI89	3	91206348 91206349 91206350
	Escherichia coli O111:H- str. 11128	3	260751881 260751882 260751883
	Escherichia coli	3	133756509 133756510 133756511
	Nitrosomonas eutropha C91	3	114326587 114326588 114326589
	Synechocystis sp. PCC 6803	3	38505929 38505930 38505931
	Escherichia coli	3	256367662 256367663 256367664
	Salmonella enterica subsp. enterica serovar Paratyphi C strain RKS4594	3	224504245 224504246 224504247
	Salmonella enterica subsp. enterica serovar Paratyphi C strain RKS4594	3	224504270 224504271 224504272
	Escherichia coli ETEC H10407	3	268507164 268507165 268507166
	Escherichia coli ETEC H10407	3	268507256 268507257 268507258
	Escherichia coli	3	10955374 10955375 10955376
	Desulfovibrio magneticus RS-1	3	239835349 239835350 239835351
	Shigella sonnei	3	283826879 283826880 283826881
	Klebsiella pneumoniae	3	270208455 270208456 270208457
	Xylella fastidiosa 9a5c	3	10956732 10956733 10956734
	Escherichia coli 55989	3	218511174 218511175 218511176
	Escherichia coli	3	242348156 242348157 242348158
	Enterobacter aerogenes	3	10955199 10955200 10955201
	Citrobacter rodentium ICC168	3	283777755 283777756 283777757
	Campylobacter coli	3	51209437 51209438 51209439
	Escherichia coli O26:H11 str. 11368	3	260751966 260751967 260751968
	Campylobacter jejuni subsp. jejuni 81-176	3	121999300 121999301 121999302
	Cronobacter sakazakii ATCC BAA-894	3	156936522 156936523 156936524
	Enterococcus faecalis	3	217388343 217388344 217388345
	Desulfohalobium retbaense DSM 5692	3	258406663 258406664 258406665
	Allochromatium vinosum DSM 180	3	288986964 288986965 288986966
	Sodalis glossinidius str. 'morsitans'	3	85060428 85060429 85060430
	Sulfolobus islandicus	3	31983803 31983804 31983805
	Sodalis glossinidius	3	70724784 70724785 70724786
	Exiguobacterium arabatum	3	187736738 187736739 187736740
	Thermus sp. 4C	3	190410730 190410731 190410732
	Klebsiella pneumoniae	3	209901032 209901033 209901034
	Corynebacterium sp. L2-79-05	3	133757366 133757367 133757368
	Sodalis glossinidius	3	70724849 70724850 70724851
	Borrelia garinii PBr	3	219872386 219872387 219872388
	Borrelia garinii PBr	3	219872512 219872513 219872514
	Borrelia valaisiana VS116	3	224984697 224984698 224984699
	Borrelia valaisiana VS116	3	224984706 224984708 224984709
	Borrelia valaisiana VS116	3	224984771 224984772 224984773
	Borrelia burgdorferi 72a	3	224985591 224985592 224985593
	Borrelia burgdorferi 94a	3	225621987 225621988 225621989
	Borrelia sp. SV1	3	225621848 225621849 225621850
	Mannheimia varigena	3	18875440 18875441 18875442
	Escherichia coli SE11	3	209916820 209916821 209916822
	Bibersteinia trehalosi	3	89142208 89142209 89142210
	Actinobacillus porcitonsillarum	3	66968660 66968661 66968662
	Escherichia coli	3	118480571 32470452 32470453
	Borrelia burgdorferi 156a	3	219873157 219873158 219873159
	Borrelia afzelii PKo	3	117621794 117621795 117621796
	Escherichia coli	3	116256165 116256166 116256167
	Lactococcus lactis subsp. lactis	3	32453478 32453480 30090018
	Borrelia burgdorferi 118a	3	225621571 225621572 225621573
	Staphylococcus epidermidis ATCC 12228	3	32470523 32470524 32470525
	Burkholderia phymatum STM815	2	186470528 186470529
	Burkholderia phymatum STM815	2	186470920 186470921
	Rhizobium leguminosarum bv. trifolii WSM2304	2	209547084 209547085
	Rhodococcus jostii RHA1	2	111025696 111025697
	Rhodococcus jostii RHA1	2	111025913 111025914
	Ruegeria sp. TM1040	2	99078552 99078553
	Ralstonia solanacearum GMI1000	2	17548292 17548293
	Ralstonia solanacearum GMI1000	2	17548304 17548305
	Ralstonia solanacearum GMI1000	2	17548312 17548313
	Ralstonia solanacearum GMI1000	2	17548374 17548375
	Ralstonia solanacearum GMI1000	2	17548379 17548380
	Ralstonia solanacearum GMI1000	2	17548518 17548519
	Ralstonia solanacearum GMI1000	2	17548590 17548591
	Ralstonia solanacearum GMI1000	2	17548766 17548767
	Ralstonia solanacearum GMI1000	2	17548888 17548889
	Ralstonia solanacearum GMI1000	2	17548957 17548958
	Ralstonia solanacearum GMI1000	2	17549760 17549761
	Ralstonia solanacearum GMI1000	2	17549762 17549763
	Ralstonia solanacearum GMI1000	2	17549859 17549860
	Rhizobium leguminosarum bv. trifolii WSM1325	2	241113266 241113267
	Rhodobacter sphaeroides ATCC 17025	2	146279542 146279543
	Methylobacterium extorquens AM1	2	240142560 240142561
	Paracoccus denitrificans PD1222	2	119387441 119387442
	Paracoccus denitrificans PD1222	2	119387699 119387700
	Azospirillum sp. B510	2	288961868 288961869
	Burkholderia phymatum STM815	2	186474358 186474359
	Arthrobacter chlorophenolicus A6	2	219882571 219882572
	Rhodococcus opacus B4	2	226349742 226349743
	Agrobacterium radiobacter K84	2	222102317 222102318
	Cupriavidus taiwanensis	2	188591427 188591428
	Cupriavidus taiwanensis	2	188591537 188591538
	Methylibium petroleiphilum PM1	2	124263131 124263132
	Azospirillum sp. B510	2	288962458 288962459
	Ralstonia eutropha H16	2	38637819 38637820
	Haloterrigena turkmenica DSM 5511	2	284167119 284167120
	Haloterrigena turkmenica DSM 5511	2	284167297 284167298
	Haloterrigena turkmenica DSM 5511	2	284167303 284167304
	Haloterrigena turkmenica DSM 5511	2	284167311 284167312
	Eubacterium eligens ATCC 27750	2	238921779 238921780
	Eubacterium eligens ATCC 27750	2	238922015 238922016
	Eubacterium eligens ATCC 27750	2	238922075 238922076
	Eubacterium eligens ATCC 27750	2	238922080 238922081
	Eubacterium eligens ATCC 27750	2	238922093 238922094
	Eubacterium eligens ATCC 27750	2	238922245 238922246
	Methylobacterium radiotolerans JCM 2831	2	170745226 170745227
	Polaromonas sp. JS666	2	91790856 91790857
	Enterobacter cloacae	2	226809890 226809891
	Enterobacter cloacae	2	226809908 226809909
	Enterobacter cloacae	2	226809919 226809920
	Enterobacter cloacae	2	226810012 226810013
	Enterobacter cloacae	2	226810044 226810045
	Enterobacter cloacae	2	226810124 226810125
	Enterobacter cloacae	2	226810127 226810128
	Enterobacter cloacae	2	226810135 226810136
	Acaryochloris marina MBIC11017	2	158339997 158340000
	Acaryochloris marina MBIC11017	2	158340029 158340030
	Enterobacter cloacae	2	226807580 226807581
	Enterobacter cloacae	2	226807598 226807599
	Enterobacter cloacae	2	226807609 226807610
	Enterobacter cloacae	2	226807701 226807702
	Enterobacter cloacae	2	226807730 226807731
	Enterobacter cloacae	2	226807861 226807862
	Enterobacter cloacae	2	226807869 226807870
	Klebsiella pneumoniae	2	190410204 190410205
	Klebsiella pneumoniae	2	190410227 190410228
	Klebsiella pneumoniae	2	190410284 190410285
	Methylobacterium chloromethanicum CM4	2	218533396 218533397
	Sphingomonas sp. KA1	2	113473683 113473684
	Sphingomonas sp. KA1	2	113473894 186686859
	Acaryochloris marina MBIC11017	2	158339633 158339634
	Acaryochloris marina MBIC11017	2	158339670 158339671
	Acaryochloris marina MBIC11017	2	158339724 158339725
	Azoarcus sp. EbN1	2	58616150 58616151
	Serratia marcescens	2	38347861 38347862
	Shewanella sp. ANA-3	2	117676257 117676258
	Methylobacterium nodulans ORS 2060	2	220914843 220914844
	Anabaena variabilis ATCC 29413	2	75812798 75812799
	Halorubrum lacusprofundi ATCC 49239	2	222481300 222481301
	Halorubrum lacusprofundi ATCC 49239	2	222481353 222481354
	Halorubrum lacusprofundi ATCC 49239	2	222481505 222481506
	Streptomyces coelicolor A3(2)	2	21234089 21234090
	Cyanothece sp. PCC 7424	2	218442708 218442709
	Natrialba magadii ATCC 43099	2	289583327 289583328
	Natrialba magadii ATCC 43099	2	289583368 289583369
	Natrialba magadii ATCC 43099	2	289583577 289583578
	Bradyrhizobium sp. BTAi1	2	148241082 148241083
	Escherichia coli APEC O1	2	157412046 157412047
	Escherichia coli APEC O1	2	157412103 157412104
	Salmonella enterica subsp. enterica serovar Typhi str. CT18	2	18466513 18466514
	Herpetosiphon aurantiacus ATCC 23779	2	159901583 159901584
	Herpetosiphon aurantiacus ATCC 23779	2	159901622 159901623
	Herpetosiphon aurantiacus ATCC 23779	2	159901645 159901646
	Acaryochloris marina MBIC11017	2	158340721 158340722
	Salmonella enterica subsp. enterica serovar Choleraesuis	2	160431735 160431736
	Salmonella enterica subsp. enterica serovar Choleraesuis	2	160431812 160431813
	Escherichia coli O111:H- str. 11128	2	260752050 260752051
	Escherichia coli O111:H- str. 11128	2	260752122 260752123
	Cupriavidus metallidurans CH34	2	94152389 94152390
	Acaryochloris marina MBIC11017	2	158340330 158340331
	Acaryochloris marina MBIC11017	2	158340333 158340334
	Acaryochloris marina MBIC11017	2	158340589 158340590
	Klebsiella pneumoniae NTUH-K2044	2	168998580 168998581
	Klebsiella pneumoniae NTUH-K2044	2	168998790 168998791
	Klebsiella pneumoniae NTUH-K2044	2	168998810 168998811
	Sinorhizobium meliloti	2	190410017 190410018
	Halobacterium sp. NRC-1	2	16119987 16119988
	Halobacterium sp. NRC-1	2	16120166 16120167
	Halobacterium sp. NRC-1	2	16120177 16120178
	Klebsiella pneumoniae	2	38639532 38639533
	Klebsiella pneumoniae	2	38639553 38639554
	Klebsiella pneumoniae	2	38639582 38639583
	Klebsiella pneumoniae	2	38639585 38639586
	Klebsiella pneumoniae	2	38639661 38639662
	Ochrobactrum anthropi ATCC 49188	2	153011786 153011787
	Aeromonas salmonicida subsp. salmonicida A449	2	145301304 145301305
	Aeromonas salmonicida subsp. salmonicida A449	2	145301322 145301323
	Rhodobacter sphaeroides ATCC 17025	2	146280074 146280075
	Klebsiella pneumoniae subsp. pneumoniae MGH 78578	2	152973449 152973450
	Klebsiella pneumoniae subsp. pneumoniae MGH 78578	2	152973457 152973458
	Klebsiella pneumoniae subsp. pneumoniae MGH 78578	2	152973460 152973461
	Klebsiella pneumoniae subsp. pneumoniae MGH 78578	2	152973524 152973525
	Cyanothece sp. PCC 7425	2	220910653 220910654
	Halobacterium salinarum R1	2	169237366 169237367
	Halobacterium salinarum R1	2	169237425 169237426
	Halobacterium salinarum R1	2	169237527 169237528
	Haloterrigena turkmenica DSM 5511	2	284172683 284172684
	Haloterrigena turkmenica DSM 5511	2	284172700 284172701
	Aeromonas hydrophila	2	242348075 242348076
	Serratia entomophila	2	38201742 38201743
	Acaryochloris marina MBIC11017	2	158340969 158340970
	Escherichia coli	2	237810048 237810049
	Escherichia coli	2	237810063 237810064
	Bacillus cereus ATCC 10987	2	44004378 44004380
	Bacillus cereus ATCC 10987	2	44004531 44004532
	Photobacterium damselae subsp. piscicida	2	118601915 118601916
	Shigella flexneri 5a	2	13448945 13448946
	Shigella flexneri 5a	2	13449050 13449051
	Shigella flexneri 5a	2	13449059 13449060
	Shigella flexneri 2a str. 301	2	31983789 31983790
	Halobacterium sp. NRC-1	2	10803556 10803557
	Natrialba magadii ATCC 43099	2	289937551 289937552
	Acaryochloris marina MBIC11017	2	158341496 158341497
	Bacillus cereus	2	190015726 74314841
	Shigella sonnei Ss046	2	74314935 74314936
	Shigella sonnei Ss046	2	74314949 74314950
	Shigella sonnei Ss046	2	74314961 74314962
	Shigella sonnei Ss046	2	74315061 74315062
	Shigella sonnei Ss046	2	74315064 74315065
	Escherichia coli	2	73853295 73853296
	Polaromonas naphthalenivorans CJ2	2	121583264 121583265
	Polaromonas naphthalenivorans CJ2	2	121583272 121583273
	Bacillus cereus Q1	2	221642200 221642201
	Aeromonas salmonicida subsp. salmonicida A449	2	145301389 145301390
	Aeromonas salmonicida subsp. salmonicida A449	2	145301428 145301429
	Aeromonas salmonicida subsp. salmonicida A449	2	145301478 145301479
	Aeromonas salmonicida subsp. salmonicida A449	2	145301516 145301517
	Escherichia coli APEC O1	2	157418104 157418105
	Escherichia coli 1520	2	187736800 187736801
	Escherichia coli 1520	2	187736845 187736846
	Escherichia coli 1520	2	187736859 187736860
	Escherichia coli 1520	2	187736891 187736892
	Yersinia pseudotuberculosis	2	218534693 218534694
	Polaromonas naphthalenivorans CJ2	2	121583379 121583380
	Acetobacter pasteurianus IFO 3283-01	2	258512940 258512941
	Salmonella enterica subsp. enterica serovar Choleraesuis str. SC-B67	2	60115548 60115549
	Salmonella enterica subsp. enterica serovar Choleraesuis str. SC-B67	2	60115652 60115653
	Roseobacter denitrificans OCh 114	2	115345599 115345600
	Yersinia enterocolitica	2	169544212 169544213
	Yersinia enterocolitica	2	169544214 169544215
	Yersinia enterocolitica	2	169544265 169544267
	Yersinia enterocolitica	2	169544268 169544269
	Shigella dysenteriae Sd197	2	82524594 82524595
	Bacillus anthracis str. CDC 684	2	227811483 227811484
	Bacillus anthracis str. CDC 684	2	227811594 227811595
	Synechocystis sp. PCC 6803	2	38505646 38505647
	Klebsiella pneumoniae subsp. pneumoniae MGH 78578	2	152973706 152973707
	Klebsiella pneumoniae subsp. pneumoniae MGH 78578	2	152973715 152973716
	Enterobacter sp. 638	2	146284533 146284534
	Enterobacter sp. 638	2	146284594 146284595
	Halomicrobium mukohataei DSM 12286	2	257372927 257372928
	Beijerinckia indica subsp. indica ATCC 9039	2	182676861 182676862
	Clostridium botulinum Ba4 str. 657	2	229587367 229587368
	Clostridium botulinum Ba4 str. 657	2	229587568 229587569
	Clostridium botulinum Ba4 str. 657	2	229587571 229587572
	Salmonella enterica subsp. enterica serovar Choleraesuis	2	161867889 161867890
	Salmonella enterica subsp. enterica serovar Choleraesuis	2	161867964 161867965
	Salmonella enterica subsp. enterica serovar Choleraesuis	2	161867966 161867967
	Escherichia coli	2	169546541 169546542
	Klebsiella pneumoniae	2	190576888 190576889
	Escherichia coli	2	256367766 256367767
	Escherichia coli	2	256367833 256367834
	Escherichia coli	2	237640305 237640306
	Escherichia coli	2	237640322 237640323
	Escherichia coli	2	237640328 237640329
	Bacillus anthracis str. 'Ames Ancestor'	2	47566378 47566379
	Bacillus anthracis str. 'Ames Ancestor'	2	47566471 47566472
	Rhodothermus marinus DSM 4252	2	268318421 268318422
	Escherichia coli O26:H-	2	284000231 284000232
	Bacillus anthracis str. A2012	2	21392743 21392744
	Bacillus anthracis str. A2012	2	21392835 21392836
	Bacillus anthracis str. A2012	2	21392855 21392856
	Cronobacter turicensis z3032	2	260424432 260424433
	Cronobacter turicensis z3032	2	260424452 260424453
	Cronobacter turicensis z3032	2	260424493 260424494
	Cronobacter turicensis z3032	2	260424499 260424500
	Cronobacter turicensis z3032	2	260424502 260424503
	Cronobacter turicensis z3032	2	260424509 260424510
	Bacillus cereus	2	208742295 208742296
	Bacillus cereus 03BB102	2	225871658 225871659
	Salmonella enterica subsp. enterica serovar Typhimurium	2	261888719 261888720
	Escherichia coli	2	149930755 149930757
	Salmonella enterica subsp. enterica serovar Typhi str. CT18	2	18466748 18466749
	Pseudomonas syringae pv. phaseolicola 1448A	2	71725235 71725238
	Bacillus cereus	2	208743351 208743352
	Bacillus cereus	2	208743429 208743430
	Bacillus cereus	2	208743434 208743435
	Escherichia coli ED1a	2	218711043 218711044
	Escherichia coli ED1a	2	218711045 218711046
	Pseudomonas aeruginosa	2	114881164 114881165
	Pseudomonas aeruginosa	2	114881168 114881169
	Escherichia coli SE11	2	209922015 209922016
	Citrobacter freundii	2	27383443 27383444
	Citrobacter freundii	2	27383521 27383522
	Escherichia coli	2	58000317 58000318
	Haloterrigena turkmenica DSM 5511	2	284176156 284176157
	Desulfotalea psychrophila LSv54	2	51247045 51247046
	Klebsiella pneumoniae subsp. pneumoniae MGH 78578	2	152973757 152973758
	Klebsiella pneumoniae subsp. pneumoniae MGH 78578	2	152973768 152973769
	Escherichia fergusonii ATCC 35469	2	218561666 218561667
	Escherichia fergusonii ATCC 35469	2	218561688 218561689
	Escherichia coli	2	116006870 116006871
	Escherichia coli	2	116006935 116006936
	Escherichia coli	2	190014876 190014877
	Escherichia coli SE11	2	209916863 209916864
	Escherichia coli SE11	2	209916883 209916884
	Escherichia coli SE11	2	209916885 209916886
	Escherichia coli SE11	2	209916917 209916918
	Escherichia coli SE11	2	209916923 209916924
	Escherichia coli	2	222104814 222104815
	Escherichia coli	2	222104843 222104844
	Escherichia coli	2	222104913 222104914
	Escherichia coli	2	222104925 222104926
	Escherichia coli	2	222104948 222104949
	Escherichia coli	2	41056936 41056937
	Escherichia coli O157:H7 str. TW14359	2	254667517 254667518
	Klebsiella pneumoniae	2	209901103 209901104
	Klebsiella pneumoniae	2	209901116 209901117
	Klebsiella pneumoniae	2	209901135 209901136
	Pseudomonas syringae pv. tomato str. DC3000	2	29171584 29171585
	Escherichia coli	2	168998877 168998878
	Escherichia coli	2	221218505 221218506
	Escherichia coli	2	221218550 221218551
	Escherichia coli	2	221218574 221218575
	Escherichia coli	2	221218577 221218578
	Escherichia coli	2	221218587 221218588
	Herpetosiphon aurantiacus ATCC 23779	2	159901765 159901766
	Herpetosiphon aurantiacus ATCC 23779	2	159901801 159901802
	Yersinia pestis biovar Microtus str. 91001	2	45478625 45478626
	Yersinia pestis KIM	2	31795348 31795349
	Haloarcula marismortui ATCC 43049	2	55376373 55376374
	Haloterrigena turkmenica DSM 5511	2	284176327 284176328
	Haloterrigena turkmenica DSM 5511	2	284176385 284176386
	Escherichia coli O103:H2 str. 12009	2	260718992 260718993
	Escherichia coli UTI89	2	91206270 91206271
	Escherichia coli UTI89	2	91206371 91206372
	Vibrio harveyi ATCC BAA-1116	2	156936775 156936776
	Allochromatium vinosum DSM 180	2	288947723 288947724
	Escherichia coli	2	256855331 256855332
	Escherichia coli	2	219586061 219586062
	Escherichia coli	2	219586092 219586093
	Salmonella enterica subsp. enterica serovar Dublin	2	160431615 160431616
	Salmonella enterica subsp. enterica serovar Dublin	2	160431644 160431645
	Escherichia coli O111:H- str. 11128	2	260751893 157149510
	Escherichia coli	2	133756454 133756455
	Escherichia coli	2	133756490 133756491
	Escherichia coli	2	133756495 133756496
	Bacillus pseudofirmus OF4	2	288557133 288557134
	Bacillus pseudofirmus OF4	2	288557160 288557162
	Methylobacterium extorquens DM4	2	254558197 254558198
	Nitrosomonas eutropha C91	2	114326591 114326592
	Escherichia coli	2	256367691 256367692
	Escherichia coli 53638	2	188574230 188574233
	Lactobacillus brevis	2	226526964 28372985
	Edwardsiella tarda EIB202	2	268593694 268593695
	Edwardsiella tarda EIB202	2	268593696 268593697
	Klebsiella pneumoniae	2	189009184 189009185
	Pseudomonas syringae pv. phaseolicola 1448A	2	71725276 71725303
	Yersinia pestis CA88-4125	2	149192762 149192763
	Escherichia coli	2	83404887 83404888
	Salmonella enterica subsp. enterica serovar Paratyphi C strain RKS4594	2	224504243 224504244
	Salmonella enterica subsp. enterica serovar Paratyphi C strain RKS4594	2	224504279 224504280
	Yersinia pestis CO92	2	16082818 16082819
	Escherichia coli ETEC H10407	2	268507197 268507198
	Escherichia coli	2	10955362 10955363
	Escherichia coli	2	10955385 10955386
	Acinetobacter baumannii AYE	2	169786927 169786928
	Escherichia coli SE11	2	209921931 209921932
	Escherichia coli SE11	2	209921933 209921934
	Yersinia pestis biovar Microtus str. 91001	2	45478582 45478583
	Shigella sonnei	2	283826844 283826845
	Shigella sonnei	2	283826864 283826865
	Bacillus anthracis str. CDC 684	2	227811337 227811338
	Bacillus anthracis str. CDC 684	2	227811402 227811403
	Verminephrobacter eiseniae EF01-2	2	121583619 121583620
	Aeromonas punctata	2	51492549 51492550
	Klebsiella pneumoniae	2	270208432 270208433
	Desulfobacterium autotrophicum HRM2	2	224372024 224372025
	Yersinia pestis Angola	2	162417776 162417781
	Yersinia pseudotuberculosis PB1/+	2	186897531 186897532
	Rhodobacter sphaeroides KD131	2	221634550 221634551
	Yersinia pestis KIM	2	31795514 31795515
	Haloarcula marismortui ATCC 43049	2	55376138 55376139
	Escherichia coli	2	268318465 268318466
	Escherichia coli	2	268318482 268318483
	Escherichia coli	2	169303041 169303042
	Yersinia pestis KIM	2	40458430 40458431
	Escherichia coli E24377A	2	157149392 157149396
	uncultured bacterium	2	31795137 31795138
	Erwinia tasmaniensis Et1/99	2	188535961 188535962
	Bacillus anthracis str. A2012	2	21392974 21392975
	Escherichia coli 55989	2	218511186 218511187
	Escherichia coli 55989	2	218511215 218511216
	Escherichia coli 55989	2	218511225 218511226
	Bacillus anthracis str. 'Ames Ancestor'	2	47566754 47566755
	Geobacillus kaustophilus HTA426	2	56410451 56410452
	Enterobacter aerogenes	2	10955230 10955231
	Citrobacter rodentium ICC168	2	283777777 283777778
	Aeromonas hydrophila	2	190570431 190570432
	Xylella fastidiosa M23	2	182682745 182682746
	Staphylococcus epidermidis RP62A	2	57854762 217975705
	Coxiella burnetii CbuK_Q154	2	212208427 212208428
	Escherichia coli O26:H11 str. 11368	2	260751995 260751996
	Vibrio tapetis	2	187729925 187729926
	Erwinia tasmaniensis Et1/99	2	188535880 188535881
	Erwinia tasmaniensis Et1/99	2	188535899 188535900
	Leuconostoc citreum KM20	2	170016319 170016320
	Enterococcus faecalis	2	115534824 115534825
	Campylobacter jejuni subsp. jejuni 81-176	2	121999252 121999253
	Campylobacter jejuni subsp. jejuni 81-176	2	121999270 121999271
	Campylobacter jejuni subsp. jejuni 81-176	2	51209518 51209519
	Bacillus weihenstephanensis KBAB4	2	163943478 163943479
	Proteus mirabilis	2	172056036 172056037
	Bacillus thuringiensis	2	166091556 166091557
	Lactobacillus rhamnosus HN001	2	203284784 203284785
	Enterococcus faecalis V583	2	29377855 29377856
	Lactobacillus gasseri	2	219857296 219857297
	Lactobacillus gasseri	2	219857314 219857315
	Methylobacterium extorquens AM1	2	240141769 240141770
	Methylobacterium extorquens AM1	2	240141773 240141774
	Cronobacter turicensis z3032	2	260585139 260585140
	Staphylococcus sp. 693-2	2	133757079 133757080
	Caedibacter taeniospiralis	2	49146377 49146378
	Lactococcus lactis	2	190571781 190571782
	Lactococcus lactis subsp. cremoris SK11	2	116326632 116326633
	Methylobacterium radiotolerans JCM 2831	2	170745580 170745581
	Enterococcus faecalis	2	217388358 217388359
	Enterococcus faecalis	2	217388368 217388369
	Enterococcus faecalis	2	217388411 217388412
	Borrelia garinii PBi	2	51038602 51038603
	Desulfohalobium retbaense DSM 5692	2	258406619 258406620
	Desulfohalobium retbaense DSM 5692	2	258406629 258406630
	Escherichia coli O157:H7 str. EC4115	2	209395678 209395682
	Staphylococcus aureus	2	17227185 17227186
	Staphylococcus aureus	2	17227207 17227208
	Allochromatium vinosum DSM 180	2	288986974 288986975
	Staphylococcus aureus	2	33416257 33416258
	Erwinia tasmaniensis Et1/99	2	189017166 189017167
	Staphylococcus aureus	2	170780450 170780451
	Escherichia coli	2	165975399 165975400
	Geobacillus sp. WCH70	2	239828731 239828732
	Sodalis glossinidius str. 'morsitans'	2	85060416 85060417
	Acidithiobacillus caldus	2	187729718 187729719
	Sodalis glossinidius	2	70724741 70724742
	Bacillus cereus H3081.97	2	208703291 208703300
	Lactobacillus salivarius UCC118	2	56707175 56707176
	Thermus sp. 4C	2	190410739 190410740
	Corynebacterium jeikeium	2	30387216 30387217
	Rickettsia peacockii str. Rustic	2	238651161 238651162
	Lactobacillus paracasei subsp. paracasei	2	270208499 170745617
	Methylobacterium radiotolerans JCM 2831	2	170745618 170745619
	Methylobacterium radiotolerans JCM 2831	2	170745623 170745624
	Corynebacterium jeikeium K411	2	15320560 15320561
	Sodalis glossinidius	2	70724806 70724807
	Sodalis glossinidius	2	70724829 70724830
	Borrelia burgdorferi 94a	2	225573838 225573852
	Borrelia valaisiana VS116	2	224984449 224984450
	Borrelia burgdorferi WI91-23	2	224984078 224984079
	Borrelia burgdorferi WI91-23	2	224984082 224984083
	Borrelia burgdorferi WI91-23	2	224984129 224984130
	Staphylococcus aureus subsp. aureus Mu50	2	14141835 14141836
	Yersinia pseudotuberculosis IP 32953	2	51593983 51593984
	Clostridium perfringens	2	209947640 209947641
	Aeromonas salmonicida subsp. salmonicida	2	145308065 145308066
	Polaromonas naphthalenivorans CJ2	2	121583555 121583556
	Borrelia burgdorferi B31	2	11496857 11496858
	Borrelia burgdorferi B31	2	11496859 11496860
	Staphylococcus aureus	2	90969154 90969155
	Sodalis glossinidius str. 'morsitans'	2	85060474 85060475
	Borrelia burgdorferi CA-11.2a	2	224985669 224985670
	Borrelia burgdorferi CA-11.2a	2	224985677 224985678
	Borrelia burgdorferi CA-11.2a	2	224985697 224985698
	Staphylococcus warneri	2	38257094 38257095
	Staphylococcus aureus subsp. aureus N315	2	16119206 16119207
	Lactococcus lactis subsp. cremoris	2	9507702 9507703
	Borrelia burgdorferi 64b	2	224984492 224984493
	Borrelia burgdorferi 64b	2	224984503 224984504
	Thermofilum pendens Hrk 5	2	119709788 119709789
	Staphylococcus aureus	2	226464439 226464440
	Borrelia garinii PBr	2	219872499 219872500
	Borrelia garinii PBr	2	219872549 219872550
	Borrelia garinii PBr	2	219872554 219872555
	Borrelia afzelii PKo	2	117621647 117621648
	Borrelia afzelii PKo	2	117621679 117621680
	Borrelia afzelii PKo	2	117621681 117621682
	Staphylococcus aureus subsp. aureus JH1	2	150375693 150375694
	Zymomonas mobilis	2	27356645 27356646
	Borrelia spielmanii A14S	2	224984545 224984546
	Borrelia spielmanii A14S	2	224984548 224984549
	Borrelia spielmanii A14S	2	224984553 224984554
	Borrelia spielmanii A14S	2	224984556 224984557
	Lactococcus lactis	2	10957161 10957162
	Borrelia burgdorferi B31	2	11496941 11496942
	Borrelia valaisiana VS116	2	224984650 224984651
	Borrelia valaisiana VS116	2	224984657 224984658
	Borrelia valaisiana VS116	2	224984679 224984680
	Borrelia valaisiana VS116	2	224984702 224984703
	Borrelia valaisiana VS116	2	224984723 224984724
	Borrelia valaisiana VS116	2	224984728 224984729
	Borrelia valaisiana VS116	2	224984750 224984751
	Actinobacillus pleuropneumoniae	2	189332437 189332438
	Actinobacillus pleuropneumoniae	2	189332440 189332441
	Actinobacillus pleuropneumoniae	2	189332442 189332443
	Yersinia enterocolitica	2	224992338 224992339
	Methylovorus sp. SIP3-4	2	254028272 254028273
	Lactobacillus brevis	2	49457776 49457777
	Sulfolobus islandicus	2	187729838 187729839
	Staphylococcus aureus	2	161598512 161598513
	Campylobacter concisus 13826	2	157149605 157149608
	Borrelia afzelii PKo	2	117621818 117621819
	Aggregatibacter actinomycetemcomitans	2	261876217 261876218
	Actinobacillus porcitonsillarum	2	150406541 150406542
	Borrelia valaisiana VS116	2	224984061 224984062
	Borrelia valaisiana VS116	2	224984070 224984071
	Lactococcus garvieae	2	187729647 187729648
	Borrelia burgdorferi Bol26	2	226315561 226315562
	Borrelia garinii Far04	2	219873215 219873216
	Salmonella enterica subsp. enterica serovar Schwarzengrund str. CVM19633	2	194733898 194733900
	Roseobacter denitrificans OCh 114	2	115345713 42761432
	Borrelia burgdorferi B31	2	11496802 11496803
	Borrelia burgdorferi B31	2	11496811 11496812
	Propionibacterium jensenii	2	44003921 44003922
	Arcanobacterium pyogenes	2	38261102 38261103
	Borrelia garinii Far04	2	219873049 219873050
	Borrelia garinii Far04	2	219873061 219873062
	Borrelia garinii PBr	2	219869991 219869992
	Borrelia garinii PBr	2	219870047 219870048
	Mannheimia haemolytica	2	12084928 12084929
	Borrelia sp. SV1	2	225621598 225621599
	Borrelia sp. SV1	2	225621610 225621611
	Borrelia valaisiana VS116	2	224985713 224985714
	Borrelia valaisiana VS116	2	224985724 224985725
	Borrelia valaisiana VS116	2	224985740 224985741
	Enterococcus faecalis	2	269124251 269124252
	Borrelia afzelii PKo	2	111074084 111074085
	Klebsiella pneumoniae	2	216996019 216996020
	Borrelia burgdorferi 94a	2	225621974 225621976
	Borrelia burgdorferi 94a	2	225621979 225621980
	Borrelia burgdorferi 94a	2	225621981 225621982
	Borrelia afzelii ACA-1	2	219364372 219364373
	Borrelia burgdorferi 64b	2	224983841 224983842
	Borrelia burgdorferi 72a	2	224984219 224984220
	Borrelia burgdorferi 72a	2	224984227 224984228
	Borrelia burgdorferi 29805	2	226246503 226246504
	Citrobacter koseri ATCC BAA-895	2	157149318 157149319
	Borrelia sp. SV1	2	225621838 225621839
	Borrelia sp. SV1	2	225621852 225621853
	Borrelia burgdorferi 94a	2	225621795 225621796
	Klebsiella pneumoniae subsp. pneumoniae MGH 78578	2	152973831 152973832
	Klebsiella pneumoniae subsp. pneumoniae MGH 78578	2	152973833 225074884
	Shewanella baltica OS155	2	126090343 222098968
	Helicobacter pylori HPAG1	2	108564604 108564606
	Escherichia coli O111:H- str. 11128	2	260751917 260751918
	Geobacillus stearothermophilus	2	169636480 169636481
	Geobacillus stearothermophilus	2	169636485 169636486
	Geobacillus stearothermophilus	2	169636489 169636490
	Borrelia spielmanii A14S	2	224984300 224984301
	Actinobacillus pleuropneumoniae	2	150406444 10956784
	Bibersteinia trehalosi	2	89142215 89142216
	Bibersteinia trehalosi	2	89142217 89142218
	Borrelia burgdorferi 29805	2	226315644 226315645
	Borrelia burgdorferi 72a	2	224985264 224985265
	Borrelia spielmanii A14S	2	224984457 224984458
	Borrelia spielmanii A14S	2	224984460 224984461
	Borrelia burgdorferi B31	2	11496633 11496634
	Actinobacillus porcitonsillarum	2	150406527 150406528
	Actinobacillus porcitonsillarum	2	66968650 66968651
	Enterococcus faecium	2	110832854 110832855
	Borrelia burgdorferi 118a	2	225621872 225621873
	Acinetobacter baumannii AB0057	2	213155368 213155369
	Thermoplasma acidophilum	2	113956666 113956668
	Sulfolobus solfataricus	2	49188485 225622138
	Borrelia sp. SV1	2	225622176 225622177
	Campylobacter jejuni subsp. jejuni 81-176	2	32469849 32469850
	Borrelia burgdorferi WI91-23	2	224985533 224985534
	Borrelia burgdorferi WI91-23	2	224985544 224985545
	Borrelia spielmanii A14S	2	224984355 224984356
	Borrelia spielmanii A14S	2	224984369 224984370
	Salmonella enterica subsp. enterica serovar Brandenburg	2	170783428 170783429
	Helicobacter acinonychis str. Sheeba	2	109948254 109948255
	Borrelia afzelii ACA-1	2	219364575 219364576
	Shigella sonnei Ss046	2	145294033 145294034
	Borrelia burgdorferi B31	2	11496765 11496766
	Borrelia afzelii PKo	2	117621754 117621755
	Borrelia afzelii PKo	2	117621772 117621773
	Spiroplasma citri	2	75906111 75906112
	Borrelia afzelii PKo	2	117621734 117621735
	Klebsiella pneumoniae subsp. pneumoniae MGH 78578	2	152973840 87159838
	Lactococcus lactis subsp. cremoris	2	32455459 32455460
	Vibrio cholerae	2	190570450 190570451
	Vibrio cholerae	2	190570452 190571848
	Cyanothece sp. ATCC 51142	2	172034892 172034893
	Escherichia coli	2	10955260 10955261
	Borrelia burgdorferi 64b	2	224984140 224984141
	Borrelia burgdorferi 64b	2	224984161 224984162
	Borrelia burgdorferi 64b	2	224984165 224984166
	Francisella tularensis	2	10954618 10954619
	Acinetobacter baumannii ATCC 17978	2	126640099 126640100
	Clostridium botulinum A str. ATCC 3502	2	148381594 148381595
	Spiroplasma kunkelii CR2-3x	2	55668088 55668090
	Campylobacter fetus subsp. venerealis	2	190410553 190410554
	Borrelia garinii PBr	2	219872407 219872408
	Borrelia garinii PBr	2	219872414 219872415
	Borrelia garinii Far04	2	219873317 219873318
	Borrelia garinii Far04	2	219873320 219873321
	Borrelia garinii Far04	2	219873323 219873324
	Borrelia garinii Far04	2	219873328 219873329
	Borrelia garinii Far04	2	219873334 219873335
	Actinobacillus porcitonsillarum	2	66968641 66968642
	Escherichia coli	2	270312298 270312299
	Borrelia burgdorferi 118a	2	225621563 225621564
	Borrelia burgdorferi 118a	2	225621569 225621570
	Borrelia burgdorferi 118a	2	225621576 225621577
	Borrelia burgdorferi 118a	2	225621580 225621581
	Borrelia burgdorferi 29805	2	226315609 226315610
	Borrelia burgdorferi 29805	2	226315612 226315613
	Borrelia burgdorferi 29805	2	226315626 226315627
	Shigella dysenteriae Sd197	2	145294023 145294024
	Actinobacillus pleuropneumoniae	2	161598480 161598481
	Ornithobacterium rhinotracheale	2	209947659 226315580
	Spirosoma linguale DSM 74	2	284005956 284005957
	Spirosoma linguale DSM 74	2	284005963 284005964
	Clostridium botulinum F str. Langeland	2	153941553 153941557
